# Supplementary material for: Shared behavioural impairments in visual perception and place avoidance across different autism models are driven by periaqueductal grey hypoexcitability in Setd5 haploinsufficient mice
Source: PLoS Biol. 2024 Jun 10;22(6):e3002668. doi: 10.1371/journal.pbio.3002668 (PMC11216578; doi:10.1371/journal.pbio.3002668)
Supplement: S1 Data — (XLSX) [file pbio.3002668.s013.xlsx]

## Sheet: Fig. 1c
Time to maximum speed (s)
Setd5+/+	Setd5+/-
0.2	0.2
0.216667	0.2
0.216667	0.216667
0.233333	0.283333
0.233333	0.283333
0.25	0.283333
0.266667	0.3
0.283333	0.316667
0.3	0.433333
0.3	0.466667
0.316667	0.483333
0.333333	0.5
0.35	0.516667
0.35	0.55
0.35	0.55
0.383333	0.55
0.4	0.55
0.4	0.566667
0.4	0.566667
0.416667	0.583333
0.416667	0.6
0.416667	0.6
0.433333	0.616667
0.45	0.633333
0.466667	0.65
0.466667	0.666667
0.483333	0.683333
0.483333	0.7
0.483333	0.716667
0.5	0.733333
0.5	0.75
0.5	0.783333
0.55	0.783333
0.55	0.816667
0.566667	0.85
0.566667	0.866667
0.583333	1
0.583333	1
0.6	1.01667
0.633333	1.03333
0.633333	1.08333
0.65	1.15
0.766667	1.16667
0.866667	1.18333
1.25	1.2
1.25	1.2
1.7	1.23333
3.1	1.23333
0.383333	1.23333
0.266667	1.28333
0.183333	1.31667
0.25	1.31667
0.35	1.38333
0.7	1.43333
0.466667	1.45
0.383333	1.48333
0.266667	1.48333
0.216667	1.5
0.5	1.51667
0.166667	1.53333
0.483333	1.53333
	1.61667
	1.63333
	1.63333
	1.65
	1.65
	1.66667
	1.68333
	1.71667
	1.73333
	1.73333
	1.78333
	1.8
	1.81667
	1.81667
	1.83333
	1.85
	1.86667
	1.9
	1.91667
	2.01667
	2.05
	2.1
	2.13333
	2.38333
	2.43333
	2.43333
	2.51667
	2.55
	2.58333
	2.58333
	2.61667
	2.63333
	2.65
	2.7
	2.71667
	2.71667
	2.73333
	2.73333
	2.78333
	2.78333
	2.85
	2.85
	2.88333
	2.91667
	2.93333
	3.23333
	3.26667
	3.48333
	3.53333
	3.56667
	3.56667
	3.58333
	3.73333
	3.88333
	3.88333
	3.95
	3.95
	4
	4.15
	4.53333
	4.63333
	4.73333
	4.78333
	4.88333
	4.96667
	5.1
	5.13333
	5.31667
	5.65
	5.75
	5.78333
	6.15
	6.58333
	6.85
	6.93333
	6.93333
	6.95
	7.06667
	7.08333
	7.16667
	7.98333
	8.3
	8.55
	8.71667
	8.76667
	9.45
	0.116667
	0.2
	0.3
	0.35
	0.533333
	1.65
	3.65
	0.75
	0.416667
	1.7
	0.983333
	2.33333
	3.65
	2.1
	0.7
	2.53333
	2.98333
	2.03333
	2.5
	1.58333
	1.23333
	1.98333
	1.05
	3.4
	0.233333
	3.25
	4.01667
	0.9
	2.51667
	2.75
	2.36667
	3.41667
	1.78333
	4.91667
	3.63333
	2.03333
	3.51667
	4.31667
	2.85
	3.86667
	0.95
	3.45
	4.4
	2.76667
	6.66667
	1.48333
	6.58333
	4.96667
	4.8
	3.25
	3.88333

## Sheet: Fig. 1d
Proportion of trials where mice escaped within a certain loom presentation
	Number of looms before escape
Genotype	1	2	3	4	5	>5	Did not respond
Setd5+/+	0.930159	0.034127	0.0178571	0	0.0178571	0	0
Setd5+/-	0.376043	0.177612	0.153829	0.090077	0.0410287	0.156426	0.00498339

## Sheet: Fig. 1e
	Number of looms triggered
	Setd5+/+	Setd5+/-
	7	16
	9	4
	4	23
	10	43
	6	19
	7	32
	2	14
	2	7
	1	1
	1	4
	4	1
	1	7
	3	39
	4	14
			Average data per animal
			Animal ID	Genotype (1 = WT, 2 = HET)	Num looms triggered
			3956	1	7
			3959	2	16
			4242	1	9
			4244	2	4
			4468	1	4
			4469	1	10
			4473	2	23
			5148	2	43
			5150	1	6
			5594	1	7
			5596	2	19
			6559	1	2
			6560	2	32
			6562	2	14
			6607	1	2
			6610	2	7
			6620	1	1
			6622	1	1
			7269	2	1
			7270	1	4
			7475	1	1
			7476	2	4
			7614	2	1
			7616	1	3
			7790	2	7
			591	1	4
			593	2	39
			595	2	14

## Sheet: Fig. 1f
Total shelter exits per animal
Animal ID	Genotype (1 = WT, 2 = HET)	Shelter exits
593	2	60
595	2	25
3956	1	10
3959	2	41
4242	1	18
4244	2	6
4468	1	5
4469	1	27
4473	2	47
5148	2	100
5150	1	12
5594	1	14
5596	2	31
6559	1	4
6560	2	113
6562	2	24
6607	1	6
6610	2	21
7269	2	1
7270	1	6
7475	1	1
7476	2	11
7614	2	2
7616	1	2
7790	2	13
6620	1	5
6622	1	5
593	2	60

## Sheet: Fig. 1g
Average data per animal - all trials
Animal ID	Genotype (1 = WT, 2 = HET)	Reaction time (s)	Max speed (cms-1)
3956	1	0.433333	58.4444
3959	2	0.952381	59.8303
4242	1	0.607407	54.1814
4244	2	0.820833	54.8435
4468	1	1.425	71.017
4469	1	0.581667	67.6167
4473	2	2.47727	52.0091
5148	2	2.23656	49.5212
5150	1	0.358333	63.4826
5594	1	0.352381	73.2857
5596	2	2.87963	42.5122
6559	1	0.325	113.59
6560	2	4.79038	38.9568
6562	2	1.62857	55.9728
6607	1	0.316667	64.07
6610	2	0.909524	47.3376
6620	1	0.35	65.8564
6622	1	0.216667	64.3929
7269	2	0.283333	62.6174
7270	1	0.3625	68.4034
7475	1	0.216667	64.1741
7476	2	2.325	44.4385
7614	2	0.216667	70.09
7616	1	0.35	69.0115
7790	2	1.13333	48.1116
591	1	0.516667	59.7143
593	2	3.07	44.9807
595	2	2.55714	51.4002

## Sheet: Fig. 1h
Average data per animal - first trials only
Animal ID	Genotype (1 = WT, 2 = HET)	Max Sp 1st trial	Reaction T first trial
3956	1	47.7462	0.65
3959	2	53.0405	2.96667
4242	1	63.0973	1.25
4244	2	57.3175	0.2
4468	1	64.7705	0.483333
4469	1	56.3599	1.25
4473	2	56.6455	2.61667
5148	2	30.0219	0.116667
5150	1	90.2349	0.383333
5594	1	84.6368	0.266667
5596	2	47.1823	1.65
6559	1	129.212	0.3
6560	2	47.0743	4.96667
6562	2	62.2854	0.3
6607	1	46.029	0.35
6610	2	50.8448	0.65
6620	1	65.8564	0.35
6622	1	64.3929	0.216667
7269	2	62.6174	0.283333
7270	1	53.9474	0.45
7475	1	64.1741	0.216667
7476	2	55.5322	0.283333
7614	2	70.09	0.216667
7616	1	57.0405	0.25
7790	2	51.3665	1.43333
591	1	53.962	0.466667
593	2	64.0898	3.58333
595	2	74.2399	0.283333

## Sheet: Fig. 1i
Trials where the animals escape within one loom. Average across trials per animal.
Setd5+/+		Setd5+/-
sp_at	sp_imm	sp_at	sp_imm
16.858	38.4902	16.3699	31.0441
12.4768	32.7718	16.6847	38.7796
15.9101	40.6071	7.27051	28.4696
11.857	36.4556	10.8253	29.6441
12.9056	34.3585	5.73929	33.3318
10.6717	39.4505	13.4801	24.0929
32.5691	56.3888	11.2384	26.0098
8.06181	32.608	12.746	31.7801
16.3048	42.3709	14.0811	38.261
14.0251	37.6637	11.2039	34.3956
18.4096	41.9656	16.7473	29.9117
7.30669	28.5172	12.6954	33.5271
15.035	48.3354	14.5534	40.1603
11.9335	35.351

## Sheet: Fig. 1j
Trials where the animals escape after the first loom. Average across trials per animal.
Setd5+/+		Setd5+/-
sp_at	sp_imm	sp_at	sp_imm
19.2718	7.07001	17.4145	5.82611
12.8412	3.28389	18.2324	4.6413
17.7659	3.51182	15.9032	4.11343
		9.84361	2.63995
		14.6153	4.03186
		14.7328	3.54026
		14.7783	4.11592
		14.9215	3.8978
		14.7549	7.15094
		21.5786	6.31266
		12.9609	3.73994
		13.3569	2.87328

## Sheet: Fig. 1k
Proportion of trials where speed increased, decreased or did not change significantly
	Increase	No change	Decrease
Setd5+/+	0.9259	0	0.0741
Setd5+/-	0.2012	0.0651	0.7337
