# Supplementary material for: Shared behavioural impairments in visual perception and place avoidance across different autism models are driven by periaqueductal grey hypoexcitability in Setd5 haploinsufficient mice
Source: PLoS Biol. 2024 Jun 10;22(6):e3002668. doi: 10.1371/journal.pbio.3002668 (PMC11216578; doi:10.1371/journal.pbio.3002668)
Supplement: S2 Data — (XLSX) [file pbio.3002668.s014.xlsx]

## Sheet: Fig. 2a
Data in ‘exits’
Animal	Date	Experiment	Frame out	Frame In	Loom?	Geno (1 = WT)	Day
3956	191203	'01_Acclim'	550	1200	1	1	0
3956	191203	'01_Acclim'	1245	1741	1	1	0
3956	191203	'01_Acclim'	1773	1871	0	1	0
3956	191203	'01_Acclim'	2373	2839	1	1	0
3956	191203	'01_Acclim'	2928	3062	0	1	0
3959	191203	'01_Acclim'	1007	1669	1	2	0
3959	191203	'01_Acclim'	2937	3239	1	2	0
3959	191203	'01_Acclim'	3575	4246	1	2	0
4242	191203	'01_Acclim'	354	526	0	1	0
4242	191203	'01_Acclim'	553	839	1	1	0
4242	191203	'01_Acclim'	1078	1323	0	1	0
4242	191203	'01_Acclim'	1399	2164	1	1	0
4242	191203	'01_Acclim'	2377	2656	0	1	0
4242	191203	'01_Acclim'	2769	2826	0	1	0
4242	191203	'01_Acclim'	2966	3142	0	1	0
4242	191203	'01_Acclim'	3350	3708	1	1	0
4242	191203	'01_Acclim'	3758	3890	0	1	0
4468	191203	'01_Acclim'	857	1442	1	1	0
4468	191203	'01_Acclim'	1866	2339	1	1	0
4468	191203	'01_Acclim'	2576	4235	1	1	0
4469	191203	'01_Acclim'	381	518	0	1	0
4469	191203	'01_Acclim'	878	1135	1	1	0
4469	191203	'01_Acclim'	1187	1931	1	1	0
4469	191203	'01_Acclim'	1988	2777	1	1	0
4469	191203	'01_Acclim'	3181	3513	1	1	0
4469	191203	'01_Acclim'	4149	4723	1	1	0
4473	191203	'01_Acclim'	382	518	0	2	0
4473	191203	'01_Acclim'	876	1135	1	2	0
4473	191203	'01_Acclim'	1187	1931	1	2	0
4473	191203	'01_Acclim'	1988	2776	1	2	0
4473	191203	'01_Acclim'	3187	3513	1	2	0
4473	191203	'01_Acclim'	4149	4724	1	2	0
3956	191216	'01_Loom'	1192	1274	1	1	1
3956	191216	'03_Loom'	1144	1416	1	1	1
3959	191216	'02_Loom'	522	1139	1	2	1
3959	191216	'02_Loom'	5003	5181	1	2	1
3959	191216	'02_Loom'	6279	6737	1	2	1
3959	191216	'02_Loom'	6901	7467	1	2	1
3959	191216	'02_Loom'	7705	8238	1	2	1
3959	191216	'02_Loom'	8551	9081	1	2	1
3959	191216	'02_Loom'	9250	9441	1	2	1
3959	191216	'03_Loom'	1253	1463	0	2	1
3959	191216	'03_Loom'	1664	2190	0	2	1
3959	191216	'03_Loom'	5262	5346	0	2	1
3959	191216	'03_Loom'	5730	6120	1	2	1
3959	191216	'03_Loom'	6909	7633	1	2	1
3959	191216	'03_Loom'	7746	8298	1	2	1
3959	191216	'03_Loom'	9803	9927	0	2	1
3959	191216	'03_Loom'	11816	12439	0	2	1
4242	191216	'01_Loom'	256	993	1	1	1
4242	191216	'01_Loom'	1177	2434	1	1	1
4242	191216	'01_Loom'	10865	11150	1	1	1
4242	191216	'02_Loom'	960	1350	1	1	1
4242	191216	'02_Loom'	2966	3154	1	1	1
4242	191216	'03_Loom'	2213	2501	1	1	1
4242	191216	'03_Loom'	7517	7705	0	1	1
4244	191216	'01_Loom'	3229	3513	1	2	1
4244	191216	'02_Loom'	11464	11656	1	2	1
4244	191216	'03_Loom'	10876	11272	1	2	1
4468	191216	'02_Loom'	2117	2279	1	1	1
4469	191216	'01_Loom'	545	1096	1	1	1
4469	191216	'01_Loom'	6226	7077	1	1	1
4469	191216	'01_Loom'	7163	7546	1	1	1
4469	191216	'01_Loom'	7738	8328	1	1	1
4469	191216	'01_Loom'	11221	11330	0	1	1
4469	191216	'01_Loom'	11889	12378	1	1	1
4469	191216	'03_Loom'	5901	6331	1	1	1
4469	191216	'03_Loom'	10750	10834	0	1	1
4469	191216	'03_Loom'	11019	11106	1	1	1
4473	191216	'01_Loom'	6653	7532	1	2	1
4473	191216	'01_Loom'	8111	8544	0	2	1
4473	191216	'01_Loom'	9076	9375	1	2	1
3956	191217	'01_Loom'	4267	4501	1	1	2
3959	191217	'01_Loom'	3432	3742	1	2	2
3959	191217	'01_Loom'	4202	4528	1	2	2
3959	191217	'02_Loom'	304	462	0	2	2
3959	191217	'02_Loom'	724	1076	1	2	2
4242	191217	'01_Loom'	4324	4987	1	1	2
4242	191217	'02_Loom'	43	1047	1	1	2
4242	191217	'02_Loom'	6913	7169	1	1	2
4242	191217	'02_Loom'	9801	9931	0	1	2
4469	191217	'01_Loom'	212	842	1	1	2
4469	191217	'01_Loom'	1647	1785	1	1	2
4469	191217	'01_Loom'	9801	9935	1	1	2
4473	191217	'02_Loom'	2579	2720	1	2	2
4473	191217	'03_Loom'	1044	1186	1	2	2
3959	191218	'01_Loom'	1880	2031	1	2	3
3959	191218	'02_Loom'	1103	1364	1	2	3
4468	191218	'01_Loom'	888	1283	1	1	3
4468	191218	'02_Loom'	1118	1401	1	1	3
4469	191218	'01_Loom'	4449	4730	0	1	3
4469	191218	'01_Loom'	4982	5061	0	1	3
4469	191218	'02_Loom'	762	1182	1	1	3
4473	191218	'01_Loom'	795	1534	1	2	3
4473	191218	'01_Loom'	3735	3873	0	2	3
4473	191218	'01_Loom'	4178	4401	1	2	3
4473	191218	'01_Loom'	5948	6936	1	2	3
4473	191218	'01_Loom'	7459	7635	0	2	3
4473	191218	'01_Loom'	7845	8027	0	2	3
4473	191218	'01_Loom'	10115	10325	1	2	3
4473	191218	'02_Loom'	1236	1358	0	2	3
4473	191218	'02_Loom'	1470	1831	1	2	3
4473	191218	'02_Loom'	10924	11315	1	2	3
4473	191218	'03_Loom'	3394	4306	1	2	3
4473	191218	'03_Loom'	4446	7855	1	2	3
4473	191218	'03_Loom'	9203	10238	1	2	3
4473	191218	'03_Loom'	10538	11105	1	2	3
3956	191219	'01_Loom'	1665	1774	1	1	4
3959	191219	'01_Loom'	7567	7796	0	2	4
3959	191219	'01_Loom'	7799	8002	0	2	4
3959	191219	'01_Loom'	8471	8567	0	2	4
3959	191219	'01_Loom'	9058	9264	0	2	4
3959	191219	'01_Loom'	11127	11579	1	2	4
3959	191219	'02_Loom'	10932	11197	0	2	4
4242	191219	'01_Loom'	218	370	0	1	4
4242	191219	'01_Loom'	438	1110	1	1	4
4242	191219	'01_Loom'	11001	11268	0	1	4
4242	191219	'02_Loom'	2035	2230	1	1	4
4242	191219	'03_Loom'	997	1227	1	1	4
4244	191219	'01_Loom'	5251	5619	1	2	4
4244	191219	'02_Loom'	2303	2424	1	2	4
4468	191219	'02_Loom'	2015	2137	1	1	4
4469	191219	'01_Loom'	515	877	1	1	4
4469	191219	'01_Loom'	955	1139	1	1	4
4469	191219	'01_Loom'	5067	5423	1	1	4
4469	191219	'03_Loom'	12357	12621	0	1	4
4473	191219	'01_Loom'	8999	9169	1	2	4
4473	191219	'02_Loom'	444	1140	1	2	4
4473	191219	'02_Loom'	3826	4180	1	2	4
4473	191219	'02_Loom'	7827	8596	1	2	4
4473	191219	'03_Loom'	1579	1907	1	2	4
4473	191219	'03_Loom'	5091	5611	0	2	4
4473	191219	'03_Loom'	6147	6936	1	2	4
4473	191219	'03_Loom'	7643	7976	0	2	4
4473	191219	'03_Loom'	9962	10193	1	2	4
3956	191220	'01_Loom'	1086	1536	0	1	5
3956	191220	'01_Loom'	2536	2709	1	1	5
3956	191220	'02_Loom'	309	518	0	1	5
3956	191220	'02_Loom'	2352	2444	1	1	5
3956	191220	'03_Loom'	3197	3289	0	1	5
3956	191220	'03_Loom'	3468	3915	0	1	5
3959	191220	'01_Loom'	916	1126	0	2	5
3959	191220	'01_Loom'	1179	1597	1	2	5
3959	191220	'01_Loom'	9965	10140	1	2	5
3959	191220	'02_Loom'	412	845	1	2	5
3959	191220	'02_Loom'	1268	1605	0	2	5
3959	191220	'02_Loom'	2133	2218	0	2	5
3959	191220	'02_Loom'	2603	2683	1	2	5
3959	191220	'02_Loom'	3724	4100	1	2	5
3959	191220	'02_Loom'	11059	11443	1	2	5
3959	191220	'03_Loom'	443	719	1	2	5
3959	191220	'03_Loom'	1001	1308	0	2	5
3959	191220	'03_Loom'	1705	1894	0	2	5
3959	191220	'03_Loom'	3487	3908	1	2	5
3959	191220	'03_Loom'	7477	7671	0	2	5
4242	191220	'01_Loom'	9413	9502	0	1	5
4242	191220	'01_Loom'	9722	9801	1	1	5
4244	191220	'02_Loom'	8182	8418	0	2	5
4468	191220	'01_Loom'	83	204	0	1	5
4469	191220	'01_Loom'	325	1107	1	1	5
4469	191220	'02_Loom'	968	1213	1	1	5
4469	191220	'02_Loom'	5076	6009	1	1	5
4469	191220	'02_Loom'	6720	6814	0	1	5
4469	191220	'02_Loom'	7819	8324	1	1	5
4469	191220	'02_Loom'	10797	10901	1	1	5
4469	191220	'03_Loom'	9042	9235	1	1	5
4469	191220	'03_Loom'	12476	12802	0	1	5
4473	191220	'01_Loom'	1459	1612	1	2	5
4473	191220	'01_Loom'	2843	3027	1	2	5
4473	191220	'01_Loom'	6362	6932	1	2	5
4473	191220	'01_Loom'	7821	8221	1	2	5
4473	191220	'01_Loom'	9496	9785	0	2	5
4473	191220	'01_Loom'	10775	10993	1	2	5
4473	191220	'02_Loom'	943	1576	1	2	5
4473	191220	'02_Loom'	2627	3249	1	2	5
4473	191220	'02_Loom'	4577	4898	0	2	5
4473	191220	'02_Loom'	5313	6078	1	2	5
4473	191220	'02_Loom'	6782	7681	1	2	5
4473	191220	'02_Loom'	8280	8831	1	2	5
4473	191220	'02_Loom'	11631	12336	0	2	5
4473	191220	'03_Loom'	5263	5838	1	2	5
4473	191220	'03_Loom'	6526	6844	0	2	5
4473	191220	'03_Loom'	6938	8283	1	2	5
4473	191220	'03_Loom'	8663	9310	1	2	5
4473	191220	'03_Loom'	9947	10753	1	2	5
4473	191220	'03_Loom'	12003	12636	1	2	5
6559	200207	'01_Loom'	3775	4009	1	1	5
6560	200207	'01_Loom'	504	1366	1	2	5
6560	200207	'01_Loom'	2006	2309	1	2	5
6560	200207	'01_Loom'	3995	5948	1	2	5
6560	200207	'01_Loom'	6416	6858	1	2	5
6560	200207	'01_Loom'	8239	8599	1	2	5
6560	200207	'01_Loom'	10430	11219	1	2	5
6560	200207	'02_Loom'	1186	1439	1	2	5
6560	200207	'02_Loom'	1941	2784	1	2	5
6560	200207	'02_Loom'	3788	4403	1	2	5
6560	200207	'02_Loom'	4882	5401	1	2	5
6560	200207	'02_Loom'	5459	6405	1	2	5
6560	200207	'02_Loom'	6988	7972	1	2	5
6560	200207	'02_Loom'	8609	9260	1	2	5
6560	200207	'02_Loom'	9837	10859	1	2	5
6560	200207	'03_Loom'	420	427	0	2	5
6560	200207	'03_Loom'	1175	1306	0	2	5
6560	200207	'03_Loom'	1479	1939	1	2	5
6560	200207	'03_Loom'	3125	4190	1	2	5
6560	200207	'03_Loom'	4608	4613	0	2	5
6560	200207	'03_Loom'	5940	7640	1	2	5
6560	200207	'03_Loom'	8518	9127	1	2	5
6560	200207	'03_Loom'	9314	9979	1	2	5
6560	200207	'03_Loom'	10413	10900	1	2	5
6560	200207	'03_Loom'	11177	11611	1	2	5
6562	200207	'01_Loom'	282	657	1	2	5
6562	200207	'01_Loom'	4978	5275	1	2	5
6562	200207	'01_Loom'	6487	7194	1	2	5
6562	200207	'01_Loom'	7746	8365	1	2	5
6562	200207	'01_Loom'	10889	11190	1	2	5
6562	200207	'02_Loom'	680	1179	1	2	5
6562	200207	'02_Loom'	5118	6339	1	2	5
6562	200207	'02_Loom'	7806	8193	1	2	5
6562	200207	'02_Loom'	8312	8567	1	2	5
6562	200207	'02_Loom'	11711	11825	0	2	5
6562	200207	'03_Loom'	1349	1634	1	2	5
6610	200207	'01_Loom'	9184	9629	0	2	5
6610	200207	'01_Loom'	10294	10506	0	2	5
6560	200206	'01_Loom'	2091	2243	0	2	4
6560	200206	'01_Loom'	2904	3220	1	2	4
6560	200206	'01_Loom'	4365	5119	1	2	4
6560	200206	'01_Loom'	5183	5979	1	2	4
6560	200206	'01_Loom'	6491	7453	1	2	4
6560	200206	'01_Loom'	9008	12016	1	2	4
6560	200206	'02_Loom'	3147	3764	0	2	4
6560	200206	'02_Loom'	5161	5989	1	2	4
6560	200206	'02_Loom'	6554	7132	1	2	4
6560	200206	'02_Loom'	7336	8639	1	2	4
6560	200206	'02_Loom'	9527	10382	1	2	4
6560	200206	'02_Loom'	10947	11404	0	2	4
6560	200206	'02_Loom'	11867	12596	1	2	4
6560	200206	'03_Loom'	2000	2745	1	2	4
6560	200206	'03_Loom'	3665	4262	1	2	4
6560	200206	'03_Loom'	6363	7619	1	2	4
6560	200206	'03_Loom'	8353	9404	1	2	4
6560	200206	'03_Loom'	9460	10146	1	2	4
6560	200206	'03_Loom'	10504	11442	1	2	4
6560	200206	'03_Loom'	11745	12338	1	2	4
6560	200206	'03_Loom'	12444	12607	0	2	4
6562	200206	'01_Loom'	2585	2764	1	2	4
6562	200206	'01_Loom'	8766	11109	0	2	4
6562	200206	'03_Loom'	3233	3688	1	2	4
6607	200206	'03_Loom'	8962	9184	0	1	4
6607	200206	'03_Loom'	11783	11920	0	1	4
6610	200206	'01_Loom'	3101	3239	0	2	4
6610	200206	'02_Loom'	888	1048	0	2	4
6610	200206	'02_Loom'	5953	6224	0	2	4
6610	200206	'03_Loom'	6150	6612	1	2	4
6559	200203	'01_Loom'	82	531	1	1	1
6559	200203	'01_Loom'	7602	8302	1	1	1
6560	200203	'01_Loom'	217	675	1	2	1
6560	200203	'01_Loom'	1264	1643	1	2	1
6560	200203	'01_Loom'	10282	10731	1	2	1
6560	200203	'01_Loom'	11562	11855	1	2	1
6560	200203	'02_Loom'	456	887	1	2	1
6560	200203	'02_Loom'	1464	1797	1	2	1
6560	200203	'02_Loom'	12258	12394	0	2	1
6560	200203	'03_Loom'	277	1443	1	2	1
6560	200203	'03_Loom'	3907	5347	1	2	1
6560	200203	'03_Loom'	6518	6912	1	2	1
6560	200203	'03_Loom'	7588	7635	0	2	1
6560	200203	'03_Loom'	7909	8309	1	2	1
6560	200203	'03_Loom'	10579	10851	0	2	1
6560	200203	'03_Loom'	10986	11375	1	2	1
6562	200203	'02_Loom'	2251	2362	1	2	1
6607	200203	'01_Loom'	1049	1424	0	1	1
6607	200203	'01_Loom'	2561	2760	0	1	1
6607	200203	'01_Loom'	3435	3515	0	1	1
6610	200203	'01_Loom'	208	260	0	2	1
6610	200203	'01_Loom'	5553	5971	1	2	1
6610	200203	'01_Loom'	10674	10819	0	2	1
6610	200203	'01_Loom'	11118	11339	1	2	1
6610	200203	'03_Loom'	1043	1116	1	2	1
6559	200204	'01_Loom'	1315	1466	1	1	2
6560	200204	'01_Loom'	998	2262	1	2	2
6560	200204	'01_Loom'	2950	4390	1	2	2
6560	200204	'01_Loom'	4510	5288	1	2	2
6560	200204	'01_Loom'	5452	5818	1	2	2
6560	200204	'01_Loom'	6005	6369	1	2	2
6560	200204	'01_Loom'	6684	7316	1	2	2
6560	200204	'01_Loom'	7623	7891	0	2	2
6560	200204	'01_Loom'	8367	8649	1	2	2
6560	200204	'01_Loom'	9298	9931	1	2	2
6560	200204	'01_Loom'	10185	10774	1	2	2
6560	200204	'01_Loom'	11210	11704	1	2	2
6560	200204	'01_Loom'	11843	12445	1	2	2
6560	200204	'02_Loom'	66	779	1	2	2
6560	200204	'02_Loom'	1172	1871	1	2	2
6560	200204	'02_Loom'	2283	2680	1	2	2
6560	200204	'02_Loom'	3002	3909	1	2	2
6560	200204	'02_Loom'	4614	4890	0	2	2
6560	200204	'02_Loom'	4924	5688	1	2	2
6560	200204	'02_Loom'	5833	6149	1	2	2
6560	200204	'02_Loom'	8098	8287	0	2	2
6560	200204	'02_Loom'	9255	9541	1	2	2
6560	200204	'02_Loom'	10234	10796	0	2	2
6560	200204	'02_Loom'	11343	11650	0	2	2
6560	200204	'02_Loom'	12078	12944	1	2	2
6560	200204	'03_Loom'	517	1130	1	2	2
6560	200204	'03_Loom'	1285	1582	1	2	2
6560	200204	'03_Loom'	2243	2420	0	2	2
6560	200204	'03_Loom'	3065	3394	1	2	2
6560	200204	'03_Loom'	4419	5335	1	2	2
6560	200204	'03_Loom'	5605	6549	1	2	2
6560	200204	'03_Loom'	7286	7874	1	2	2
6560	200204	'03_Loom'	8460	9072	1	2	2
6560	200204	'03_Loom'	9390	10903	1	2	2
6560	200204	'03_Loom'	11409	11586	1	2	2
6560	200204	'03_Loom'	11716	12453	1	2	2
6562	200204	'01_Loom'	513	1029	1	2	2
6562	200204	'02_Loom'	93	1035	0	2	2
6562	200204	'02_Loom'	1409	2939	0	2	2
6607	200204	'01_Loom'	2134	2193	1	1	2
6610	200204	'02_Loom'	3300	3690	1	2	2
6560	200205	'01_Loom'	6903	8098	1	2	3
6560	200205	'01_Loom'	8313	8753	1	2	3
6560	200205	'01_Loom'	10393	10671	0	2	3
6560	200205	'01_Loom'	10698	11281	1	2	3
6560	200205	'02_Loom'	375	759	0	2	3
6560	200205	'02_Loom'	1584	2080	1	2	3
6560	200205	'02_Loom'	3239	4371	1	2	3
6560	200205	'02_Loom'	4419	5152	1	2	3
6560	200205	'02_Loom'	6039	6672	1	2	3
6560	200205	'02_Loom'	8203	8719	1	2	3
6560	200205	'02_Loom'	9065	9405	1	2	3
6560	200205	'02_Loom'	12485	12854	1	2	3
6560	200205	'03_Loom'	1624	2026	0	2	3
6560	200205	'03_Loom'	2472	3115	1	2	3
6560	200205	'03_Loom'	3862	4750	1	2	3
6560	200205	'03_Loom'	5152	6529	1	2	3
6560	200205	'03_Loom'	7477	8240	1	2	3
6560	200205	'03_Loom'	8498	8955	1	2	3
6560	200205	'03_Loom'	10364	10934	1	2	3
6562	200205	'01_Loom'	4639	5232	1	2	3
6562	200205	'01_Loom'	5708	6189	1	2	3
6562	200205	'01_Loom'	6979	7469	1	2	3
6562	200205	'01_Loom'	9055	9352	0	2	3
6562	200205	'01_Loom'	9697	9887	1	2	3
6562	200205	'03_Loom'	3320	3579	0	2	3
6610	200205	'01_Loom'	444	487	0	2	3
6610	200205	'01_Loom'	1742	1849	0	2	3
6610	200205	'01_Loom'	8547	8664	0	2	3
6610	200205	'01_Loom'	9806	10039	1	2	3
6610	200205	'02_Loom'	4022	4422	0	2	3
6610	200205	'02_Loom'	10083	10230	0	2	3
6610	200205	'02_Loom'	10233	10236	0	2	3
6610	200205	'03_Loom'	1964	2071	0	2	3
6610	200205	'03_Loom'	2120	2321	1	2	3
7269	200413	'01_Loom'	1162	1245	0	2	1
7270	200413	'01_Loom'	2518	2899	0	1	1
7475	200413	'01_Loom'	4777	5142	0	1	1
7475	200413	'01_Loom'	7516	7729	1	1	1
7475	200413	'01_Loom'	8851	9082	0	1	1
7476	200413	'01_Loom'	484	907	1	2	1
7476	200413	'01_Loom'	3409	3601	1	2	1
7476	200413	'02_Loom'	4564	4713	0	2	1
7476	200413	'03_Loom'	12077	12599	1	2	1
7614	200413	'01_Loom'	6685	7187	0	2	1
7614	200413	'01_Loom'	7740	7801	0	2	1
7614	200413	'01_Loom'	8335	8475	0	2	1
7616	200413	'01_Loom'	693	936	1	1	1
7616	200413	'01_Loom'	972	1244	1	1	1
7790	200413	'01_Loom'	2757	2920	1	2	1
7790	200413	'02_Loom'	12672	12886	0	2	1
7269	200414	'01_Loom'	3921	4247	1	2	2
7270	200414	'01_Loom'	713	1039	1	1	2
7476	200414	'01_Loom'	154	649	1	2	2
7476	200414	'01_Loom'	1423	1863	1	2	2
7476	200414	'01_Loom'	5676	5978	1	2	2
7476	200414	'01_Loom'	7041	7971	1	2	2
7476	200414	'02_Loom'	5276	5560	0	2	2
7476	200414	'02_Loom'	8453	8633	0	2	2
7614	200414	'01_Loom'	506	712	0	2	2
7614	200414	'01_Loom'	996	1076	0	2	2
7616	200414	'01_Loom'	1529	1658	1	1	2
7790	200414	'01_Loom'	960	1121	1	2	2
7270	200415	'01_Loom'	2934	3028	0	1	3
7476	200415	'01_Loom'	4875	5051	0	2	3
7476	200415	'02_Loom'	5019	5132	0	2	3
7476	200415	'03_Loom'	1478	1656	1	2	3
7790	200415	'01_Loom'	854	1249	0	2	3
7790	200415	'01_Loom'	8785	8988	0	2	3
7270	200416	'03_Loom'	6204	6773	0	1	4
7270	200416	'03_Loom'	11309	11414	0	1	4
7476	200416	'02_Loom'	5595	5715	0	2	4
7476	200416	'02_Loom'	6510	6807	0	2	4
7616	200416	'01_Loom'	2196	2340	1	1	4
7790	200416	'01_Loom'	292	588	1	2	4
7790	200416	'01_Loom'	750	1137	1	2	4
7790	200416	'01_Loom'	3900	4035	1	2	4
7790	200416	'01_Loom'	9159	9414	1	2	4
7270	200417	'01_Loom'	109	565	1	1	5
7270	200417	'01_Loom'	1076	1182	1	1	5
7475	200417	'02_Loom'	665	874	0	1	5
7790	200417	'01_Loom'	9996	10319	0	2	5
7790	200417	'02_Loom'	980	1276	0	2	5
7790	200417	'02_Loom'	1796	2251	0	2	5
7790	200417	'02_Loom'	2283	2331	0	2	5
7790	200417	'02_Loom'	2472	2613	1	2	5
7790	200417	'02_Loom'	6680	6793	0	2	5
591	210726	'01_Loom'	3994	4180	1	1	1
591	210726	'02_Loom'	5147	5456	1	1	1
593	210726	'01_Loom'	777	1031	0	2	1
593	210726	'01_Loom'	1893	2390	1	2	1
593	210726	'01_Loom'	6167	6271	0	2	1
593	210726	'01_Loom'	7210	7477	1	2	1
593	210726	'01_Loom'	8488	8719	0	2	1
593	210726	'01_Loom'	9099	9777	1	2	1
593	210726	'02_Loom'	532	1383	1	2	1
593	210726	'02_Loom'	9496	9869	1	2	1
593	210726	'03_Loom'	2607	3353	0	2	1
593	210726	'03_Loom'	4443	4872	1	2	1
595	210726	'02_Loom'	7616	7818	0	2	1
595	210726	'03_Loom'	678	1000	0	2	1
595	210726	'03_Loom'	1200	1866	1	2	1
595	210726	'03_Loom'	8280	8584	0	2	1
591	210727	'01_Loom'	1054	1174	0	1	2
593	210727	'01_Loom'	1876	2079	1	2	2
593	210727	'01_Loom'	5407	5687	1	2	2
593	210727	'01_Loom'	8429	8613	0	2	2
593	210727	'02_Loom'	184	891	1	2	2
593	210727	'02_Loom'	1015	1295	1	2	2
593	210727	'03_Loom'	1776	1986	1	2	2
593	210727	'03_Loom'	3181	3262	0	2	2
593	210727	'03_Loom'	4336	4495	0	2	2
593	210727	'03_Loom'	5002	5272	1	2	2
593	210727	'03_Loom'	8955	9110	1	2	2
595	210727	'01_Loom'	2777	3473	1	2	2
595	210727	'02_Loom'	1419	1776	0	2	2
595	210727	'02_Loom'	2360	2656	0	2	2
595	210727	'02_Loom'	7567	7828	1	2	2
591	210728	'02_Loom'	1135	1239	0	1	3
593	210728	'01_Loom'	2036	2433	1	2	3
593	210728	'01_Loom'	7058	7314	1	2	3
593	210728	'01_Loom'	8842	9008	0	2	3
593	210728	'02_Loom'	1469	1765	0	2	3
593	210728	'03_Loom'	2542	2910	1	2	3
593	210728	'03_Loom'	3788	4192	1	2	3
593	210728	'03_Loom'	4973	5613	1	2	3
593	210728	'03_Loom'	6418	6732	1	2	3
595	210728	'01_Loom'	6948	7428	0	2	3
595	210728	'01_Loom'	7716	8071	1	2	3
595	210728	'02_Loom'	754	1008	0	2	3
595	210728	'02_Loom'	1524	1705	1	2	3
595	210728	'02_Loom'	3982	4181	1	2	3
595	210728	'02_Loom'	7982	8191	0	2	3
595	210728	'02_Loom'	9947	10590	1	2	3
595	210728	'03_Loom'	165	422	0	2	3
593	210729	'02_Loom'	175	593	1	2	4
593	210729	'02_Loom'	2663	2910	0	2	4
593	210729	'02_Loom'	3480	3813	1	2	4
593	210729	'02_Loom'	4722	5278	1	2	4
593	210729	'02_Loom'	7095	7855	1	2	4
593	210729	'02_Loom'	8281	9147	1	2	4
593	210729	'02_Loom'	9424	9951	1	2	4
593	210729	'03_Loom'	3661	4929	1	2	4
593	210729	'03_Loom'	7175	7594	0	2	4
593	210729	'03_Loom'	8886	9726	1	2	4
595	210729	'02_Loom'	7324	7398	0	2	4
595	210729	'02_Loom'	7924	8122	1	2	4
595	210729	'03_Loom'	5635	5939	1	2	4
593	210730	'01_Loom'	753	1628	1	2	5
593	210730	'01_Loom'	1733	2699	1	2	5
593	210730	'01_Loom'	2747	3273	1	2	5
593	210730	'01_Loom'	3656	4195	1	2	5
593	210730	'01_Loom'	5858	6355	1	2	5
593	210730	'01_Loom'	7019	7313	1	2	5
593	210730	'01_Loom'	8231	8937	1	2	5
593	210730	'01_Loom'	8979	9402	1	2	5
593	210730	'02_Loom'	450	1146	1	2	5
593	210730	'02_Loom'	1336	1877	1	2	5
593	210730	'02_Loom'	2269	3128	1	2	5
593	210730	'02_Loom'	3219	3969	1	2	5
593	210730	'02_Loom'	7825	8481	0	2	5
593	210730	'02_Loom'	8736	8851	0	2	5
593	210730	'02_Loom'	9311	10461	1	2	5
593	210730	'02_Loom'	10515	10808	0	2	5
593	210730	'03_Loom'	1198	2994	1	2	5
593	210730	'03_Loom'	3143	3539	1	2	5
593	210730	'03_Loom'	3619	3907	0	2	5
593	210730	'03_Loom'	4180	4353	0	2	5
593	210730	'03_Loom'	6809	9212	1	2	5
593	210730	'03_Loom'	9382	10270	1	2	5
595	210730	'01_Loom'	4877	4981	0	2	5
595	210730	'01_Loom'	5245	5427	1	2	5
595	210730	'01_Loom'	8729	8908	0	2	5
595	210730	'01_Loom'	9022	9203	0	2	5
595	210730	'03_Loom'	472	1160	1	2	5
595	210730	'03_Loom'	6293	6483	1	2	5
5148	220117	'01_Loom'	1864	2337	0	2	1
5148	220117	'01_Loom'	3209	3495	1	2	1
5148	220117	'01_Loom'	6746	6892	1	2	1
5150	220117	'01_Loom'	1338	1481	0	1	1
5150	220117	'01_Loom'	1652	2148	1	1	1
5594	220117	'01_Loom'	953	1325	1	1	1
5594	220117	'01_Loom'	8062	8214	1	1	1
5596	220117	'01_Loom'	7143	7475	1	2	1
5148	220117	'02_Loom'	358	702	0	2	1
5148	220117	'02_Loom'	1527	1731	1	2	1
5148	220117	'02_Loom'	5856	5932	0	2	1
5148	220117	'02_Loom'	6145	6238	0	2	1
5594	220117	'02_Loom'	1758	1923	0	1	1
5596	220117	'03_Loom'	103	1011	1	2	1
5596	220117	'03_Loom'	1873	2420	1	2	1
5596	220117	'03_Loom'	10102	10408	1	2	1
5148	220118	'01_Loom'	1124	1437	0	2	2
5148	220118	'01_Loom'	3275	3467	0	2	2
5148	220118	'01_Loom'	8617	8844	1	2	2
5150	220118	'01_Loom'	467	1063	1	1	2
5594	220118	'01_Loom'	479	633	0	1	2
5594	220118	'01_Loom'	2261	2473	0	1	2
5594	220118	'01_Loom'	2842	2990	1	1	2
5596	220118	'01_Loom'	646	800	0	2	2
5596	220118	'01_Loom'	1097	1724	1	2	2
5148	220118	'02_Loom'	216	840	0	2	2
5148	220118	'02_Loom'	4427	4768	1	2	2
5148	220118	'02_Loom'	6860	7127	0	2	2
5148	220118	'02_Loom'	8874	9029	0	2	2
5148	220118	'02_Loom'	10607	10960	1	2	2
5148	220118	'02_Loom'	11310	12221	1	2	2
5148	220118	'02_Loom'	13042	13666	1	2	2
5148	220118	'02_Loom'	14371	14464	0	2	2
5148	220118	'02_Loom'	14880	15337	0	2	2
5150	220118	'02_Loom'	395	1111	1	1	2
5596	220118	'02_Loom'	1967	2462	1	2	2
5148	220118	'03_Loom'	94	465	1	2	2
5148	220118	'03_Loom'	717	1408	0	2	2
5148	220118	'03_Loom'	5983	6353	1	2	2
5148	220118	'03_Loom'	8607	8833	0	2	2
5148	220118	'03_Loom'	9765	10146	1	2	2
5594	220118	'03_Loom'	1834	2140	0	1	2
5596	220118	'03_Loom'	955	1314	1	2	2
5596	220118	'03_Loom'	6005	6224	1	2	2
5596	220118	'03_Loom'	7673	7947	1	2	2
5148	220119	'01_Loom'	3470	3661	0	2	3
5148	220119	'01_Loom'	6673	6874	0	2	3
5148	220119	'01_Loom'	9123	9843	1	2	3
5148	220119	'01_Loom'	10184	10727	1	2	3
5148	220119	'01_Loom'	11905	12068	0	2	3
5148	220119	'01_Loom'	12289	12924	1	2	3
5148	220119	'01_Loom'	14289	14606	0	2	3
5148	220119	'01_Loom'	14666	16997	1	2	3
5148	220119	'01_Loom'	17337	18323	1	2	3
5148	220119	'01_Loom'	19198	20859	1	2	3
5148	220119	'01_Loom'	21088	21418	0	2	3
5148	220119	'01_Loom'	21539	21837	1	2	3
5148	220119	'01_Loom'	22187	23756	1	2	3
5148	220119	'01_Loom'	24959	25275	1	2	3
5148	220119	'01_Loom'	26923	30994	1	2	3
5148	220119	'01_Loom'	31910	32143	0	2	3
5148	220119	'01_Loom'	32355	32845	0	2	3
5148	220119	'01_Loom'	33576	34080	1	2	3
5148	220119	'01_Loom'	34474	34879	0	2	3
5148	220119	'01_Loom'	35157	36370	1	2	3
5150	220119	'01_Loom'	8753	9273	0	1	3
5594	220119	'01_Loom'	787	1156	1	1	3
5594	220119	'01_Loom'	10808	11211	1	1	3
5594	220119	'01_Loom'	11867	12440	0	1	3
5596	220119	'01_Loom'	6	635	1	2	3
5596	220119	'01_Loom'	1217	1290	0	2	3
5596	220119	'01_Loom'	8783	9176	0	2	3
5148	220119	'02_Loom'	920	1321	1	2	3
5148	220119	'02_Loom'	2807	3107	0	2	3
5148	220119	'02_Loom'	3974	4459	0	2	3
5148	220119	'02_Loom'	4769	4971	0	2	3
5148	220119	'02_Loom'	5330	5921	1	2	3
5148	220119	'02_Loom'	6369	6785	0	2	3
5148	220119	'02_Loom'	7269	7853	1	2	3
5148	220119	'02_Loom'	9619	10564	1	2	3
5150	220119	'02_Loom'	3435	4070	1	1	3
5596	220119	'02_Loom'	2549	2936	1	2	3
5148	220119	'03_Loom'	16	1249	1	2	3
5148	220119	'03_Loom'	3597	4141	0	2	3
5148	220119	'03_Loom'	5869	6164	0	2	3
5148	220119	'03_Loom'	6845	7259	0	2	3
5148	220119	'03_Loom'	7514	7790	0	2	3
5148	220119	'03_Loom'	8401	8732	0	2	3
5148	220119	'03_Loom'	9302	10214	1	2	3
5596	220119	'03_Loom'	3152	3433	1	2	3
5148	220120	'01_Loom'	93	2332	1	2	4
5148	220120	'01_Loom'	2973	3255	1	2	4
5148	220120	'01_Loom'	3495	5033	1	2	4
5148	220120	'01_Loom'	5160	6234	1	2	4
5150	220120	'01_Loom'	6874	6991	1	1	4
5594	220120	'01_Loom'	7803	8535	1	1	4
5596	220120	'01_Loom'	988	1372	0	2	4
5148	220120	'02_Loom'	525	2226	1	2	4
5148	220120	'02_Loom'	2297	2929	1	2	4
5148	220120	'02_Loom'	3302	4254	1	2	4
5148	220120	'02_Loom'	5069	6874	1	2	4
5148	220120	'02_Loom'	7486	7748	0	2	4
5148	220120	'02_Loom'	7862	8293	0	2	4
5148	220120	'02_Loom'	8780	8883	0	2	4
5148	220120	'02_Loom'	9128	9276	0	2	4
5148	220120	'02_Loom'	9736	10804	1	2	4
5148	220120	'02_Loom'	11022	11309	0	2	4
5150	220120	'02_Loom'	2120	2793	0	1	4
5150	220120	'02_Loom'	9692	10334	1	1	4
5596	220120	'02_Loom'	1304	1735	1	2	4
5596	220120	'02_Loom'	5359	5940	1	2	4
5596	220120	'02_Loom'	7813	8328	1	2	4
5596	220120	'02_Loom'	9773	10643	0	2	4
5596	220120	'02_Loom'	10969	12093	1	2	4
5596	220120	'02_Loom'	12446	13183	1	2	4
5596	220120	'02_Loom'	13962	14056	0	2	4
5148	220120	'03_Loom'	395	748	1	2	4
5148	220120	'03_Loom'	2757	3940	0	2	4
5148	220120	'03_Loom'	4110	4698	1	2	4
5148	220120	'03_Loom'	5476	5651	0	2	4
5148	220120	'03_Loom'	5972	6303	1	2	4
5148	220120	'03_Loom'	6437	6885	1	2	4
5148	220120	'03_Loom'	7356	8694	1	2	4
5150	220120	'03_Loom'	6744	6989	1	1	4
5594	220120	'03_Loom'	4525	4675	0	1	4
5596	220120	'03_Loom'	4437	4594	0	2	4
5596	220120	'03_Loom'	4695	5073	1	2	4
5148	220121	'01_Loom'	507	1376	1	2	5
5148	220121	'01_Loom'	3281	3601	1	2	5
5148	220121	'01_Loom'	4399	5261	1	2	5
5148	220121	'01_Loom'	5560	5702	0	2	5
5148	220121	'01_Loom'	6242	7159	1	2	5
5148	220121	'01_Loom'	7337	8769	1	2	5
5148	220121	'01_Loom'	8938	9736	1	2	5
5148	220121	'01_Loom'	10646	10933	0	2	5
5150	220121	'01_Loom'	59	108	0	1	5
5150	220121	'01_Loom'	3282	3349	1	1	5
5594	220121	'01_Loom'	3865	4196	1	1	5
5594	220121	'01_Loom'	7190	7619	0	1	5
5148	220121	'02_Loom'	2341	3944	1	2	5
5148	220121	'02_Loom'	4135	5312	1	2	5
5148	220121	'02_Loom'	5777	7314	1	2	5
5148	220121	'02_Loom'	7589	7925	1	2	5
5148	220121	'02_Loom'	8419	9364	1	2	5
5596	220121	'02_Loom'	4053	4243	0	2	5
5596	220121	'02_Loom'	9057	9588	1	2	5
5148	220121	'03_Loom'	1162	2148	1	2	5
5148	220121	'03_Loom'	3066	4768	1	2	5
5148	220121	'03_Loom'	4866	4980	0	2	5
5148	220121	'03_Loom'	5346	5580	1	2	5
5148	220121	'03_Loom'	6400	7855	1	2	5
5148	220121	'03_Loom'	8000	8383	1	2	5
5148	220121	'03_Loom'	8874	9545	1	2	5
5596	220121	'03_Loom'	1205	1689	1	2	5
5596	220121	'03_Loom'	5952	6369	1	2	5
5596	220121	'03_Loom'	8117	8486	1	2	5
5596	220121	'03_Loom'	9292	9509	0	2	5
6559	200203	'00_Acclim'	5282	5817	1	1	0
6607	200203	'00_Acclim'	389	610	1	1	0
6607	200203	'00_Acclim'	2173	2463	0	1	0
6607	200203	'00_Acclim'	2932	3203	1	1	0
6607	200203	'00_Acclim'	3901	4159	0	1	0
6607	200203	'00_Acclim'	4355	4617	1	1	0
6607	200203	'00_Acclim'	5114	5233	0	1	0
6607	200203	'00_Acclim'	5287	5750	1	1	0
6607	200203	'00_Acclim'	5970	6477	1	1	0
6607	200203	'00_Acclim'	6750	6999	0	1	0
6607	200203	'00_Acclim'	7343	7879	1	1	0
6607	200203	'00_Acclim'	8196	8705	1	1	0
6607	200203	'00_Acclim'	8810	9273	1	1	0
6607	200203	'00_Acclim'	10594	11627	1	1	0
6607	200203	'00_Acclim'	12169	12389	0	1	0
6620	200203	'00_Acclim'	1512	1730	1	1	0
6620	200203	'00_Acclim'	2290	2672	1	1	0
6620	200203	'00_Acclim'	3050	3191	0	1	0
6620	200203	'00_Acclim'	3639	3715	0	1	0
6620	200203	'00_Acclim'	3879	4158	1	1	0
6620	200203	'00_Acclim'	4476	4926	0	1	0
6620	200203	'00_Acclim'	5031	6136	1	1	0
6620	200203	'00_Acclim'	6284	6680	1	1	0
6620	200203	'00_Acclim'	6871	7171	1	1	0
6620	200203	'00_Acclim'	7206	7413	0	1	0
6620	200203	'00_Acclim'	7741	7893	1	1	0
6620	200203	'00_Acclim'	8171	8253	0	1	0
6620	200203	'00_Acclim'	9002	9302	1	1	0
6620	200203	'00_Acclim'	9401	9800	1	1	0
6620	200203	'00_Acclim'	10273	10372	0	1	0
6620	200203	'00_Acclim'	10665	11117	0	1	0
6620	200203	'00_Acclim'	11655	12155	0	1	0
6622	200203	'00_Acclim'	179	284	0	1	0
6622	200203	'00_Acclim'	319	537	1	1	0
6622	200203	'00_Acclim'	703	1209	1	1	0
6622	200203	'00_Acclim'	2680	3022	1	1	0
6622	200203	'00_Acclim'	3268	3366	0	1	0
6622	200203	'00_Acclim'	6953	7061	0	1	0
6622	200203	'00_Acclim'	7646	8614	1	1	0
6622	200203	'00_Acclim'	8834	9139	1	1	0
6622	200203	'00_Acclim'	9560	10090	1	1	0
6622	200203	'00_Acclim'	10382	10584	0	1	0
7269	200413	'00_Acclim'	682	917	0	1	0
7269	200413	'00_Acclim'	1413	1772	1	1	0
7269	200413	'00_Acclim'	1924	2226	1	1	0
7269	200413	'00_Acclim'	2303	2567	0	1	0
7269	200413	'00_Acclim'	3393	3790	1	1	0
7269	200413	'00_Acclim'	3917	4180	1	1	0
7269	200413	'00_Acclim'	4273	4510	0	1	0
7269	200413	'00_Acclim'	4812	4844	0	1	0
7269	200413	'00_Acclim'	4864	5230	1	1	0
7269	200413	'00_Acclim'	5597	6011	1	1	0
7269	200413	'00_Acclim'	6205	6770	1	1	0
7269	200413	'00_Acclim'	6852	7013	0	1	0
7269	200413	'00_Acclim'	7058	7252	1	1	0
7269	200413	'00_Acclim'	7358	7981	1	1	0
7269	200413	'00_Acclim'	8193	8647	0	1	0
7269	200413	'00_Acclim'	10666	11009	0	1	0
7269	200413	'00_Acclim'	12129	12588	1	1	0
7270	200413	'00_Acclim'	279	633	0	1	0
7270	200413	'00_Acclim'	785	1019	0	1	0
7270	200413	'00_Acclim'	2765	3244	1	1	0
7270	200413	'00_Acclim'	3470	4584	1	1	0
7270	200413	'00_Acclim'	4789	5714	1	1	0
7270	200413	'00_Acclim'	5916	6447	1	1	0
7270	200413	'00_Acclim'	6519	6652	0	1	0
7270	200413	'00_Acclim'	7607	7847	0	1	0
7270	200413	'00_Acclim'	7988	8385	1	1	0
7270	200413	'00_Acclim'	9212	9959	1	1	0
7270	200413	'00_Acclim'	10149	10428	0	1	0
7270	200413	'00_Acclim'	10505	11125	1	1	0
7270	200413	'00_Acclim'	11665	11938	0	1	0
7475	200413	'00_Acclim'	9214	9391	0	1	0
7476	200413	'00_Acclim'	4324	4378	0	1	0
7476	200413	'00_Acclim'	4588	5007	1	1	0
7476	200413	'00_Acclim'	5787	5909	0	1	0
7476	200413	'00_Acclim'	7549	7596	0	1	0
7476	200413	'00_Acclim'	9018	9361	1	1	0
7614	200413	'00_Acclim'	6991	9677	0	1	0
7614	200413	'00_Acclim'	10323	10432	0	1	0
7616	200413	'00_Acclim'	7612	7878	1	1	0
7616	200413	'00_Acclim'	8096	8366	0	1	0
7616	200413	'00_Acclim'	8996	9548	1	1	0
7616	200413	'00_Acclim'	9899	10428	0	1	0
7616	200413	'00_Acclim'	10736	11355	1	1	0
7616	200413	'00_Acclim'	11584	11682	0	1	0
7616	200413	'00_Acclim'	11723	11945	1	1	0
7616	200413	'00_Acclim'	11995	12551	1	1	0
7790	200413	'00_Acclim'	553	1043	1	1	0
7790	200413	'00_Acclim'	1713	1739	0	1	0
7790	200413	'00_Acclim'	2134	2807	1	1	0
7790	200413	'00_Acclim'	3305	4065	1	1	0
7790	200413	'00_Acclim'	4319	5524	1	1	0
7790	200413	'00_Acclim'	6307	6529	0	1	0
7790	200413	'00_Acclim'	6885	8045	1	1	0
7790	200413	'00_Acclim'	9001	9062	0	1	0
7790	200413	'00_Acclim'	12896	13604	1	1	0
7269	200413	'01_Loom'	1162	1245	0	1	1
7270	200413	'01_Loom'	2518	2899	0	1	1
7475	200413	'01_Loom'	4777	5142	0	1	1
7475	200413	'01_Loom'	7516	7729	1	1	1
7475	200413	'01_Loom'	8851	9082	0	1	1
7476	200413	'01_Loom'	484	907	1	1	1
7476	200413	'01_Loom'	3409	3601	1	1	1
7476	200413	'02_Loom'	4564	4713	0	1	1
7476	200413	'03_Loom'	12077	12599	1	1	1
7614	200413	'01_Loom'	6685	7187	0	1	1
7614	200413	'01_Loom'	7740	7801	0	1	1
7614	200413	'01_Loom'	8335	8475	0	1	1
7616	200413	'01_Loom'	693	936	1	1	1
7616	200413	'01_Loom'	972	1244	1	1	1
7790	200413	'01_Loom'	2757	2920	1	1	1
7790	200413	'02_Loom'	12672	12886	0	1	1
591	210726	'01_Acclim'	1431	2665	1	1	0
591	210726	'01_Acclim'	3005	3325	1	1	0
591	210726	'01_Acclim'	3548	3666	0	1	0
591	210726	'01_Acclim'	4073	4648	1	1	0
591	210726	'01_Acclim'	7168	7993	1	1	0
591	210726	'01_Acclim'	9466	9812	0	1	0
591	210726	'01_Acclim'	10098	10912	1	1	0
593	210726	'01_Acclim'	227	520	1	2	0
593	210726	'01_Acclim'	565	986	1	2	0
593	210726	'01_Acclim'	1033	1199	0	2	0
593	210726	'01_Acclim'	2405	3239	1	2	0
593	210726	'01_Acclim'	3535	3921	1	2	0
593	210726	'01_Acclim'	4166	4554	1	2	0
593	210726	'01_Acclim'	4657	5024	1	2	0
593	210726	'01_Acclim'	5188	5496	0	2	0
593	210726	'01_Acclim'	5773	6208	1	2	0
593	210726	'01_Acclim'	6291	6819	1	2	0
593	210726	'01_Acclim'	7161	7830	1	2	0
593	210726	'01_Acclim'	7926	8150	0	2	0
593	210726	'01_Acclim'	9296	10280	1	2	0
593	210726	'01_Acclim'	10374	11098	1	2	0
593	210726	'01_Acclim'	11164	11412	0	2	0
593	210726	'01_Acclim'	11568	11799	0	2	0
593	210726	'01_Acclim'	11871	12130	0	2	0
595	210726	'01_Acclim'	1127	1264	0	2	0
595	210726	'01_Acclim'	3062	3373	1	2	0
595	210726	'01_Acclim'	3623	4439	1	2	0
595	210726	'01_Acclim'	4514	4809	0	2	0
595	210726	'01_Acclim'	5195	5853	1	2	0
595	210726	'01_Acclim'	6032	6638	0	2	0
595	210726	'01_Acclim'	7427	7622	0	2	0
595	210726	'01_Acclim'	7628	7680	0	2	0
595	210726	'01_Acclim'	7958	8550	1	2	0
595	210726	'01_Acclim'	9255	9472	0	2	0
595	210726	'01_Acclim'	9721	10269	1	2	0
595	210726	'01_Acclim'	10396	10662	1	2	0
595	210726	'01_Acclim'	11717	11782	0	2	0
5148	220117	'00_Acclim'	879	1481	1	2	0
5148	220117	'00_Acclim'	1535	1749	1	2	0
5148	220117	'00_Acclim'	2367	2874	1	2	0
5148	220117	'00_Acclim'	2963	3399	1	2	0
5148	220117	'00_Acclim'	3668	3761	0	2	0
5148	220117	'00_Acclim'	3837	4399	1	2	0
5148	220117	'00_Acclim'	4510	4734	0	2	0
5148	220117	'00_Acclim'	5084	5168	0	2	0
5148	220117	'00_Acclim'	5231	5500	0	2	0
5148	220117	'00_Acclim'	5704	6057	1	2	0
5148	220117	'00_Acclim'	6183	6295	0	2	0
5148	220117	'00_Acclim'	6777	6827	0	2	0
5148	220117	'00_Acclim'	8041	8768	1	2	0
5148	220117	'00_Acclim'	9056	9408	1	2	0
5148	220117	'00_Acclim'	9642	9731	0	2	0
5148	220117	'00_Acclim'	10672	10809	0	2	0
5148	220117	'00_Acclim'	11446	12188	1	2	0
5148	220117	'00_Acclim'	12324	12666	1	2	0
5148	220117	'00_Acclim'	13162	13270	0	2	0
5148	220117	'00_Acclim'	13373	13701	0	2	0
5148	220117	'00_Acclim'	14153	14404	0	2	0
5148	220117	'00_Acclim'	14936	15302	1	2	0
5148	220117	'00_Acclim'	16301	16804	0	2	0
5148	220117	'00_Acclim'	17107	18175	1	2	0
5148	220117	'00_Acclim'	18450	18619	0	2	0
5148	220117	'00_Acclim'	19102	19636	1	2	0
5150	220117	'00_Acclim'	497	924	1	1	0
5150	220117	'00_Acclim'	1440	2763	1	1	0
5150	220117	'00_Acclim'	2895	3935	0	1	0
5150	220117	'00_Acclim'	4170	4341	0	1	0
5150	220117	'00_Acclim'	11535	12145	1	1	0
5150	220117	'00_Acclim'	12950	14902	1	1	0
5150	220117	'00_Acclim'	15082	17058	1	1	0
5150	220117	'00_Acclim'	17833	18247	0	1	0
5150	220117	'00_Acclim'	18546	18625	0	1	0
5594	220117	'00_Acclim'	499	791	1	1	0
5594	220117	'00_Acclim'	3042	3531	1	1	0
5594	220117	'00_Acclim'	3772	5215	1	1	0
5594	220117	'00_Acclim'	5275	5848	1	1	0
5594	220117	'00_Acclim'	7000	7839	1	1	0
5594	220117	'00_Acclim'	7899	8135	0	1	0
5594	220117	'00_Acclim'	8394	8755	1	1	0
5594	220117	'00_Acclim'	10027	10115	0	1	0
5594	220117	'00_Acclim'	10205	10866	1	1	0
5594	220117	'00_Acclim'	10962	11178	0	1	0
5594	220117	'00_Acclim'	11865	12705	1	1	0
5594	220117	'00_Acclim'	12918	14169	1	1	0
5594	220117	'00_Acclim'	14592	15338	1	1	0
5594	220117	'00_Acclim'	17524	17894	1	1	0
5594	220117	'00_Acclim'	18441	18625	0	1	0
5596	220117	'00_Acclim'	5467	6521	1	2	0
5596	220117	'00_Acclim'	6785	7137	0	2	0
5596	220117	'00_Acclim'	7238	7890	0	2	0
5596	220117	'00_Acclim'	7941	8352	1	2	0
5596	220117	'00_Acclim'	11520	11600	0	2	0
5596	220117	'00_Acclim'	11809	12129	1	2	0
5596	220117	'00_Acclim'	12529	12725	0	2	0
5596	220117	'00_Acclim'	15204	16322	1	2	0
5596	220117	'00_Acclim'	16549	17208	1	2	0
5148	220117	'01_Loom'	1864	2337	0	2	1
5148	220117	'01_Loom'	3209	3495	1	2	1
5148	220117	'01_Loom'	6746	6892	1	2	1
5148	220117	'02_Loom'	358	702	0	2	1
5148	220117	'02_Loom'	1527	1731	1	2	1
5148	220117	'02_Loom'	5856	5932	0	2	1
5148	220117	'02_Loom'	6145	6238	0	2	1
5150	220117	'01_Loom'	1338	1481	0	1	1
5150	220117	'01_Loom'	1652	2148	1	1	1
5594	220117	'01_Loom'	953	1325	1	1	1
5594	220117	'01_Loom'	8062	8214	1	1	1
5594	220117	'02_Loom'	1758	1923	0	1	1
5596	220117	'01_Loom'	7143	7475	1	2	1
5596	220117	'03_Loom'	103	1011	1	2	1
5596	220117	'03_Loom'	1873	2420	1	2	1
5596	220117	'03_Loom'	10102	10408	1	2	1

## Sheet: Fig. 2b
Average number of shelter exits per day
Day	Setd5+/+	Setd5+/-
0	8.42857	7.64286
1	1.08824	1.85366
2	0.558824	2.2439
3	0.333333	2.70732
4	0.647059	2.2619
5	0.714286	3.19512
			Data from ‘exit_analysis’
			Date	Animal	Experiment	Exits	Genotype (1 = WT)	Day
			191203	3956	'01_Acclim'	5	1	0
			191203	3959	'01_Acclim'	3	2	0
			191203	4242	'01_Acclim'	9	1	0
			191203	4244	'01_Acclim'	0	2	0
			191203	4468	'01_Acclim'	3	1	0
			191203	4469	'01_Acclim'	6	1	0
			191203	4473	'01_Acclim'	6	2	0
			191216	3956	'01_Loom'	1	1	1
			191216	3956	'02_Loom'	0	1	1
			191216	3956	'03_Loom'	1	1	1
			191216	3959	'01_Loom'	0	2	1
			191216	3959	'02_Loom'	7	2	1
			191216	3959	'03_Loom'	8	2	1
			191216	4242	'01_Loom'	3	1	1
			191216	4242	'02_Loom'	2	1	1
			191216	4242	'03_Loom'	2	1	1
			191216	4244	'01_Loom'	1	2	1
			191216	4244	'02_Loom'	1	2	1
			191216	4244	'03_Loom'	1	2	1
			191216	4468	'02_Loom'	1	1	1
			191216	4468	'03_Loom'	0	1	1
			191216	4469	'01_Loom'	6	1	1
			191216	4469	'03_Loom'	3	1	1
			191216	4473	'01_Loom'	3	2	1
			191216	4473	'03_Loom'	0	2	1
			191217	3956	'01_Loom'	1	1	2
			191217	3956	'02_Loom'	0	1	2
			191217	3956	'03_Loom'	0	1	2
			191217	3959	'01_Loom'	2	2	2
			191217	3959	'02_Loom'	2	2	2
			191217	3959	'03_Loom'	0	2	2
			191217	4242	'01_Loom'	1	1	2
			191217	4242	'02_Loom'	3	1	2
			191217	4242	'03_Loom'	0	1	2
			191217	4244	'01_Loom'	0	2	2
			191217	4244	'02_Loom'	0	2	2
			191217	4244	'03_Loom'	0	2	2
			191217	4468	'01_Loom'	0	1	2
			191217	4468	'02_Loom'	0	1	2
			191217	4469	'01_Loom'	3	1	2
			191217	4469	'02_Loom'	0	1	2
			191217	4473	'02_Loom'	1	2	2
			191217	4473	'03_Loom'	1	2	2
			191218	3956	'01_Loom'	0	1	3
			191218	3956	'02_Loom'	0	1	3
			191218	3956	'03_Loom'	0	1	3
			191218	3959	'01_Loom'	1	2	3
			191218	3959	'02_Loom'	1	2	3
			191218	3959	'03_Loom'	0	2	3
			191218	4242	'01_Loom'	0	1	3
			191218	4242	'02_Loom'	0	1	3
			191218	4242	'03_Loom'	0	1	3
			191218	4244	'01_Loom'	0	2	3
			191218	4244	'03_Loom'	0	2	3
			191218	4468	'01_Loom'	1	1	3
			191218	4468	'02_Loom'	1	1	3
			191218	4468	'03_Loom'	0	1	3
			191218	4469	'01_Loom'	2	1	3
			191218	4469	'02_Loom'	1	1	3
			191218	4469	'03_Loom'	0	1	3
			191218	4473	'01_Loom'	7	2	3
			191218	4473	'02_Loom'	3	2	3
			191218	4473	'03_Loom'	4	2	3
			191219	3956	'01_Loom'	1	1	4
			191219	3956	'02_Loom'	0	1	4
			191219	3956	'03_Loom'	0	1	4
			191219	3959	'01_Loom'	5	2	4
			191219	3959	'02_Loom'	1	2	4
			191219	3959	'03_Loom'	0	2	4
			191219	4242	'01_Loom'	3	1	4
			191219	4242	'02_Loom'	1	1	4
			191219	4242	'03_Loom'	1	1	4
			191219	4244	'01_Loom'	1	2	4
			191219	4244	'02_Loom'	1	2	4
			191219	4244	'03_Loom'	0	2	4
			191219	4468	'02_Loom'	1	1	4
			191219	4468	'03_Loom'	0	1	4
			191219	4469	'01_Loom'	3	1	4
			191219	4469	'02_Loom'	0	1	4
			191219	4469	'03_Loom'	1	1	4
			191219	4473	'01_Loom'	1	2	4
			191219	4473	'02_Loom'	3	2	4
			191219	4473	'03_Loom'	5	2	4
			191220	3956	'01_Loom'	2	1	5
			191220	3956	'02_Loom'	2	1	5
			191220	3956	'03_Loom'	2	1	5
			191220	3959	'01_Loom'	3	2	5
			191220	3959	'02_Loom'	6	2	5
			191220	3959	'03_Loom'	5	2	5
			191220	4242	'01_Loom'	2	1	5
			191220	4242	'02_Loom'	0	1	5
			191220	4242	'03_Loom'	0	1	5
			191220	4244	'01_Loom'	0	2	5
			191220	4244	'02_Loom'	1	2	5
			191220	4468	'01_Loom'	1	1	5
			191220	4468	'03_Loom'	0	1	5
			191220	4469	'01_Loom'	1	1	5
			191220	4469	'02_Loom'	5	1	5
			191220	4469	'03_Loom'	2	1	5
			191220	4473	'01_Loom'	6	2	5
			191220	4473	'02_Loom'	7	2	5
			191220	4473	'03_Loom'	6	2	5
			200207	6559	'01_Loom'	1	1	5
			200207	6559	'02_Loom'	0	1	5
			200207	6559	'03_Loom'	0	1	5
			200207	6560	'01_Loom'	6	2	5
			200207	6560	'02_Loom'	8	2	5
			200207	6560	'03_Loom'	10	2	5
			200207	6562	'01_Loom'	5	2	5
			200207	6562	'02_Loom'	5	2	5
			200207	6562	'03_Loom'	1	2	5
			200207	6607	'01_Loom'	0	1	5
			200207	6607	'02_Loom'	0	1	5
			200207	6607	'03_Loom'	0	1	5
			200207	6610	'01_Loom'	2	2	5
			200207	6610	'02_Loom'	0	2	5
			200207	6610	'03_Loom'	0	2	5
			200206	6559	'02_Loom'	0	1	4
			200206	6559	'03_Loom'	0	1	4
			200206	6560	'01_Loom'	6	2	4
			200206	6560	'02_Loom'	7	2	4
			200206	6560	'03_Loom'	8	2	4
			200206	6562	'01_Loom'	2	2	4
			200206	6562	'02_Loom'	0	2	4
			200206	6562	'03_Loom'	1	2	4
			200206	6607	'01_Loom'	0	1	4
			200206	6607	'02_Loom'	0	1	4
			200206	6607	'03_Loom'	2	1	4
			200206	6610	'01_Loom'	1	2	4
			200206	6610	'02_Loom'	2	2	4
			200206	6610	'03_Loom'	1	2	4
			200203	6559	'01_Loom'	2	1	1
			200203	6559	'02_Loom'	0	1	1
			200203	6559	'03_Loom'	0	1	1
			200203	6560	'01_Loom'	4	2	1
			200203	6560	'02_Loom'	3	2	1
			200203	6560	'03_Loom'	7	2	1
			200203	6562	'01_Loom'	0	2	1
			200203	6562	'02_Loom'	1	2	1
			200203	6562	'03_Loom'	0	2	1
			200203	6607	'01_Loom'	3	1	1
			200203	6607	'02_Loom'	0	1	1
			200203	6607	'03_Loom'	0	1	1
			200203	6610	'01_Loom'	4	2	1
			200203	6610	'02_Loom'	0	2	1
			200203	6610	'03_Loom'	1	2	1
			200204	6559	'01_Loom'	1	1	2
			200204	6559	'02_Loom'	0	1	2
			200204	6559	'03_Loom'	0	1	2
			200204	6560	'01_Loom'	12	2	2
			200204	6560	'02_Loom'	12	2	2
			200204	6560	'03_Loom'	11	2	2
			200204	6562	'01_Loom'	1	2	2
			200204	6562	'02_Loom'	2	2	2
			200204	6562	'03_Loom'	0	2	2
			200204	6607	'01_Loom'	1	1	2
			200204	6607	'02_Loom'	0	1	2
			200204	6607	'03_Loom'	0	1	2
			200204	6610	'01_Loom'	0	2	2
			200204	6610	'02_Loom'	1	2	2
			200204	6610	'03_Loom'	0	2	2
			200205	6559	'01_Loom'	0	1	3
			200205	6559	'02_Loom'	0	1	3
			200205	6559	'03_Loom'	0	1	3
			200205	6560	'01_Loom'	4	2	3
			200205	6560	'02_Loom'	8	2	3
			200205	6560	'03_Loom'	7	2	3
			200205	6562	'01_Loom'	5	2	3
			200205	6562	'02_Loom'	0	2	3
			200205	6562	'03_Loom'	1	2	3
			200205	6607	'01_Loom'	0	1	3
			200205	6607	'02_Loom'	0	1	3
			200205	6607	'03_Loom'	0	1	3
			200205	6610	'01_Loom'	4	2	3
			200205	6610	'02_Loom'	3	2	3
			200205	6610	'03_Loom'	2	2	3
			200413	7269	'01_Loom'	1	2	1
			200413	7269	'02_Loom'	0	2	1
			200413	7269	'03_Loom'	0	2	1
			200413	7270	'01_Loom'	1	1	1
			200413	7270	'02_Loom'	0	1	1
			200413	7270	'03_Loom'	0	1	1
			200413	7475	'01_Loom'	3	1	1
			200413	7475	'02_Loom'	0	1	1
			200413	7475	'03_Loom'	0	1	1
			200413	7476	'01_Loom'	2	2	1
			200413	7476	'02_Loom'	1	2	1
			200413	7476	'03_Loom'	1	2	1
			200413	7614	'01_Loom'	3	2	1
			200413	7614	'02_Loom'	0	2	1
			200413	7614	'03_Loom'	0	2	1
			200413	7616	'01_Loom'	2	1	1
			200413	7616	'02_Loom'	0	1	1
			200413	7616	'03_Loom'	0	1	1
			200413	7790	'01_Loom'	1	2	1
			200413	7790	'02_Loom'	1	2	1
			200413	7790	'03_Loom'	0	2	1
			200414	7269	'01_Loom'	1	2	2
			200414	7269	'02_Loom'	0	2	2
			200414	7269	'03_Loom'	0	2	2
			200414	7270	'01_Loom'	1	1	2
			200414	7270	'02_Loom'	0	1	2
			200414	7270	'03_Loom'	0	1	2
			200414	7475	'01_Loom'	0	1	2
			200414	7475	'02_Loom'	0	1	2
			200414	7475	'03_Loom'	0	1	2
			200414	7476	'01_Loom'	4	2	2
			200414	7476	'02_Loom'	2	2	2
			200414	7476	'03_Loom'	0	2	2
			200414	7614	'01_Loom'	2	2	2
			200414	7614	'02_Loom'	0	2	2
			200414	7614	'03_Loom'	0	2	2
			200414	7616	'01_Loom'	1	1	2
			200414	7616	'02_Loom'	0	1	2
			200414	7616	'03_Loom'	0	1	2
			200414	7790	'01_Loom'	1	2	2
			200414	7790	'02_Loom'	0	2	2
			200414	7790	'03_Loom'	0	2	2
			200415	7269	'01_Loom'	0	2	3
			200415	7269	'02_Loom'	0	2	3
			200415	7269	'03_Loom'	0	2	3
			200415	7270	'01_Loom'	1	1	3
			200415	7270	'02_Loom'	0	1	3
			200415	7270	'03_Loom'	0	1	3
			200415	7475	'01_Loom'	0	1	3
			200415	7475	'02_Loom'	0	1	3
			200415	7475	'03_Loom'	0	1	3
			200415	7476	'01_Loom'	1	2	3
			200415	7476	'02_Loom'	1	2	3
			200415	7476	'03_Loom'	1	2	3
			200415	7614	'01_Loom'	0	2	3
			200415	7614	'02_Loom'	0	2	3
			200415	7614	'03_Loom'	0	2	3
			200415	7616	'01_Loom'	0	1	3
			200415	7616	'02_Loom'	0	1	3
			200415	7616	'03_Loom'	0	1	3
			200415	7790	'01_Loom'	2	2	3
			200415	7790	'02_Loom'	0	2	3
			200415	7790	'03_Loom'	0	2	3
			200416	7269	'01_Loom'	0	2	4
			200416	7269	'02_Loom'	0	2	4
			200416	7269	'03_Loom'	0	2	4
			200416	7270	'01_Loom'	0	1	4
			200416	7270	'02_Loom'	0	1	4
			200416	7270	'03_Loom'	2	1	4
			200416	7475	'01_Loom'	0	1	4
			200416	7475	'02_Loom'	0	1	4
			200416	7475	'03_Loom'	0	1	4
			200416	7476	'01_Loom'	0	2	4
			200416	7476	'02_Loom'	2	2	4
			200416	7476	'03_Loom'	0	2	4
			200416	7614	'01_Loom'	0	2	4
			200416	7614	'02_Loom'	0	2	4
			200416	7614	'03_Loom'	0	2	4
			200416	7616	'01_Loom'	1	1	4
			200416	7616	'02_Loom'	0	1	4
			200416	7616	'03_Loom'	0	1	4
			200416	7790	'01_Loom'	4	2	4
			200416	7790	'02_Loom'	0	2	4
			200416	7790	'03_Loom'	0	2	4
			200417	7269	'01_Loom'	0	2	5
			200417	7269	'02_Loom'	0	2	5
			200417	7269	'03_Loom'	0	2	5
			200417	7270	'01_Loom'	2	1	5
			200417	7270	'02_Loom'	0	1	5
			200417	7270	'03_Loom'	0	1	5
			200417	7475	'01_Loom'	0	1	5
			200417	7475	'02_Loom'	1	1	5
			200417	7475	'03_Loom'	0	1	5
			200417	7476	'01_Loom'	0	2	5
			200417	7476	'02_Loom'	0	2	5
			200417	7476	'03_Loom'	0	2	5
			200417	7614	'01_Loom'	0	2	5
			200417	7614	'02_Loom'	0	2	5
			200417	7614	'03_Loom'	0	2	5
			200417	7616	'01_Loom'	0	1	5
			200417	7616	'02_Loom'	0	1	5
			200417	7616	'03_Loom'	0	1	5
			200417	7790	'01_Loom'	1	2	5
			200417	7790	'02_Loom'	5	2	5
			200417	7790	'03_Loom'	0	2	5
			210726	591	'01_Loom'	1	1	1
			210726	591	'02_Loom'	1	1	1
			210726	591	'03_Loom'	0	1	1
			210726	593	'01_Loom'	6	2	1
			210726	593	'02_Loom'	2	2	1
			210726	593	'03_Loom'	2	2	1
			210726	595	'01_Loom'	0	2	1
			210726	595	'02_Loom'	1	2	1
			210726	595	'03_Loom'	3	2	1
			210727	591	'01_Loom'	1	1	2
			210727	591	'02_Loom'	0	1	2
			210727	591	'03_Loom'	0	1	2
			210727	593	'01_Loom'	3	2	2
			210727	593	'02_Loom'	2	2	2
			210727	593	'03_Loom'	5	2	2
			210727	595	'01_Loom'	1	2	2
			210727	595	'02_Loom'	3	2	2
			210727	595	'03_Loom'	0	2	2
			210728	591	'01_Loom'	0	1	3
			210728	591	'02_Loom'	1	1	3
			210728	591	'03_Loom'	0	1	3
			210728	593	'01_Loom'	3	2	3
			210728	593	'02_Loom'	1	2	3
			210728	593	'03_Loom'	4	2	3
			210728	595	'01_Loom'	2	2	3
			210728	595	'02_Loom'	5	2	3
			210728	595	'03_Loom'	1	2	3
			210729	591	'01_Loom'	0	1	4
			210729	591	'02_Loom'	0	1	4
			210729	591	'03_Loom'	0	1	4
			210729	593	'01_Loom'	0	2	4
			210729	593	'02_Loom'	7	2	4
			210729	593	'03_Loom'	3	2	4
			210729	595	'01_Loom'	0	2	4
			210729	595	'02_Loom'	2	2	4
			210729	595	'03_Loom'	1	2	4
			210730	591	'01_Loom'	0	1	5
			210730	591	'02_Loom'	0	1	5
			210730	591	'03_Loom'	0	1	5
			210730	593	'01_Loom'	8	2	5
			210730	593	'02_Loom'	8	2	5
			210730	593	'03_Loom'	6	2	5
			210730	595	'01_Loom'	4	2	5
			210730	595	'02_Loom'	0	2	5
			210730	595	'03_Loom'	2	2	5
			220117	5148	'03_Loom'	0	2	1
			220117	5150	'03_Loom'	0	1	1
			220117	5594	'03_Loom'	0	1	1
			220117	5596	'03_Loom'	3	2	1
			220117	5148	'02_Loom'	4	2	1
			220117	5150	'02_Loom'	0	1	1
			220117	5594	'02_Loom'	1	1	1
			220117	5596	'02_Loom'	0	2	1
			220117	5148	'01_Loom'	3	2	1
			220117	5150	'01_Loom'	2	1	1
			220117	5594	'01_Loom'	2	1	1
			220117	5596	'01_Loom'	1	2	1
			220118	5148	'03_Loom'	5	2	2
			220118	5150	'03_Loom'	0	1	2
			220118	5594	'03_Loom'	1	1	2
			220118	5596	'03_Loom'	3	2	2
			220118	5148	'02_Loom'	9	2	2
			220118	5150	'02_Loom'	1	1	2
			220118	5594	'02_Loom'	0	1	2
			220118	5596	'02_Loom'	1	2	2
			220118	5148	'01_Loom'	3	2	2
			220118	5150	'01_Loom'	1	1	2
			220118	5594	'01_Loom'	3	1	2
			220118	5596	'01_Loom'	2	2	2
			220119	5148	'03_Loom'	7	2	3
			220119	5150	'03_Loom'	0	1	3
			220119	5594	'03_Loom'	0	1	3
			220119	5596	'03_Loom'	1	2	3
			220119	5148	'02_Loom'	8	2	3
			220119	5150	'02_Loom'	1	1	3
			220119	5594	'02_Loom'	0	1	3
			220119	5596	'02_Loom'	1	2	3
			220119	5148	'01_Loom'	20	2	3
			220119	5150	'01_Loom'	1	1	3
			220119	5594	'01_Loom'	3	1	3
			220119	5596	'01_Loom'	3	2	3
			220120	5148	'03_Loom'	7	2	4
			220120	5150	'03_Loom'	1	1	4
			220120	5594	'03_Loom'	1	1	4
			220120	5596	'03_Loom'	2	2	4
			220120	5148	'02_Loom'	10	2	4
			220120	5150	'02_Loom'	2	1	4
			220120	5594	'02_Loom'	0	1	4
			220120	5596	'02_Loom'	7	2	4
			220120	5148	'01_Loom'	4	2	4
			220120	5150	'01_Loom'	1	1	4
			220120	5594	'01_Loom'	1	1	4
			220120	5596	'01_Loom'	1	2	4
			220121	5148	'03_Loom'	7	2	5
			220121	5150	'03_Loom'	0	1	5
			220121	5594	'03_Loom'	0	1	5
			220121	5596	'03_Loom'	4	2	5
			220121	5148	'02_Loom'	5	2	5
			220121	5150	'02_Loom'	0	1	5
			220121	5594	'02_Loom'	0	1	5
			220121	5596	'02_Loom'	2	2	5
			220121	5148	'01_Loom'	8	2	5
			220121	5150	'01_Loom'	2	1	5
			220121	5594	'01_Loom'	2	1	5
			220121	5596	'01_Loom'	0	2	5
			200203	6559	'00_Acclim'	1	1	0
			200203	6560	'00_Acclim'	0	2	0
			200203	6562	'00_Acclim'	0	2	0
			200203	6607	'00_Acclim'	14	1	0
			200203	6610	'00_Acclim'	0	2	0
			200203	6620	'00_Acclim'	17	1	0
			200203	6622	'00_Acclim'	10	1	0
			200413	7269	'00_Acclim'	17	2	0
			200413	7270	'00_Acclim'	13	1	0
			200413	7475	'00_Acclim'	1	1	0
			200413	7476	'00_Acclim'	5	2	0
			200413	7614	'00_Acclim'	2	2	0
			200413	7616	'00_Acclim'	8	1	0
			200413	7790	'00_Acclim'	9	2	0
			210726	591	'01_Acclim'	7	1	0
			210726	593	'01_Acclim'	17	2	0
			210726	595	'01_Acclim'	13	2	0
			220117	5148	'00_Acclim'	26	2	0
			220117	5150	'00_Acclim'	9	1	0
			220117	5594	'00_Acclim'	15	1	0
			220117	5596	'00_Acclim'	9	2	0

## Sheet: Fig. 2c
Average number of looms per day
Day	Setd5+/+	Setd5+/-
1	1.64286	2.57143
2	0.785714	3.07143
3	0.5	3
4	0.785714	3.35714
5	0.642857	4
			Data from ‘all_xy_analysis’
			Date	Animal	Experiment	Loom Frame	DShelter @ Loom	Return2shelter?	Maximum escape speed (cms-1)	Reaction time (s)	Genotype	Trial	Day	Trial per day	Looms 2 Max
			'191216'	'GN3959'	'02_Loom'	9351	22.2416	1	90.543	0.2	het	3	1	3	1
			'191216'	'GN4244'	'01_Loom'	3352	11.1189	1	57.3175	0.2	het	1	1	1	1
			'191220'	'GN4242'	'01_Loom'	9771	9.98357	1	56.2574	0.2	wt	9	5	1	1
			'200203'	'GN6622'	'01_Loom'	2881	10.7034	1	64.3929	0.216667	wt	1	1	1	1
			'200413'	'GN7475'	'01_Loom'	9049	11.9244	1	64.1741	0.216667	wt	1	1	1	1
			'200413'	'GN7614'	'01_Loom'	8445	12.3104	1	70.09	0.216667	het	1	1	1	1
			'191216'	'GN3956'	'03_Loom'	1390	9.58403	1	58.637	0.233333	wt	3	1	3	1
			'191219'	'GN3956'	'01_Loom'	1741	10.7844	1	59.5929	0.233333	wt	5	4	1	1
			'200413'	'GN7616'	'01_Loom'	1206	12.8855	1	57.0405	0.25	wt	1	1	1	1
			'200415'	'GN7270'	'01_Loom'	2999	11.8071	1	71.6242	0.266667	wt	3	3	1	1
			'200204'	'GN6607'	'01_Loom'	2177	10.7418	1	82.111	0.283333	wt	2	2	1	1
			'200413'	'GN7269'	'01_Loom'	1212	11.9395	1	62.6174	0.283333	het	1	1	1	1
			'200413'	'GN7476'	'01_Loom'	3511	14.2643	1	55.5322	0.283333	het	1	1	1	1
			'210726'	'MJ0595'	'02_Loom'	7795	12.3968	1	74.2399	0.283333	het	1	1	1	1
			'191216'	'GN4469'	'03_Loom'	11085	11.1751	1	68.7612	0.3	wt	3	1	3	1
			'200203'	'GN6559'	'01_Loom'	8258	23.9474	1	129.212	0.3	wt	1	1	1	1
			'200203'	'GN6562'	'02_Loom'	2296	12.117	1	62.2854	0.3	het	1	1	1	1
			'191216'	'GN3956'	'02_Loom'	990	13.9802	1	56.7754	0.316667	wt	2	1	2	1
			'210730'	'MJ0593'	'03_Loom'	1100	16.529	1	35.3938	0.316667	het	38	5	9	1
			'200414'	'GN7270'	'01_Loom'	1012	16.3912	1	83.5784	0.333333	wt	2	2	1	1
			'200203'	'GN6607'	'01_Loom'	3493	8.20646	1	46.029	0.35	wt	1	1	1	1
			'200203'	'GN6620'	'01_Loom'	2407	11.1718	1	65.8564	0.35	wt	1	1	1	1
			'200204'	'GN6559'	'01_Loom'	1417	13.2999	1	97.967	0.35	wt	2	2	1	1
			'200416'	'GN7616'	'01_Loom'	2311	13.2146	1	79.4265	0.383333	wt	3	4	1	1
			'191217'	'GN4469'	'01_Loom'	1755	10.7608	1	65.2574	0.4	wt	4	2	1	1
			'200417'	'GN7270'	'01_Loom'	1132	14.2696	1	64.4637	0.4	wt	4	5	1	1
			'210728'	'MJ0591'	'02_Loom'	1215	11.5837	1	70.6437	0.4	wt	4	3	1	1
			'191218'	'GN4469'	'02_Loom'	1134	20.1346	1	90.91	0.416667	wt	6	3	1	1
			'191219'	'GN4468'	'02_Loom'	2094	17.7702	1	70.5098	0.416667	wt	4	4	1	1
			'200414'	'GN7616'	'01_Loom'	1609	13.9395	1	70.5677	0.416667	wt	2	2	1	1
			'191219'	'GN4242'	'01_Loom'	1059	27.1004	1	69.1699	0.433333	wt	6	4	1	1
			'200206'	'GN6560'	'01_Loom'	2988	11.3491	1	45.5917	0.433333	het	20	4	1	1
			'200413'	'GN7270'	'01_Loom'	2872	10.4826	1	53.9474	0.45	wt	1	1	1	1
			'191216'	'GN4244'	'01_Loom'	3486	7.99517	1	44.7281	0.466667	het	2	1	2	1
			'191220'	'GN4469'	'02_Loom'	1181	9.32568	1	56.1143	0.466667	wt	9	5	2	1
			'210726'	'MJ0591'	'01_Loom'	4123	11.9288	1	53.962	0.466667	wt	1	1	1	1
			'191216'	'GN3959'	'03_Loom'	8270	8.23453	1	54.1472	0.483333	het	4	1	4	1
			'191216'	'GN4468'	'02_Loom'	2250	10.5705	1	64.7705	0.483333	wt	1	1	1	1
			'191217'	'GN4242'	'02_Loom'	1003	18.0513	1	59.4816	0.483333	wt	5	2	1	1
			'191217'	'GN4469'	'01_Loom'	9907	10.1448	1	65.4356	0.483333	wt	5	2	2	1
			'191216'	'GN4469'	'01_Loom'	8272	20.4264	1	92.3961	0.5	wt	2	1	2	1
			'191219'	'GN3959'	'01_Loom'	11534	18.6825	1	60.5826	0.5	het	9	4	1	1
			'191220'	'GN3956'	'02_Loom'	2410	12.3054	1	57.8756	0.5	wt	7	5	2	1
			'191220'	'GN4469'	'03_Loom'	9206	9.48531	1	50.5495	0.5	wt	11	5	4	1
			'200205'	'GN6610'	'03_Loom'	2283	11.5815	1	45.0698	0.516667	het	5	3	2	1
			'191217'	'GN3956'	'01_Loom'	4469	13.347	1	69.2926	0.55	wt	4	2	1	1
			'191217'	'GN4473'	'04_Loom'	1061	17.8273	1	63.9321	0.55	het	4	2	3	1
			'191220'	'GN3956'	'01_Loom'	2677	10.7505	1	59.1908	0.55	wt	6	5	1	1
			'200203'	'GN6610'	'03_Loom'	1084	10.5166	1	49.0081	0.55	het	2	1	2	1
			'200207'	'GN6610'	'01_Loom'	10474	8.08534	1	50.5625	0.55	het	7	5	1	1
			'210726'	'MJ0593'	'01_Loom'	6221	12.9183	1	58.269	0.55	het	2	1	2	1
			'191216'	'GN4242'	'02_Loom'	1293	19.2484	1	50.8916	0.566667	wt	3	1	3	1
			'191220'	'GN3959'	'03_Loom'	3875	9.72646	1	56.3004	0.566667	het	17	5	6	1
			'200204'	'GN6562'	'02_Loom'	2906	7.77797	1	52.2814	0.566667	het	4	2	3	1
			'210726'	'MJ0591'	'02_Loom'	5390	12.1785	1	59.2494	0.566667	wt	2	1	2	1
			'191216'	'GN4242'	'01_Loom'	11116	11.3336	1	48.2933	0.583333	wt	2	1	2	1
			'191219'	'GN4242'	'03_Loom'	1191	11.5917	1	48.913	0.583333	wt	8	4	3	1
			'200204'	'GN6562'	'01_Loom'	995	10.278	1	53.9466	0.583333	het	2	2	1	1
			'191219'	'GN4242'	'02_Loom'	2195	11.5115	1	56.0141	0.6	wt	7	4	2	1
			'191219'	'GN4244'	'02_Loom'	2389	11.4312	1	54.173	0.6	het	4	4	1	1
			'200416'	'GN7790'	'01_Loom'	3988	15.6838	1	49.1635	0.6	het	5	4	2	1
			'191220'	'GN3959'	'02_Loom'	2647	9.5496	1	39.2073	0.616667	het	14	5	3	1
			'191220'	'GN4469'	'02_Loom'	10863	11.3274	1	46.2203	0.633333	wt	10	5	3	1
			'210726'	'MJ0593'	'01_Loom'	8656	11.5306	1	36.3106	0.633333	het	4	1	4	1
			'210727'	'MJ0591'	'01_Loom'	1117	12.1406	1	55.0023	0.633333	wt	3	2	1	1
			'191216'	'GN3956'	'01_Loom'	1236	11.4112	1	47.7462	0.65	wt	1	1	1	1
			'200203'	'GN6610'	'01_Loom'	11301	11.2637	1	50.8448	0.65	het	1	1	1	1
			'191217'	'GN3959'	'02_Loom'	1021	26.3115	1	82.6927	0.666667	het	6	2	2	1
			'200206'	'GN6610'	'02_Loom'	1008	8.58833	1	46.3826	0.683333	het	6	4	1	1
			'191220'	'GN3959'	'01_Loom'	1555	12.4404	1	44.2714	0.7	het	12	5	1	1
			'191220'	'GN3959'	'01_Loom'	10098	10.0078	1	50.1761	0.716667	het	13	5	2	1
			'200415'	'GN7790'	'01_Loom'	1206	10.8615	1	53.1043	0.733333	het	3	3	1	1
			'200205'	'GN6562'	'03_Loom'	1017	18.3318	1	64.4358	0.75	het	6	3	2	1
			'191216'	'GN4242'	'03_Loom'	2455	11.188	1	35.5141	0.766667	wt	4	1	4	1
			'191217'	'GN4473'	'04_Loom'	8620	8.97815	1	47.4559	0.783333	het	5	2	4	2
			'191218'	'GN4473'	'01_Loom'	4352	13.3826	1	40.803	0.783333	het	7	3	2	2
			'200203'	'GN6560'	'03_Loom'	8248	16.4072	1	49.4513	0.816667	het	5	1	5	2
			'191219'	'GN3959'	'03_Loom'	8625	19.9736	0	51.9458	0.85	het	11	4	3	2
			'200414'	'GN7790'	'01_Loom'	1069	13.0269	1	41.9105	0.85	het	2	2	1	2
			'191219'	'GN4469'	'01_Loom'	1087	12.2367	1	84.1631	0.866667	wt	7	4	1	2
			'200207'	'GN6562'	'01_Loom'	11131	12.0739	1	51.7566	0.866667	het	12	5	2	2
			'210726'	'MJ0593'	'01_Loom'	7391	14.5943	1	52.5739	1	het	3	1	3	2
			'210728'	'MJ0593'	'01_Loom'	8936	13.4237	1	35.3964	1	het	17	3	3	2
			'200416'	'GN7790'	'01_Loom'	9352	13.4253	1	40.0941	1.01667	het	6	4	3	2
			'210729'	'MJ0595'	'02_Loom'	8051	13.8615	1	43.7548	1.03333	het	9	4	1	2
			'191220'	'GN3959'	'02_Loom'	11379	9.60451	1	46.7933	1.08333	het	16	5	5	2
			'200207'	'GN6562'	'02_Loom'	11753	8.97517	1	46.6354	1.15	het	15	5	5	2
			'191218'	'GN3959'	'02_Loom'	1294	13.1426	1	66.2168	1.16667	het	8	3	2	2
			'191216'	'GN3959'	'02_Loom'	1068	18.1102	1	73.9531	1.18333	het	2	1	2	2
			'200205'	'GN6562'	'03_Loom'	3507	8.76271	1	53.0621	1.2	het	7	3	3	2
			'210730'	'MJ0595'	'03_Loom'	6401	14.3577	1	56.9272	1.2	het	14	5	4	2
			'200206'	'GN6562'	'01_Loom'	2691	9.90498	1	53.8922	1.23333	het	8	4	1	2
			'210727'	'MJ0593'	'01_Loom'	1013	17.0704	1	50.5406	1.23333	het	7	2	1	2
			'210727'	'MJ0593'	'03_Loom'	1901	13.2499	1	42.8429	1.23333	het	12	2	6	2
			'191216'	'GN4242'	'01_Loom'	2339	21.0037	1	63.0973	1.25	wt	1	1	1	2
			'191216'	'GN4469'	'01_Loom'	1004	23.2529	1	56.3599	1.25	wt	1	1	1	2
			'191217'	'GN4473'	'03_Loom'	1110	11.0374	1	55.8056	1.28333	het	3	2	2	2
			'191220'	'GN3959'	'02_Loom'	4021	10.103	1	49.2842	1.31667	het	15	5	4	2
			'200204'	'GN6610'	'02_Loom'	3612	9.76842	1	45.4829	1.31667	het	3	2	1	2
			'200415'	'GN7476'	'03_Loom'	1572	13.324	1	44.5122	1.38333	het	4	3	1	2
			'200413'	'GN7790'	'01_Loom'	2818	13.2198	1	51.3665	1.43333	het	1	1	1	2
			'191218'	'GN4473'	'01_Loom'	1403	16.5689	1	56.1611	1.45	het	6	3	1	2
			'191218'	'GN3959'	'01_Loom'	1943	10.4179	1	46.1288	1.48333	het	7	3	1	2
			'210727'	'MJ0593'	'03_Loom'	9005	13.0532	1	52.0535	1.48333	het	14	2	8	2
			'200417'	'GN7790'	'02_Loom'	2524	14.8954	1	44.9616	1.5	het	7	5	1	2
			'191217'	'GN4473'	'02_Loom'	2630	12.1003	1	40.5099	1.51667	het	2	2	1	2
			'210728'	'MJ0593'	'01_Loom'	7211	13.6807	1	44.1115	1.53333	het	16	3	2	2
			'210730'	'MJ0595'	'01_Loom'	9112	13.7942	1	41.3456	1.53333	het	12	5	2	2
			'210728'	'MJ0593'	'02_Loom'	1650	13.7994	1	52.1172	1.61667	het	18	3	4	3
			'191219'	'GN4473'	'03_Loom'	10096	10.469	1	52.2091	1.63333	het	17	4	7	3
			'200207'	'GN6562'	'02_Loom'	8470	9.66002	1	45.6493	1.63333	het	14	5	4	3
			'210728'	'MJ0593'	'03_Loom'	2797	15.2501	1	45.4483	1.65	het	20	3	6	3
			'210729'	'MJ0595'	'03_Loom'	5841	13.8243	1	47.5878	1.65	het	10	4	2	3
			'210726'	'MJ0593'	'02_Loom'	1266	14.617	1	63.919	1.66667	het	5	1	5	3
			'210727'	'MJ0595'	'02_Loom'	7712	15.229	1	48.4184	1.68333	het	5	2	3	3
			'191218'	'GN4468'	'02_Loom'	1300	10.9213	1	75.6285	1.7	wt	3	3	2	3
			'191220'	'GN4473'	'01_Loom'	10891	8.54631	1	38.871	1.71667	het	19	5	2	3
			'200205'	'GN6562'	'01_Loom'	9772	11.5816	1	57.034	1.73333	het	5	3	1	3
			'200207'	'GN6562'	'01_Loom'	8254	19.0588	1	78.0847	1.73333	het	11	5	1	3
			'210728'	'MJ0595'	'01_Loom'	7965	13.7712	1	47.4332	1.78333	het	6	3	1	3
			'200416'	'GN7790'	'01_Loom'	1013	17.4664	1	56.1808	1.8	het	4	4	1	3
			'210727'	'MJ0593'	'01_Loom'	8481	11.8756	1	42.1499	1.81667	het	10	2	4	3
			'210728'	'MJ0595'	'02_Loom'	1583	11.9682	1	59.6265	1.81667	het	7	3	2	3
			'191219'	'GN4473'	'02_Loom'	1010	21.9671	1	67.3943	1.83333	het	13	4	3	3
			'200414'	'GN7476'	'02_Loom'	8523	11.9674	1	37.6155	1.85	het	3	2	2	3
			'191220'	'GN4473'	'03_Loom'	1014	13.1215	1	54.9723	1.86667	het	23	5	6	3
			'210728'	'MJ0595'	'02_Loom'	4068	13.0978	1	49.1555	1.9	het	8	3	3	3
			'191219'	'GN4473'	'01_Loom'	9054	10.7135	1	50.357	1.91667	het	12	4	2	3
			'191216'	'GN4244'	'03_Loom'	11145	19.763	1	63.1555	2.01667	het	3	1	3	3
			'210730'	'MJ0595'	'01_Loom'	5284	8.60226	1	48.6932	2.05	het	11	5	1	3
			'200205'	'GN6610'	'01_Loom'	9913	11.1365	1	44.0127	2.1	het	4	3	1	3
			'210727'	'MJ0593'	'01_Loom'	1938	15.9201	1	42.4458	2.13333	het	8	2	2	3
			'210730'	'MJ0593'	'02_Loom'	988	17.2464	1	39.4869	2.38333	het	34	5	5	4
			'191219'	'GN4473'	'02_Loom'	4035	11.5572	1	46.5447	2.43333	het	14	4	4	4
			'191220'	'GN4473'	'01_Loom'	2881	10.8774	1	47.5516	2.43333	het	18	5	1	4
			'191219'	'GN4473'	'01_Loom'	1006	13.128	1	71.4022	2.51667	het	11	4	1	4
			'210728'	'MJ0593'	'03_Loom'	6558	13.492	1	56.3268	2.55	het	22	3	8	4
			'191218'	'GN4473'	'01_Loom'	10171	9.79995	1	50.3546	2.58333	het	8	3	3	4
			'210728'	'MJ0593'	'01_Loom'	2258	14.7237	1	52.4539	2.58333	het	15	3	1	4
			'191216'	'GN4473'	'01_Loom'	9218	12.015	1	56.6455	2.61667	het	1	1	1	4
			'200207'	'GN6562'	'02_Loom'	1014	17.7007	1	72.7142	2.63333	het	13	5	3	4
			'191217'	'GN3959'	'01_Loom'	4343	14.701	1	77.3276	2.65	het	5	2	1	4
			'200204'	'GN6560'	'02_Loom'	9337	10.7495	1	23.0255	2.65	het	10	2	4	4
			'200204'	'GN6560'	'03_Loom'	3220	10.0509	1	29.2706	2.7	het	13	2	7	4
			'191219'	'GN4473'	'03_Loom'	1745	9.9318	1	57.1074	2.71667	het	16	4	6	4
			'210730'	'MJ0593'	'01_Loom'	4016	14.3142	1	42.1602	2.71667	het	31	5	2	4
			'191219'	'GN4473'	'02_Loom'	8432	9.89392	1	48.3289	2.73333	het	15	4	5	4
			'200207'	'GN6560'	'01_Loom'	8420	13.3367	1	39.8847	2.73333	het	29	5	3	4
			'191220'	'GN4473'	'02_Loom'	8664	8.36211	1	53.333	2.78333	het	22	5	5	4
			'210730'	'MJ0595'	'03_Loom'	988	17.5086	1	65.4011	2.78333	het	13	5	3	4
			'210727'	'MJ0593'	'01_Loom'	5504	8.17875	1	39.4079	2.85	het	9	2	3	4
			'210730'	'MJ0593'	'02_Loom'	3782	14.2862	1	43.7436	2.85	het	36	5	7	4
			'191220'	'GN4473'	'02_Loom'	1403	10.6528	1	48.9306	2.88333	het	20	5	3	4
			'210726'	'MJ0593'	'03_Loom'	4676	10.8132	1	50.0311	2.91667	het	6	1	6	4
			'200204'	'GN6560'	'03_Loom'	1402	9.5355	1	58.5234	2.93333	het	12	2	6	4
			'191216'	'GN3959'	'01_Loom'	8256	29.4075	0	53.0405	2.96667	het	1	1	1	4
			'191218'	'GN4468'	'01_Loom'	1087	18.0912	1	73.1594	3.1	wt	2	3	1	5
			'200203'	'GN6560'	'01_Loom'	10538	10.0942	1	40.4521	3.23333	het	2	1	2	5
			'210728'	'MJ0593'	'03_Loom'	2700	13.7762	1	45.4483	3.26667	het	19	3	5	5
			'200207'	'GN6560'	'02_Loom'	1228	9.35064	1	43.8152	3.48333	het	30	5	4	5
			'210727'	'MJ0593'	'03_Loom'	5048	12.359	1	44.7646	3.53333	het	13	2	7	5
			'200204'	'GN6560'	'01_Loom'	8416	11.8821	1	38.0416	3.56667	het	8	2	2	5
			'210727'	'MJ0593'	'02_Loom'	1068	15.6162	1	46.9144	3.56667	het	11	2	5	5
			'210726'	'MJ0593'	'01_Loom'	2167	15.4068	1	64.0898	3.58333	het	1	1	1	5
			'210729'	'MJ0593'	'03_Loom'	9006	13.6705	0	36.4812	3.68333	het	29	4	7	5
			'210730'	'MJ0593'	'01_Loom'	7077	16.2097	1	51.1766	3.73333	het	33	5	4	5
			'200207'	'GN6562'	'03_Loom'	1402	9.88792	1	49.3472	3.88333	het	16	5	6	6
			'210727'	'MJ0595'	'02_Loom'	2416	13.5909	1	53.7607	3.88333	het	4	2	2	6
			'191218'	'GN4473'	'03_Loom'	1009	26.5736	0	16.3765	3.9	het	9	3	4	6
			'200205'	'GN6560'	'03_Loom'	8705	11.4665	1	43.3785	3.95	het	19	3	5	6
			'210729'	'MJ0593'	'03_Loom'	998	15.2682	1	49.7579	3.95	het	26	4	4	6
			'210728'	'MJ0593'	'03_Loom'	3931	14.9066	1	43.8147	4	het	21	3	7	6
			'210729'	'MJ0593'	'02_Loom'	3550	15.8448	1	50.1854	4.15	het	23	4	1	6
			'210730'	'MJ0593'	'02_Loom'	8228	10.1785	1	24.5421	4.23333	het	37	5	8	6
			'200206'	'GN6560'	'01_Loom'	9073	9.18568	0	20.3949	4.4	het	21	4	2	6
			'200206'	'GN6562'	'03_Loom'	3417	10.8143	1	42.4946	4.53333	het	10	4	3	6
			'200205'	'GN6560'	'02_Loom'	8285	11.7424	1	65.0091	4.63333	het	17	3	3	6
			'200206'	'GN6560'	'02_Loom'	8252	26.9306	1	33.1965	4.73333	het	23	4	4	6
			'200203'	'GN6560'	'02_Loom'	1501	10.4995	1	39.4371	4.78333	het	3	1	3	6
			'200204'	'GN6560'	'02_Loom'	1579	8.70029	1	30.0062	4.88333	het	9	2	3	6
			'200203'	'GN6560'	'01_Loom'	1315	12.4225	1	47.0743	4.96667	het	1	1	1	6
			'200207'	'GN6560'	'01_Loom'	8278	8.07957	1	39.8847	5.1	het	28	5	2	6
			'210730'	'MJ0593'	'01_Loom'	5993	12.1094	1	35.2155	5.13333	het	32	5	3	6
			'200207'	'GN6560'	'01_Loom'	992	27.565	1	35.1542	5.31667	het	27	5	1	6
			'210726'	'MJ0595'	'03_Loom'	1508	12.397	1	42.9342	5.65	het	2	1	2	6
			'200205'	'GN6560'	'01_Loom'	8402	8.82082	1	31.0745	5.75	het	15	3	1	6
			'200414'	'GN7476'	'01_Loom'	1515	13.5344	1	40.0943	5.78333	het	2	2	1	6
			'200207'	'GN6560'	'03_Loom'	1521	10.6742	1	36.5073	6.15	het	32	5	6	6
			'210730'	'MJ0593'	'03_Loom'	1597	10.3777	0	17.2108	6.36667	het	39	5	10	6
			'200204'	'GN6560'	'02_Loom'	10401	7.55568	1	37.2846	6.58333	het	11	2	5	6
			'200206'	'GN6560'	'03_Loom'	8564	7.62793	0	69.1349	6.58333	het	26	4	7	6
			'200206'	'GN6560'	'02_Loom'	3352	7.85577	1	38.6042	6.85	het	22	4	3	6
			'200203'	'GN6560'	'03_Loom'	1004	18.2981	1	38.8022	6.93333	het	4	1	4	6
			'200205'	'GN6560'	'02_Loom'	1665	8.38938	1	27.3563	6.93333	het	16	3	2	6
			'200204'	'GN6560'	'03_Loom'	8656	10.5536	1	32.4765	6.95	het	14	2	8	6
			'210729'	'MJ0593'	'02_Loom'	7266	11.2113	1	43.4307	7.06667	het	25	4	3	6
			'210730'	'MJ0593'	'02_Loom'	1401	13.5196	1	32.5064	7.08333	het	35	5	6	6
			'191220'	'GN4473'	'02_Loom'	8401	8.46374	1	53.333	7.16667	het	21	5	4	6
			'210729'	'MJ0593'	'03_Loom'	4043	22.5804	0	17.4781	7.28333	het	28	4	6	6
			'210729'	'MJ0593'	'02_Loom'	4786	14.339	1	35.0368	7.98333	het	24	4	2	6
			'200206'	'GN6560'	'03_Loom'	8469	7.52429	0	69.1349	8.16667	het	25	4	6	6
			'200206'	'GN6560'	'03_Loom'	1010	11.4981	0	22.9574	8.23333	het	24	4	5	6
			'191220'	'GN4473'	'03_Loom'	10234	17.9402	1	42.1981	8.3	het	24	5	7	6
			'210727'	'MJ0595'	'01_Loom'	2918	15.3793	1	40.3241	8.55	het	3	2	1	6
			'200205'	'GN6560'	'03_Loom'	2561	10.3369	1	38.492	8.71667	het	18	3	4	6
			'200207'	'GN6560'	'03_Loom'	8559	9.99885	1	31.0815	8.76667	het	33	5	7	6
			'200204'	'GN6560'	'01_Loom'	1040	9.96161	0	26.7361	9.15	het	7	2	1	6
			'200207'	'GN6560'	'02_Loom'	8656	10.9619	0	41.2646	9.35	het	31	5	5	6
			'210730'	'MJ0593'	'01_Loom'	1032	16.3376	1	30.2599	9.45	het	30	5	1	6
			'210730'	'MJ0593'	'03_Loom'	6858	13.2089	0	17.7308	9.75	het	40	5	11	6
			'220117'	'GN5148'	'01_Loom'	2111	12.8639	1	30.0219	0.116667	het	1	1	1	1
			'220117'	'GN5148'	'01_Loom'	3463	14.089	1	53.7547	0.2	het	2	1	2	1
			'220117'	'GN5148'	'01_Loom'	6829	17.9073	1	40.0854	0.3	het	3	1	3	1
			'220117'	'GN5148'	'02_Loom'	1700	13.8848	1	61.0387	0.35	het	4	1	4	1
			'220117'	'GN5148'	'02_Loom'	6195	11.5235	1	63.4982	0.533333	het	5	1	5	1
			'220117'	'GN5150'	'01_Loom'	2109	22.3077	1	90.2349	0.383333	wt	1	1	1	1
			'220117'	'GN5594'	'01_Loom'	1297	18.7171	1	84.6368	0.266667	wt	1	1	1	1
			'220117'	'GN5594'	'01_Loom'	8198	15.6832	1	85.624	0.183333	wt	2	1	2	1
			'220117'	'GN5596'	'01_Loom'	7350	14.1152	1	47.1823	1.65	het	1	1	1	3
			'220117'	'GN5596'	'03_Loom'	2176	22.0826	1	56.4197	3.65	het	2	1	2	5
			'220117'	'GN5596'	'03_Loom'	2350	18.6926	1	56.4197	0.75	het	3	1	3	2
			'220118'	'GN5148'	'01_Loom'	1402	11.3729	1	49.0375	0.416667	het	6	2	1	1
			'220118'	'GN5148'	'01_Loom'	3355	12.677	1	50.9683	1.7	het	7	2	2	3
			'220118'	'GN5148'	'01_Loom'	8771	13.4043	1	46.2896	0.983333	het	8	2	3	2
			'220118'	'GN5148'	'02_Loom'	4619	12.5991	1	51.4169	2.33333	het	9	2	4	4
			'220118'	'GN5148'	'03_Loom'	1181	12.0369	1	45.761	3.65	het	10	2	5	5
			'220118'	'GN5148'	'03_Loom'	6207	14.907	1	50.396	2.1	het	11	2	6	3
			'220118'	'GN5148'	'03_Loom'	8778	10.5101	1	40.072	0.7	het	12	2	7	2
			'220118'	'GN5150'	'02_Loom'	1072	22.6455	1	76.1479	0.25	wt	2	2	1	1
			'220118'	'GN5594'	'01_Loom'	2959	17.9902	1	90.5878	0.35	wt	3	2	1	1
			'220118'	'GN5596'	'01_Loom'	1555	14.1838	1	42.7435	2.53333	het	4	2	1	4
			'220118'	'GN5596'	'02_Loom'	2273	14.1998	1	42.3655	2.98333	het	5	2	2	5
			'220118'	'GN5596'	'03_Loom'	1159	17.7955	1	65.5351	2.03333	het	6	2	3	3
			'220118'	'GN5596'	'03_Loom'	6064	9.50099	1	49.4385	2.5	het	7	2	4	4
			'220118'	'GN5596'	'03_Loom'	7839	13.9417	1	43.6479	1.58333	het	8	2	5	3
			'220119'	'GN5148'	'01_Loom'	1060	22.7848	1	68.7813	1.23333	het	13	3	1	2
			'220119'	'GN5148'	'01_Loom'	3542	10.6259	1	38.1959	1.98333	het	14	3	2	3
			'220119'	'GN5148'	'01_Loom'	6798	11.7287	1	34.5558	1.05	het	15	3	3	2
			'220119'	'GN5148'	'02_Loom'	1111	14.7609	1	57.5914	3.4	het	16	3	4	5
			'220119'	'GN5148'	'02_Loom'	1301	11.44	1	57.5914	0.233333	het	17	3	5	1
			'220119'	'GN5148'	'02_Loom'	5717	9.01143	1	53.4659	3.25	het	18	3	6	5
			'220119'	'GN5148'	'02_Loom'	7602	11.8705	1	48.8005	4.01667	het	19	3	7	6
			'220119'	'GN5148'	'02_Loom'	7789	14.3387	1	48.8005	0.9	het	20	3	8	2
			'220119'	'GN5148'	'03_Loom'	1083	18.7364	1	68.3017	2.51667	het	21	3	9	4
			'220119'	'GN5148'	'03_Loom'	3975	10.7635	1	38.4168	2.75	het	22	3	10	4
			'220119'	'GN5148'	'03_Loom'	7637	12.9316	1	39.1245	2.36667	het	23	3	11	4
			'220119'	'GN5150'	'02_Loom'	4019	15.1915	1	66.637	0.7	wt	3	3	1	2
			'220119'	'GN5594'	'01_Loom'	1117	16.711	1	78.0498	0.466667	wt	4	3	1	1
			'220119'	'GN5596'	'02_Loom'	2732	13.7897	1	45.8611	3.41667	het	9	3	1	5
			'220119'	'GN5596'	'03_Loom'	3299	14.0791	1	43.6107	1.78333	het	10	3	2	3
			'220120'	'GN5148'	'01_Loom'	1374	11.0377	0	20.3229	0.0333333	het	24	4	1	1
			'220120'	'GN5148'	'01_Loom'	3791	13.8837	0	15.8641	9.35	het	25	4	2	7
			'220120'	'GN5148'	'01_Loom'	6904	16.1266	0	13.5564	1.58333	het	26	4	3	3
			'220120'	'GN5148'	'02_Loom'	1154	23.8328	0	11.4729	0.5	het	27	4	4	1
			'220120'	'GN5148'	'02_Loom'	3938	17.5262	1	71.1482	4.91667	het	28	4	5	6
			'220120'	'GN5148'	'02_Loom'	4015	17.359	1	71.1482	3.63333	het	29	4	6	5
			'220120'	'GN5148'	'02_Loom'	5341	9.91664	0	14.5171	6.75	het	30	4	7	7
			'220120'	'GN5148'	'02_Loom'	6735	13.2555	1	48.019	2.03333	het	31	4	8	3
			'220120'	'GN5148'	'03_Loom'	3072	10.5193	0	15.6545	0.05	het	32	4	9	1
			'220120'	'GN5148'	'03_Loom'	3711	12.0888	1	57.4401	3.51667	het	33	4	10	5
			'220120'	'GN5148'	'03_Loom'	6526	13.5597	1	28.2167	4.31667	het	34	4	11	6
			'220120'	'GN5150'	'02_Loom'	2751	12.5223	1	45.9577	0.383333	wt	4	4	1	1
			'220120'	'GN5150'	'03_Loom'	6961	14.849	1	51.1459	0.266667	wt	5	4	2	1
			'220120'	'GN5594'	'01_Loom'	8513	14.7916	1	69.6048	0.216667	wt	5	4	1	1
			'220120'	'GN5594'	'03_Loom'	4646	9.66727	1	54.0294	0.5	wt	6	4	2	1
			'220120'	'GN5596'	'02_Loom'	5701	13.7507	1	33.4761	2.85	het	11	4	1	4
			'220120'	'GN5596'	'02_Loom'	8097	11.8367	1	34.2081	3.86667	het	12	4	2	6
			'220120'	'GN5596'	'02_Loom'	8272	10.342	1	34.2081	0.95	het	13	4	3	2
			'220120'	'GN5596'	'02_Loom'	11038	10.7618	0	26.1132	5.68333	het	14	4	4	6
			'220120'	'GN5596'	'03_Loom'	4855	9.99646	1	35.0713	3.45	het	15	4	5	5
			'220121'	'GN5148'	'01_Loom'	1074	16.8242	1	46.1731	4.4	het	35	5	1	6
			'220121'	'GN5148'	'01_Loom'	4527	12.4972	0	30.5292	9.91667	het	36	5	2	6
			'220121'	'GN5148'	'01_Loom'	6500	10.8755	0	23.6811	0	het	37	5	3	1
			'220121'	'GN5148'	'02_Loom'	1030	18.5263	0	18.104	1.23333	het	38	5	4	2
			'220121'	'GN5148'	'02_Loom'	3747	16.7776	1	47.2396	2.76667	het	39	5	5	4
			'220121'	'GN5148'	'02_Loom'	6513	16.5634	0	30.7072	2.46667	het	40	5	6	4
			'220121'	'GN5148'	'03_Loom'	1590	13.2228	1	29.8072	6.66667	het	41	5	7	6
			'220121'	'GN5148'	'03_Loom'	3731	15.1769	0	19.9894	5.65	het	42	5	8	7
			'220121'	'GN5148'	'03_Loom'	6511	12.1109	0	28.5347	5.68333	het	43	5	9	6
			'220121'	'GN5150'	'01_Loom'	3328	14.1428	1	50.7723	0.166667	wt	6	5	1	1
			'220121'	'GN5594'	'01_Loom'	4155	13.5989	1	50.4673	0.483333	wt	7	5	1	1
			'220121'	'GN5596'	'02_Loom'	4142	10.719	1	33.4167	1.48333	het	16	5	1	3
			'220121'	'GN5596'	'03_Loom'	1293	13.2116	1	33.3927	6.58333	het	17	5	2	6
			'220121'	'GN5596'	'03_Loom'	6045	8.44253	1	36.441	4.96667	het	18	5	3	6
			'220121'	'GN5596'	'03_Loom'	8172	14.1543	1	31.7823	4.8	het	19	5	4	6

## Sheet: Fig. 2d
Average reaction time per day
Day	Setd5+/+	Setd5+/-
1	0.473913	1.62269
2	0.412121	2.63488
3	1.00714	2.4373
4	0.443939	3.34645
5	0.433333	3.66429
			Data from ‘all_xy_analysis’
			Date	Animal	Experiment	Loom Frame	DShelter @ Loom	Return2shelter?	Maximum escape speed (cms-1)	Reaction time (s)	Genotype	Trial	Day	Trial per day	Looms 2 Max
			'191216'	'GN3959'	'02_Loom'	9351	22.2416	1	90.543	0.2	het	3	1	3	1
			'191216'	'GN4244'	'01_Loom'	3352	11.1189	1	57.3175	0.2	het	1	1	1	1
			'191220'	'GN4242'	'01_Loom'	9771	9.98357	1	56.2574	0.2	wt	9	5	1	1
			'200203'	'GN6622'	'01_Loom'	2881	10.7034	1	64.3929	0.216667	wt	1	1	1	1
			'200413'	'GN7475'	'01_Loom'	9049	11.9244	1	64.1741	0.216667	wt	1	1	1	1
			'200413'	'GN7614'	'01_Loom'	8445	12.3104	1	70.09	0.216667	het	1	1	1	1
			'191216'	'GN3956'	'03_Loom'	1390	9.58403	1	58.637	0.233333	wt	3	1	3	1
			'191219'	'GN3956'	'01_Loom'	1741	10.7844	1	59.5929	0.233333	wt	5	4	1	1
			'200413'	'GN7616'	'01_Loom'	1206	12.8855	1	57.0405	0.25	wt	1	1	1	1
			'200415'	'GN7270'	'01_Loom'	2999	11.8071	1	71.6242	0.266667	wt	3	3	1	1
			'200204'	'GN6607'	'01_Loom'	2177	10.7418	1	82.111	0.283333	wt	2	2	1	1
			'200413'	'GN7269'	'01_Loom'	1212	11.9395	1	62.6174	0.283333	het	1	1	1	1
			'200413'	'GN7476'	'01_Loom'	3511	14.2643	1	55.5322	0.283333	het	1	1	1	1
			'210726'	'MJ0595'	'02_Loom'	7795	12.3968	1	74.2399	0.283333	het	1	1	1	1
			'191216'	'GN4469'	'03_Loom'	11085	11.1751	1	68.7612	0.3	wt	3	1	3	1
			'200203'	'GN6559'	'01_Loom'	8258	23.9474	1	129.212	0.3	wt	1	1	1	1
			'200203'	'GN6562'	'02_Loom'	2296	12.117	1	62.2854	0.3	het	1	1	1	1
			'191216'	'GN3956'	'02_Loom'	990	13.9802	1	56.7754	0.316667	wt	2	1	2	1
			'210730'	'MJ0593'	'03_Loom'	1100	16.529	1	35.3938	0.316667	het	38	5	9	1
			'200414'	'GN7270'	'01_Loom'	1012	16.3912	1	83.5784	0.333333	wt	2	2	1	1
			'200203'	'GN6607'	'01_Loom'	3493	8.20646	1	46.029	0.35	wt	1	1	1	1
			'200203'	'GN6620'	'01_Loom'	2407	11.1718	1	65.8564	0.35	wt	1	1	1	1
			'200204'	'GN6559'	'01_Loom'	1417	13.2999	1	97.967	0.35	wt	2	2	1	1
			'200416'	'GN7616'	'01_Loom'	2311	13.2146	1	79.4265	0.383333	wt	3	4	1	1
			'191217'	'GN4469'	'01_Loom'	1755	10.7608	1	65.2574	0.4	wt	4	2	1	1
			'200417'	'GN7270'	'01_Loom'	1132	14.2696	1	64.4637	0.4	wt	4	5	1	1
			'210728'	'MJ0591'	'02_Loom'	1215	11.5837	1	70.6437	0.4	wt	4	3	1	1
			'191218'	'GN4469'	'02_Loom'	1134	20.1346	1	90.91	0.416667	wt	6	3	1	1
			'191219'	'GN4468'	'02_Loom'	2094	17.7702	1	70.5098	0.416667	wt	4	4	1	1
			'200414'	'GN7616'	'01_Loom'	1609	13.9395	1	70.5677	0.416667	wt	2	2	1	1
			'191219'	'GN4242'	'01_Loom'	1059	27.1004	1	69.1699	0.433333	wt	6	4	1	1
			'200206'	'GN6560'	'01_Loom'	2988	11.3491	1	45.5917	0.433333	het	20	4	1	1
			'200413'	'GN7270'	'01_Loom'	2872	10.4826	1	53.9474	0.45	wt	1	1	1	1
			'191216'	'GN4244'	'01_Loom'	3486	7.99517	1	44.7281	0.466667	het	2	1	2	1
			'191220'	'GN4469'	'02_Loom'	1181	9.32568	1	56.1143	0.466667	wt	9	5	2	1
			'210726'	'MJ0591'	'01_Loom'	4123	11.9288	1	53.962	0.466667	wt	1	1	1	1
			'191216'	'GN3959'	'03_Loom'	8270	8.23453	1	54.1472	0.483333	het	4	1	4	1
			'191216'	'GN4468'	'02_Loom'	2250	10.5705	1	64.7705	0.483333	wt	1	1	1	1
			'191217'	'GN4242'	'02_Loom'	1003	18.0513	1	59.4816	0.483333	wt	5	2	1	1
			'191217'	'GN4469'	'01_Loom'	9907	10.1448	1	65.4356	0.483333	wt	5	2	2	1
			'191216'	'GN4469'	'01_Loom'	8272	20.4264	1	92.3961	0.5	wt	2	1	2	1
			'191219'	'GN3959'	'01_Loom'	11534	18.6825	1	60.5826	0.5	het	9	4	1	1
			'191220'	'GN3956'	'02_Loom'	2410	12.3054	1	57.8756	0.5	wt	7	5	2	1
			'191220'	'GN4469'	'03_Loom'	9206	9.48531	1	50.5495	0.5	wt	11	5	4	1
			'200205'	'GN6610'	'03_Loom'	2283	11.5815	1	45.0698	0.516667	het	5	3	2	1
			'191217'	'GN3956'	'01_Loom'	4469	13.347	1	69.2926	0.55	wt	4	2	1	1
			'191217'	'GN4473'	'04_Loom'	1061	17.8273	1	63.9321	0.55	het	4	2	3	1
			'191220'	'GN3956'	'01_Loom'	2677	10.7505	1	59.1908	0.55	wt	6	5	1	1
			'200203'	'GN6610'	'03_Loom'	1084	10.5166	1	49.0081	0.55	het	2	1	2	1
			'200207'	'GN6610'	'01_Loom'	10474	8.08534	1	50.5625	0.55	het	7	5	1	1
			'210726'	'MJ0593'	'01_Loom'	6221	12.9183	1	58.269	0.55	het	2	1	2	1
			'191216'	'GN4242'	'02_Loom'	1293	19.2484	1	50.8916	0.566667	wt	3	1	3	1
			'191220'	'GN3959'	'03_Loom'	3875	9.72646	1	56.3004	0.566667	het	17	5	6	1
			'200204'	'GN6562'	'02_Loom'	2906	7.77797	1	52.2814	0.566667	het	4	2	3	1
			'210726'	'MJ0591'	'02_Loom'	5390	12.1785	1	59.2494	0.566667	wt	2	1	2	1
			'191216'	'GN4242'	'01_Loom'	11116	11.3336	1	48.2933	0.583333	wt	2	1	2	1
			'191219'	'GN4242'	'03_Loom'	1191	11.5917	1	48.913	0.583333	wt	8	4	3	1
			'200204'	'GN6562'	'01_Loom'	995	10.278	1	53.9466	0.583333	het	2	2	1	1
			'191219'	'GN4242'	'02_Loom'	2195	11.5115	1	56.0141	0.6	wt	7	4	2	1
			'191219'	'GN4244'	'02_Loom'	2389	11.4312	1	54.173	0.6	het	4	4	1	1
			'200416'	'GN7790'	'01_Loom'	3988	15.6838	1	49.1635	0.6	het	5	4	2	1
			'191220'	'GN3959'	'02_Loom'	2647	9.5496	1	39.2073	0.616667	het	14	5	3	1
			'191220'	'GN4469'	'02_Loom'	10863	11.3274	1	46.2203	0.633333	wt	10	5	3	1
			'210726'	'MJ0593'	'01_Loom'	8656	11.5306	1	36.3106	0.633333	het	4	1	4	1
			'210727'	'MJ0591'	'01_Loom'	1117	12.1406	1	55.0023	0.633333	wt	3	2	1	1
			'191216'	'GN3956'	'01_Loom'	1236	11.4112	1	47.7462	0.65	wt	1	1	1	1
			'200203'	'GN6610'	'01_Loom'	11301	11.2637	1	50.8448	0.65	het	1	1	1	1
			'191217'	'GN3959'	'02_Loom'	1021	26.3115	1	82.6927	0.666667	het	6	2	2	1
			'200206'	'GN6610'	'02_Loom'	1008	8.58833	1	46.3826	0.683333	het	6	4	1	1
			'191220'	'GN3959'	'01_Loom'	1555	12.4404	1	44.2714	0.7	het	12	5	1	1
			'191220'	'GN3959'	'01_Loom'	10098	10.0078	1	50.1761	0.716667	het	13	5	2	1
			'200415'	'GN7790'	'01_Loom'	1206	10.8615	1	53.1043	0.733333	het	3	3	1	1
			'200205'	'GN6562'	'03_Loom'	1017	18.3318	1	64.4358	0.75	het	6	3	2	1
			'191216'	'GN4242'	'03_Loom'	2455	11.188	1	35.5141	0.766667	wt	4	1	4	1
			'191217'	'GN4473'	'04_Loom'	8620	8.97815	1	47.4559	0.783333	het	5	2	4	2
			'191218'	'GN4473'	'01_Loom'	4352	13.3826	1	40.803	0.783333	het	7	3	2	2
			'200203'	'GN6560'	'03_Loom'	8248	16.4072	1	49.4513	0.816667	het	5	1	5	2
			'191219'	'GN3959'	'03_Loom'	8625	19.9736	0	51.9458	0.85	het	11	4	3	2
			'200414'	'GN7790'	'01_Loom'	1069	13.0269	1	41.9105	0.85	het	2	2	1	2
			'191219'	'GN4469'	'01_Loom'	1087	12.2367	1	84.1631	0.866667	wt	7	4	1	2
			'200207'	'GN6562'	'01_Loom'	11131	12.0739	1	51.7566	0.866667	het	12	5	2	2
			'210726'	'MJ0593'	'01_Loom'	7391	14.5943	1	52.5739	1	het	3	1	3	2
			'210728'	'MJ0593'	'01_Loom'	8936	13.4237	1	35.3964	1	het	17	3	3	2
			'200416'	'GN7790'	'01_Loom'	9352	13.4253	1	40.0941	1.01667	het	6	4	3	2
			'210729'	'MJ0595'	'02_Loom'	8051	13.8615	1	43.7548	1.03333	het	9	4	1	2
			'191220'	'GN3959'	'02_Loom'	11379	9.60451	1	46.7933	1.08333	het	16	5	5	2
			'200207'	'GN6562'	'02_Loom'	11753	8.97517	1	46.6354	1.15	het	15	5	5	2
			'191218'	'GN3959'	'02_Loom'	1294	13.1426	1	66.2168	1.16667	het	8	3	2	2
			'191216'	'GN3959'	'02_Loom'	1068	18.1102	1	73.9531	1.18333	het	2	1	2	2
			'200205'	'GN6562'	'03_Loom'	3507	8.76271	1	53.0621	1.2	het	7	3	3	2
			'210730'	'MJ0595'	'03_Loom'	6401	14.3577	1	56.9272	1.2	het	14	5	4	2
			'200206'	'GN6562'	'01_Loom'	2691	9.90498	1	53.8922	1.23333	het	8	4	1	2
			'210727'	'MJ0593'	'01_Loom'	1013	17.0704	1	50.5406	1.23333	het	7	2	1	2
			'210727'	'MJ0593'	'03_Loom'	1901	13.2499	1	42.8429	1.23333	het	12	2	6	2
			'191216'	'GN4242'	'01_Loom'	2339	21.0037	1	63.0973	1.25	wt	1	1	1	2
			'191216'	'GN4469'	'01_Loom'	1004	23.2529	1	56.3599	1.25	wt	1	1	1	2
			'191217'	'GN4473'	'03_Loom'	1110	11.0374	1	55.8056	1.28333	het	3	2	2	2
			'191220'	'GN3959'	'02_Loom'	4021	10.103	1	49.2842	1.31667	het	15	5	4	2
			'200204'	'GN6610'	'02_Loom'	3612	9.76842	1	45.4829	1.31667	het	3	2	1	2
			'200415'	'GN7476'	'03_Loom'	1572	13.324	1	44.5122	1.38333	het	4	3	1	2
			'200413'	'GN7790'	'01_Loom'	2818	13.2198	1	51.3665	1.43333	het	1	1	1	2
			'191218'	'GN4473'	'01_Loom'	1403	16.5689	1	56.1611	1.45	het	6	3	1	2
			'191218'	'GN3959'	'01_Loom'	1943	10.4179	1	46.1288	1.48333	het	7	3	1	2
			'210727'	'MJ0593'	'03_Loom'	9005	13.0532	1	52.0535	1.48333	het	14	2	8	2
			'200417'	'GN7790'	'02_Loom'	2524	14.8954	1	44.9616	1.5	het	7	5	1	2
			'191217'	'GN4473'	'02_Loom'	2630	12.1003	1	40.5099	1.51667	het	2	2	1	2
			'210728'	'MJ0593'	'01_Loom'	7211	13.6807	1	44.1115	1.53333	het	16	3	2	2
			'210730'	'MJ0595'	'01_Loom'	9112	13.7942	1	41.3456	1.53333	het	12	5	2	2
			'210728'	'MJ0593'	'02_Loom'	1650	13.7994	1	52.1172	1.61667	het	18	3	4	3
			'191219'	'GN4473'	'03_Loom'	10096	10.469	1	52.2091	1.63333	het	17	4	7	3
			'200207'	'GN6562'	'02_Loom'	8470	9.66002	1	45.6493	1.63333	het	14	5	4	3
			'210728'	'MJ0593'	'03_Loom'	2797	15.2501	1	45.4483	1.65	het	20	3	6	3
			'210729'	'MJ0595'	'03_Loom'	5841	13.8243	1	47.5878	1.65	het	10	4	2	3
			'210726'	'MJ0593'	'02_Loom'	1266	14.617	1	63.919	1.66667	het	5	1	5	3
			'210727'	'MJ0595'	'02_Loom'	7712	15.229	1	48.4184	1.68333	het	5	2	3	3
			'191218'	'GN4468'	'02_Loom'	1300	10.9213	1	75.6285	1.7	wt	3	3	2	3
			'191220'	'GN4473'	'01_Loom'	10891	8.54631	1	38.871	1.71667	het	19	5	2	3
			'200205'	'GN6562'	'01_Loom'	9772	11.5816	1	57.034	1.73333	het	5	3	1	3
			'200207'	'GN6562'	'01_Loom'	8254	19.0588	1	78.0847	1.73333	het	11	5	1	3
			'210728'	'MJ0595'	'01_Loom'	7965	13.7712	1	47.4332	1.78333	het	6	3	1	3
			'200416'	'GN7790'	'01_Loom'	1013	17.4664	1	56.1808	1.8	het	4	4	1	3
			'210727'	'MJ0593'	'01_Loom'	8481	11.8756	1	42.1499	1.81667	het	10	2	4	3
			'210728'	'MJ0595'	'02_Loom'	1583	11.9682	1	59.6265	1.81667	het	7	3	2	3
			'191219'	'GN4473'	'02_Loom'	1010	21.9671	1	67.3943	1.83333	het	13	4	3	3
			'200414'	'GN7476'	'02_Loom'	8523	11.9674	1	37.6155	1.85	het	3	2	2	3
			'191220'	'GN4473'	'03_Loom'	1014	13.1215	1	54.9723	1.86667	het	23	5	6	3
			'210728'	'MJ0595'	'02_Loom'	4068	13.0978	1	49.1555	1.9	het	8	3	3	3
			'191219'	'GN4473'	'01_Loom'	9054	10.7135	1	50.357	1.91667	het	12	4	2	3
			'191216'	'GN4244'	'03_Loom'	11145	19.763	1	63.1555	2.01667	het	3	1	3	3
			'210730'	'MJ0595'	'01_Loom'	5284	8.60226	1	48.6932	2.05	het	11	5	1	3
			'200205'	'GN6610'	'01_Loom'	9913	11.1365	1	44.0127	2.1	het	4	3	1	3
			'210727'	'MJ0593'	'01_Loom'	1938	15.9201	1	42.4458	2.13333	het	8	2	2	3
			'210730'	'MJ0593'	'02_Loom'	988	17.2464	1	39.4869	2.38333	het	34	5	5	4
			'191219'	'GN4473'	'02_Loom'	4035	11.5572	1	46.5447	2.43333	het	14	4	4	4
			'191220'	'GN4473'	'01_Loom'	2881	10.8774	1	47.5516	2.43333	het	18	5	1	4
			'191219'	'GN4473'	'01_Loom'	1006	13.128	1	71.4022	2.51667	het	11	4	1	4
			'210728'	'MJ0593'	'03_Loom'	6558	13.492	1	56.3268	2.55	het	22	3	8	4
			'191218'	'GN4473'	'01_Loom'	10171	9.79995	1	50.3546	2.58333	het	8	3	3	4
			'210728'	'MJ0593'	'01_Loom'	2258	14.7237	1	52.4539	2.58333	het	15	3	1	4
			'191216'	'GN4473'	'01_Loom'	9218	12.015	1	56.6455	2.61667	het	1	1	1	4
			'200207'	'GN6562'	'02_Loom'	1014	17.7007	1	72.7142	2.63333	het	13	5	3	4
			'191217'	'GN3959'	'01_Loom'	4343	14.701	1	77.3276	2.65	het	5	2	1	4
			'200204'	'GN6560'	'02_Loom'	9337	10.7495	1	23.0255	2.65	het	10	2	4	4
			'200204'	'GN6560'	'03_Loom'	3220	10.0509	1	29.2706	2.7	het	13	2	7	4
			'191219'	'GN4473'	'03_Loom'	1745	9.9318	1	57.1074	2.71667	het	16	4	6	4
			'210730'	'MJ0593'	'01_Loom'	4016	14.3142	1	42.1602	2.71667	het	31	5	2	4
			'191219'	'GN4473'	'02_Loom'	8432	9.89392	1	48.3289	2.73333	het	15	4	5	4
			'200207'	'GN6560'	'01_Loom'	8420	13.3367	1	39.8847	2.73333	het	29	5	3	4
			'191220'	'GN4473'	'02_Loom'	8664	8.36211	1	53.333	2.78333	het	22	5	5	4
			'210730'	'MJ0595'	'03_Loom'	988	17.5086	1	65.4011	2.78333	het	13	5	3	4
			'210727'	'MJ0593'	'01_Loom'	5504	8.17875	1	39.4079	2.85	het	9	2	3	4
			'210730'	'MJ0593'	'02_Loom'	3782	14.2862	1	43.7436	2.85	het	36	5	7	4
			'191220'	'GN4473'	'02_Loom'	1403	10.6528	1	48.9306	2.88333	het	20	5	3	4
			'210726'	'MJ0593'	'03_Loom'	4676	10.8132	1	50.0311	2.91667	het	6	1	6	4
			'200204'	'GN6560'	'03_Loom'	1402	9.5355	1	58.5234	2.93333	het	12	2	6	4
			'191216'	'GN3959'	'01_Loom'	8256	29.4075	0	53.0405	2.96667	het	1	1	1	4
			'191218'	'GN4468'	'01_Loom'	1087	18.0912	1	73.1594	3.1	wt	2	3	1	5
			'200203'	'GN6560'	'01_Loom'	10538	10.0942	1	40.4521	3.23333	het	2	1	2	5
			'210728'	'MJ0593'	'03_Loom'	2700	13.7762	1	45.4483	3.26667	het	19	3	5	5
			'200207'	'GN6560'	'02_Loom'	1228	9.35064	1	43.8152	3.48333	het	30	5	4	5
			'210727'	'MJ0593'	'03_Loom'	5048	12.359	1	44.7646	3.53333	het	13	2	7	5
			'200204'	'GN6560'	'01_Loom'	8416	11.8821	1	38.0416	3.56667	het	8	2	2	5
			'210727'	'MJ0593'	'02_Loom'	1068	15.6162	1	46.9144	3.56667	het	11	2	5	5
			'210726'	'MJ0593'	'01_Loom'	2167	15.4068	1	64.0898	3.58333	het	1	1	1	5
			'210729'	'MJ0593'	'03_Loom'	9006	13.6705	0	36.4812	3.68333	het	29	4	7	5
			'210730'	'MJ0593'	'01_Loom'	7077	16.2097	1	51.1766	3.73333	het	33	5	4	5
			'200207'	'GN6562'	'03_Loom'	1402	9.88792	1	49.3472	3.88333	het	16	5	6	6
			'210727'	'MJ0595'	'02_Loom'	2416	13.5909	1	53.7607	3.88333	het	4	2	2	6
			'191218'	'GN4473'	'03_Loom'	1009	26.5736	0	16.3765	3.9	het	9	3	4	6
			'200205'	'GN6560'	'03_Loom'	8705	11.4665	1	43.3785	3.95	het	19	3	5	6
			'210729'	'MJ0593'	'03_Loom'	998	15.2682	1	49.7579	3.95	het	26	4	4	6
			'210728'	'MJ0593'	'03_Loom'	3931	14.9066	1	43.8147	4	het	21	3	7	6
			'210729'	'MJ0593'	'02_Loom'	3550	15.8448	1	50.1854	4.15	het	23	4	1	6
			'210730'	'MJ0593'	'02_Loom'	8228	10.1785	1	24.5421	4.23333	het	37	5	8	6
			'200206'	'GN6560'	'01_Loom'	9073	9.18568	0	20.3949	4.4	het	21	4	2	6
			'200206'	'GN6562'	'03_Loom'	3417	10.8143	1	42.4946	4.53333	het	10	4	3	6
			'200205'	'GN6560'	'02_Loom'	8285	11.7424	1	65.0091	4.63333	het	17	3	3	6
			'200206'	'GN6560'	'02_Loom'	8252	26.9306	1	33.1965	4.73333	het	23	4	4	6
			'200203'	'GN6560'	'02_Loom'	1501	10.4995	1	39.4371	4.78333	het	3	1	3	6
			'200204'	'GN6560'	'02_Loom'	1579	8.70029	1	30.0062	4.88333	het	9	2	3	6
			'200203'	'GN6560'	'01_Loom'	1315	12.4225	1	47.0743	4.96667	het	1	1	1	6
			'200207'	'GN6560'	'01_Loom'	8278	8.07957	1	39.8847	5.1	het	28	5	2	6
			'210730'	'MJ0593'	'01_Loom'	5993	12.1094	1	35.2155	5.13333	het	32	5	3	6
			'200207'	'GN6560'	'01_Loom'	992	27.565	1	35.1542	5.31667	het	27	5	1	6
			'210726'	'MJ0595'	'03_Loom'	1508	12.397	1	42.9342	5.65	het	2	1	2	6
			'200205'	'GN6560'	'01_Loom'	8402	8.82082	1	31.0745	5.75	het	15	3	1	6
			'200414'	'GN7476'	'01_Loom'	1515	13.5344	1	40.0943	5.78333	het	2	2	1	6
			'200207'	'GN6560'	'03_Loom'	1521	10.6742	1	36.5073	6.15	het	32	5	6	6
			'210730'	'MJ0593'	'03_Loom'	1597	10.3777	0	17.2108	6.36667	het	39	5	10	6
			'200204'	'GN6560'	'02_Loom'	10401	7.55568	1	37.2846	6.58333	het	11	2	5	6
			'200206'	'GN6560'	'03_Loom'	8564	7.62793	0	69.1349	6.58333	het	26	4	7	6
			'200206'	'GN6560'	'02_Loom'	3352	7.85577	1	38.6042	6.85	het	22	4	3	6
			'200203'	'GN6560'	'03_Loom'	1004	18.2981	1	38.8022	6.93333	het	4	1	4	6
			'200205'	'GN6560'	'02_Loom'	1665	8.38938	1	27.3563	6.93333	het	16	3	2	6
			'200204'	'GN6560'	'03_Loom'	8656	10.5536	1	32.4765	6.95	het	14	2	8	6
			'210729'	'MJ0593'	'02_Loom'	7266	11.2113	1	43.4307	7.06667	het	25	4	3	6
			'210730'	'MJ0593'	'02_Loom'	1401	13.5196	1	32.5064	7.08333	het	35	5	6	6
			'191220'	'GN4473'	'02_Loom'	8401	8.46374	1	53.333	7.16667	het	21	5	4	6
			'210729'	'MJ0593'	'03_Loom'	4043	22.5804	0	17.4781	7.28333	het	28	4	6	6
			'210729'	'MJ0593'	'02_Loom'	4786	14.339	1	35.0368	7.98333	het	24	4	2	6
			'200206'	'GN6560'	'03_Loom'	8469	7.52429	0	69.1349	8.16667	het	25	4	6	6
			'200206'	'GN6560'	'03_Loom'	1010	11.4981	0	22.9574	8.23333	het	24	4	5	6
			'191220'	'GN4473'	'03_Loom'	10234	17.9402	1	42.1981	8.3	het	24	5	7	6
			'210727'	'MJ0595'	'01_Loom'	2918	15.3793	1	40.3241	8.55	het	3	2	1	6
			'200205'	'GN6560'	'03_Loom'	2561	10.3369	1	38.492	8.71667	het	18	3	4	6
			'200207'	'GN6560'	'03_Loom'	8559	9.99885	1	31.0815	8.76667	het	33	5	7	6
			'200204'	'GN6560'	'01_Loom'	1040	9.96161	0	26.7361	9.15	het	7	2	1	6
			'200207'	'GN6560'	'02_Loom'	8656	10.9619	0	41.2646	9.35	het	31	5	5	6
			'210730'	'MJ0593'	'01_Loom'	1032	16.3376	1	30.2599	9.45	het	30	5	1	6
			'210730'	'MJ0593'	'03_Loom'	6858	13.2089	0	17.7308	9.75	het	40	5	11	6
			'220117'	'GN5148'	'01_Loom'	2111	12.8639	1	30.0219	0.116667	het	1	1	1	1
			'220117'	'GN5148'	'01_Loom'	3463	14.089	1	53.7547	0.2	het	2	1	2	1
			'220117'	'GN5148'	'01_Loom'	6829	17.9073	1	40.0854	0.3	het	3	1	3	1
			'220117'	'GN5148'	'02_Loom'	1700	13.8848	1	61.0387	0.35	het	4	1	4	1
			'220117'	'GN5148'	'02_Loom'	6195	11.5235	1	63.4982	0.533333	het	5	1	5	1
			'220117'	'GN5150'	'01_Loom'	2109	22.3077	1	90.2349	0.383333	wt	1	1	1	1
			'220117'	'GN5594'	'01_Loom'	1297	18.7171	1	84.6368	0.266667	wt	1	1	1	1
			'220117'	'GN5594'	'01_Loom'	8198	15.6832	1	85.624	0.183333	wt	2	1	2	1
			'220117'	'GN5596'	'01_Loom'	7350	14.1152	1	47.1823	1.65	het	1	1	1	3
			'220117'	'GN5596'	'03_Loom'	2176	22.0826	1	56.4197	3.65	het	2	1	2	5
			'220117'	'GN5596'	'03_Loom'	2350	18.6926	1	56.4197	0.75	het	3	1	3	2
			'220118'	'GN5148'	'01_Loom'	1402	11.3729	1	49.0375	0.416667	het	6	2	1	1
			'220118'	'GN5148'	'01_Loom'	3355	12.677	1	50.9683	1.7	het	7	2	2	3
			'220118'	'GN5148'	'01_Loom'	8771	13.4043	1	46.2896	0.983333	het	8	2	3	2
			'220118'	'GN5148'	'02_Loom'	4619	12.5991	1	51.4169	2.33333	het	9	2	4	4
			'220118'	'GN5148'	'03_Loom'	1181	12.0369	1	45.761	3.65	het	10	2	5	5
			'220118'	'GN5148'	'03_Loom'	6207	14.907	1	50.396	2.1	het	11	2	6	3
			'220118'	'GN5148'	'03_Loom'	8778	10.5101	1	40.072	0.7	het	12	2	7	2
			'220118'	'GN5150'	'02_Loom'	1072	22.6455	1	76.1479	0.25	wt	2	2	1	1
			'220118'	'GN5594'	'01_Loom'	2959	17.9902	1	90.5878	0.35	wt	3	2	1	1
			'220118'	'GN5596'	'01_Loom'	1555	14.1838	1	42.7435	2.53333	het	4	2	1	4
			'220118'	'GN5596'	'02_Loom'	2273	14.1998	1	42.3655	2.98333	het	5	2	2	5
			'220118'	'GN5596'	'03_Loom'	1159	17.7955	1	65.5351	2.03333	het	6	2	3	3
			'220118'	'GN5596'	'03_Loom'	6064	9.50099	1	49.4385	2.5	het	7	2	4	4
			'220118'	'GN5596'	'03_Loom'	7839	13.9417	1	43.6479	1.58333	het	8	2	5	3
			'220119'	'GN5148'	'01_Loom'	1060	22.7848	1	68.7813	1.23333	het	13	3	1	2
			'220119'	'GN5148'	'01_Loom'	3542	10.6259	1	38.1959	1.98333	het	14	3	2	3
			'220119'	'GN5148'	'01_Loom'	6798	11.7287	1	34.5558	1.05	het	15	3	3	2
			'220119'	'GN5148'	'02_Loom'	1111	14.7609	1	57.5914	3.4	het	16	3	4	5
			'220119'	'GN5148'	'02_Loom'	1301	11.44	1	57.5914	0.233333	het	17	3	5	1
			'220119'	'GN5148'	'02_Loom'	5717	9.01143	1	53.4659	3.25	het	18	3	6	5
			'220119'	'GN5148'	'02_Loom'	7602	11.8705	1	48.8005	4.01667	het	19	3	7	6
			'220119'	'GN5148'	'02_Loom'	7789	14.3387	1	48.8005	0.9	het	20	3	8	2
			'220119'	'GN5148'	'03_Loom'	1083	18.7364	1	68.3017	2.51667	het	21	3	9	4
			'220119'	'GN5148'	'03_Loom'	3975	10.7635	1	38.4168	2.75	het	22	3	10	4
			'220119'	'GN5148'	'03_Loom'	7637	12.9316	1	39.1245	2.36667	het	23	3	11	4
			'220119'	'GN5150'	'02_Loom'	4019	15.1915	1	66.637	0.7	wt	3	3	1	2
			'220119'	'GN5594'	'01_Loom'	1117	16.711	1	78.0498	0.466667	wt	4	3	1	1
			'220119'	'GN5596'	'02_Loom'	2732	13.7897	1	45.8611	3.41667	het	9	3	1	5
			'220119'	'GN5596'	'03_Loom'	3299	14.0791	1	43.6107	1.78333	het	10	3	2	3
			'220120'	'GN5148'	'01_Loom'	1374	11.0377	0	20.3229	0.0333333	het	24	4	1	1
			'220120'	'GN5148'	'01_Loom'	3791	13.8837	0	15.8641	9.35	het	25	4	2	7
			'220120'	'GN5148'	'01_Loom'	6904	16.1266	0	13.5564	1.58333	het	26	4	3	3
			'220120'	'GN5148'	'02_Loom'	1154	23.8328	0	11.4729	0.5	het	27	4	4	1
			'220120'	'GN5148'	'02_Loom'	3938	17.5262	1	71.1482	4.91667	het	28	4	5	6
			'220120'	'GN5148'	'02_Loom'	4015	17.359	1	71.1482	3.63333	het	29	4	6	5
			'220120'	'GN5148'	'02_Loom'	5341	9.91664	0	14.5171	6.75	het	30	4	7	7
			'220120'	'GN5148'	'02_Loom'	6735	13.2555	1	48.019	2.03333	het	31	4	8	3
			'220120'	'GN5148'	'03_Loom'	3072	10.5193	0	15.6545	0.05	het	32	4	9	1
			'220120'	'GN5148'	'03_Loom'	3711	12.0888	1	57.4401	3.51667	het	33	4	10	5
			'220120'	'GN5148'	'03_Loom'	6526	13.5597	1	28.2167	4.31667	het	34	4	11	6
			'220120'	'GN5150'	'02_Loom'	2751	12.5223	1	45.9577	0.383333	wt	4	4	1	1
			'220120'	'GN5150'	'03_Loom'	6961	14.849	1	51.1459	0.266667	wt	5	4	2	1
			'220120'	'GN5594'	'01_Loom'	8513	14.7916	1	69.6048	0.216667	wt	5	4	1	1
			'220120'	'GN5594'	'03_Loom'	4646	9.66727	1	54.0294	0.5	wt	6	4	2	1
			'220120'	'GN5596'	'02_Loom'	5701	13.7507	1	33.4761	2.85	het	11	4	1	4
			'220120'	'GN5596'	'02_Loom'	8097	11.8367	1	34.2081	3.86667	het	12	4	2	6
			'220120'	'GN5596'	'02_Loom'	8272	10.342	1	34.2081	0.95	het	13	4	3	2
			'220120'	'GN5596'	'02_Loom'	11038	10.7618	0	26.1132	5.68333	het	14	4	4	6
			'220120'	'GN5596'	'03_Loom'	4855	9.99646	1	35.0713	3.45	het	15	4	5	5
			'220121'	'GN5148'	'01_Loom'	1074	16.8242	1	46.1731	4.4	het	35	5	1	6
			'220121'	'GN5148'	'01_Loom'	4527	12.4972	0	30.5292	9.91667	het	36	5	2	6
			'220121'	'GN5148'	'01_Loom'	6500	10.8755	0	23.6811	0	het	37	5	3	1
			'220121'	'GN5148'	'02_Loom'	1030	18.5263	0	18.104	1.23333	het	38	5	4	2
			'220121'	'GN5148'	'02_Loom'	3747	16.7776	1	47.2396	2.76667	het	39	5	5	4
			'220121'	'GN5148'	'02_Loom'	6513	16.5634	0	30.7072	2.46667	het	40	5	6	4
			'220121'	'GN5148'	'03_Loom'	1590	13.2228	1	29.8072	6.66667	het	41	5	7	6
			'220121'	'GN5148'	'03_Loom'	3731	15.1769	0	19.9894	5.65	het	42	5	8	7
			'220121'	'GN5148'	'03_Loom'	6511	12.1109	0	28.5347	5.68333	het	43	5	9	6
			'220121'	'GN5150'	'01_Loom'	3328	14.1428	1	50.7723	0.166667	wt	6	5	1	1
			'220121'	'GN5594'	'01_Loom'	4155	13.5989	1	50.4673	0.483333	wt	7	5	1	1
			'220121'	'GN5596'	'02_Loom'	4142	10.719	1	33.4167	1.48333	het	16	5	1	3
			'220121'	'GN5596'	'03_Loom'	1293	13.2116	1	33.3927	6.58333	het	17	5	2	6
			'220121'	'GN5596'	'03_Loom'	6045	8.44253	1	36.441	4.96667	het	18	5	3	6
			'220121'	'GN5596'	'03_Loom'	8172	14.1543	1	31.7823	4.8	het	19	5	4	6

## Sheet: Fig. 2e
From ‘exits_animals’
Animal	Geno (1 = WT)	Exits
591	1	4
593	2	60
595	2	25
3956	1	10
3959	2	41
4242	1	18
4244	2	6
4468	1	5
4469	1	27
4473	2	47
5148	2	100
5150	1	12
5594	1	14
5596	2	31
6559	1	4
6560	2	113
6562	2	24
6607	1	6
6610	2	21
6620	1	5
6622	1	5
7269	2	1
7270	1	6
7475	1	1
7476	2	11
7614	2	2
7616	1	2
7790	2	13
			Data for correlation
			Shelter exits		Reaction Time
			Setd5+/+	Setd5+/-	Setd5+/+	Setd5+/-
			4	60	0.516667	3.07
			10	25	0.433333	2.55714
			18	41	0.607407	0.952381
			5	6	1.425	0.820833
			27	47	0.581667	2.47727
			12	100	0.358333	2.23656
			14	31	0.352381	2.87963
			4	113	0.325	4.79038
			6	24	0.316667	1.62857
			5	21	0.35	0.909524
			5	1	0.216667	0.283333
			6	11	0.3625	2.325
			1	2	0.216667	0.216667
			2	13	0.35	1.13333
							From ‘animal_xy_table’
							Animal	Reaction time (s)	Genotype
							MJ0591	0.516667	wt
							MJ0593	3.07	het
							MJ0595	2.55714	het
							GN3956	0.433333	wt
							GN3959	0.952381	het
							GN4242	0.607407	wt
							GN4244	0.820833	het
							GN4468	1.425	wt
							GN4469	0.581667	wt
							GN4473	2.47727	het
							GN5148	2.23656	het
							GN5150	0.358333	wt
							GN5594	0.352381	wt
							GN5596	2.87963	het
							GN6559	0.325	wt
							GN6560	4.79038	het
							GN6562	1.62857	het
							GN6607	0.316667	wt
							GN6610	0.909524	het
							GN6620	0.35	wt
							GN6622	0.216667	wt
							GN7269	0.283333	het
							GN7270	0.3625	wt
							GN7475	0.216667	wt
							GN7476	2.325	het
							GN7614	0.216667	het
							GN7616	0.35	wt
							GN7790	1.13333	het

## Sheet: Fig. 2f
From ‘exits_animals’
Animal	Geno (1 = WT)	Exits
591	1	4
593	2	60
595	2	25
3956	1	10
3959	2	41
4242	1	18
4244	2	6
4468	1	5
4469	1	27
4473	2	47
5148	2	100
5150	1	12
5594	1	14
5596	2	31
6559	1	4
6560	2	113
6562	2	24
6607	1	6
6610	2	21
6620	1	5
6622	1	5
7269	2	1
7270	1	6
7475	1	1
7476	2	11
7614	2	2
7616	1	2
7790	2	13
			Data for correlation
			Shelter exits		Max. Escape speed
			Setd5+/+	Setd5+/-	Setd5+/+	Setd5+/-
			4	60	59.7143	44.9807
			10	25	58.4444	51.4002
			18	41	54.1814	59.8303
			5	6	71.017	54.8435
			27	47	67.6167	52.0091
			12	100	63.4826	49.5212
			14	31	73.2857	42.5122
			4	113	113.59	38.9568
			6	24	64.07	55.9728
			5	21	65.8564	47.3376
			5	1	64.3929	62.6174
			6	11	68.4034	44.4385
			1	2	64.1741	70.09
			2	13	69.0115	48.1116
							From ‘animal_xy_table’
							Animal	Max speed (cms-1)	Genotype
							MJ0591	59.7143	wt
							MJ0593	44.9807	het
							MJ0595	51.4002	het
							GN3956	58.4444	wt
							GN3959	59.8303	het
							GN4242	54.1814	wt
							GN4244	54.8435	het
							GN4468	71.017	wt
							GN4469	67.6167	wt
							GN4473	52.0091	het
							GN5148	49.5212	het
							GN5150	63.4826	wt
							GN5594	73.2857	wt
							GN5596	42.5122	het
							GN6559	113.59	wt
							GN6560	38.9568	het
							GN6562	55.9728	het
							GN6607	64.07	wt
							GN6610	47.3376	het
							GN6620	65.8564	wt
							GN6622	64.3929	wt
							GN7269	62.6174	het
							GN7270	68.4034	wt
							GN7475	64.1741	wt
							GN7476	44.4385	het
							GN7614	70.09	het
							GN7616	69.0115	wt
							GN7790	48.1116	het

## Sheet: Fig. 2h
Number of looms triggered
Setd5+/+	Setd5+/-
0	15
1	0
1	8
1	11
2	3
1	9
0	8
0	2

## Sheet: Fig. 2i
From ‘exits’
Animal	Date	Experiment	Exit #	Frame out	Loom?	Geno (1 = WT)
3959	191220	'05_MultiLoom'	1	435	1	2
3959	191220	'05_MultiLoom'	2	1118	1	2
3959	191220	'05_MultiLoom'	3	2408	1	2
3959	191220	'05_MultiLoom'	4	3257	1	2
3959	191220	'05_MultiLoom'	5	3891	1	2
3959	191220	'05_MultiLoom'	6	4637	1	2
3959	191220	'05_MultiLoom'	7	5398	1	2
3959	191220	'05_MultiLoom'	8	5939	1	2
3959	191220	'05_MultiLoom'	9	6732	1	2
3959	191220	'05_MultiLoom'	10	7804	1	2
3959	191220	'05_MultiLoom'	11	8845	1	2
3959	191220	'05_MultiLoom'	12	9765	1	2
3959	191220	'05_MultiLoom'	13	12726	0	2
3959	191220	'05_MultiLoom'	14	14234	1	2
4242	191220	'05_MultiLoom'	1	12564	1	1
4468	191220	'05_MultiLoom'	1	7429	0	1
4468	191220	'05_MultiLoom'	2	8694	0	1
4468	191220	'05_MultiLoom'	3	10517	0	1
4468	191220	'05_MultiLoom'	4	12530	1	1
4469	191220	'05_MultiLoom'	1	6074	0	1
4469	191220	'05_MultiLoom'	2	6982	0	1
4469	191220	'05_MultiLoom'	3	7891	1	1
4469	191220	'05_MultiLoom'	4	12753	1	1
4473	191220	'05_MultiLoom'	1	2600	0	2
4473	191220	'05_MultiLoom'	2	3703	1	2
4473	191220	'05_MultiLoom'	3	4636	0	2
4473	191220	'05_MultiLoom'	4	5077	1	2
4473	191220	'05_MultiLoom'	5	6408	0	2
4473	191220	'05_MultiLoom'	6	6832	1	2
4473	191220	'05_MultiLoom'	7	7330	1	2
4473	191220	'05_MultiLoom'	8	7818	1	2
4473	191220	'05_MultiLoom'	9	8427	0	2
4473	191220	'05_MultiLoom'	10	9158	1	2
4473	191220	'05_MultiLoom'	11	10255	1	2
6560	200207	'05_MultiLoom'	1	550	1	2
6560	200207	'05_MultiLoom'	2	1577	1	2
6560	200207	'05_MultiLoom'	3	3735	1	2
6560	200207	'05_MultiLoom'	4	4701	0	2
6560	200207	'05_MultiLoom'	5	5515	1	2
6560	200207	'05_MultiLoom'	6	6032	1	2
6560	200207	'05_MultiLoom'	7	9664	1	2
6560	200207	'05_MultiLoom'	8	10750	1	2
6562	200207	'05_MultiLoom'	1	2591	1	2
6562	200207	'05_MultiLoom'	2	3828	1	2
6562	200207	'05_MultiLoom'	3	5724	0	2
6562	200207	'05_MultiLoom'	4	7963	1	2
6562	200207	'05_MultiLoom'	5	9667	0	2
6562	200207	'05_MultiLoom'	6	10993	1	2
6562	200207	'05_MultiLoom'	7	12178	1	2
6562	200207	'05_MultiLoom'	8	14294	1	2
6610	200207	'05_MultiLoom'	1	2369	1	2
6610	200207	'05_MultiLoom'	2	8313	1	2
5148	220121	'04_Mult'	1	513	1	2
5148	220121	'04_Mult'	2	2475	1	2
5148	220121	'04_Mult'	3	4658	1	2
5148	220121	'04_Mult'	4	5489	1	2
5148	220121	'04_Mult'	5	5913	1	2
5148	220121	'04_Mult'	6	8938	1	2
5148	220121	'04_Mult'	7	10225	1	2
5148	220121	'04_Mult'	8	11347	1	2
5148	220121	'04_Mult'	9	12005	1	2
5148	220121	'04_Mult'	10	13703	1	2
5150	220121	'04_Mult'	1	2618	0	1
5150	220121	'04_Mult'	2	3120	1	1
5150	220121	'04_Mult'	3	7519	0	1
5150	220121	'04_Mult'	4	9652	0	1
5150	220121	'04_Mult'	5	10626	1	1
5594	220121	'04_Mult'	1	8113	1	1
5594	220121	'04_Mult'	2	13906	0	1
5596	220121	'04_Mult'	1	643	1	2
5596	220121	'04_Mult'	2	6510	1	2

## Sheet: Fig. 2j
From ‘ALL_XYLOOM_TABLE’
Date	Animal	Exp	Geno	MaxSp	T2M	Trial
'191220'	'GN3959'	'05_MultiLoom'	'het'	44.1131	0.7	1
'191220'	'GN3959'	'05_MultiLoom'	'het'	47.3118	0.833333	2
'191220'	'GN3959'	'05_MultiLoom'	'het'	45.6933	0.883333	3
'191220'	'GN3959'	'05_MultiLoom'	'het'	48.3517	0.883333	4
'191220'	'GN3959'	'05_MultiLoom'	'het'	46.3319	0.983333	5
'191220'	'GN3959'	'05_MultiLoom'	'het'	45.7416	1	6
'191220'	'GN3959'	'05_MultiLoom'	'het'	34.4744	2.03333	7
'191220'	'GN3959'	'05_MultiLoom'	'het'	44.1602	2.2	8
'191220'	'GN3959'	'05_MultiLoom'	'het'	41.647	2.31667	9
'191220'	'GN3959'	'05_MultiLoom'	'het'	56.4296	2.46667	10
'191220'	'GN3959'	'05_MultiLoom'	'het'	49.8988	2.66667	11
'191220'	'GN3959'	'05_MultiLoom'	'het'	47.3828	3.03333	12
'191220'	'GN3959'	'05_MultiLoom'	'het'	53.2722	3.61667	13
'191220'	'GN3959'	'05_MultiLoom'	'het'	34.4744	4.18333	14
'191220'	'GN3959'	'05_MultiLoom'	'het'	42.3403	5.3	15
'191220'	'GN4242'	'05_MultiLoom'	'wt'	75.939	0.233333	1
'191220'	'GN4468'	'05_MultiLoom'	'wt'	45.8778	0.5	1
'191220'	'GN4469'	'05_MultiLoom'	'wt'	42.1199	0.5	1
'191220'	'GN4472'	'05_MultiLoom'	'wt'	53.5717	0.45	1
'191220'	'GN4473'	'05_MultiLoom'	'het'	40.3466	0.95	1
'191220'	'GN4473'	'05_MultiLoom'	'het'	38.9835	1.53333	2
'191220'	'GN4473'	'05_MultiLoom'	'het'	40.453	1.66667	3
'191220'	'GN4473'	'05_MultiLoom'	'het'	36.0077	1.85	4
'191220'	'GN4473'	'05_MultiLoom'	'het'	39.7084	1.85	5
'191220'	'GN4473'	'05_MultiLoom'	'het'	38.4356	1.91667	6
'191220'	'GN4473'	'05_MultiLoom'	'het'	40.7982	2.51667	7
'200207'	'GN6560'	'05_MultiLoom'	'het'	25.256	1.66667	1
'200207'	'GN6560'	'05_MultiLoom'	'het'	54.6289	2.53333	2
'200207'	'GN6560'	'05_MultiLoom'	'het'	7.54111	2.91667	3
'200207'	'GN6560'	'05_MultiLoom'	'het'	35.7587	4.4	4
'200207'	'GN6560'	'05_MultiLoom'	'het'	37.6542	4.76667	5
'200207'	'GN6560'	'05_MultiLoom'	'het'	50.2602	4.85	6
'200207'	'GN6562'	'05_MultiLoom'	'het'	52.0901	1.01667	1
'200207'	'GN6562'	'05_MultiLoom'	'het'	49.1795	1.06667	2
'200207'	'GN6562'	'05_MultiLoom'	'het'	35.3322	1.1	3
'200207'	'GN6562'	'05_MultiLoom'	'het'	51.7216	1.43333	4
'200207'	'GN6562'	'05_MultiLoom'	'het'	43.0528	1.6	5
'200207'	'GN6562'	'05_MultiLoom'	'het'	50.1634	1.63333	6
'200207'	'GN6562'	'05_MultiLoom'	'het'	45.5059	1.68333	7
'200207'	'GN6562'	'05_MultiLoom'	'het'	48.5923	2.11667	8
'200207'	'GN6610'	'05_MultiLoom'	'het'	46.742	0.483333	1
'200207'	'GN6610'	'05_MultiLoom'	'het'	46.9565	0.783333	2
'220121'	'GN5148'	'04_Mult'	het	49.2493	3.23333	2
'220121'	'GN5148'	'04_Mult'	het	54.7153	3.73333	3
'220121'	'GN5148'	'04_Mult'	het	60.3669	3.7	5
'220121'	'GN5148'	'04_Mult'	het	39.3548	1.31667	7
'220121'	'GN5150'	'04_Mult'	wt	66.1367	0.866667	1
'220121'	'GN5150'	'04_Mult'	wt	66.5349	0.933333	2
'220121'	'GN5594'	'04_Mult'	wt	37.5331	0.7	1
'220121'	'GN5596'	'04_Mult'	het	43.2405	5.4	1
'220121'	'GN5596'	'04_Mult'	het	38.8957	3.6167	2
