# Supplementary material for: Shared behavioural impairments in visual perception and place avoidance across different autism models are driven by periaqueductal grey hypoexcitability in Setd5 haploinsufficient mice
Source: PLoS Biol. 2024 Jun 10;22(6):e3002668. doi: 10.1371/journal.pbio.3002668 (PMC11216578; doi:10.1371/journal.pbio.3002668)
Supplement: S3 Data — (XLSX) [file pbio.3002668.s015.xlsx]

## Sheet: Fig. 3a
	Time to maximum speed (s)
	Ptchd1Y/+	Ptchd1Y/-
	0.733333	0.25
	0.466667	0.316667
	0.283333	0.45
	0.483333	0.533333
	0.333333	2.46667
	0.45	1.18333
	1.23333	1.88333
	0.233333	1.58333
	0.566667	0.35
	0.65	0.316667
	0.616667	0.416667
	0.4	2.56667
	0.55	1.1
	0.366667	0.816667
	0.633333	1.15
	0.466667	1.83333
	0.5	0.733333
	0.45	0.683333
	0.483333	0.85
	0.4	1.25
	0.516667	0.95
	0.65	1.2
	0.216667	0.366667
	0.366667	1.9
	0.333333	1.31667
	0.35	1.76667
	0.533333	0.933333
	0.366667	1.13333
	0.383333	1.71667
	0.25	1.56667
	0.35	2.48333
	0.6	0.733333
	0.416667	0.916667
	0.383333	0.35
	0.316667	0.983333
	0.266667	1.33333
	0.233333	2.66667
	0.4	0.483333
	0.3	4.2
	0.266667	2.68333
	0.233333	0.85
	0.35	0.333333
	0.65	0.366667
	0.65	0.85
	0.533333	0.983333
	0.616667	0.65
	0.216667	0.566667
	0.366667	1.18333
	0.683333	1.96667
		1.83333
		1.81667
		3.76667
		2.85
		1.51667
		3.15
		1.23333
		0.25
		0.683333
		0.616667
		0.783333
		0.85
		4.21667
		8.11667
		1.41667
		1.88333
		2.75
		5.55
		0.8
		0.616667
		0.35
		0.733333
		0.633333
		0.933333
		1.61667
		1.71667
		1.4
		0.633333
		4.8
		1.3
		1.25
		3.33333
		0.95
		0.983333
		1.15
		3.23333
		2.95
		0.716667
		2.5
		1.25
		1.5
		0.683333
		1.35
		4.16667
		0.75
		1.95
		1.11667
		2.21667
		0.9
		2.13333
		0.35
		1.98333
		0.4
		3.33333
		2.78333
		1.2
		0.916667
		7.55
		6.66667
		2.83333
		7.78333
		1.25
		2.15
		1.5
		1.98333
		6.38333
		0.45
		0.25
		0.366667
		0.566667
		2.41667
		1.21667
		0.433333
		0.466667
		1.6
		2.55
		1.35
		1.3
		1.43333
		0.416667
		3.93333
		4.8
		5.46667
		5.66667
		2.63333
		3.06667
		1.78333
		3.45
		0.35
		3.51667
		4.31667
		2.28333
		4.03333
		3.18333
		1.56667
		0.416667
		0.25
		0.416667
		0.216667
		0.383333
		1.15
		0.633333
		0.266667
		0.316667
		0.6
		0.683333
		1.46667
		0.55
		0.483333
		0.366667
		0.45
		1.08333
		4.9
		2.01667
		0.466667
		1.43333
		1.1
		0.983333
		1.5
		1.18333
		0.85
		0.466667
		1
		0.483333
		0.6
		0.566667
		0.4
		0.583333
		0.5
		0.5
		0.433333
		0.583333
		0.483333
		0.566667
		0.75
		0.2
		0.733333
		1.28333
		1.65
		1.18333
		0.283333
		2.88333
		2.06667
		2.66667
		1.98333
		3.01667
		3.65
		2.51667
		5.25
		3.95
		3.38333
		0.616667
		0.616667
		2.53333
		2.01667
		1.5
		3.1
		4.21667
		3.96667
		1.03333
		0.45
		2.45
		0.383333

## Sheet: Fig. 3b
	Proportion of trials where mice escaped within a certain loom presentation
		Number of looms before escape
	Genotype	1	2	3	4	5	>5	Did not respond
	Y/+	0.82563	0.17437	0	0	0	0	0
	Y/-	0.373486	0.270722	0.10535	0.059976	0.0390174	0.127327	0.0241216

## Sheet: Fig. 3c
Average data per animal - all trials
Animal ID	Genotype (1 = WT, 2 = HET)	Reaction time (s)
1385	2	1.05946
1386	2	4.57342
1388	2	1.96951
1390	1	0.482353
1394	2	2.84861
1396	1	0.580556
2592	1	0.409524
2594	2	0.336667
2595	1	0.441667
2707	1	0.391667
2708	2	1.43056
2709	2	0.62381
2710	1	0.272222
3905	1	0.283333
4366	1	0.483333
4369	2	1.89924
4373	2	0.73125
4375	1	0.358333

## Sheet: Fig. 3d
	Average data per animal - all trials
	Animal ID	Genotype (1 = WT, 2 = HET)	Max Speed (cms-1)
	1385	2	50.7152
	1386	2	37.2248
	1388	2	53.0873
	1390	1	59.8302
	1394	2	39.5398
	1396	1	65.0969
	2592	1	83.2021
	2594	2	77.7419
	2595	1	59.1755
	2707	1	71.7718
	2708	2	57.5341
	2709	2	62.4237
	2710	1	75.7279
	3905	1	79.8426
	4366	1	67.0997
	4369	2	48.917
	4373	2	53.4694
	4375	1	59.8243

## Sheet: Fig. 3e
Number of looms triggered
Y/+	Y/-
17	37
6	45
7	41
4	65
2	5
3	6
2	7
6	45
2	8
		Average data per animal
		Animal ID	Genotype (1 = WT, 2 = HET)	Num looms triggered
		1385	2	37
		1386	2	37
		1388	2	41
		1390	1	17
		1394	2	60
		1396	1	6
		2592	1	7
		2594	2	5
		2595	1	4
		2707	1	2
		2708	2	6
		2709	2	7
		2710	1	3
		3905	1	2
		4366	1	6
		4369	2	44
		4373	2	8
		4375	1	2

## Sheet: Fig. 3f
Total shelter exits per animal
Animal ID	Genotype (1 = WT, 2 = HET)	Shelter exits
1385	2	78
1386	2	89
1387	1	26
1388	2	65
1389	1	32
1390	1	25
1394	2	108
1396	1	13
2592	1	25
2593	2	58
2594	2	11
2595	1	4
2707	1	6
2708	2	49
2709	2	19
2710	1	5
3903	2	1
3905	1	2
4366	1	18
4369	2	89
4373	2	16
4375	1	6

## Sheet: Fig. 3g
From ‘exits’
Animal	Date	Exp	Exit #	Frame out	Exit Duration (s)	Max Distance (cm)	Loom?	Geno (1=WT)	Day
1385	210423	'00_Acclim'	1	602	2.65	11.7972	0	2	0
1385	210423	'00_Acclim'	2	1415	4.98333	19.8854	1	2	0
1385	210423	'00_Acclim'	3	2020	5.78333	18.2158	1	2	0
1385	210423	'00_Acclim'	4	3377	5.46667	25.4173	1	2	0
1385	210423	'00_Acclim'	5	3739	7.53333	19.3404	1	2	0
1385	210423	'00_Acclim'	6	4567	6.41667	16.9274	1	2	0
1385	210423	'00_Acclim'	7	5160	7.18333	24.7096	1	2	0
1385	210423	'00_Acclim'	8	5630	7.43333	25.8443	1	2	0
1385	210423	'00_Acclim'	9	6113	3.93333	16.456	1	2	0
1385	210423	'00_Acclim'	10	6469	5.98333	16.8947	1	2	0
1385	210423	'00_Acclim'	11	7273	2.03333	8.57597	0	2	0
1385	210423	'00_Acclim'	12	7482	3.11667	6.4389	0	2	0
1385	210423	'00_Acclim'	13	7706	4.61667	8.26104	0	2	0
1385	210423	'00_Acclim'	14	8271	3.23333	9.20453	0	2	0
1385	210423	'00_Acclim'	15	9090	2	3.88043	0	2	0
1385	210423	'00_Acclim'	16	9857	6.85	25.1298	1	2	0
1385	210423	'00_Acclim'	17	10762	5.66667	18.5084	1	2	0
1385	210423	'00_Acclim'	18	11161	4.1	25.3113	1	2	0
1385	210423	'00_Acclim'	19	11601	3.56667	16.787	1	2	0
1385	210423	'00_Acclim'	20	11856	1.8	5.45167	0	2	0
1385	210423	'00_Acclim'	21	12253	5.51667	16.6554	1	2	0
1385	210423	'00_Acclim'	22	12833	3.51667	12.0796	0	2	0
1385	210423	'00_Acclim'	23	13211	3.88333	10.2964	0	2	0
1385	210423	'00_Acclim'	24	13494	16.8333	25.9764	1	2	0
1385	210423	'00_Acclim'	25	14808	4.65	12.0367	0	2	0
1385	210423	'00_Acclim'	26	15122	3.31667	16.7263	1	2	0
1385	210423	'00_Acclim'	27	15725	2.46667	7.43818	0	2	0
1385	210423	'00_Acclim'	28	15998	1.85	2.76645	0	2	0
1385	210423	'00_Acclim'	29	16367	2.45	4.14291	0	2	0
1385	210423	'00_Acclim'	30	16588	3.81667	16.9911	1	2	0
1386	210423	'00_Acclim'	1	450	2.21667	7.58516	0	2	0
1386	210423	'00_Acclim'	2	678	2.91667	11.596	0	2	0
1386	210423	'00_Acclim'	3	1147	2	3.01555	0	2	0
1386	210423	'00_Acclim'	4	1364	5.75	23.2755	1	2	0
1386	210423	'00_Acclim'	5	1962	0.95	2.29052	0	2	0
1386	210423	'00_Acclim'	6	2142	2.88333	4.77648	0	2	0
1386	210423	'00_Acclim'	7	2605	5.73333	23.7163	1	2	0
1386	210423	'00_Acclim'	8	3164	8.63333	22.1353	1	2	0
1386	210423	'00_Acclim'	9	3796	2.01667	2.80085	0	2	0
1386	210423	'00_Acclim'	10	3984	3	3.48425	0	2	0
1386	210423	'00_Acclim'	11	4176	6.01667	25.5645	1	2	0
1386	210423	'00_Acclim'	12	4574	1.36667	4.35185	0	2	0
1386	210423	'00_Acclim'	13	4922	5.51667	20.8674	1	2	0
1386	210423	'00_Acclim'	14	5583	1.31667	3.24491	0	2	0
1386	210423	'00_Acclim'	15	5731	7.85	18.2089	1	2	0
1386	210423	'00_Acclim'	16	6330	6.48333	25.5487	1	2	0
1386	210423	'00_Acclim'	17	6785	1.76667	10.3144	0	2	0
1386	210423	'00_Acclim'	18	6939	1.48333	4.19716	0	2	0
1386	210423	'00_Acclim'	19	7132	5.3	25.2721	1	2	0
1386	210423	'00_Acclim'	20	7585	4.71667	5.12035	0	2	0
1386	210423	'00_Acclim'	21	7958	3.03333	15.6812	1	2	0
1386	210423	'00_Acclim'	22	8224	1.65	8.69765	0	2	0
1386	210423	'00_Acclim'	23	8375	5	16.4428	1	2	0
1386	210423	'00_Acclim'	24	8788	2.11667	2.77688	0	2	0
1386	210423	'00_Acclim'	25	9433	1.83333	6.59253	0	2	0
1386	210423	'00_Acclim'	26	9610	1.38333	4.00312	0	2	0
1386	210423	'00_Acclim'	27	9752	1.6	3.35631	0	2	0
1386	210423	'00_Acclim'	28	10047	9.51667	25.6696	1	2	0
1386	210423	'00_Acclim'	29	10862	4.25	25.2385	1	2	0
1386	210423	'00_Acclim'	30	11288	2.51667	2.29033	0	2	0
1386	210423	'00_Acclim'	31	11472	1.45	4.49811	0	2	0
1386	210423	'00_Acclim'	32	11839	2.98333	17.3752	1	2	0
1386	210423	'00_Acclim'	33	12097	7.4	25.4852	1	2	0
1386	210423	'00_Acclim'	34	12802	5.5	19.8554	1	2	0
1386	210423	'00_Acclim'	35	13348	2.18333	4.19087	0	2	0
1386	210423	'00_Acclim'	36	13586	2.98333	2.57272	0	2	0
1386	210423	'00_Acclim'	37	13841	1.46667	2.59164	0	2	0
1386	210423	'00_Acclim'	38	14088	1.8	3.50818	0	2	0
1386	210423	'00_Acclim'	39	14287	3.15	16.8279	1	2	0
1386	210423	'00_Acclim'	40	14733	11.0667	25.5907	1	2	0
1386	210423	'00_Acclim'	41	15544	3.2	16.5177	1	2	0
1386	210423	'00_Acclim'	42	15791	3.46667	16.3094	1	2	0
1386	210423	'00_Acclim'	43	16116	4.55	11.6931	0	2	0
1386	210423	'00_Acclim'	44	16439	8.68333	25.7493	1	2	0
1386	210423	'00_Acclim'	45	17046	5.13333	9.1303	0	2	0
1387	210423	'00_Acclim'	1	725	9.9	15.8264	1	1	0
1387	210423	'00_Acclim'	2	2066	4.55	19.4692	1	1	0
1387	210423	'00_Acclim'	3	2731	7.88333	16.7585	1	1	0
1387	210423	'00_Acclim'	4	3277	11.4833	25.4501	1	1	0
1387	210423	'00_Acclim'	5	4066	8.26667	6.54484	0	1	0
1387	210423	'00_Acclim'	6	5071	8.88333	17.9317	1	1	0
1387	210423	'00_Acclim'	7	5661	7.55	25.3459	1	1	0
1387	210423	'00_Acclim'	8	6939	7.73333	25.217	1	1	0
1387	210423	'00_Acclim'	9	7610	2.9	3.85866	0	1	0
1387	210423	'00_Acclim'	10	8041	8.75	15.562	1	1	0
1387	210423	'00_Acclim'	11	8620	3.16667	3.13682	0	1	0
1387	210423	'00_Acclim'	12	8908	5.36667	24.6726	1	1	0
1387	210423	'00_Acclim'	13	10125	2.81667	14.5461	1	1	0
1387	210423	'00_Acclim'	14	10624	9.5	18.5833	1	1	0
1387	210423	'00_Acclim'	15	11362	12.1	25.7317	1	1	0
1387	210423	'00_Acclim'	16	12855	9.23333	25.3984	1	1	0
1387	210423	'00_Acclim'	17	13559	2.5	5.17715	0	1	0
1387	210423	'00_Acclim'	18	13986	9.61667	17.9399	1	1	0
1387	210423	'00_Acclim'	19	15090	9.75	19.0576	1	1	0
1387	210423	'00_Acclim'	20	15781	7.21667	16.6143	1	1	0
1387	210423	'00_Acclim'	21	16940	2.98333	3.01925	0	1	0
1387	210423	'00_Acclim'	22	17992	2.51667	10.7566	0	1	0
1388	210423	'00_Acclim'	1	68	8.33333	20.5071	1	2	0
1388	210423	'00_Acclim'	2	620	5.03333	25.4852	1	2	0
1388	210423	'00_Acclim'	3	976	3.35	16.7241	1	2	0
1388	210423	'00_Acclim'	4	1257	4.65	17.6699	1	2	0
1388	210423	'00_Acclim'	5	1616	3.7	16.0747	1	2	0
1388	210423	'00_Acclim'	6	1880	3.1	21.1536	1	2	0
1388	210423	'00_Acclim'	7	2123	2.41667	14.9846	1	2	0
1388	210423	'00_Acclim'	8	2403	1.93333	4.71676	0	2	0
1388	210423	'00_Acclim'	9	3043	0.55	3.82027	0	2	0
1388	210423	'00_Acclim'	10	3108	2.1	10.528	0	2	0
1388	210423	'00_Acclim'	11	3483	2.05	10.837	0	2	0
1388	210423	'00_Acclim'	12	3662	4.33333	25.1134	1	2	0
1388	210423	'00_Acclim'	13	3975	3.73333	17.7474	1	2	0
1388	210423	'00_Acclim'	14	4290	3.01667	15.2818	1	2	0
1388	210423	'00_Acclim'	15	4524	5.66667	18.5733	1	2	0
1388	210423	'00_Acclim'	16	5073	1.6	4.03077	0	2	0
1388	210423	'00_Acclim'	17	5306	3.65	4.76023	0	2	0
1388	210423	'00_Acclim'	18	5831	4.75	12.6397	0	2	0
1388	210423	'00_Acclim'	19	6220	1.9	5.40359	0	2	0
1388	210423	'00_Acclim'	20	6413	3.13333	24.9238	1	2	0
1388	210423	'00_Acclim'	21	6631	4.08333	24.1525	1	2	0
1388	210423	'00_Acclim'	22	6921	3.35	16.3779	1	2	0
1388	210423	'00_Acclim'	23	7302	1.43333	3.70801	0	2	0
1388	210423	'00_Acclim'	24	7540	6.28333	25.2176	1	2	0
1388	210423	'00_Acclim'	25	7959	3.1	16.7725	1	2	0
1388	210423	'00_Acclim'	26	8791	1.3	2.43915	0	2	0
1388	210423	'00_Acclim'	27	8981	11.1667	17.979	1	2	0
1388	210423	'00_Acclim'	28	9866	4.31667	17.4422	1	2	0
1388	210423	'00_Acclim'	29	10213	6.93333	25.9976	1	2	0
1388	210423	'00_Acclim'	30	10762	2.6	11.901	0	2	0
1388	210423	'00_Acclim'	31	11257	1.88333	11.3889	0	2	0
1388	210423	'00_Acclim'	32	11509	1.63333	2.72667	0	2	0
1388	210423	'00_Acclim'	33	12200	5.11667	16.1391	1	2	0
1388	210423	'00_Acclim'	34	12570	6.56667	25.7992	1	2	0
1388	210423	'00_Acclim'	35	13445	8.86667	15.9462	1	2	0
1388	210423	'00_Acclim'	36	14071	8.85	17.2222	1	2	0
1388	210423	'00_Acclim'	37	15230	6.26667	23.8678	1	2	0
1388	210423	'00_Acclim'	38	16093	14.5833	25.4948	1	2	0
1388	210423	'00_Acclim'	39	17097	12.2167	25.1792	1	2	0
1388	210423	'00_Acclim'	40	18121	3.85	15.6145	1	2	0
1388	210423	'00_Acclim'	41	18709	4.88333	6.86204	0	2	0
1389	210423	'00_Acclim'	1	1518	4.88333	19.0027	1	1	0
1389	210423	'00_Acclim'	2	2015	4.95	9.5266	0	1	0
1389	210423	'00_Acclim'	3	2364	16.0833	24.4103	1	1	0
1389	210423	'00_Acclim'	4	3654	3.11667	13.2792	0	1	0
1389	210423	'00_Acclim'	5	3895	9.91667	25.7355	1	1	0
1389	210423	'00_Acclim'	6	4784	4.83333	9.73699	0	1	0
1389	210423	'00_Acclim'	7	5117	3.98333	11.5168	0	1	0
1389	210423	'00_Acclim'	8	5842	1.88333	3.06732	0	1	0
1389	210423	'00_Acclim'	9	6464	9.73333	25.8168	1	1	0
1389	210423	'00_Acclim'	10	7607	3.4	5.10894	0	1	0
1389	210423	'00_Acclim'	11	8018	6.56667	16.4985	1	1	0
1389	210423	'00_Acclim'	12	8631	13.6167	22.0866	1	1	0
1389	210423	'00_Acclim'	13	10047	5.01667	12.3237	0	1	0
1389	210423	'00_Acclim'	14	11332	11.15	25.6336	1	1	0
1389	210423	'00_Acclim'	15	12092	6.91667	17.0564	1	1	0
1389	210423	'00_Acclim'	16	12659	3.86667	16.1503	1	1	0
1389	210423	'00_Acclim'	17	12951	8.66667	17.4108	1	1	0
1389	210423	'00_Acclim'	18	13673	4.5	3.90369	0	1	0
1389	210423	'00_Acclim'	19	14877	2.83333	3.40943	0	1	0
1389	210423	'00_Acclim'	20	15659	4.83333	16.4016	1	1	0
1389	210423	'00_Acclim'	21	16543	12.0667	26.1151	1	1	0
1389	210423	'00_Acclim'	22	17362	10.65	10.0818	0	1	0
1390	210423	'00_Acclim'	1	434	9.76667	25.3668	1	1	0
1390	210423	'00_Acclim'	2	2355	9.31667	18.9074	1	1	0
1390	210423	'00_Acclim'	3	3386	8.3	23.3245	1	1	0
1390	210423	'00_Acclim'	4	4065	6.83333	16.3896	1	1	0
1390	210423	'00_Acclim'	5	5522	5.73333	5.29524	0	1	0
1390	210423	'00_Acclim'	6	6439	24.5833	25.5131	1	1	0
1390	210423	'00_Acclim'	7	8046	6.35	12.5034	0	1	0
1390	210423	'00_Acclim'	8	8950	3.4	5.30902	0	1	0
1390	210423	'00_Acclim'	9	9822	3.45	16.2029	1	1	0
1390	210423	'00_Acclim'	10	10689	11.0333	26.0234	1	1	0
1390	210423	'00_Acclim'	11	11705	3.55	5.30117	0	1	0
1390	210423	'00_Acclim'	12	12359	8.45	18.6955	1	1	0
1390	210423	'00_Acclim'	13	12949	17.5667	19.6505	1	1	0
1390	210423	'00_Acclim'	14	14330	3.15	15.7176	1	1	0
1390	210423	'00_Acclim'	15	14690	12.85	25.811	1	1	0
1390	210423	'00_Acclim'	16	15929	6.08333	5.64457	0	1	0
1390	210423	'00_Acclim'	17	17496	3.36667	10.3119	0	1	0
1394	210423	'00_Acclim'	1	95	4.96667	16.4538	1	2	0
1394	210423	'00_Acclim'	2	683	6.03333	24.7394	1	2	0
1394	210423	'00_Acclim'	3	1356	3.35	15.06	1	2	0
1394	210423	'00_Acclim'	4	1619	4.06667	15.6947	1	2	0
1394	210423	'00_Acclim'	5	2080	4.3	4.37869	0	2	0
1394	210423	'00_Acclim'	6	2349	1.55	2.7563	0	2	0
1394	210423	'00_Acclim'	7	2718	3.66667	22.148	1	2	0
1394	210423	'00_Acclim'	8	3247	7.13333	8.48629	0	2	0
1394	210423	'00_Acclim'	9	3974	2.95	4.51603	0	2	0
1394	210423	'00_Acclim'	10	5207	3.11667	16.1036	1	2	0
1394	210423	'00_Acclim'	11	5512	3.23333	14.7231	1	2	0
1394	210423	'00_Acclim'	12	5881	3.75	15.7807	1	2	0
1394	210423	'00_Acclim'	13	6200	4.41667	16.5947	1	2	0
1394	210423	'00_Acclim'	14	6542	3.53333	4.95055	0	2	0
1394	210423	'00_Acclim'	15	7582	3.3	11.5781	0	2	0
1394	210423	'00_Acclim'	16	7932	12	17.7582	1	2	0
1394	210423	'00_Acclim'	17	8903	4.5	15.1957	1	2	0
1394	210423	'00_Acclim'	18	10479	1.68333	2.86992	0	2	0
1394	210423	'00_Acclim'	19	10771	5.93333	25.6656	1	2	0
1394	210423	'00_Acclim'	20	11707	5.9	17.9584	1	2	0
1394	210423	'00_Acclim'	21	12327	12.1167	26.3953	1	2	0
1394	210423	'00_Acclim'	22	13145	7.23333	2.97426	0	2	0
1394	210423	'00_Acclim'	23	13676	15.1667	18.1438	1	2	0
1394	210423	'00_Acclim'	24	14973	3.68333	4.82467	0	2	0
1394	210423	'00_Acclim'	25	15283	19.85	25.7439	1	2	0
1394	210423	'00_Acclim'	26	16681	6.2	25.9528	1	2	0
1394	210423	'00_Acclim'	27	17936	5.35	16.2055	1	2	0
1396	210423	'00_Acclim'	1	1726	5.06667	17.433	1	1	0
1396	210423	'00_Acclim'	2	2304	7.01667	25.098	1	1	0
1396	210423	'00_Acclim'	3	3451	7.13333	15.3169	1	1	0
1396	210423	'00_Acclim'	4	4461	16.7833	25.1211	1	1	0
1396	210423	'00_Acclim'	5	5563	5.81667	24.9672	1	1	0
1396	210423	'00_Acclim'	6	6870	17.5833	25.7076	1	1	0
1396	210423	'00_Acclim'	7	8640	6.83333	16.2529	1	1	0
1396	210423	'00_Acclim'	8	9322	16.9833	25.2828	1	1	0
1396	210423	'00_Acclim'	9	11097	13.3	25.6968	1	1	0
1396	210423	'00_Acclim'	10	13606	4.33333	6.86044	0	1	0
1396	210423	'00_Acclim'	11	14512	19.9	9.8939	0	1	0
1396	210423	'00_Acclim'	12	15813	1.96667	4.88855	0	1	0
1396	210423	'00_Acclim'	13	16291	3.05	3.6383	0	1	0
1396	210423	'00_Acclim'	14	16771	21.2833	26.1596	1	1	0
1385	210426	'00_Acclim'	1	47	3.56667	15.554	1	2	1
1385	210426	'00_Acclim'	2	351	3.13333	16.175	1	2	1
1385	210426	'00_Acclim'	3	894	3.98333	20.8281	1	2	1
1385	210426	'00_Acclim'	4	1229	3.23333	17.1613	1	2	1
1385	210426	'00_Acclim'	5	1554	3.83333	18.4063	1	2	1
1385	210426	'00_Acclim'	6	1872	5.28333	18.8518	1	2	1
1385	210426	'00_Acclim'	7	2684	5.1	11.926	0	2	1
1385	210426	'00_Acclim'	8	3349	1.28333	5.21372	0	2	1
1385	210426	'00_Acclim'	9	3705	1.75	6.17768	0	2	1
1385	210426	'00_Acclim'	10	3857	7.8	25.5757	1	2	1
1385	210426	'00_Acclim'	11	4562	1.33333	5.52184	0	2	1
1385	210426	'00_Acclim'	12	5017	6.23333	15.2583	1	2	1
1385	210426	'00_Acclim'	13	5715	15.0667	24.2036	1	2	1
1385	210426	'00_Acclim'	14	6841	4.91667	19.8542	1	2	1
1385	210426	'00_Acclim'	15	7265	4.4	8.68682	0	2	1
1385	210426	'00_Acclim'	16	7852	9.48333	20.7551	1	2	1
1385	210426	'00_Acclim'	17	8823	14.5667	25.38	1	2	1
1385	210426	'00_Acclim'	18	9900	5.76667	14.5827	1	2	1
1385	210426	'00_Acclim'	19	10389	8.4	15.3542	1	2	1
1385	210426	'00_Acclim'	20	11297	11.7667	25.9652	1	2	1
1386	210426	'00_Acclim'	1	70	7.75	18.2638	1	2	1
1386	210426	'00_Acclim'	2	927	3.58333	5.65138	0	2	1
1386	210426	'00_Acclim'	3	1667	2.53333	5.09111	0	2	1
1386	210426	'00_Acclim'	4	1943	17.1833	24.5469	1	2	1
1386	210426	'00_Acclim'	5	3219	4.66667	11.5464	0	2	1
1386	210426	'00_Acclim'	6	3988	4.35	11.999	0	2	1
1386	210426	'00_Acclim'	7	4325	3.06667	4.42102	0	2	1
1386	210426	'00_Acclim'	8	4672	26.35	26.109	1	2	1
1386	210426	'00_Acclim'	9	6439	9.43333	16.9298	1	2	1
1386	210426	'00_Acclim'	10	7480	5.55	21.1736	1	2	1
1386	210426	'00_Acclim'	11	7940	3.5	6.33795	0	2	1
1386	210426	'00_Acclim'	12	8841	2.93333	5.8347	0	2	1
1386	210426	'00_Acclim'	13	9127	2.26667	7.68872	0	2	1
1386	210426	'00_Acclim'	14	9373	2.06667	5.65396	0	2	1
1386	210426	'00_Acclim'	15	11706	3.36667	6.27117	0	2	1
1386	210426	'00_Acclim'	16	12225	4.15	5.133	0	2	1
1387	210426	'00_Acclim'	1	74	8.96667	15.7981	1	1	1
1387	210426	'00_Acclim'	2	714	7.08333	16.9956	1	1	1
1387	210426	'00_Acclim'	3	1206	1.88333	4.48679	0	1	1
1387	210426	'00_Acclim'	4	1877	4.1	9.04915	0	1	1
1387	210426	'00_Acclim'	5	2327	10.9	25.527	1	1	1
1387	210426	'00_Acclim'	6	3069	6.4	24.8762	1	1	1
1387	210426	'00_Acclim'	7	3776	11.1333	24.1784	1	1	1
1387	210426	'00_Acclim'	8	5462	17.8	21.2729	1	1	1
1387	210426	'00_Acclim'	9	6652	9.18333	25.5793	1	1	1
1387	210426	'00_Acclim'	10	7292	12.95	16.9835	1	1	1
1387	210426	'00_Acclim'	11	8394	31.1667	24.8166	1	1	1
1387	210426	'00_Acclim'	12	10521	6.55	4.33822	0	1	1
1387	210426	'00_Acclim'	13	11245	5.05	4.1082	0	1	1
1388	210426	'00_Acclim'	1	203	3.13333	15.7371	1	2	1
1388	210426	'00_Acclim'	2	485	3.83333	16.7006	1	2	1
1388	210426	'00_Acclim'	3	825	2.01667	16.5059	1	2	1
1388	210426	'00_Acclim'	4	1023	6.21667	17.4071	1	2	1
1388	210426	'00_Acclim'	5	1476	2.53333	14.189	1	2	1
1388	210426	'00_Acclim'	6	1655	4.58333	25.444	1	2	1
1388	210426	'00_Acclim'	7	2071	1.31667	4.92749	0	2	1
1388	210426	'00_Acclim'	8	2254	1.98333	6.19301	0	2	1
1388	210426	'00_Acclim'	9	2460	2.01667	9.85875	0	2	1
1388	210426	'00_Acclim'	10	2811	1.36667	4.66747	0	2	1
1388	210426	'00_Acclim'	11	3013	1.65	13.0069	0	2	1
1388	210426	'00_Acclim'	12	3299	1.75	10.4311	0	2	1
1388	210426	'00_Acclim'	13	3533	3.36667	25.6763	1	2	1
1388	210426	'00_Acclim'	14	3880	1.13333	6.38676	0	2	1
1388	210426	'00_Acclim'	15	4004	1.26667	4.51793	0	2	1
1388	210426	'00_Acclim'	16	4175	1.66667	7.78832	0	2	1
1388	210426	'00_Acclim'	17	4394	4.03333	22.1628	1	2	1
1388	210426	'00_Acclim'	18	4815	1.41667	5.62446	0	2	1
1388	210426	'00_Acclim'	19	5008	3.46667	15.784	1	2	1
1388	210426	'00_Acclim'	20	5267	2.5	16.2962	1	2	1
1388	210426	'00_Acclim'	21	5495	2.11667	7.61541	0	2	1
1388	210426	'00_Acclim'	22	5650	3.35	5.20161	0	2	1
1388	210426	'00_Acclim'	23	5925	2.65	14.1398	1	2	1
1388	210426	'00_Acclim'	24	6212	2.46667	7.49216	0	2	1
1388	210426	'00_Acclim'	25	6615	14.4	20.1533	1	2	1
1388	210426	'00_Acclim'	26	7713	3.1	17.0689	1	2	1
1388	210426	'00_Acclim'	27	7960	2.81667	15.9026	1	2	1
1388	210426	'00_Acclim'	28	8164	2.68333	3.02192	0	2	1
1388	210426	'00_Acclim'	29	8551	3.75	17.7824	1	2	1
1388	210426	'00_Acclim'	30	8869	1.55	3.37912	0	2	1
1388	210426	'00_Acclim'	31	9146	1.16667	5.0657	0	2	1
1388	210426	'00_Acclim'	32	9338	1.11667	5.66798	0	2	1
1388	210426	'00_Acclim'	33	9448	3.61667	25.8413	1	2	1
1388	210426	'00_Acclim'	34	9841	1.46667	6.30871	0	2	1
1388	210426	'00_Acclim'	35	10017	5.75	16.2147	1	2	1
1388	210426	'00_Acclim'	36	10542	1.7	10.2565	0	2	1
1388	210426	'00_Acclim'	37	11144	1.31667	6.80034	0	2	1
1388	210426	'00_Acclim'	38	11303	6.65	20.2335	1	2	1
1388	210426	'00_Acclim'	39	11758	6.31667	17.7766	1	2	1
1389	210426	'00_Acclim'	1	2607	5.11667	6.61742	0	1	1
1389	210426	'00_Acclim'	2	3055	12.1167	20.5092	1	1	1
1389	210426	'00_Acclim'	3	7788	9.1	18.0649	1	1	1
1389	210426	'00_Acclim'	4	9347	16.7833	25.5483	1	1	1
1389	210426	'00_Acclim'	5	10609	5.18333	11.9724	0	1	1
1389	210426	'00_Acclim'	6	11384	5.36667	7.45187	0	1	1
1390	210426	'00_Acclim'	1	344	4.71667	18.7899	1	1	1
1390	210426	'00_Acclim'	2	1284	6.05	16.298	1	1	1
1390	210426	'00_Acclim'	3	1783	5.4	5.07445	0	1	1
1390	210426	'00_Acclim'	4	2363	5.96667	17.3642	1	1	1
1390	210426	'00_Acclim'	5	3319	14.1833	3.8156	0	1	1
1390	210426	'00_Acclim'	6	4288	12.9833	15.5975	1	1	1
1390	210426	'00_Acclim'	7	5132	9.5	24.8438	1	1	1
1390	210426	'00_Acclim'	8	5989	81.15	22.2321	1	1	1
1390	210426	'00_Acclim'	9	10946	15.1667	25.1927	1	1	1
1394	210426	'00_Acclim'	1	290	2.06667	15.1391	1	2	1
1394	210426	'00_Acclim'	2	461	5	14.7023	1	2	1
1394	210426	'00_Acclim'	3	808	9.45	24.5238	1	2	1
1394	210426	'00_Acclim'	4	1426	4.1	15.5328	1	2	1
1394	210426	'00_Acclim'	5	1721	6.7	24.5709	1	2	1
1394	210426	'00_Acclim'	6	2293	5	6.59881	0	2	1
1394	210426	'00_Acclim'	7	2830	2.35	4.99015	0	2	1
1394	210426	'00_Acclim'	8	3474	5.25	25.0472	1	2	1
1394	210426	'00_Acclim'	9	4165	3.03333	17.4895	1	2	1
1394	210426	'00_Acclim'	10	4425	9.7	23.722	1	2	1
1394	210426	'00_Acclim'	11	5100	4.61667	24.1312	1	2	1
1394	210426	'00_Acclim'	12	6427	4.45	20.8792	1	2	1
1394	210426	'00_Acclim'	13	6767	13.35	26.0842	1	2	1
1394	210426	'00_Acclim'	14	7805	1.51667	4.39335	0	2	1
1394	210426	'00_Acclim'	15	7936	3.01667	6.55943	0	2	1
1394	210426	'00_Acclim'	16	8535	4.63333	19.3142	1	2	1
1394	210426	'00_Acclim'	17	9468	1.6	9.09707	0	2	1
1394	210426	'00_Acclim'	18	9984	4	16.412	1	2	1
1394	210426	'00_Acclim'	19	10411	14.4167	20.4843	1	2	1
1396	210426	'00_Acclim'	1	576	5.83333	25.649	1	1	1
1396	210426	'00_Acclim'	2	1371	14.6833	18.4924	1	1	1
1396	210426	'00_Acclim'	3	2355	20.1167	25.3122	1	1	1
1396	210426	'00_Acclim'	4	3687	1.71667	3.97501	0	1	1
1396	210426	'00_Acclim'	5	4417	6.16667	16.6452	1	1	1
1396	210426	'00_Acclim'	6	4874	4.55	17.1825	1	1	1
1396	210426	'00_Acclim'	7	5584	36.5667	25.7832	1	1	1
1396	210426	'00_Acclim'	8	8485	3.28333	8.00912	0	1	1
1396	210426	'00_Acclim'	9	8860	23.75	25.7719	1	1	1
1396	210426	'00_Acclim'	10	10440	6.28333	15.9388	1	1	1
1396	210426	'00_Acclim'	11	11064	5.01667	22.499	1	1	1
1396	210426	'00_Acclim'	12	11996	4.46667	7.2676	0	1	1
1385	210427	'00_Acclim'	1	1648	2.95	6.98493	0	2	2
1385	210427	'00_Acclim'	2	2820	10.8	25.678	1	2	2
1385	210427	'00_Acclim'	3	4084	4.68333	8.51122	0	2	2
1385	210427	'00_Acclim'	4	4626	4.4	16.8272	1	2	2
1385	210427	'00_Acclim'	5	5857	10.5833	26.1225	1	2	2
1385	210427	'00_Acclim'	6	6714	7.28333	16.8837	1	2	2
1385	210427	'00_Acclim'	7	7570	18.1667	16.5415	1	2	2
1385	210427	'00_Acclim'	8	8958	5.33333	17.3765	1	2	2
1385	210427	'00_Acclim'	9	10061	19.05	25.5152	1	2	2
1386	210427	'00_Acclim'	1	328	15.7333	26.2811	1	2	2
1386	210427	'00_Acclim'	2	2311	17.3833	26.1749	1	2	2
1386	210427	'00_Acclim'	3	3508	1.25	3.54208	0	2	2
1386	210427	'00_Acclim'	4	3890	19.7	26.1297	1	2	2
1386	210427	'00_Acclim'	5	5492	6.16667	17.2073	1	2	2
1386	210427	'00_Acclim'	6	6027	8.38333	17.2921	1	2	2
1386	210427	'00_Acclim'	7	6875	3.15	7.921	0	2	2
1386	210427	'00_Acclim'	8	7278	4.96667	16.9582	1	2	2
1386	210427	'00_Acclim'	9	7817	4.46667	3.77622	0	2	2
1386	210427	'00_Acclim'	10	8225	2.13333	3.76338	0	2	2
1386	210427	'00_Acclim'	11	8973	1.65	2.83649	0	2	2
1386	210427	'00_Acclim'	12	9293	12.4333	26.2884	1	2	2
1386	210427	'00_Acclim'	13	10854	9.1	16.8883	1	2	2
1387	210427	'00_Acclim'	1	438	12.65	21.8841	1	1	2
1387	210427	'00_Acclim'	2	1689	5.73333	16.9758	1	1	2
1387	210427	'00_Acclim'	3	2128	4.8	2.52597	0	1	2
1387	210427	'00_Acclim'	4	2877	5.81667	3.22324	0	1	2
1387	210427	'00_Acclim'	5	3566	19.3667	26.4178	1	1	2
1387	210427	'00_Acclim'	6	5497	21.0333	26.022	1	1	2
1387	210427	'00_Acclim'	7	7914	17.3167	23.5472	1	1	2
1387	210427	'00_Acclim'	8	10014	32.6833	26.4501	1	1	2
1388	210427	'00_Acclim'	1	199	2.95	24.7726	1	2	2
1388	210427	'00_Acclim'	2	727	2.08333	16.4071	1	2	2
1388	210427	'00_Acclim'	3	1023	3.58333	23.7083	1	2	2
1388	210427	'00_Acclim'	4	1295	1.25	4.82554	0	2	2
1388	210427	'00_Acclim'	5	1481	2.26667	17.2256	1	2	2
1388	210427	'00_Acclim'	6	1768	3.53333	16.5159	1	2	2
1388	210427	'00_Acclim'	7	2040	2.31667	15.7242	1	2	2
1388	210427	'00_Acclim'	8	2307	1.6	9.7231	0	2	2
1388	210427	'00_Acclim'	9	2561	2.16667	14.4298	1	2	2
1388	210427	'00_Acclim'	10	2757	4.13333	7.44547	0	2	2
1388	210427	'00_Acclim'	11	3055	3.51667	3.91007	0	2	2
1388	210427	'00_Acclim'	12	3466	12.8833	25.4325	1	2	2
1388	210427	'00_Acclim'	13	4309	6.43333	15.6778	1	2	2
1388	210427	'00_Acclim'	14	5315	4.73333	19.9798	1	2	2
1388	210427	'00_Acclim'	15	5737	1.76667	9.18465	0	2	2
1388	210427	'00_Acclim'	16	5991	1.86667	10.9141	0	2	2
1388	210427	'00_Acclim'	17	6282	5.45	25.3323	1	2	2
1388	210427	'00_Acclim'	18	6703	1.65	7.64415	0	2	2
1388	210427	'00_Acclim'	19	6968	5.1	5.28706	0	2	2
1388	210427	'00_Acclim'	20	7516	3.16667	24.9811	1	2	2
1388	210427	'00_Acclim'	21	7793	3.3	16.5242	1	2	2
1388	210427	'00_Acclim'	22	8157	6.01667	8.26978	0	2	2
1388	210427	'00_Acclim'	23	8793	2.21667	10.8672	0	2	2
1388	210427	'00_Acclim'	24	9127	1.4	9.93423	0	2	2
1388	210427	'00_Acclim'	25	9359	3.81667	17.3194	1	2	2
1388	210427	'00_Acclim'	26	9772	7.35	25.3456	1	2	2
1388	210427	'00_Acclim'	27	10459	2.41667	5.83197	0	2	2
1388	210427	'00_Acclim'	28	10808	2.98333	16.7901	1	2	2
1388	210427	'00_Acclim'	29	11193	7.26667	16.0927	1	2	2
1389	210427	'00_Acclim'	1	8177	17.1	25.6696	1	1	2
1389	210427	'00_Acclim'	2	9602	5.28333	17.1343	1	1	2
1390	210427	'00_Acclim'	1	3691	5.21667	17.3274	1	1	2
1390	210427	'00_Acclim'	2	10111	9.86667	16.5164	1	1	2
1394	210427	'00_Acclim'	1	734	2.68333	2.45498	0	2	2
1394	210427	'00_Acclim'	2	1536	8.86667	25.2943	1	2	2
1394	210427	'00_Acclim'	3	3312	13.3	19.1955	1	2	2
1394	210427	'00_Acclim'	4	4191	10.8333	15.159	1	2	2
1394	210427	'00_Acclim'	5	5228	15.8833	25.5766	1	2	2
1394	210427	'00_Acclim'	6	6776	2.86667	5.45117	0	2	2
1394	210427	'00_Acclim'	7	7083	18.2167	21.1199	1	2	2
1394	210427	'00_Acclim'	8	8442	1.7	5.38896	0	2	2
1394	210427	'00_Acclim'	9	9085	19.05	25.3159	1	2	2
1394	210427	'00_Acclim'	10	10894	7.6	16.7057	1	2	2
1394	210427	'00_Acclim'	11	11419	4.73333	15.7117	1	2	2
1394	210427	'00_Acclim'	12	12111	3.61667	16.1097	1	2	2
1394	210427	'00_Acclim'	13	12448	1.75	3.46909	0	2	2
1396	210427	'00_Acclim'	1	858	6.76667	15.7172	1	1	2
1396	210427	'00_Acclim'	2	3343	21.6	25.2581	1	1	2
1396	210427	'00_Acclim'	3	5750	19.8667	25.7217	1	1	2
1396	210427	'00_Acclim'	4	7536	3.96667	4.75454	0	1	2
1396	210427	'00_Acclim'	5	7888	18.45	20.883	1	1	2
1396	210427	'00_Acclim'	6	9450	4.95	15.7153	1	1	2
1396	210427	'00_Acclim'	7	10554	18.2833	24.464	1	1	2
1396	210427	'00_Acclim'	8	12233	3.48333	3.52067	0	1	2
1396	210427	'00_Acclim'	9	12932	24.9	21.0734	1	1	2
1385	210428	'00_Acclim'	1	84	2.23333	14.8605	1	2	3
1385	210428	'00_Acclim'	2	1020	4.6	15.3831	1	2	3
1385	210428	'00_Acclim'	3	4500	5.46667	24.121	1	2	3
1385	210428	'00_Acclim'	4	5570	9.16667	7.85879	0	2	3
1385	210428	'00_Acclim'	5	6437	3.36667	12.2058	0	2	3
1385	210428	'00_Acclim'	6	6864	11.2833	25.2501	1	2	3
1385	210428	'00_Acclim'	7	7762	6.55	14.2801	1	2	3
1385	210428	'00_Acclim'	8	8368	2.33333	2.86738	0	2	3
1385	210428	'00_Acclim'	9	8870	2.9	3.81934	0	2	3
1385	210428	'00_Acclim'	10	9532	13.7667	19.896	1	2	3
1385	210428	'00_Acclim'	11	10917	16.6833	23.4586	1	2	3
1386	210428	'00_Acclim'	1	409	5.01667	15.5139	1	2	3
1386	210428	'00_Acclim'	2	1006	22.4333	19.7149	1	2	3
1386	210428	'00_Acclim'	3	2593	2.88333	12.6065	0	2	3
1386	210428	'00_Acclim'	4	3168	3.78333	15.3319	1	2	3
1386	210428	'00_Acclim'	5	3683	1.4	3.56788	0	2	3
1386	210428	'00_Acclim'	6	4293	6.48333	25.7997	1	2	3
1386	210428	'00_Acclim'	7	4948	6.8	16.7236	1	2	3
1386	210428	'00_Acclim'	8	5577	15.45	18.0252	1	2	3
1386	210428	'00_Acclim'	9	6689	21.55	25.2393	1	2	3
1386	210428	'00_Acclim'	10	8479	9.3	15.8894	1	2	3
1386	210428	'00_Acclim'	11	9130	17.4167	25.2035	1	2	3
1386	210428	'00_Acclim'	12	10655	11.0333	15.5283	1	2	3
1386	210428	'00_Acclim'	13	11467	1.2	3.67444	0	2	3
1386	210428	'00_Acclim'	14	11692	5.6	15.5842	1	2	3
1387	210428	'00_Acclim'	1	371	5.58333	24.1458	1	1	3
1387	210428	'00_Acclim'	2	833	2.93333	5.87003	0	1	3
1387	210428	'00_Acclim'	3	1665	18.0333	19.4198	1	1	3
1387	210428	'00_Acclim'	4	2888	11.4667	25.871	1	1	3
1387	210428	'00_Acclim'	5	3907	3.63333	3.84839	0	1	3
1387	210428	'00_Acclim'	6	4850	5.01667	6.85628	0	1	3
1387	210428	'00_Acclim'	7	6094	11.0167	17.3666	1	1	3
1387	210428	'00_Acclim'	8	6899	22.3167	24.8981	1	1	3
1387	210428	'00_Acclim'	9	8481	19.9333	23.9853	1	1	3
1387	210428	'00_Acclim'	10	9799	15.35	25.7855	1	1	3
1387	210428	'00_Acclim'	11	10857	7.63333	16.0769	1	1	3
1388	210428	'00_Acclim'	1	3541	10.1667	25.436	1	2	3
1388	210428	'00_Acclim'	2	4410	4.06667	16.1103	1	2	3
1388	210428	'00_Acclim'	3	5851	15.1333	24.7962	1	2	3
1388	210428	'00_Acclim'	4	7433	17.95	25.3916	1	2	3
1388	210428	'00_Acclim'	5	8649	12.5833	15.5346	1	2	3
1388	210428	'00_Acclim'	6	9731	10.4	25.821	1	2	3
1388	210428	'00_Acclim'	7	10525	5.58333	24.5455	1	2	3
1388	210428	'00_Acclim'	8	10964	10.0167	25.2798	1	2	3
1388	210428	'00_Acclim'	9	11654	5.41667	20.1843	1	2	3
1388	210428	'00_Acclim'	10	12155	8.45	22.6442	1	2	3
1389	210428	'00_Acclim'	1	9583	33.4167	25.828	1	1	3
1394	210428	'00_Acclim'	1	86	9.1	25.3243	1	2	3
1394	210428	'00_Acclim'	2	788	6.03333	17.3895	1	2	3
1394	210428	'00_Acclim'	3	1579	10.0167	16.7811	1	2	3
1394	210428	'00_Acclim'	4	2336	5.16667	16.2996	1	2	3
1394	210428	'00_Acclim'	5	2980	10.5833	20.1498	1	2	3
1394	210428	'00_Acclim'	6	3681	7.38333	13.9572	0	2	3
1394	210428	'00_Acclim'	7	5554	3.48333	15.8243	1	2	3
1394	210428	'00_Acclim'	8	6165	27.3833	25.6972	1	2	3
1394	210428	'00_Acclim'	9	8078	8.86667	22.7633	1	2	3
1394	210428	'00_Acclim'	10	8747	19.6167	23.2991	1	2	3
1394	210428	'00_Acclim'	11	9994	10.5167	24.975	1	2	3
1394	210428	'00_Acclim'	12	10857	11.3833	21.4549	1	2	3
1396	210428	'00_Acclim'	1	120	9.41667	24.2261	1	1	3
1396	210428	'00_Acclim'	2	2723	13.2667	25.4646	1	1	3
1396	210428	'00_Acclim'	3	3776	20.6167	24.621	1	1	3
1396	210428	'00_Acclim'	4	6399	13.9833	23.5169	1	1	3
1396	210428	'00_Acclim'	5	7447	19.8333	24.9931	1	1	3
1396	210428	'00_Acclim'	6	9014	3.41667	16.3436	1	1	3
1396	210428	'00_Acclim'	7	9571	5.16667	6.75058	0	1	3
1396	210428	'00_Acclim'	8	10452	11.15	24.1317	1	1	3
1385	210429	'00_Acclim'	1	200	6.1	12.0862	0	2	4
1385	210429	'00_Acclim'	2	999	3.83333	18.6454	1	2	4
1385	210429	'00_Acclim'	3	2642	13.6667	23.0919	1	2	4
1385	210429	'00_Acclim'	4	6126	16.2833	25.6437	1	2	4
1385	210429	'00_Acclim'	5	7367	0.783333	3.30829	0	2	4
1385	210429	'00_Acclim'	6	7672	5.36667	17.8563	1	2	4
1385	210429	'00_Acclim'	7	8708	12.7167	25.5522	1	2	4
1386	210429	'00_Acclim'	1	522	3.36667	16.3358	1	2	4
1386	210429	'00_Acclim'	2	1133	2.4	5.3984	0	2	4
1386	210429	'00_Acclim'	3	1721	2.86667	16.6498	1	2	4
1386	210429	'00_Acclim'	4	2058	8.38333	22.9971	1	2	4
1386	210429	'00_Acclim'	5	2793	4.13333	16.5188	1	2	4
1386	210429	'00_Acclim'	6	3147	2.65	3.64736	0	2	4
1386	210429	'00_Acclim'	7	3438	6.38333	18.9716	1	2	4
1386	210429	'00_Acclim'	8	4127	5.08333	8.8204	0	2	4
1386	210429	'00_Acclim'	9	4490	27.5167	25.6502	1	2	4
1386	210429	'00_Acclim'	10	6342	6.68333	18.7708	1	2	4
1386	210429	'00_Acclim'	11	6959	6.53333	17.8054	1	2	4
1386	210429	'00_Acclim'	12	7559	5.68333	17.3245	1	2	4
1386	210429	'00_Acclim'	13	8352	16.9333	24.2817	1	2	4
1386	210429	'00_Acclim'	14	9603	18.2167	26.1712	1	2	4
1386	210429	'00_Acclim'	15	10947	24.8833	25.3142	1	2	4
1386	210429	'00_Acclim'	16	13034	7.98333	16.2622	1	2	4
1387	210429	'00_Acclim'	1	504	9.91667	25.2689	1	1	4
1387	210429	'00_Acclim'	2	1493	4.03333	13.4516	0	1	4
1387	210429	'00_Acclim'	3	1985	11.3333	18.5925	1	1	4
1387	210429	'00_Acclim'	4	2882	11.85	20.6748	1	1	4
1387	210429	'00_Acclim'	5	3683	0.983333	2.85713	0	1	4
1387	210429	'00_Acclim'	6	4228	6.21667	16.6955	1	1	4
1387	210429	'00_Acclim'	7	5657	16.6167	24.6766	1	1	4
1387	210429	'00_Acclim'	8	7088	2.85	2.59831	0	1	4
1387	210429	'00_Acclim'	9	7812	15.4833	24.8825	1	1	4
1387	210429	'00_Acclim'	10	8802	4.1	17.2252	1	1	4
1387	210429	'00_Acclim'	11	9632	12.65	25.0877	1	1	4
1388	210429	'00_Acclim'	1	1344	2.08333	14.2243	1	2	4
1388	210429	'00_Acclim'	2	1968	2.65	12.3463	0	2	4
1388	210429	'00_Acclim'	3	2161	1.75	3.90446	0	2	4
1388	210429	'00_Acclim'	4	2357	11.8333	25.6492	1	2	4
1388	210429	'00_Acclim'	5	3442	2.85	23.7156	1	2	4
1388	210429	'00_Acclim'	6	3884	1.51667	7.60002	0	2	4
1388	210429	'00_Acclim'	7	4219	4.95	16.8639	1	2	4
1388	210429	'00_Acclim'	8	4564	9.35	23.7678	1	2	4
1388	210429	'00_Acclim'	9	5540	2.25	9.17131	0	2	4
1388	210429	'00_Acclim'	10	5758	7.2	24.5505	1	2	4
1388	210429	'00_Acclim'	11	6455	5.26667	24.6325	1	2	4
1388	210429	'00_Acclim'	12	6840	5.86667	17.523	1	2	4
1388	210429	'00_Acclim'	13	7251	3.56667	11.2089	0	2	4
1388	210429	'00_Acclim'	14	7677	4.6	15.8128	1	2	4
1388	210429	'00_Acclim'	15	8068	18.5667	22.9182	1	2	4
1388	210429	'00_Acclim'	16	9303	5.03333	17.2429	1	2	4
1388	210429	'00_Acclim'	17	9761	10.2333	25.6143	1	2	4
1388	210429	'00_Acclim'	18	11013	5.36667	12.4685	0	2	4
1389	210429	'00_Acclim'	1	9027	23.95	25.9518	1	1	4
1389	210429	'00_Acclim'	2	10991	18.4833	25.7646	1	1	4
1389	210429	'00_Acclim'	3	12951	7.25	16.766	1	1	4
1390	210429	'00_Acclim'	1	190	3.51667	16.1902	1	1	4
1390	210429	'00_Acclim'	2	1067	11.6667	25.5329	1	1	4
1390	210429	'00_Acclim'	3	1860	4.9	24.7263	1	1	4
1390	210429	'00_Acclim'	4	2384	7.18333	10.1496	0	1	4
1390	210429	'00_Acclim'	5	3073	6.03333	17.9519	1	1	4
1390	210429	'00_Acclim'	6	3646	5.03333	16.5587	1	1	4
1390	210429	'00_Acclim'	7	4014	14.1333	22.1377	1	1	4
1390	210429	'00_Acclim'	8	5493	1.85	10.8298	0	1	4
1390	210429	'00_Acclim'	9	5661	9.08333	25.5157	1	1	4
1390	210429	'00_Acclim'	10	6267	7.26667	25.1335	1	1	4
1390	210429	'00_Acclim'	11	6808	8.03333	21.9987	1	1	4
1390	210429	'00_Acclim'	12	7750	3.63333	2.50292	0	1	4
1390	210429	'00_Acclim'	13	8083	18.2833	24.2034	1	1	4
1390	210429	'00_Acclim'	14	9467	4.05	15.4191	1	1	4
1390	210429	'00_Acclim'	15	10136	18.0167	25.4608	1	1	4
1390	210429	'00_Acclim'	16	11366	9.51667	16.9142	1	1	4
1390	210429	'00_Acclim'	17	12151	5.08333	6.72825	0	1	4
1394	210429	'00_Acclim'	1	141	8.08333	25.4883	1	2	4
1394	210429	'00_Acclim'	2	755	3.3	3.94213	0	2	4
1394	210429	'00_Acclim'	3	1243	2.08333	14.9924	1	2	4
1394	210429	'00_Acclim'	4	1738	3.38333	15.7269	1	2	4
1394	210429	'00_Acclim'	5	2086	11.5333	25.654	1	2	4
1394	210429	'00_Acclim'	6	3004	9.03333	23.6168	1	2	4
1394	210429	'00_Acclim'	7	3765	16.5	25.8042	1	2	4
1394	210429	'00_Acclim'	8	4832	8.83333	23.7007	1	2	4
1394	210429	'00_Acclim'	9	5756	14.1833	23.7844	1	2	4
1394	210429	'00_Acclim'	10	6689	14.6	26.1115	1	2	4
1394	210429	'00_Acclim'	11	7772	4.81667	14.7984	1	2	4
1394	210429	'00_Acclim'	12	8565	17.2667	25.7412	1	2	4
1394	210429	'00_Acclim'	13	9766	5.31667	10.1091	0	2	4
1394	210429	'00_Acclim'	14	10209	7.33333	20.5543	1	2	4
1394	210429	'00_Acclim'	15	11022	10.4333	24.0948	1	2	4
1396	210429	'00_Acclim'	1	5642	12.35	17.2182	1	1	4
1396	210429	'00_Acclim'	2	7055	8.55	17.8918	1	1	4
1396	210429	'00_Acclim'	3	11492	29.3	25.4355	1	1	4
1385	210430	'00_Acclim'	1	329	9.36667	25.4435	1	2	5
1385	210430	'00_Acclim'	2	1200	5.56667	15.9657	1	2	5
1385	210430	'00_Acclim'	3	1792	2.7	9.71322	0	2	5
1385	210430	'00_Acclim'	4	2129	9.86667	22.8397	1	2	5
1385	210430	'00_Acclim'	5	2762	13.65	24.7909	1	2	5
1385	210430	'00_Acclim'	6	8006	20.6	25.2854	1	2	5
1385	210430	'00_Acclim'	7	9431	15.9833	16.9802	1	2	5
1385	210430	'00_Acclim'	8	10866	2.71667	9.29153	0	2	5
1385	210430	'00_Acclim'	9	11214	6.58333	15.3665	1	2	5
1386	210430	'00_Acclim'	1	85	9.55	19.2957	1	2	5
1386	210430	'00_Acclim'	2	1073	11.05	25.3631	1	2	5
1386	210430	'00_Acclim'	3	1850	2.01667	6.73834	0	2	5
1386	210430	'00_Acclim'	4	2219	7.33333	20.8126	1	2	5
1386	210430	'00_Acclim'	5	2804	4.75	4.22416	0	2	5
1386	210430	'00_Acclim'	6	3372	7.36667	17.369	1	2	5
1386	210430	'00_Acclim'	7	3995	5.56667	16.8029	1	2	5
1386	210430	'00_Acclim'	8	4499	6.7	25.7215	1	2	5
1386	210430	'00_Acclim'	9	8733	11.4	24.4706	1	2	5
1386	210430	'00_Acclim'	10	9527	26.0667	25.3514	1	2	5
1387	210430	'00_Acclim'	1	260	6.98333	25.7904	1	1	5
1387	210430	'00_Acclim'	2	798	13.1333	24.2528	1	1	5
1387	210430	'00_Acclim'	3	1672	2.78333	15.3017	1	1	5
1387	210430	'00_Acclim'	4	1874	14.5667	24.2624	1	1	5
1387	210430	'00_Acclim'	5	3262	2.11667	3.82622	0	1	5
1387	210430	'00_Acclim'	6	4363	9.51667	17.5442	1	1	5
1387	210430	'00_Acclim'	7	4977	19.2333	25.2301	1	1	5
1387	210430	'00_Acclim'	8	6488	7.05	24.7207	1	1	5
1387	210430	'00_Acclim'	9	8154	7.5	17.389	1	1	5
1387	210430	'00_Acclim'	10	8992	31.85	25.8187	1	1	5
1388	210430	'00_Acclim'	1	42	2.78333	16.0074	1	2	5
1388	210430	'00_Acclim'	2	450	1.16667	5.67856	0	2	5
1388	210430	'00_Acclim'	3	2836	5.58333	19.1526	1	2	5
1388	210430	'00_Acclim'	4	3263	6.9	16.2139	1	2	5
1388	210430	'00_Acclim'	5	3888	9.11667	24.8422	1	2	5
1388	210430	'00_Acclim'	6	4541	6.25	17.0302	1	2	5
1388	210430	'00_Acclim'	7	5128	17.05	25.5806	1	2	5
1388	210430	'00_Acclim'	8	6377	5.46667	23.6314	1	2	5
1388	210430	'00_Acclim'	9	6855	2.91667	8.86017	0	2	5
1388	210430	'00_Acclim'	10	7289	6.7	18.8407	1	2	5
1388	210430	'00_Acclim'	11	7830	15.05	24.396	1	2	5
1388	210430	'00_Acclim'	12	8932	10.2	20.1579	1	2	5
1388	210430	'00_Acclim'	13	10067	3.65	18.6606	1	2	5
1388	210430	'00_Acclim'	14	10524	17.1333	23.3135	1	2	5
1388	210430	'00_Acclim'	15	11721	8.55	17.4572	1	2	5
1389	210430	'00_Acclim'	1	7212	16.5167	25.7324	1	1	5
1389	210430	'00_Acclim'	2	8395	10.9	16.8253	1	1	5
1389	210430	'00_Acclim'	3	9999	24.3833	25.4541	1	1	5
1389	210430	'00_Acclim'	4	12020	2.48333	5.49962	0	1	5
1390	210430	'00_Acclim'	1	7215	10.2	20.6143	1	1	5
1390	210430	'00_Acclim'	2	8867	12.1	16.5565	1	1	5
1390	210430	'00_Acclim'	3	9824	2.81667	15.4751	1	1	5
1394	210430	'00_Acclim'	1	62	2.68333	16.7821	1	2	5
1394	210430	'00_Acclim'	2	559	8.25	25.7739	1	2	5
1394	210430	'00_Acclim'	3	1132	9.88333	22.4599	1	2	5
1394	210430	'00_Acclim'	4	2091	3.28333	16.9442	1	2	5
1394	210430	'00_Acclim'	5	2373	8.01667	17.4576	1	2	5
1394	210430	'00_Acclim'	6	3125	16.0667	26.1487	1	2	5
1394	210430	'00_Acclim'	7	4393	17.2167	25.4907	1	2	5
1394	210430	'00_Acclim'	8	5577	32.9	25.8812	1	2	5
1394	210430	'00_Acclim'	9	7694	4.51667	6.11487	0	2	5
1394	210430	'00_Acclim'	10	8024	10.7167	25.6758	1	2	5
1394	210430	'00_Acclim'	11	8920	6.9	24.8472	1	2	5
1394	210430	'00_Acclim'	12	9499	1.68333	7.01282	0	2	5
1394	210430	'00_Acclim'	13	10091	9.28333	25.0456	1	2	5
1394	210430	'00_Acclim'	14	10840	9.33333	25.0388	1	2	5
1396	210430	'00_Acclim'	1	2635	8.78333	18.8451	1	1	5
1396	210430	'00_Acclim'	2	4120	2	6.42377	0	1	5
1396	210430	'00_Acclim'	3	5515	29.4333	25.3987	1	1	5
1396	210430	'00_Acclim'	4	7596	15.4833	25.2778	1	1	5
1396	210430	'00_Acclim'	5	8797	15.45	18.1558	1	1	5
1396	210430	'00_Acclim'	6	9930	11.0167	17.3189	1	1	5
1396	210430	'00_Acclim'	7	10992	3.86667	3.41366	0	1	5
1396	210430	'00_Acclim'	8	11521	2.01667	2.78661	0	1	5
1385	210426	'01_Loom'	1	7503	1.95	14.7577	1	2	1
1385	210426	'02_Loom'	1	3801	2.71667	14.2771	1	2	1
1385	210426	'02_Loom'	2	7089	3.48333	14.602	1	2	1
1385	210426	'02_Loom'	3	9048	7.06667	3.29077	0	2	1
1385	210426	'02_Loom'	4	9937	2.98333	2.93278	0	2	1
1386	210426	'01_Loom'	1	376	2.03333	4.39917	0	2	1
1386	210426	'01_Loom'	2	675	2.58333	11.0551	0	2	1
1386	210426	'01_Loom'	3	1149	3.68333	10.6779	0	2	1
1386	210426	'01_Loom'	4	1534	5.51667	19.7749	1	2	1
1386	210426	'01_Loom'	5	5972	3.75	12.541	0	2	1
1386	210426	'02_Loom'	1	2802	6.13333	15.1583	1	2	1
1386	210426	'02_Loom'	2	4324	8.1	5.30138	0	2	1
1386	210426	'02_Loom'	3	6389	1.53333	7.39405	0	2	1
1386	210426	'02_Loom'	4	6979	12.8333	17.902	1	2	1
1386	210426	'03_Loom'	1	882	6.2	3.43014	0	2	1
1386	210426	'03_Loom'	2	1558	21.5833	18.91	1	2	1
1386	210426	'03_Loom'	3	3275	3.1	6.12271	0	2	1
1386	210426	'03_Loom'	4	4734	22.8167	25.0285	1	2	1
1386	210426	'03_Loom'	5	6336	30.65	23.4021	1	2	1
1386	210426	'03_Loom'	6	8396	1.46667	2.82681	0	2	1
1386	210426	'03_Loom'	7	9472	3.71667	2.69757	0	2	1
1387	210426	'03_Loom'	1	850	64.6333	25.7092	1	1	1
1387	210426	'03_Loom'	2	5485	12.3	17.857	1	1	1
1388	210426	'01_Loom'	1	963	5.8	7.97589	0	2	1
1388	210426	'01_Loom'	2	1387	2.08333	4.84744	0	2	1
1388	210426	'01_Loom'	3	1702	3.06667	15.9779	1	2	1
1388	210426	'01_Loom'	4	2054	2	16.0546	1	2	1
1388	210426	'01_Loom'	5	8527	3.15	2.99088	0	2	1
1388	210426	'02_Loom'	1	266	1.98333	5.41067	0	2	1
1388	210426	'02_Loom'	2	489	7.13333	17.9926	1	2	1
1388	210426	'02_Loom'	3	1384	1.66667	15.4022	1	2	1
1388	210426	'02_Loom'	4	10538	3.41667	7.93979	0	2	1
1388	210426	'03_Loom'	1	653	5.83333	26.2487	1	2	1
1389	210426	'01_Loom'	1	619	6.9	12.5148	0	1	1
1389	210426	'02_Loom'	1	986	4.16667	4.01351	0	1	1
1389	210426	'02_Loom'	2	1991	3.1	4.07508	0	1	1
1389	210426	'02_Loom'	3	3467	4.46667	15.8049	1	1	1
1390	210426	'01_Loom'	1	738	6.08333	13.2497	0	1	1
1390	210426	'01_Loom'	2	4459	2.56667	13.9356	0	1	1
1390	210426	'01_Loom'	3	9634	7.53333	23.9154	1	1	1
1390	210426	'02_Loom'	1	617	3.61667	4.0653	0	1	1
1390	210426	'02_Loom'	2	1266	2.43333	12.5752	0	1	1
1390	210426	'02_Loom'	3	4741	3.4	3.93386	0	1	1
1390	210426	'02_Loom'	4	5076	2.01667	13.6249	0	1	1
1390	210426	'03_Loom'	1	984	4.1	13.8175	0	1	1
1390	210426	'03_Loom'	2	3661	3.31667	3.63598	0	1	1
1390	210426	'03_Loom'	3	4335	3.95	15.4995	1	1	1
1394	210426	'01_Loom'	1	1502	7.21667	9.31092	0	2	1
1394	210426	'01_Loom'	2	2145	4	17.4564	1	2	1
1394	210426	'01_Loom'	3	4174	2.31667	16.5988	1	2	1
1394	210426	'01_Loom'	4	6017	2.76667	17.0555	1	2	1
1394	210426	'02_Loom'	1	981	3.01667	12.9066	0	2	1
1394	210426	'02_Loom'	2	1733	4.41667	14.3057	1	2	1
1394	210426	'02_Loom'	3	2679	3.3	15.114	1	2	1
1394	210426	'02_Loom'	4	3389	3.75	13.9299	0	2	1
1394	210426	'02_Loom'	5	4371	2.1	13.4071	0	2	1
1394	210426	'02_Loom'	6	4977	3.48333	16.7706	1	2	1
1394	210426	'02_Loom'	7	5546	3.06667	16.1924	1	2	1
1394	210426	'02_Loom'	8	6231	5.05	16.795	1	2	1
1394	210426	'02_Loom'	9	6829	3.18333	15.9766	1	2	1
1394	210426	'02_Loom'	10	7684	16.6167	25.9271	1	2	1
1394	210426	'02_Loom'	11	9122	20.5333	20.7616	1	2	1
1394	210426	'03_Loom'	1	489	5.13333	6.52034	0	2	1
1394	210426	'03_Loom'	2	1514	2.18333	13.8658	0	2	1
1394	210426	'03_Loom'	3	2449	2.8	16.6657	1	2	1
1394	210426	'03_Loom'	4	3194	1.9	14.7905	1	2	1
1394	210426	'03_Loom'	5	3369	7.9	24.334	1	2	1
1394	210426	'03_Loom'	6	4157	3.45	16.001	1	2	1
1394	210426	'03_Loom'	7	4633	32.5333	24.3373	1	2	1
1394	210426	'03_Loom'	8	6887	2.6	4.53782	0	2	1
1394	210426	'03_Loom'	9	7324	15.6	13.9856	0	2	1
1394	210426	'03_Loom'	10	8494	10.3833	22.536	1	2	1
1396	210426	'01_Loom'	1	5141	9.03333	11.9418	0	1	1
1396	210426	'01_Loom'	2	6205	5.9	16.4749	1	1	1
1396	210426	'02_Loom'	1	9442	5.78333	16.4959	1	1	1
1385	210427	'01_Loom'	1	106	15.3167	17.5586	1	2	2
1385	210427	'01_Loom'	2	4714	2.56667	14.4649	1	2	2
1385	210427	'01_Loom'	3	5535	4.23333	12.7178	0	2	2
1385	210427	'01_Loom'	4	8955	4.45	7.84647	0	2	2
1385	210427	'02_Loom'	1	1767	2.56667	13.6023	0	2	2
1385	210427	'02_Loom'	2	6976	4.55	8.07706	0	2	2
1385	210427	'03_Loom'	1	1975	4.21667	2.30402	0	2	2
1385	210427	'03_Loom'	2	2385	3.6	12.3945	0	2	2
1385	210427	'03_Loom'	3	4824	6.06667	12.4743	0	2	2
1385	210427	'03_Loom'	4	6593	5.25	13.3843	0	2	2
1385	210427	'03_Loom'	5	7812	4.4	8.96605	0	2	2
1385	210427	'03_Loom'	6	9011	8.75	17.133	1	2	2
1385	210427	'03_Loom'	7	10106	1.91667	2.06281	0	2	2
1386	210427	'01_Loom'	1	213	2.08333	6.02567	0	2	2
1386	210427	'01_Loom'	2	568	2.4	6.67187	0	2	2
1386	210427	'01_Loom'	3	941	6.25	14.1686	1	2	2
1386	210427	'01_Loom'	4	1866	61.8167	25.5736	1	2	2
1386	210427	'01_Loom'	5	5892	9.81667	17.3274	1	2	2
1386	210427	'02_Loom'	1	742	4.96667	18.2231	1	2	2
1386	210427	'02_Loom'	2	1791	1.93333	3.55849	0	2	2
1386	210427	'02_Loom'	3	2452	15.5833	16.7472	1	2	2
1386	210427	'02_Loom'	4	3668	9.61667	8.17668	0	2	2
1386	210427	'02_Loom'	5	5104	17.1333	25.2901	1	2	2
1386	210427	'02_Loom'	6	6527	19.3167	18.2328	1	2	2
1386	210427	'02_Loom'	7	8713	26.95	20.6592	1	2	2
1387	210427	'01_Loom'	1	188	50.6	25.9721	1	1	2
1387	210427	'01_Loom'	2	3756	8.2	13.4953	0	1	2
1387	210427	'03_Loom'	1	1114	24.5667	24.8088	1	1	2
1387	210427	'03_Loom'	2	4708	17.75	22.5964	1	1	2
1387	210427	'03_Loom'	3	7124	21.4667	24.549	1	1	2
1387	210427	'03_Loom'	4	9170	5.68333	16.2647	1	1	2
1388	210427	'01_Loom'	1	7645	1.33333	16.0594	1	2	2
1388	210427	'01_Loom'	2	9289	6.91667	14.9435	1	2	2
1388	210427	'02_Loom'	1	1682	6.98333	8.47676	0	2	2
1388	210427	'02_Loom'	2	3818	4.61667	16.0568	1	2	2
1388	210427	'02_Loom'	3	5021	2.43333	6.66892	0	2	2
1388	210427	'03_Loom'	1	1901	1.78333	9.97811	0	2	2
1388	210427	'03_Loom'	2	2227	1.31667	13.3521	0	2	2
1388	210427	'03_Loom'	3	3370	2.06667	15.3784	1	2	2
1388	210427	'03_Loom'	4	5519	3.46667	13.3567	0	2	2
1388	210427	'03_Loom'	5	9271	1.5	5.60711	0	2	2
1389	210427	'01_Loom'	1	793	3.66667	16.4796	1	1	2
1389	210427	'02_Loom'	1	4914	3.73333	4.3262	0	1	2
1389	210427	'02_Loom'	2	6766	2.3	15.3365	1	1	2
1389	210427	'03_Loom'	1	795	3.73333	17.211	1	1	2
1389	210427	'03_Loom'	2	4590	1.68333	13.0266	0	1	2
1389	210427	'03_Loom'	3	9588	9.7	16.8815	1	1	2
1390	210427	'01_Loom'	1	346	11.1667	17.0624	1	1	2
1390	210427	'01_Loom'	2	4857	2.1	15.7523	1	1	2
1394	210427	'01_Loom'	1	435	11.45	25.4685	1	2	2
1394	210427	'01_Loom'	2	1491	3.58333	14.7841	1	2	2
1394	210427	'01_Loom'	3	2030	3.88333	14.31	1	2	2
1394	210427	'01_Loom'	4	2997	12.6833	23.2128	1	2	2
1394	210427	'01_Loom'	5	3923	3.21667	14.6852	1	2	2
1394	210427	'01_Loom'	6	4194	3.41667	15.1367	1	2	2
1394	210427	'01_Loom'	7	4706	4.53333	16.7685	1	2	2
1394	210427	'01_Loom'	8	5058	28.6333	24.3834	1	2	2
1394	210427	'01_Loom'	9	6955	5.33333	14.5359	1	2	2
1394	210427	'01_Loom'	10	7755	29.25	25.1669	1	2	2
1394	210427	'02_Loom'	1	1030	5.96667	14.9712	1	2	2
1394	210427	'02_Loom'	2	1493	11.25	8.3209	0	2	2
1394	210427	'02_Loom'	3	2430	11.8333	21.1325	1	2	2
1394	210427	'02_Loom'	4	3229	12.4333	24.9934	1	2	2
1394	210427	'02_Loom'	5	4049	3.23333	15.5236	1	2	2
1394	210427	'02_Loom'	6	4395	13.55	19.6221	1	2	2
1394	210427	'02_Loom'	7	5308	3.88333	13.9833	0	2	2
1394	210427	'02_Loom'	8	5626	12.7	25.1048	1	2	2
1394	210427	'02_Loom'	9	6663	5.3	9.16262	0	2	2
1394	210427	'02_Loom'	10	7343	1.78333	2.60674	0	2	2
1394	210427	'02_Loom'	11	8177	8.2	17.5369	1	2	2
1394	210427	'03_Loom'	1	324	22.8833	19.9999	1	2	2
1394	210427	'03_Loom'	2	1978	10.8833	18.4656	1	2	2
1394	210427	'03_Loom'	3	2953	12.45	20.1246	1	2	2
1394	210427	'03_Loom'	4	3878	6.83333	16.9783	1	2	2
1394	210427	'03_Loom'	5	4583	16.8333	25.5055	1	2	2
1394	210427	'03_Loom'	6	5871	5.38333	15.525	1	2	2
1394	210427	'03_Loom'	7	6787	24.85	20.3419	1	2	2
1394	210427	'03_Loom'	8	8832	26.1167	22.2412	1	2	2
1396	210427	'01_Loom'	1	647	6.73333	18.7421	1	1	2
1396	210427	'01_Loom'	2	8113	3.25	13.1362	0	1	2
1385	210428	'01_Loom'	1	1135	2.11667	3.75924	0	2	3
1385	210428	'01_Loom'	2	1605	3.06667	12.1462	0	2	3
1385	210428	'01_Loom'	3	3440	4.03333	6.74613	0	2	3
1385	210428	'01_Loom'	4	4205	2.45	15.7168	1	2	3
1385	210428	'01_Loom'	5	5780	3.33333	3.19662	0	2	3
1385	210428	'01_Loom'	6	6442	5.73333	2.65189	0	2	3
1385	210428	'01_Loom'	7	7153	7.28333	11.9228	0	2	3
1385	210428	'02_Loom'	1	3395	3.33333	2.48416	0	2	3
1385	210428	'02_Loom'	2	4459	3.46667	13.4734	0	2	3
1385	210428	'02_Loom'	3	6845	4.78333	13.5832	0	2	3
1385	210428	'03_Loom'	1	2115	5.51667	3.31382	0	2	3
1385	210428	'03_Loom'	2	2916	3.25	13.1832	0	2	3
1386	210428	'01_Loom'	1	1537	12.8333	25.7807	1	2	3
1386	210428	'01_Loom'	2	2594	27.2833	24.8723	1	2	3
1386	210428	'01_Loom'	3	4733	4.25	5.69057	0	2	3
1386	210428	'01_Loom'	4	5049	6	12.7806	0	2	3
1386	210428	'01_Loom'	5	5592	4.56667	16.1196	1	2	3
1386	210428	'01_Loom'	6	6920	15.3833	24.3685	1	2	3
1386	210428	'01_Loom'	7	7907	15.75	24.4375	1	2	3
1386	210428	'01_Loom'	8	9206	1.38333	4.17479	0	2	3
1386	210428	'01_Loom'	9	9585	16.5667	25.4379	1	2	3
1386	210428	'02_Loom'	1	8005	5.61667	11.8514	0	2	3
1386	210428	'02_Loom'	2	8672	9.86667	16.6748	1	2	3
1386	210428	'02_Loom'	3	9409	16.3333	16.3346	1	2	3
1386	210428	'03_Loom'	1	1707	24.4	17.7638	1	2	3
1386	210428	'03_Loom'	2	3539	24.85	24.7141	1	2	3
1386	210428	'03_Loom'	3	5245	8.5	17.6277	1	2	3
1386	210428	'03_Loom'	4	5790	1.26667	3.04931	0	2	3
1386	210428	'03_Loom'	5	6334	7.11667	3.85757	0	2	3
1386	210428	'03_Loom'	6	7251	10.5833	22.8071	1	2	3
1386	210428	'03_Loom'	7	8139	8.03333	15.5452	1	2	3
1386	210428	'03_Loom'	8	8871	6.38333	21.8167	1	2	3
1386	210428	'03_Loom'	9	9750	3.13333	8.92935	0	2	3
1387	210428	'01_Loom'	1	6023	18.5333	17.6482	1	1	3
1387	210428	'02_Loom'	1	1379	25.5833	25.396	1	1	3
1387	210428	'02_Loom'	2	3439	27.5	25.7647	1	1	3
1387	210428	'02_Loom'	3	6148	26.3833	25.5939	1	1	3
1387	210428	'02_Loom'	4	9193	14.35	25.2337	1	1	3
1388	210428	'01_Loom'	1	135	15.5333	19.4789	1	2	3
1388	210428	'01_Loom'	2	6017	2.6	17.3562	1	2	3
1388	210428	'01_Loom'	3	9341	1.75	7.86444	0	2	3
1388	210428	'02_Loom'	1	7027	4.58333	13.1632	0	2	3
1388	210428	'02_Loom'	2	7972	4.61667	9.57144	0	2	3
1388	210428	'02_Loom'	3	8367	20.5333	25.0272	1	2	3
1388	210428	'03_Loom'	1	454	8.91667	17.8293	1	2	3
1388	210428	'03_Loom'	2	1122	3.01667	15.4319	1	2	3
1388	210428	'03_Loom'	3	1974	1.98333	14.0717	1	2	3
1388	210428	'03_Loom'	4	2996	2.56667	15.2887	1	2	3
1388	210428	'03_Loom'	5	4407	2.8	15.2589	1	2	3
1388	210428	'03_Loom'	6	5626	2.53333	15.4265	1	2	3
1388	210428	'03_Loom'	7	6433	3.08333	14.8942	1	2	3
1388	210428	'03_Loom'	8	8921	2.83333	12.8174	0	2	3
1389	210428	'01_Loom'	1	736	5.26667	13.4772	0	1	3
1389	210428	'01_Loom'	2	5382	12.6	14.9315	1	1	3
1389	210428	'02_Loom'	1	4567	5.78333	3.90374	0	1	3
1389	210428	'02_Loom'	2	5328	4.6	12.968	0	1	3
1389	210428	'03_Loom'	1	3082	2.15	16.0579	1	1	3
1390	210428	'02_Loom'	1	651	6.53333	19.6366	1	1	3
1390	210428	'03_Loom'	1	6937	2.95	3.11042	0	1	3
1394	210428	'01_Loom'	1	128	12.0333	25.2577	1	2	3
1394	210428	'01_Loom'	2	932	7.45	16.8597	1	2	3
1394	210428	'01_Loom'	3	2113	21.1333	20.7507	1	2	3
1394	210428	'01_Loom'	4	3681	4.25	15.544	1	2	3
1394	210428	'01_Loom'	5	4227	3.76667	13.8304	0	2	3
1394	210428	'01_Loom'	6	4554	6.26667	15.1986	1	2	3
1394	210428	'01_Loom'	7	5314	23.0833	24.7346	1	2	3
1394	210428	'01_Loom'	8	7030	11.4333	19.3509	1	2	3
1394	210428	'01_Loom'	9	7938	8.65	20.6672	1	2	3
1394	210428	'01_Loom'	10	8536	14.4333	19.5673	1	2	3
1394	210428	'02_Loom'	1	8715	22.2167	21.7144	1	2	3
1394	210428	'02_Loom'	2	10196	4.85	11.4622	0	2	3
1394	210428	'02_Loom'	3	10775	11.2667	24.1264	1	2	3
1394	210428	'03_Loom'	1	973	4.26667	17.6572	1	2	3
1394	210428	'03_Loom'	2	1985	57.1167	23.964	1	2	3
1394	210428	'03_Loom'	3	5690	34.9	18.6869	1	2	3
1394	210428	'03_Loom'	4	7880	10.4167	18.8014	1	2	3
1394	210428	'03_Loom'	5	9305	4.18333	10.074	0	2	3
1396	210428	'01_Loom'	1	1870	7.31667	3.46148	0	1	3
1396	210428	'01_Loom'	2	3075	1.58333	3.84815	0	1	3
1396	210428	'01_Loom'	3	3805	2.56667	15.7478	1	1	3
1396	210428	'01_Loom'	4	8261	7	13.0498	0	1	3
1385	210429	'01_Loom'	1	185	13.4833	25.3789	1	2	4
1385	210429	'01_Loom'	2	2756	6.55	12.1518	0	2	4
1385	210429	'01_Loom'	3	4035	2.66667	4.83279	0	2	4
1385	210429	'01_Loom'	4	4661	1.56667	2.42172	0	2	4
1385	210429	'01_Loom'	5	5673	7.91667	13.7669	0	2	4
1385	210429	'01_Loom'	6	6448	3.66667	10.0229	0	2	4
1385	210429	'01_Loom'	7	6998	3.08333	7.5341	0	2	4
1385	210429	'02_Loom'	1	429	8.5	13.2797	0	2	4
1385	210429	'02_Loom'	2	1182	6.25	14.0318	1	2	4
1385	210429	'02_Loom'	3	2379	1.76667	2.74144	0	2	4
1385	210429	'02_Loom'	4	2706	1.83333	3.22592	0	2	4
1385	210429	'02_Loom'	5	3390	4	14.5099	1	2	4
1385	210429	'02_Loom'	6	4604	4.66667	13.3419	0	2	4
1385	210429	'02_Loom'	7	9179	1.46667	3.17184	0	2	4
1385	210429	'03_Loom'	1	503	8.5	24.3763	1	2	4
1385	210429	'03_Loom'	2	3967	2.68333	6.33791	0	2	4
1385	210429	'03_Loom'	3	4379	8.5	14.6931	1	2	4
1385	210429	'03_Loom'	4	6184	6.83333	14.8505	1	2	4
1386	210429	'01_Loom'	1	1063	19.2333	26.2004	1	2	4
1386	210429	'01_Loom'	2	2374	14.8667	20.8571	1	2	4
1386	210429	'01_Loom'	3	3382	13.0167	19.5533	1	2	4
1386	210429	'01_Loom'	4	4655	1.7	4.09591	0	2	4
1386	210429	'01_Loom'	5	5639	10.5333	25.3526	1	2	4
1386	210429	'01_Loom'	6	7464	21.6333	24.5279	1	2	4
1386	210429	'01_Loom'	7	9420	11.2167	17.0728	1	2	4
1386	210429	'02_Loom'	1	5546	8.21667	6.82467	0	2	4
1386	210429	'02_Loom'	2	6649	16.7	17.5854	1	2	4
1386	210429	'02_Loom'	3	7705	15.3833	24.8091	1	2	4
1386	210429	'02_Loom'	4	8922	18.9833	23.1002	1	2	4
1386	210429	'03_Loom'	1	1297	30.05	26.0503	1	2	4
1386	210429	'03_Loom'	2	3335	5.8	17.9281	1	2	4
1386	210429	'03_Loom'	3	3797	24.95	21.8753	1	2	4
1386	210429	'03_Loom'	4	5650	2.21667	3.71133	0	2	4
1386	210429	'03_Loom'	5	5935	3	4.04425	0	2	4
1386	210429	'03_Loom'	6	6254	28.9167	24.2108	1	2	4
1386	210429	'03_Loom'	7	8863	13.7333	21.2657	1	2	4
1387	210429	'01_Loom'	1	735	5.96667	6.46183	0	1	4
1387	210429	'01_Loom'	2	1410	12.2667	17.5731	1	1	4
1387	210429	'02_Loom'	1	1187	15.5	15.6525	1	1	4
1387	210429	'02_Loom'	2	4162	25.5	25.0977	1	1	4
1387	210429	'02_Loom'	3	5856	25.8833	25.009	1	1	4
1387	210429	'02_Loom'	4	7928	5.78333	5.04419	0	1	4
1387	210429	'02_Loom'	5	8602	16.65	19.3729	1	1	4
1387	210429	'03_Loom'	1	921	50.2667	25.7431	1	1	4
1388	210429	'01_Loom'	1	224	14.2	17.9671	1	2	4
1388	210429	'01_Loom'	2	4798	4.75	13.0534	0	2	4
1388	210429	'01_Loom'	3	5558	2.33333	10.9886	0	2	4
1388	210429	'01_Loom'	4	5759	2.98333	7.7795	0	2	4
1388	210429	'01_Loom'	5	6155	4.03333	16.6515	1	2	4
1388	210429	'01_Loom'	6	6533	3.81667	13.8065	0	2	4
1388	210429	'01_Loom'	7	8689	5.35	14.6367	1	2	4
1388	210429	'01_Loom'	8	9098	23.7833	23.5473	1	2	4
1388	210429	'02_Loom'	1	2181	5.21667	15.3385	1	2	4
1388	210429	'02_Loom'	2	2913	10.4833	19.8192	1	2	4
1388	210429	'02_Loom'	3	4514	6.96667	15.361	1	2	4
1388	210429	'02_Loom'	4	7117	6.38333	15.6004	1	2	4
1388	210429	'02_Loom'	5	8137	19.8833	25.4652	1	2	4
1388	210429	'02_Loom'	6	9488	4.63333	15.4272	1	2	4
1389	210429	'01_Loom'	1	879	4.3	16.7713	1	1	4
1389	210429	'01_Loom'	2	5552	3.61667	15.1506	1	1	4
1389	210429	'02_Loom'	1	764	6.63333	3.84912	0	1	4
1389	210429	'02_Loom'	2	1309	3.38333	16.3958	1	1	4
1389	210429	'03_Loom'	1	5151	5.7	5.7322	0	1	4
1389	210429	'03_Loom'	2	5580	4.15	14.338	1	1	4
1389	210429	'03_Loom'	3	7767	4.2	14.7229	1	1	4
1390	210429	'01_Loom'	1	1623	2.35	15.3082	1	1	4
1390	210429	'01_Loom'	2	3283	16.5833	12.4544	0	1	4
1390	210429	'02_Loom'	1	2738	2.46667	14.9979	1	1	4
1390	210429	'02_Loom'	2	9063	1.48333	15.1144	1	1	4
1394	210429	'01_Loom'	1	356	10.6833	23.8977	1	2	4
1394	210429	'01_Loom'	2	1651	2.01667	15.1437	1	2	4
1394	210429	'01_Loom'	3	1896	10	23.5385	1	2	4
1394	210429	'01_Loom'	4	2751	13.8167	23.6705	1	2	4
1394	210429	'01_Loom'	5	3814	9.31667	23.2486	1	2	4
1394	210429	'01_Loom'	6	4462	6.05	14.7023	1	2	4
1394	210429	'01_Loom'	7	4978	21.4333	25.3336	1	2	4
1394	210429	'01_Loom'	8	6426	4.26667	17.7728	1	2	4
1394	210429	'01_Loom'	9	6956	11.1167	24.2463	1	2	4
1394	210429	'01_Loom'	10	7954	10.0167	25.7955	1	2	4
1394	210429	'01_Loom'	11	8699	5.46667	23.7844	1	2	4
1394	210429	'01_Loom'	12	9333	1.76667	5.79757	0	2	4
1394	210429	'02_Loom'	1	5193	5.83333	15.6883	1	2	4
1394	210429	'03_Loom'	1	255	18.5	25.1423	1	2	4
1394	210429	'03_Loom'	2	1558	2.25	5.23425	0	2	4
1394	210429	'03_Loom'	3	2470	3.86667	16.6185	1	2	4
1394	210429	'03_Loom'	4	3051	5.61667	9.20839	0	2	4
1394	210429	'03_Loom'	5	3449	6.73333	17.599	1	2	4
1394	210429	'03_Loom'	6	3925	2.83333	5.30163	0	2	4
1394	210429	'03_Loom'	7	4346	4.51667	17.4446	1	2	4
1394	210429	'03_Loom'	8	5132	8.63333	25.0967	1	2	4
1394	210429	'03_Loom'	9	5767	2.13333	4.37139	0	2	4
1394	210429	'03_Loom'	10	7173	21.6833	19.1837	1	2	4
1394	210429	'03_Loom'	11	8933	9.83333	24.064	1	2	4
1394	210429	'03_Loom'	12	9951	5.15	17.0512	1	2	4
1394	210429	'03_Loom'	13	10523	7.51667	25.6346	1	2	4
1396	210429	'01_Loom'	1	251	12.5667	20.6925	1	1	4
1396	210429	'01_Loom'	2	8408	5.46667	2.52347	0	1	4
1385	210430	'01_Loom'	1	485	8.58333	24.6009	1	2	5
1385	210430	'01_Loom'	2	2012	5.95	12.7683	0	2	5
1385	210430	'01_Loom'	3	2681	1.31667	3.08667	0	2	5
1385	210430	'01_Loom'	4	3327	2.88333	11.5286	0	2	5
1385	210430	'01_Loom'	5	4554	4.43333	13.2031	0	2	5
1385	210430	'01_Loom'	6	5445	2.81667	5.37408	0	2	5
1385	210430	'01_Loom'	7	5909	6.2	11.5186	0	2	5
1385	210430	'01_Loom'	8	6672	4.65	3.51772	0	2	5
1385	210430	'01_Loom'	9	7504	3.21667	6.54241	0	2	5
1385	210430	'01_Loom'	10	7806	9.48333	12.9291	0	2	5
1385	210430	'01_Loom'	11	9077	12.2	15.8543	1	2	5
1385	210430	'02_Loom'	1	1558	7.7	15.2489	1	2	5
1385	210430	'02_Loom'	2	2999	3.38333	2.5936	0	2	5
1385	210430	'02_Loom'	3	3493	4.11667	15.4148	1	2	5
1385	210430	'02_Loom'	4	6617	6.25	4.91016	0	2	5
1385	210430	'02_Loom'	5	7066	8.55	8.55304	0	2	5
1385	210430	'02_Loom'	6	7957	3.75	4.83619	0	2	5
1385	210430	'02_Loom'	7	8432	5.95	8.41573	0	2	5
1385	210430	'02_Loom'	8	8983	8.23333	17.9934	1	2	5
1385	210430	'03_Loom'	1	355	10.8333	17.7898	1	2	5
1385	210430	'03_Loom'	2	1416	4.25	15.8124	1	2	5
1385	210430	'03_Loom'	3	1968	5.6	5.14272	0	2	5
1385	210430	'03_Loom'	4	2344	5.88333	12.3776	0	2	5
1385	210430	'03_Loom'	5	3046	6.23333	14.7331	1	2	5
1385	210430	'03_Loom'	6	3621	3.71667	14.2759	1	2	5
1385	210430	'03_Loom'	7	4203	1.61667	2.90151	0	2	5
1385	210430	'03_Loom'	8	5136	3.58333	13.1225	0	2	5
1385	210430	'03_Loom'	9	5790	5.36667	11.729	0	2	5
1385	210430	'03_Loom'	10	7981	3.68333	13.2648	0	2	5
1385	210430	'03_Loom'	11	8976	18.15	22.3811	1	2	5
1386	210430	'01_Loom'	1	1296	3.13333	4.23237	0	2	5
1386	210430	'01_Loom'	2	1969	53.7833	22.0171	1	2	5
1386	210430	'01_Loom'	3	8187	6.8	15.2475	1	2	5
1386	210430	'02_Loom'	1	1094	21.0667	26.1959	1	2	5
1386	210430	'02_Loom'	2	2403	26.9	24.4118	1	2	5
1386	210430	'02_Loom'	3	4211	10.4	23.4024	1	2	5
1386	210430	'02_Loom'	4	4964	3.16667	3.28338	0	2	5
1386	210430	'02_Loom'	5	5455	3.45	2.7839	0	2	5
1386	210430	'02_Loom'	6	6351	5.71667	8.41932	0	2	5
1386	210430	'02_Loom'	7	7063	13.1167	16.8605	1	2	5
1386	210430	'02_Loom'	8	8277	29.2667	20.4587	1	2	5
1386	210430	'03_Loom'	1	995	15.3167	17.6997	1	2	5
1386	210430	'03_Loom'	2	2081	3	6.43736	0	2	5
1386	210430	'03_Loom'	3	2596	3.01667	7.91797	0	2	5
1386	210430	'03_Loom'	4	3332	6.58333	17.2796	1	2	5
1386	210430	'03_Loom'	5	3955	38.5167	24.5152	1	2	5
1386	210430	'03_Loom'	6	6612	15.1	18.5272	1	2	5
1386	210430	'03_Loom'	7	7773	7.73333	4.83282	0	2	5
1386	210430	'03_Loom'	8	8565	5.95	5.87488	0	2	5
1386	210430	'03_Loom'	9	9169	2.41667	3.81388	0	2	5
1386	210430	'03_Loom'	10	9514	1.68333	2.82066	0	2	5
1386	210430	'03_Loom'	11	9855	8.01667	22.286	1	2	5
1387	210430	'01_Loom'	1	2172	1.95	2.36124	0	1	5
1387	210430	'01_Loom'	2	3261	28.45	24.7894	1	1	5
1387	210430	'02_Loom'	1	159	14.7	25.4713	1	1	5
1387	210430	'02_Loom'	2	1634	66.6833	25.2541	1	1	5
1387	210430	'03_Loom'	1	2942	15.5833	21.4793	1	1	5
1388	210430	'01_Loom'	1	7185	7.33333	8.92044	0	2	5
1388	210430	'01_Loom'	2	7986	6.28333	14.8418	1	2	5
1388	210430	'02_Loom'	1	1085	22.7833	17.8206	1	2	5
1388	210430	'02_Loom'	2	2633	11.6	20.8099	1	2	5
1388	210430	'02_Loom'	3	3682	5.98333	16.8336	1	2	5
1388	210430	'02_Loom'	4	4493	10.05	17.1728	1	2	5
1388	210430	'02_Loom'	5	5356	17.1667	24.3681	1	2	5
1388	210430	'02_Loom'	6	8994	31.2333	22.5907	1	2	5
1388	210430	'03_Loom'	1	216	5.18333	24.1342	1	2	5
1388	210430	'03_Loom'	2	654	4.53333	15.9472	1	2	5
1388	210430	'03_Loom'	3	1045	5.2	18.1906	1	2	5
1388	210430	'03_Loom'	4	1518	25.2167	19.0401	1	2	5
1388	210430	'03_Loom'	5	3473	3.26667	13.9164	0	2	5
1388	210430	'03_Loom'	6	3979	5.35	22.8061	1	2	5
1388	210430	'03_Loom'	7	4791	16.1333	22.4569	1	2	5
1388	210430	'03_Loom'	8	6550	6.26667	14.82	1	2	5
1388	210430	'03_Loom'	9	8012	29.85	25.659	1	2	5
1389	210430	'01_Loom'	1	625	8.11667	16.3457	1	1	5
1389	210430	'01_Loom'	2	2937	8.46667	14.8574	1	1	5
1389	210430	'01_Loom'	3	10629	9.96667	14.929	1	1	5
1389	210430	'02_Loom'	1	499	4.5	11.9128	0	1	5
1389	210430	'02_Loom'	2	1629	7.05	16.4364	1	1	5
1389	210430	'02_Loom'	3	4820	7.31667	15.4317	1	1	5
1389	210430	'02_Loom'	4	6474	4.26667	13.0817	0	1	5
1389	210430	'02_Loom'	5	8655	4.68333	15.0427	1	1	5
1389	210430	'03_Loom'	1	2377	1.76667	3.17893	0	1	5
1389	210430	'03_Loom'	2	3061	16.6333	17.229	1	1	5
1390	210430	'01_Loom'	1	923	2.6	14.5012	1	1	5
1390	210430	'01_Loom'	2	2302	10.2	8.55936	0	1	5
1390	210430	'02_Loom'	1	1822	5.93333	15.7531	1	1	5
1390	210430	'02_Loom'	2	6031	4.7	8.10284	0	1	5
1390	210430	'02_Loom'	3	7018	4.8	15.2259	1	1	5
1390	210430	'02_Loom'	4	9201	10.6	15.1187	1	1	5
1390	210430	'03_Loom'	1	3306	3.53333	6.67217	0	1	5
1394	210430	'01_Loom'	1	273	11.2667	16.9763	1	2	5
1394	210430	'01_Loom'	2	1678	30.65	24.4558	1	2	5
1394	210430	'01_Loom'	3	3696	8.1	15.6032	1	2	5
1394	210430	'01_Loom'	4	4317	6.45	17.3777	1	2	5
1394	210430	'01_Loom'	5	4742	27.6667	24.3544	1	2	5
1394	210430	'01_Loom'	6	6470	43.8	25.7275	1	2	5
1394	210430	'01_Loom'	7	9180	10.8	26.2885	1	2	5
1394	210430	'03_Loom'	1	85	5.81667	16.497	1	2	5
1394	210430	'03_Loom'	2	4520	17.4667	24.8846	1	2	5
1394	210430	'03_Loom'	3	5946	2.4	14.1414	1	2	5
1396	210430	'01_Loom'	1	2386	3.26667	13.0453	0	1	5
1396	210430	'01_Loom'	2	8973	14.0833	3.61304	0	1	5
2592	210628	'01_Loom'	1	1443	7.6	8.275	0	1	1
2592	210628	'01_Loom'	2	2016	6.05	14.6125	1	1	1
2592	210628	'02_Loom'	1	723	5.16667	25.097	1	1	1
2593	210628	'01_Loom'	1	9575	3.21667	11.8469	0	2	1
2593	210628	'01_Loom'	2	10058	2.51667	16.3937	1	2	1
2593	210628	'02_Loom'	1	248	11.65	25.4555	1	2	1
2593	210628	'02_Loom'	2	1068	1.41667	14.0357	1	2	1
2593	210628	'02_Loom'	3	3391	1.48333	12.9128	0	2	1
2593	210628	'03_Loom'	1	914	4.76667	6.77808	0	2	1
2593	210628	'03_Loom'	2	2593	2.81667	14.8677	1	2	1
2594	210628	'01_Loom'	1	596	3.18333	7.23563	0	2	1
2594	210628	'01_Loom'	2	974	2.31667	16.4026	1	2	1
2594	210628	'02_Loom'	1	345	6.51667	23.899	1	2	1
2594	210628	'02_Loom'	2	1140	1.16667	14.8353	1	2	1
2595	210628	'02_Loom'	1	2636	2.41667	13.0893	0	1	1
2592	210629	'02_Loom'	1	5242	2.4	15.3052	1	1	2
2593	210629	'02_Loom'	1	11024	3.15	2.4096	0	2	2
2594	210629	'01_Loom'	1	520	0.7	4.96225	0	2	2
2594	210629	'01_Loom'	2	992	2.66667	17.8397	1	2	2
2592	210630	'01_Loom'	1	4294	1.73333	13.1165	0	1	3
2592	210630	'03_Loom'	1	6654	9.7	2.95213	0	1	3
2592	210630	'03_Loom'	2	9433	4.71667	15.9241	1	1	3
2593	210630	'01_Loom'	1	418	0.933333	3.62904	0	2	3
2593	210630	'01_Loom'	2	689	4.03333	17.724	1	2	3
2593	210630	'01_Loom'	3	1315	1.33333	15.366	1	2	3
2593	210630	'01_Loom'	4	4134	2.13333	6.23933	0	2	3
2593	210630	'01_Loom'	5	8471	3.38333	5.52163	0	2	3
2593	210630	'03_Loom'	1	2035	3.63333	3.85574	0	2	3
2593	210630	'03_Loom'	2	2815	1.81667	15.2189	1	2	3
2594	210630	'02_Loom'	1	1252	1.45	12.0659	0	2	3
2595	210630	'01_Loom'	1	4560	3.53333	14.2927	1	1	3
2592	210701	'01_Loom'	1	31	3.48333	13.0401	0	1	4
2592	210701	'01_Loom'	2	715	4.03333	5.24285	0	1	4
2592	210701	'01_Loom'	3	1320	2.16667	14.8004	1	1	4
2592	210701	'03_Loom'	1	3965	1.26667	3.1057	0	1	4
2592	210701	'03_Loom'	2	4487	1.4	2.57669	0	1	4
2592	210701	'03_Loom'	3	6521	1.43333	13.073	0	1	4
2593	210701	'01_Loom'	1	1183	1.25	13.7193	0	2	4
2594	210701	'01_Loom'	1	6085	9.05	12.272	0	2	4
2594	210701	'01_Loom'	2	7449	3.95	13.4532	0	2	4
2595	210701	'01_Loom'	1	8256	3.65	16.6666	1	1	4
2592	210702	'01_Loom'	1	410	6.33333	5.20035	0	1	5
2592	210702	'01_Loom'	2	1140	2.8	14.1152	1	1	5
2592	210702	'01_Loom'	3	5422	3.61667	6.28009	0	1	5
2592	210702	'01_Loom'	4	6414	3.81667	4.72344	0	1	5
2592	210702	'01_Loom'	5	7240	2	10.6633	0	1	5
2592	210702	'02_Loom'	1	1435	1.55	3.56199	0	1	5
2592	210702	'02_Loom'	2	2088	4.48333	2.21706	0	1	5
2592	210702	'02_Loom'	3	2592	1.35	2.63832	0	1	5
2592	210702	'02_Loom'	4	3495	5.28333	3.0372	0	1	5
2592	210702	'02_Loom'	5	4412	2.96667	15.0546	1	1	5
2592	210702	'02_Loom'	6	9373	2.23333	5.05228	0	1	5
2592	210702	'03_Loom'	1	2713	3.23333	14.8208	1	1	5
2593	210702	'02_Loom'	1	1405	3.06667	14.563	1	2	5
2593	210702	'02_Loom'	2	5925	1.46667	3.41757	0	2	5
2594	210702	'01_Loom'	1	3562	3.01667	8.92906	0	2	5
2594	210702	'02_Loom'	1	6802	2.36667	2.14037	0	2	5
2595	210702	'01_Loom'	1	2468	2.81667	12.8182	0	1	5
2592	210628	'00_Acclim'	1	367	42.05	24.5581	1	1	1
2592	210628	'00_Acclim'	2	3003	16.3333	19.5154	1	1	1
2592	210628	'00_Acclim'	3	4942	10.3167	25.0523	1	1	1
2592	210628	'00_Acclim'	4	5748	8.78333	24.6445	1	1	1
2592	210628	'00_Acclim'	5	7630	23.15	24.5293	1	1	1
2592	210628	'00_Acclim'	6	10810	10.45	24.9932	1	1	1
2592	210628	'00_Acclim'	7	12235	8.3	24.5675	1	1	1
2592	210628	'00_Acclim'	8	13166	5.85	11.6709	0	1	1
2592	210628	'00_Acclim'	9	13798	4.2	4.56915	0	1	1
2592	210628	'00_Acclim'	10	15589	10.8667	25.8032	1	1	1
2592	210628	'00_Acclim'	11	16436	7.51667	23.3887	1	1	1
2592	210628	'00_Acclim'	12	17725	25.15	25.9182	1	1	1
2593	210628	'00_Acclim'	1	428	9.03333	3.70244	0	2	1
2593	210628	'00_Acclim'	2	983	5.65	15.0975	1	2	1
2593	210628	'00_Acclim'	3	1393	0.916667	2.3808	0	2	1
2593	210628	'00_Acclim'	4	1454	0.966667	2.74688	0	2	1
2593	210628	'00_Acclim'	5	1993	4.66667	24.0117	1	2	1
2593	210628	'00_Acclim'	6	2396	5.93333	24.3665	1	2	1
2593	210628	'00_Acclim'	7	4163	3.25	13.9167	0	2	1
2593	210628	'00_Acclim'	8	4573	2.7	5.10266	0	2	1
2593	210628	'00_Acclim'	9	4846	6.08333	25.555	1	2	1
2593	210628	'00_Acclim'	10	5529	2.55	20.8771	1	2	1
2593	210628	'00_Acclim'	11	5766	4.35	16.2831	1	2	1
2593	210628	'00_Acclim'	12	6145	4.28333	25.8445	1	2	1
2593	210628	'00_Acclim'	13	6456	1.93333	3.57413	0	2	1
2593	210628	'00_Acclim'	14	6623	11.45	16.7782	1	2	1
2593	210628	'00_Acclim'	15	7462	8.6	21.6848	1	2	1
2593	210628	'00_Acclim'	16	8431	2.38333	7.58418	0	2	1
2593	210628	'00_Acclim'	17	8999	2.01667	4.43724	0	2	1
2593	210628	'00_Acclim'	18	9341	5.76667	19.9241	1	2	1
2593	210628	'00_Acclim'	19	9837	1.86667	3.78661	0	2	1
2593	210628	'00_Acclim'	20	10014	7.6	16.7011	1	2	1
2593	210628	'00_Acclim'	21	10729	2.9	20.1712	1	2	1
2593	210628	'00_Acclim'	22	10958	7.38333	25.6086	1	2	1
2593	210628	'00_Acclim'	23	11635	5.95	23.8262	1	2	1
2593	210628	'00_Acclim'	24	12243	4.85	19.5099	1	2	1
2593	210628	'00_Acclim'	25	12574	3.7	25.4193	1	2	1
2593	210628	'00_Acclim'	26	12841	3.9	4.52874	0	2	1
2593	210628	'00_Acclim'	27	13408	4.48333	18.9638	1	2	1
2593	210628	'00_Acclim'	28	13969	6.61667	17.1775	1	2	1
2593	210628	'00_Acclim'	29	14436	4.03333	15.6804	1	2	1
2593	210628	'00_Acclim'	30	14722	5.95	25.5158	1	2	1
2593	210628	'00_Acclim'	31	15428	4.35	22.2683	1	2	1
2593	210628	'00_Acclim'	32	15814	7.46667	24.1442	1	2	1
2593	210628	'00_Acclim'	33	16531	6.38333	25.4913	1	2	1
2593	210628	'00_Acclim'	34	17278	5.35	17.0932	1	2	1
2593	210628	'00_Acclim'	35	17851	2.01667	7.47057	0	2	1
2594	210628	'00_Acclim'	1	153	12.4167	24.3558	1	2	1
2594	210628	'00_Acclim'	2	1334	7.1	14.7584	1	2	1
2594	210628	'00_Acclim'	3	2009	4.23333	17.1672	1	2	1
2594	210628	'00_Acclim'	4	2355	5.08333	16.3307	1	2	1
2594	210628	'00_Acclim'	5	2945	2.13333	5.80759	0	2	1
2594	210628	'00_Acclim'	6	3310	2.26667	8.50191	0	2	1
2594	210628	'00_Acclim'	7	3507	3.55	7.24732	0	2	1
2594	210628	'00_Acclim'	8	4001	3.65	4.1632	0	2	1
2594	210628	'00_Acclim'	9	4489	6.96667	24.8829	1	2	1
2594	210628	'00_Acclim'	10	5169	5.78333	23.7259	1	2	1
2594	210628	'00_Acclim'	11	5812	3.21667	16.1045	1	2	1
2594	210628	'00_Acclim'	12	6092	5.66667	19.9629	1	2	1
2594	210628	'00_Acclim'	13	6468	3.21667	10.623	0	2	1
2594	210628	'00_Acclim'	14	6697	1.91667	7.34855	0	2	1
2594	210628	'00_Acclim'	15	6966	1.86667	5.5482	0	2	1
2594	210628	'00_Acclim'	16	7212	3.85	11.4536	0	2	1
2594	210628	'00_Acclim'	17	7608	1.88333	9.42448	0	2	1
2594	210628	'00_Acclim'	18	8231	6.83333	17.1549	1	2	1
2594	210628	'00_Acclim'	19	8672	6.48333	16.82	1	2	1
2594	210628	'00_Acclim'	20	9201	7.71667	25.4852	1	2	1
2594	210628	'00_Acclim'	21	9930	15.15	19.5271	1	2	1
2594	210628	'00_Acclim'	22	11054	5.75	21.9891	1	2	1
2594	210628	'00_Acclim'	23	12108	1.93333	7.95523	0	2	1
2594	210628	'00_Acclim'	24	12606	8.33333	19.014	1	2	1
2594	210628	'00_Acclim'	25	13150	5.65	16.9391	1	2	1
2594	210628	'00_Acclim'	26	13832	2.6	4.72261	0	2	1
2594	210628	'00_Acclim'	27	14118	6.51667	26.1993	1	2	1
2594	210628	'00_Acclim'	28	14712	10.8	17.3653	1	2	1
2594	210628	'00_Acclim'	29	15494	6.98333	25.0363	1	2	1
2594	210628	'00_Acclim'	30	17281	3.51667	5.47188	0	2	1
2594	210628	'00_Acclim'	31	17595	14.1333	25.0343	1	2	1
2594	210628	'00_Acclim'	32	18679	2.46667	9.05054	0	2	1
2594	210628	'00_Acclim'	33	19091	1.56667	7.15725	0	2	1
2594	210628	'00_Acclim'	34	19431	1.76667	6.97879	0	2	1
2595	210628	'00_Acclim'	1	3998	11.9	24.3811	1	1	1
2595	210628	'00_Acclim'	2	4951	13.0667	24.8893	1	1	1
2595	210628	'00_Acclim'	3	5740	1.8	2.88388	0	1	1
2595	210628	'00_Acclim'	4	9371	12.3167	24.0385	1	1	1
2595	210628	'00_Acclim'	5	10709	6.01667	20.0968	1	1	1
2595	210628	'00_Acclim'	6	11202	13.6833	24.8482	1	1	1
2595	210628	'00_Acclim'	7	12458	10.5833	25.5604	1	1	1
2595	210628	'00_Acclim'	8	13300	12.55	16.4797	1	1	1
2595	210628	'00_Acclim'	9	14127	9.11667	24.6327	1	1	1
2595	210628	'00_Acclim'	10	15718	4.23333	10.8654	0	1	1
2595	210628	'00_Acclim'	11	16594	10.85	24.7052	1	1	1
2595	210628	'00_Acclim'	12	17526	6.5	18.6619	1	1	1
2592	210629	'00_Acclim'	1	8095	9.48333	17.907	1	1	2
2593	210629	'00_Acclim'	1	4829	7.36667	16.3319	1	2	2
2593	210629	'00_Acclim'	2	5668	3.15	15.1999	1	2	2
2593	210629	'00_Acclim'	3	7241	1.16667	2.16955	0	2	2
2593	210629	'00_Acclim'	4	7491	1.5	2.19668	0	2	2
2593	210629	'00_Acclim'	5	10064	3.95	2.49049	0	2	2
2594	210629	'00_Acclim'	1	2492	3.05	8.49727	0	2	2
2594	210629	'00_Acclim'	2	5862	2.66667	9.14369	0	2	2
2594	210629	'00_Acclim'	3	6369	4.85	15.3283	1	2	2
2594	210629	'00_Acclim'	4	7058	2.3	13.6124	0	2	2
2594	210629	'00_Acclim'	5	8798	10.6167	24.6215	1	2	2
2594	210629	'00_Acclim'	6	9641	4.71667	4.40154	0	2	2
2594	210629	'00_Acclim'	7	10621	6.9	22.1896	1	2	2
2594	210629	'00_Acclim'	8	11901	2.93333	2.95085	0	2	2
2595	210629	'00_Acclim'	1	3759	9.7	25.3353	1	1	2
2595	210629	'00_Acclim'	2	7586	8.4	25.6057	1	1	2
2592	210630	'00_Acclim'	1	6940	4.01667	3.16919	0	1	3
2592	210630	'00_Acclim'	2	8330	4.36667	7.71045	0	1	3
2592	210630	'00_Acclim'	3	12173	8.88333	16.0714	1	1	3
2593	210630	'00_Acclim'	1	26	2.9	20.3495	1	2	3
2593	210630	'00_Acclim'	2	279	1.55	5.72747	0	2	3
2593	210630	'00_Acclim'	3	690	2.05	15.5377	1	2	3
2593	210630	'00_Acclim'	4	1159	0.983333	4.48478	0	2	3
2593	210630	'00_Acclim'	5	1570	1.05	5.88568	0	2	3
2593	210630	'00_Acclim'	6	1788	3.41667	17.9228	1	2	3
2593	210630	'00_Acclim'	7	2187	3.58333	24.2143	1	2	3
2593	210630	'00_Acclim'	8	2700	1.43333	11.7749	0	2	3
2593	210630	'00_Acclim'	9	3062	3.28333	11.6895	0	2	3
2593	210630	'00_Acclim'	10	3670	2.01667	20.0714	1	2	3
2593	210630	'00_Acclim'	11	3867	5.88333	16.6409	1	2	3
2593	210630	'00_Acclim'	12	4308	4.43333	17.1922	1	2	3
2593	210630	'00_Acclim'	13	4656	3.56667	6.45903	0	2	3
2593	210630	'00_Acclim'	14	5013	3.28333	16.9978	1	2	3
2593	210630	'00_Acclim'	15	5261	2.06667	19.3292	1	2	3
2593	210630	'00_Acclim'	16	5649	3.1	9.71486	0	2	3
2593	210630	'00_Acclim'	17	6228	1.98333	16.6861	1	2	3
2593	210630	'00_Acclim'	18	7281	1.98333	17.2788	1	2	3
2593	210630	'00_Acclim'	19	7478	1.28333	11.3296	0	2	3
2593	210630	'00_Acclim'	20	7799	6.95	26.0045	1	2	3
2593	210630	'00_Acclim'	21	8263	5.31667	20.2778	1	2	3
2593	210630	'00_Acclim'	22	8686	3.45	16.2125	1	2	3
2593	210630	'00_Acclim'	23	8933	11.1	18.6358	1	2	3
2593	210630	'00_Acclim'	24	9701	8.83333	17.3304	1	2	3
2593	210630	'00_Acclim'	25	10517	1.1	3.74311	0	2	3
2593	210630	'00_Acclim'	26	10651	8.5	25.7134	1	2	3
2593	210630	'00_Acclim'	27	11842	5.05	16.8733	1	2	3
2593	210630	'00_Acclim'	28	12251	5.88333	24.649	1	2	3
2593	210630	'00_Acclim'	29	12776	3.53333	17.1893	1	2	3
2594	210630	'00_Acclim'	1	10320	1.5	2.61598	0	2	3
2595	210630	'00_Acclim'	1	2287	17.7833	24.7213	1	1	3
2595	210630	'00_Acclim'	2	4579	10.4	17.8072	1	1	3
2595	210630	'00_Acclim'	3	7741	8.71667	17.223	1	1	3
2592	210701	'00_Acclim'	1	365	2.93333	2.88248	0	1	4
2592	210701	'00_Acclim'	2	819	5.8	16.0105	1	1	4
2592	210701	'00_Acclim'	3	1453	3.28333	9.62279	0	1	4
2592	210701	'00_Acclim'	4	1899	3.83333	18.3966	1	1	4
2592	210701	'00_Acclim'	5	2225	3.91667	16.6078	1	1	4
2592	210701	'00_Acclim'	6	3681	3.86667	18.0004	1	1	4
2592	210701	'00_Acclim'	7	4297	6.58333	15.7469	1	1	4
2592	210701	'00_Acclim'	8	4922	5.65	8.31672	0	1	4
2592	210701	'00_Acclim'	9	8766	8.63333	25.5695	1	1	4
2592	210701	'00_Acclim'	10	9702	4.83333	3.20776	0	1	4
2592	210701	'00_Acclim'	11	10213	1.95	3.72256	0	1	4
2592	210701	'00_Acclim'	12	11568	2.63333	5.50112	0	1	4
2592	210701	'00_Acclim'	13	12558	4.43333	2.96467	0	1	4
2593	210701	'00_Acclim'	1	700	5.31667	24.2578	1	2	4
2593	210701	'00_Acclim'	2	2509	2.28333	4.45116	0	2	4
2593	210701	'00_Acclim'	3	3306	3.6	16.482	1	2	4
2593	210701	'00_Acclim'	4	4007	4	8.09288	0	2	4
2593	210701	'00_Acclim'	5	4484	0.916667	4.04071	0	2	4
2593	210701	'00_Acclim'	6	10138	5.78333	24.9002	1	2	4
2593	210701	'00_Acclim'	7	10698	4	6.18931	0	2	4
2593	210701	'00_Acclim'	8	11377	6.78333	17.0743	1	2	4
2594	210701	'00_Acclim'	1	3550	0.8	2.6033	0	2	4
2594	210701	'00_Acclim'	2	3893	1.76667	13.1977	0	2	4
2594	210701	'00_Acclim'	3	4814	2.96667	14.5997	1	2	4
2594	210701	'00_Acclim'	4	8161	5.53333	7.15932	0	2	4
2594	210701	'00_Acclim'	5	10102	8.28333	16.8611	1	2	4
2594	210701	'00_Acclim'	6	11328	5.1	3.6727	0	2	4
2594	210701	'00_Acclim'	7	11728	3.61667	15.7214	1	2	4
2595	210701	'00_Acclim'	1	9576	18	24.8431	1	1	4
2595	210701	'00_Acclim'	2	11344	12.0333	19.3493	1	1	4
2592	210702	'00_Acclim'	1	162	3.4	15.4708	1	1	5
2592	210702	'00_Acclim'	2	585	4.28333	16.0101	1	1	5
2592	210702	'00_Acclim'	3	1884	1.63333	2.95177	0	1	5
2592	210702	'00_Acclim'	4	2743	2.65	8.04542	0	1	5
2592	210702	'00_Acclim'	5	3245	3.1	10.8132	0	1	5
2592	210702	'00_Acclim'	6	3894	2.61667	15.2332	1	1	5
2592	210702	'00_Acclim'	7	7994	3.36667	4.67221	0	1	5
2592	210702	'00_Acclim'	8	8716	7.55	24.9175	1	1	5
2592	210702	'00_Acclim'	9	9629	8.75	15.2749	1	1	5
2592	210702	'00_Acclim'	10	11439	3.16667	6.41516	0	1	5
2592	210702	'00_Acclim'	11	11994	0.833333	2.13936	0	1	5
2593	210702	'00_Acclim'	1	3066	4.21667	16.0762	1	2	5
2594	210702	'00_Acclim'	1	6840	2.98333	2.11722	0	2	5
2594	210702	'00_Acclim'	2	11618	2.66667	3.62581	0	2	5
2707	210730	'00_Acclim'	1	349	6.13333	24.1393	1	1	0
2707	210730	'00_Acclim'	2	797	6.46667	25.0415	1	1	0
2707	210730	'00_Acclim'	3	1523	3.45	18.6132	1	1	0
2707	210730	'00_Acclim'	4	1850	2.51667	14.4466	1	1	0
2707	210730	'00_Acclim'	5	2058	2.26667	7.32183	0	1	0
2707	210730	'00_Acclim'	6	2301	2.96667	14.488	1	1	0
2707	210730	'00_Acclim'	7	2556	2.85	9.40146	0	1	0
2707	210730	'00_Acclim'	8	2799	6.21667	15.1933	1	1	0
2707	210730	'00_Acclim'	9	3329	6.53333	25.3616	1	1	0
2707	210730	'00_Acclim'	10	3823	6.85	18.1861	1	1	0
2707	210730	'00_Acclim'	11	4315	1.36667	3.57253	0	1	0
2707	210730	'00_Acclim'	12	4609	5.36667	24.5812	1	1	0
2707	210730	'00_Acclim'	13	4986	2.93333	6.28041	0	1	0
2707	210730	'00_Acclim'	14	6425	3.81667	20.6601	1	1	0
2707	210730	'00_Acclim'	15	6724	4.63333	16.789	1	1	0
2707	210730	'00_Acclim'	16	7074	6.46667	25.4898	1	1	0
2707	210730	'00_Acclim'	17	7653	3.06667	15.199	1	1	0
2707	210730	'00_Acclim'	18	7983	5.15	24.5268	1	1	0
2707	210730	'00_Acclim'	19	8523	5.25	19.7468	1	1	0
2707	210730	'00_Acclim'	20	8902	7.68333	9.93775	0	1	0
2707	210730	'00_Acclim'	21	9571	7.93333	17.128	1	1	0
2707	210730	'00_Acclim'	22	10253	4.9	22.1151	1	1	0
2707	210730	'00_Acclim'	23	10671	8.53333	17.0869	1	1	0
2707	210730	'00_Acclim'	24	11234	16.7667	25.5433	1	1	0
2707	210730	'00_Acclim'	25	12528	2.73333	12.0064	0	1	0
2707	210730	'00_Acclim'	26	12752	1.35	3.58268	0	1	0
2707	210730	'00_Acclim'	27	13059	4.61667	15.9163	1	1	0
2707	210730	'00_Acclim'	28	13511	3.88333	12.2362	0	1	0
2707	210730	'00_Acclim'	29	14094	4.2	5.97496	0	1	0
2707	210730	'00_Acclim'	30	14491	4.45	17.1295	1	1	0
2707	210730	'00_Acclim'	31	15063	4.98333	23.5857	1	1	0
2707	210730	'00_Acclim'	32	15409	2.76667	12.242	0	1	0
2707	210730	'00_Acclim'	33	15933	5.76667	17.5614	1	1	0
2707	210730	'00_Acclim'	34	16345	20.7333	24.3496	1	1	0
2707	210730	'00_Acclim'	35	17687	4.38333	16.5755	1	1	0
2708	210730	'00_Acclim'	1	1057	5.78333	24.1482	1	2	0
2708	210730	'00_Acclim'	2	1487	1.7	2.89436	0	2	0
2708	210730	'00_Acclim'	3	1770	9	21.4116	1	2	0
2708	210730	'00_Acclim'	4	2657	3.01667	5.05124	0	2	0
2708	210730	'00_Acclim'	5	3058	2.2	4.6864	0	2	0
2708	210730	'00_Acclim'	6	3286	2.15	3.38138	0	2	0
2708	210730	'00_Acclim'	7	3688	5.4	17.573	1	2	0
2708	210730	'00_Acclim'	8	4223	17.7167	25.1829	1	2	0
2708	210730	'00_Acclim'	9	5664	1.51667	2.41921	0	2	0
2708	210730	'00_Acclim'	10	5877	10.2167	16.4664	1	2	0
2708	210730	'00_Acclim'	11	6721	0.816667	2.02623	0	2	0
2708	210730	'00_Acclim'	12	6853	9	25.2872	1	2	0
2708	210730	'00_Acclim'	13	7465	2.16667	3.35993	0	2	0
2708	210730	'00_Acclim'	14	7730	4.55	24.3059	1	2	0
2708	210730	'00_Acclim'	15	8146	13.5	24.8017	1	2	0
2708	210730	'00_Acclim'	16	10161	2.61667	3.09003	0	2	0
2708	210730	'00_Acclim'	17	10705	35.75	26.1132	1	2	0
2708	210730	'00_Acclim'	18	13024	5.55	5.20018	0	2	0
2708	210730	'00_Acclim'	19	13438	19.1167	25.5973	1	2	0
2708	210730	'00_Acclim'	20	15322	1.26667	2.40486	0	2	0
2708	210730	'00_Acclim'	21	15645	2.83333	4.15451	0	2	0
2708	210730	'00_Acclim'	22	18037	3.41667	4.38058	0	2	0
2709	210730	'00_Acclim'	1	1621	5.55	16.149	1	2	0
2709	210730	'00_Acclim'	2	2127	2.71667	4.91077	0	2	0
2709	210730	'00_Acclim'	3	2605	8.95	24.8042	1	2	0
2709	210730	'00_Acclim'	4	3267	3.05	12.897	0	2	0
2709	210730	'00_Acclim'	5	3673	4.46667	16.4932	1	2	0
2709	210730	'00_Acclim'	6	4084	7.51667	24.4784	1	2	0
2709	210730	'00_Acclim'	7	4624	9.3	17.1682	1	2	0
2709	210730	'00_Acclim'	8	5247	4.1	16.9284	1	2	0
2709	210730	'00_Acclim'	9	5745	1.48333	6.75278	0	2	0
2709	210730	'00_Acclim'	10	5875	8.5	25.5949	1	2	0
2709	210730	'00_Acclim'	11	6583	3.85	16.4668	1	2	0
2709	210730	'00_Acclim'	12	7147	1.85	8.40304	0	2	0
2709	210730	'00_Acclim'	13	7374	5.3	17.4068	1	2	0
2709	210730	'00_Acclim'	14	7783	3.83333	3.9109	0	2	0
2709	210730	'00_Acclim'	15	8731	14.5	25.6642	1	2	0
2709	210730	'00_Acclim'	16	10244	4.03333	17.1573	1	2	0
2709	210730	'00_Acclim'	17	10774	12.5667	18.8958	1	2	0
2709	210730	'00_Acclim'	18	11681	19.85	25.6455	1	2	0
2709	210730	'00_Acclim'	19	12911	3.13333	3.19138	0	2	0
2709	210730	'00_Acclim'	20	14115	3.41667	16.9681	1	2	0
2709	210730	'00_Acclim'	21	14408	5.75	22.6459	1	2	0
2709	210730	'00_Acclim'	22	15101	6.05	16.0338	1	2	0
2709	210730	'00_Acclim'	23	16668	2.2	6.43643	0	2	0
2709	210730	'00_Acclim'	24	17065	2.48333	3.34368	0	2	0
2709	210730	'00_Acclim'	25	17370	7.8	17.016	1	2	0
2709	210730	'00_Acclim'	26	18203	2.65	5.02494	0	2	0
2709	210730	'00_Acclim'	27	18473	7.83333	25.8053	1	2	0
2709	210730	'00_Acclim'	28	18982	32.65	26.1373	1	2	0
2710	210730	'00_Acclim'	1	2279	18.4833	25.2815	1	1	0
2710	210730	'00_Acclim'	2	3685	6.25	6.80314	0	1	0
2710	210730	'00_Acclim'	3	4614	7.56667	15.674	1	1	0
2710	210730	'00_Acclim'	4	5356	1.71667	4.07811	0	1	0
2710	210730	'00_Acclim'	5	6301	8.05	24.3424	1	1	0
2710	210730	'00_Acclim'	6	7235	8.18333	15.719	1	1	0
2710	210730	'00_Acclim'	7	7736	5.46667	21.3264	1	1	0
2710	210730	'00_Acclim'	8	8144	6.03333	17.3262	1	1	0
2710	210730	'00_Acclim'	9	9542	1.2	3.51224	0	1	0
2710	210730	'00_Acclim'	10	9731	8.81667	24.9898	1	1	0
2710	210730	'00_Acclim'	11	10751	1.88333	3.63619	0	1	0
2710	210730	'00_Acclim'	12	11197	9.31667	20.4652	1	1	0
2710	210730	'00_Acclim'	13	11968	3.41667	4.57651	0	1	0
2710	210730	'00_Acclim'	14	12234	7.16667	11.273	0	1	0
2710	210730	'00_Acclim'	15	13181	19.6167	25.6577	1	1	0
2710	210730	'00_Acclim'	16	15276	1.31667	4.58802	0	1	0
2710	210730	'00_Acclim'	17	15475	13.2833	23.6665	1	1	0
2710	210730	'00_Acclim'	18	16714	14.35	24.9069	1	1	0
2707	210802	'00_Acclim'	1	243	3.41667	15.4413	1	1	1
2707	210802	'00_Acclim'	2	541	12.3833	25.7263	1	1	1
2707	210802	'00_Acclim'	3	1617	6.08333	14.1964	1	1	1
2707	210802	'00_Acclim'	4	2226	3.4	3.47899	0	1	1
2707	210802	'00_Acclim'	5	2680	6.45	12.0186	0	1	1
2707	210802	'00_Acclim'	6	3790	10	15.0701	1	1	1
2707	210802	'00_Acclim'	7	4724	20.35	25.6532	1	1	1
2707	210802	'00_Acclim'	8	6243	2.76667	8.4148	0	1	1
2707	210802	'00_Acclim'	9	6808	3.26667	5.97757	0	1	1
2707	210802	'00_Acclim'	10	8410	6.31667	21.1959	1	1	1
2707	210802	'00_Acclim'	11	9007	5.88333	14.1572	1	1	1
2707	210802	'00_Acclim'	12	9757	2.05	2.98217	0	1	1
2707	210802	'00_Acclim'	13	10951	8.05	16.2553	1	1	1
2707	210802	'00_Acclim'	14	11773	4.81667	15.7968	1	1	1
2708	210802	'00_Acclim'	1	284	2.2	7.30009	0	2	1
2708	210802	'00_Acclim'	2	939	4.98333	23.1094	1	2	1
2708	210802	'00_Acclim'	3	1363	2.25	10.7335	0	2	1
2708	210802	'00_Acclim'	4	2407	6.48333	17.5065	1	2	1
2708	210802	'00_Acclim'	5	2864	7.83333	25.4316	1	2	1
2708	210802	'00_Acclim'	6	3512	2.71667	17.6144	1	2	1
2708	210802	'00_Acclim'	7	3870	5	24.3182	1	2	1
2708	210802	'00_Acclim'	8	5000	2.31667	6.73292	0	2	1
2708	210802	'00_Acclim'	9	5384	14.5	24.9884	1	2	1
2708	210802	'00_Acclim'	10	6465	2.71667	8.38174	0	2	1
2708	210802	'00_Acclim'	11	6837	5.55	16.8988	1	2	1
2708	210802	'00_Acclim'	12	7570	1.6	3.66822	0	2	1
2708	210802	'00_Acclim'	13	8399	1.9	5.4481	0	2	1
2708	210802	'00_Acclim'	14	8838	11	25.1269	1	2	1
2708	210802	'00_Acclim'	15	9670	2.43333	4.95935	0	2	1
2708	210802	'00_Acclim'	16	10390	7.46667	17.8011	1	2	1
2708	210802	'00_Acclim'	17	11051	4.66667	5.835	0	2	1
2708	210802	'00_Acclim'	18	11607	2.15	4.74734	0	2	1
2708	210802	'00_Acclim'	19	12078	2.38333	4.93196	0	2	1
2709	210802	'00_Acclim'	1	252	3.46667	25.0387	1	2	1
2709	210802	'00_Acclim'	2	961	3.45	16.1516	1	2	1
2709	210802	'00_Acclim'	3	1472	6.66667	24.6876	1	2	1
2709	210802	'00_Acclim'	4	2780	13.4333	23.7263	1	2	1
2709	210802	'00_Acclim'	5	4285	13.3667	25.6253	1	2	1
2709	210802	'00_Acclim'	6	7132	20.55	19.3281	1	2	1
2709	210802	'00_Acclim'	7	8429	22.2333	24.2074	1	2	1
2709	210802	'00_Acclim'	8	10266	9.95	18.6249	1	2	1
2709	210802	'00_Acclim'	9	11651	10.9833	13.6729	0	2	1
2710	210802	'00_Acclim'	1	258	6.1	24.1712	1	1	1
2710	210802	'00_Acclim'	2	943	5.81667	21.947	1	1	1
2710	210802	'00_Acclim'	3	1571	2.85	5.10001	0	1	1
2710	210802	'00_Acclim'	4	2131	16.5167	16.1657	1	1	1
2710	210802	'00_Acclim'	5	3488	3.65	3.94226	0	1	1
2710	210802	'00_Acclim'	6	4023	1.35	3.09399	0	1	1
2710	210802	'00_Acclim'	7	4837	11.4833	25.0311	1	1	1
2710	210802	'00_Acclim'	8	5771	10.9167	25.0461	1	1	1
2710	210802	'00_Acclim'	9	6788	2.83333	6.04204	0	1	1
2710	210802	'00_Acclim'	10	7839	10.2	21.5871	1	1	1
2710	210802	'00_Acclim'	11	8603	20.1833	25.6905	1	1	1
2710	210802	'00_Acclim'	12	10335	3.65	5.20448	0	1	1
2710	210802	'00_Acclim'	13	10793	2.28333	4.54721	0	1	1
2707	210803	'00_Acclim'	1	182	3.33333	14.7956	1	1	2
2707	210803	'00_Acclim'	2	3562	7.23333	24.2571	1	1	2
2707	210803	'00_Acclim'	3	5691	3.6	13.9496	0	1	2
2707	210803	'00_Acclim'	4	9760	1.56667	2.40155	0	1	2
2707	210803	'00_Acclim'	5	10519	1.8	4.9542	0	1	2
2707	210803	'00_Acclim'	6	11126	5.05	16.3318	1	1	2
2708	210803	'00_Acclim'	1	469	10.7333	24.8207	1	2	2
2708	210803	'00_Acclim'	2	1591	2.81667	15.6887	1	2	2
2708	210803	'00_Acclim'	3	2013	13.85	24.3494	1	2	2
2708	210803	'00_Acclim'	4	3327	14.8167	24.9329	1	2	2
2708	210803	'00_Acclim'	5	6238	32.5333	24.7042	1	2	2
2708	210803	'00_Acclim'	6	8811	6.95	17.078	1	2	2
2708	210803	'00_Acclim'	7	9923	11.6167	24.9093	1	2	2
2709	210803	'00_Acclim'	1	356	5.03333	9.72319	0	2	2
2709	210803	'00_Acclim'	2	828	7.9	25.5036	1	2	2
2709	210803	'00_Acclim'	3	1553	10.9833	15.4577	1	2	2
2709	210803	'00_Acclim'	4	2468	12.5	24.0107	1	2	2
2709	210803	'00_Acclim'	5	3342	12.2667	24.8103	1	2	2
2709	210803	'00_Acclim'	6	4277	13.05	17.6612	1	2	2
2709	210803	'00_Acclim'	7	5253	4.46667	16.0618	1	2	2
2709	210803	'00_Acclim'	8	9481	18.3333	23.9191	1	2	2
2707	210804	'00_Acclim'	1	2907	3.2	15.7768	1	1	3
2708	210804	'00_Acclim'	1	643	1.71667	2.58339	0	2	3
2708	210804	'00_Acclim'	2	4210	14.55	24.8267	1	2	3
2708	210804	'00_Acclim'	3	5984	10.3167	25.6742	1	2	3
2709	210804	'00_Acclim'	1	536	7.23333	21.3557	1	2	3
2709	210804	'00_Acclim'	2	1218	4.36667	17.1612	1	2	3
2709	210804	'00_Acclim'	3	1551	16.7833	25.5974	1	2	3
2709	210804	'00_Acclim'	4	2947	17.6167	22.1202	1	2	3
2709	210804	'00_Acclim'	5	4145	6.48333	17.1385	1	2	3
2709	210804	'00_Acclim'	6	4990	19.75	20.0708	1	2	3
2709	210804	'00_Acclim'	7	6503	19.6833	25.9284	1	2	3
2709	210804	'00_Acclim'	8	7866	11.6833	24.5589	1	2	3
2709	210804	'00_Acclim'	9	8823	4.38333	16.8387	1	2	3
2708	210805	'00_Acclim'	1	1155	7.48333	21.4357	1	2	4
2708	210805	'00_Acclim'	2	1726	6.65	25.1059	1	2	4
2708	210805	'00_Acclim'	3	3510	7	4.7598	0	2	4
2708	210805	'00_Acclim'	4	5606	14.4667	24.2611	1	2	4
2708	210805	'00_Acclim'	5	6938	6.2	17.4895	1	2	4
2708	210805	'00_Acclim'	6	7636	3.43333	12.446	0	2	4
2708	210805	'00_Acclim'	7	8569	3.48333	10.9806	0	2	4
2708	210805	'00_Acclim'	8	8832	22.1167	25.1635	1	2	4
2708	210805	'00_Acclim'	9	10384	8.71667	18.0173	1	2	4
2708	210805	'00_Acclim'	10	11365	4.88333	15.6916	1	2	4
2708	210805	'00_Acclim'	11	12015	10.9833	13.1039	0	2	4
2709	210805	'00_Acclim'	1	433	6.8	16.8557	1	2	4
2709	210805	'00_Acclim'	2	4270	29.3167	25.323	1	2	4
2707	210806	'00_Acclim'	1	335	2.35	9.86908	0	1	5
2707	210806	'00_Acclim'	2	2024	2.31667	14.049	1	1	5
2707	210806	'00_Acclim'	3	3204	2.28333	14.4415	1	1	5
2707	210806	'00_Acclim'	4	5990	1.78333	12.6892	0	1	5
2708	210806	'00_Acclim'	1	2434	4.68333	16.467	1	2	5
2708	210806	'00_Acclim'	2	3661	3.1	3.46603	0	2	5
2708	210806	'00_Acclim'	3	4460	8.4	17.5032	1	2	5
2708	210806	'00_Acclim'	4	7103	13.9	25.437	1	2	5
2708	210806	'00_Acclim'	5	8131	2.86667	8.86404	0	2	5
2708	210806	'00_Acclim'	6	8935	20.6333	23.8146	1	2	5
2708	210806	'00_Acclim'	7	10726	6.15	9.46123	0	2	5
2709	210806	'00_Acclim'	1	2445	3.03333	16.5925	1	2	5
2709	210806	'00_Acclim'	2	5155	12.1167	25.9539	1	2	5
2709	210806	'00_Acclim'	3	6900	1.51667	6.47296	0	2	5
2709	210806	'00_Acclim'	4	12514	4.71667	17.222	1	2	5
2707	210802	'01_Loom'	1	356	11.1	15.8398	1	1	1
2707	210802	'02_Loom'	1	5155	4.56667	7.22776	0	1	1
2707	210802	'02_Loom'	2	6227	2.18333	15.2696	1	1	1
2708	210802	'01_Loom'	1	547	8.66667	23.4341	1	2	1
2709	210802	'01_Loom'	1	1016	4.53333	15.719	1	2	1
2709	210802	'03_Loom'	1	7858	2.53333	14.6566	1	2	1
2710	210802	'01_Loom'	1	1385	3.35	15.1537	1	1	1
2710	210802	'02_Loom'	1	1829	2.98333	13.7421	0	1	1
2707	210803	'01_Loom'	1	3459	2.16667	15.1936	1	1	2
2708	210803	'02_Loom'	1	6725	4.28333	14.2614	1	2	2
2708	210803	'03_Loom'	1	179	14.3667	24.5358	1	2	2
2709	210803	'01_Loom'	1	1036	3.75	15.1089	1	2	2
2709	210803	'03_Loom'	1	2803	1.98333	3.66297	0	2	2
2709	210803	'03_Loom'	2	5115	2.56667	19.2971	1	2	2
2710	210803	'01_Loom'	1	3097	1.43333	15.7989	1	1	2
2707	210804	'01_Loom'	1	7856	3.21667	15.1205	1	1	3
2708	210804	'01_Loom'	1	1703	3.98333	10.8376	0	2	3
2708	210804	'01_Loom'	2	3213	2.76667	14.9788	1	2	3
2708	210804	'03_Loom'	1	1885	3.16667	12.2054	0	2	3
2709	210804	'01_Loom'	1	756	5.36667	16.4303	1	2	3
2709	210804	'01_Loom'	2	8722	2.91667	13.6845	0	2	3
2709	210804	'02_Loom'	1	9975	5.23333	17.7875	1	2	3
2709	210804	'03_Loom'	1	417	4.13333	16.9909	1	2	3
2710	210804	'01_Loom'	1	1358	7.95	15.3119	1	1	3
2707	210805	'01_Loom'	1	2442	3.78333	15.5008	1	1	4
2708	210805	'01_Loom'	1	10324	13.05	24.4665	1	2	4
2709	210805	'01_Loom'	1	1911	1.96667	16.9061	1	2	4
2709	210805	'01_Loom'	2	10934	7.88333	16.8316	1	2	4
2709	210805	'02_Loom'	1	861	2.78333	17.1216	1	2	4
2708	210806	'01_Loom'	1	3524	10.45	16.6152	1	2	5
2708	210806	'01_Loom'	2	7937	6.28333	13.0569	0	2	5
2709	210806	'01_Loom'	1	264	4.18333	17.3034	1	2	5
2709	210806	'02_Loom'	1	239	0.716667	4.69341	0	2	5
2709	210806	'02_Loom'	2	731	1.5	5.20382	0	2	5
2709	210806	'02_Loom'	3	965	1.98333	14.7038	1	2	5
2709	210806	'02_Loom'	4	2434	3.66667	7.67955	0	2	5
2709	210806	'02_Loom'	5	3461	2.11667	15.3629	1	2	5
2709	210806	'02_Loom'	6	7870	4.85	15.2878	1	2	5
2710	210806	'02_Loom'	1	3343	6.71667	15.277	1	1	5
3903	210816	'02_Loom'	1	6773	1.53333	13.7495	0	2	1
3905	210816	'01_Loom'	1	1796	2.33333	13.8761	0	1	1
3905	210819	'03_Loom'	1	3166	1.53333	14.7167	1	1	4
3903	210812	'00_Acclim'	1	537	8.58333	18.4632	1	2	0
3903	210812	'00_Acclim'	2	1277	4.48333	7.11866	0	2	0
3903	210812	'00_Acclim'	3	1860	14.4833	21.7529	1	2	0
3903	210812	'00_Acclim'	4	2770	17.4667	24.39	1	2	0
3903	210812	'00_Acclim'	5	4117	2.68333	8.24095	0	2	0
3903	210812	'00_Acclim'	6	4415	5.08333	15.6877	1	2	0
3903	210812	'00_Acclim'	7	4877	17.3167	25.7615	1	2	0
3903	210812	'00_Acclim'	8	6101	1.41667	3.53465	0	2	0
3903	210812	'00_Acclim'	9	6265	5.28333	17.7663	1	2	0
3903	210812	'00_Acclim'	10	6786	2.56667	5.0756	0	2	0
3903	210812	'00_Acclim'	11	7202	2.25	5.20447	0	2	0
3903	210812	'00_Acclim'	12	7396	14.2333	24.1793	1	2	0
3903	210812	'00_Acclim'	13	8291	5.58333	23.5242	1	2	0
3903	210812	'00_Acclim'	14	9042	2.28333	4.60521	0	2	0
3903	210812	'00_Acclim'	15	9231	2	3.7342	0	2	0
3903	210812	'00_Acclim'	16	9616	2.38333	14.1191	1	2	0
3903	210812	'00_Acclim'	17	9796	14.8	25.583	1	2	0
3903	210812	'00_Acclim'	18	11067	3.06667	15.7191	1	2	0
3903	210812	'00_Acclim'	19	11299	3.41667	4.11577	0	2	0
3903	210812	'00_Acclim'	20	11846	8.86667	17.6164	1	2	0
3903	210812	'00_Acclim'	21	12461	28.1167	24.2996	1	2	0
3903	210812	'00_Acclim'	22	14242	1.85	4.5612	0	2	0
3903	210812	'00_Acclim'	23	14435	1.4	5.19728	0	2	0
3903	210812	'00_Acclim'	24	15135	5	20.0031	1	2	0
3903	210812	'00_Acclim'	25	15532	2.05	8.92928	0	2	0
3903	210812	'00_Acclim'	26	15810	12.45	25.0183	1	2	0
3903	210812	'00_Acclim'	27	16711	19.4667	22.577	1	2	0
3905	210812	'00_Acclim'	1	1262	1.45	3.86391	0	1	0
3905	210812	'00_Acclim'	2	1551	5.2	6.72021	0	1	0
3905	210812	'00_Acclim'	3	2131	7.68333	18.2653	1	1	0
3905	210812	'00_Acclim'	4	2690	4.66667	2.67034	0	1	0
3905	210812	'00_Acclim'	5	3194	5.58333	17.9249	1	1	0
3905	210812	'00_Acclim'	6	3997	6.71667	24.8029	1	1	0
3905	210812	'00_Acclim'	7	4735	14.7167	16.6285	1	1	0
3905	210812	'00_Acclim'	8	6081	1.75	7.47813	0	1	0
3905	210812	'00_Acclim'	9	6376	11.25	25.3209	1	1	0
3905	210812	'00_Acclim'	10	7271	2.55	5.0473	0	1	0
3905	210812	'00_Acclim'	11	7563	8.23333	22.2696	1	1	0
3905	210812	'00_Acclim'	12	8157	5.8	21.6872	1	1	0
3905	210812	'00_Acclim'	13	9258	18.6667	25.6938	1	1	0
3905	210812	'00_Acclim'	14	10462	16.3333	16.784	1	1	0
3905	210812	'00_Acclim'	15	11919	2.91667	4.38352	0	1	0
3905	210812	'00_Acclim'	16	12759	16.0833	24.301	1	1	0
3905	210812	'00_Acclim'	17	13935	10.9167	17.072	1	1	0
3905	210812	'00_Acclim'	18	15130	13.4333	24.8689	1	1	0
3905	210812	'00_Acclim'	19	16131	12.8333	18.3387	1	1	0
3905	210812	'00_Acclim'	20	18098	6.83333	15.875	1	1	0
3903	210816	'00_Acclim'	1	57	2.28333	14.6578	1	2	1
3903	210816	'00_Acclim'	2	252	3.86667	24.1931	1	2	1
3903	210816	'00_Acclim'	3	1270	2.68333	16.642	1	2	1
3903	210816	'00_Acclim'	4	1828	12.9333	24.9007	1	2	1
3903	210816	'00_Acclim'	5	3019	8.01667	22.5006	1	2	1
3903	210816	'00_Acclim'	6	3844	2.18333	9.10478	0	2	1
3903	210816	'00_Acclim'	7	4237	6.03333	17.4426	1	2	1
3903	210816	'00_Acclim'	8	4745	8.53333	24.4708	1	2	1
3903	210816	'00_Acclim'	9	7112	4.86667	14.766	1	2	1
3903	210816	'00_Acclim'	10	7866	4.71667	20.0867	1	2	1
3903	210816	'00_Acclim'	11	8224	15.0333	24.2937	1	2	1
3903	210816	'00_Acclim'	12	10204	7.36667	16.4637	1	2	1
3903	210816	'00_Acclim'	13	10754	7.95	16.8478	1	2	1
3903	210816	'00_Acclim'	14	11284	3.33333	17.1782	1	2	1
3905	210816	'00_Acclim'	1	1924	9.38333	24.6942	1	1	1
3905	210816	'00_Acclim'	2	2633	4.5	14.8261	1	1	1
3905	210816	'00_Acclim'	3	3421	23.0167	25.1153	1	1	1
3905	210816	'00_Acclim'	4	5299	9.6	23.6071	1	1	1
3905	210816	'00_Acclim'	5	6907	14.6167	25.3295	1	1	1
3905	210816	'00_Acclim'	6	8119	3.63333	11.3076	0	1	1
3905	210816	'00_Acclim'	7	8803	10.1833	16.4449	1	1	1
3905	210816	'00_Acclim'	8	9925	6.01667	19.8378	1	1	1
3905	210816	'00_Acclim'	9	10486	10.9333	23.7855	1	1	1
3905	210816	'00_Acclim'	10	11379	9.2	15.7788	1	1	1
3903	210818	'00_Acclim'	1	1702	2.55	4.06487	0	2	3
3905	210819	'00_Acclim'	1	8673	3.73333	6.95509	0	1	4
4366	210913	'00_Acclim'	1	776	1.93333	2.62189	0	1	1
4366	210913	'00_Acclim'	2	1224	14.75	20.5195	1	1	1
4366	210913	'00_Acclim'	3	2203	1.68333	2.16149	0	1	1
4366	210913	'00_Acclim'	4	3274	8.11667	24.9129	1	1	1
4366	210913	'00_Acclim'	5	4017	12.5167	25.684	1	1	1
4366	210913	'00_Acclim'	6	4815	8.11667	24.2109	1	1	1
4366	210913	'00_Acclim'	7	5656	2	3.72789	0	1	1
4366	210913	'00_Acclim'	8	5913	16.4167	17.5971	1	1	1
4366	210913	'00_Acclim'	9	7213	2.08333	3.20282	0	1	1
4366	210913	'00_Acclim'	10	7521	0.916667	2.44263	0	1	1
4366	210913	'00_Acclim'	11	7619	13	18.5614	1	1	1
4366	210913	'00_Acclim'	12	8668	16.25	25.0733	1	1	1
4366	210913	'00_Acclim'	13	10678	22.8667	24.7563	1	1	1
4366	210913	'00_Acclim'	14	12105	9.68333	25.8456	1	1	1
4366	210913	'00_Acclim'	15	12878	4.8	6.5773	0	1	1
4369	210913	'00_Acclim'	1	561	2.56667	4.00014	0	2	1
4369	210913	'00_Acclim'	2	1033	13.0833	23.861	1	2	1
4369	210913	'00_Acclim'	3	2022	9.61667	18.2585	1	2	1
4369	210913	'00_Acclim'	4	2869	5.25	15.317	1	2	1
4369	210913	'00_Acclim'	5	3495	5.58333	24.0911	1	2	1
4369	210913	'00_Acclim'	6	3920	4.13333	23.3355	1	2	1
4369	210913	'00_Acclim'	7	4448	1.98333	8.59492	0	2	1
4369	210913	'00_Acclim'	8	4677	3.61667	3.19624	0	2	1
4369	210913	'00_Acclim'	9	5038	4.13333	15.486	1	2	1
4369	210913	'00_Acclim'	10	5359	2.33333	2.41293	0	2	1
4369	210913	'00_Acclim'	11	5546	8.11667	17.1032	1	2	1
4369	210913	'00_Acclim'	12	6124	12.1167	25.3228	1	2	1
4369	210913	'00_Acclim'	13	7058	6.11667	16.3058	1	2	1
4369	210913	'00_Acclim'	14	7469	6.41667	11.1518	0	2	1
4369	210913	'00_Acclim'	15	7987	7	24.8523	1	2	1
4369	210913	'00_Acclim'	16	9221	2.6	10.8653	0	2	1
4369	210913	'00_Acclim'	17	9694	8.71667	24.452	1	2	1
4369	210913	'00_Acclim'	18	10252	4.81667	16.5116	1	2	1
4369	210913	'00_Acclim'	19	11779	4.5	25.0274	1	2	1
4369	210913	'00_Acclim'	20	12293	2.28333	4.96339	0	2	1
4373	210913	'00_Acclim'	1	456	21.3833	23.5882	1	2	1
4373	210913	'00_Acclim'	2	1909	12.2667	8.97311	0	2	1
4373	210913	'00_Acclim'	3	2852	7.4	14.7579	1	2	1
4373	210913	'00_Acclim'	4	3367	9.13333	15.3846	1	2	1
4373	210913	'00_Acclim'	5	3969	3.93333	9.0211	0	2	1
4373	210913	'00_Acclim'	6	4528	12.15	24.6055	1	2	1
4373	210913	'00_Acclim'	7	5509	12.35	16.8317	1	2	1
4373	210913	'00_Acclim'	8	6297	4.01667	14.2937	1	2	1
4373	210913	'00_Acclim'	9	6603	3.01667	3.42794	0	2	1
4373	210913	'00_Acclim'	10	7419	3.65	14.812	1	2	1
4373	210913	'00_Acclim'	11	7692	8.73333	3.1697	0	2	1
4373	210913	'00_Acclim'	12	8525	5.21667	10.735	0	2	1
4373	210913	'00_Acclim'	13	9263	11.4	25.0286	1	2	1
4373	210913	'00_Acclim'	14	10154	3.45	6.59537	0	2	1
4373	210913	'00_Acclim'	15	10521	29.25	24.9145	1	2	1
4373	210913	'00_Acclim'	16	12775	5	5.02294	0	2	1
4369	210914	'00_Acclim'	1	3997	10.6667	24.905	1	2	2
4369	210914	'00_Acclim'	2	5062	3.01667	8.03204	0	2	2
4369	210914	'00_Acclim'	3	9309	8.8	10.0705	0	2	2
4373	210914	'00_Acclim'	1	3640	5.15	13.4925	0	2	2
4373	210914	'00_Acclim'	2	4892	13.6667	21.9131	1	2	2
4373	210914	'00_Acclim'	3	5920	6.88333	16.5425	1	2	2
4373	210914	'00_Acclim'	4	6722	10	24.3745	1	2	2
4373	210914	'00_Acclim'	5	8150	5.63333	17.1884	1	2	2
4373	210914	'00_Acclim'	6	9265	8.43333	16.7206	1	2	2
4373	210914	'00_Acclim'	7	9893	14.1833	25.6836	1	2	2
4373	210914	'00_Acclim'	8	11000	5.4	16.6664	1	2	2
4375	210914	'00_Acclim'	1	10647	3.95	4.30044	0	1	2
4366	210915	'00_Acclim'	1	3119	2.75	5.30048	0	1	3
4366	210915	'00_Acclim'	2	10151	13.3667	25.0074	1	1	3
4366	210915	'00_Acclim'	3	11732	7.61667	2.42936	0	1	3
4369	210915	'00_Acclim'	1	5454	4.21667	14.3958	1	2	3
4369	210915	'00_Acclim'	2	7054	3.65	6.03	0	2	3
4369	210915	'00_Acclim'	3	7492	12.1167	25.2582	1	2	3
4373	210915	'00_Acclim'	1	497	5.58333	19.6651	1	2	3
4373	210915	'00_Acclim'	2	1070	2.16667	14.0374	1	2	3
4373	210915	'00_Acclim'	3	3144	4.76667	15.7487	1	2	3
4373	210915	'00_Acclim'	4	4684	7.36667	17.5627	1	2	3
4373	210915	'00_Acclim'	5	8604	5.26667	2.64447	0	2	3
4373	210915	'00_Acclim'	6	9250	14.3	25.0437	1	2	3
4373	210915	'00_Acclim'	7	10813	14.4667	24.7016	1	2	3
4369	210916	'00_Acclim'	1	1704	2.05	2.41958	0	2	4
4369	210916	'00_Acclim'	2	4742	3.11667	3.77346	0	2	4
4369	210916	'00_Acclim'	3	5740	12.25	17.4622	1	2	4
4369	210916	'00_Acclim'	4	6804	3.93333	17.406	1	2	4
4369	210916	'00_Acclim'	5	7243	4.21667	5.60653	0	2	4
4369	210916	'00_Acclim'	6	8165	1.05	2.43873	0	2	4
4369	210916	'00_Acclim'	7	11025	5.7	7.18234	0	2	4
4373	210916	'00_Acclim'	1	1910	2.88333	14.2291	1	2	4
4373	210916	'00_Acclim'	2	2998	9.38333	21.8442	1	2	4
4373	210916	'00_Acclim'	3	5010	6.8	9.17124	0	2	4
4373	210916	'00_Acclim'	4	5864	3.41667	16.997	1	2	4
4373	210916	'00_Acclim'	5	6866	4.45	17.0441	1	2	4
4373	210916	'00_Acclim'	6	8041	15.2333	25.0873	1	2	4
4373	210916	'00_Acclim'	7	10194	3.81667	16.5741	1	2	4
4366	210917	'00_Acclim'	1	1328	5.11667	9.93147	0	1	5
4369	210917	'00_Acclim'	1	1787	7.93333	23.3984	1	2	5
4369	210917	'00_Acclim'	2	2336	11.1333	25.1839	1	2	5
4369	210917	'00_Acclim'	3	3079	3.33333	6.28326	0	2	5
4369	210917	'00_Acclim'	4	3423	2.51667	13.7848	0	2	5
4369	210917	'00_Acclim'	5	6436	1.65	5.29587	0	2	5
4369	210917	'00_Acclim'	6	6677	25.7	20.0465	1	2	5
4369	210917	'00_Acclim'	7	8638	10.8667	16.1297	1	2	5
4369	210917	'00_Acclim'	8	9475	3.35	5.13421	0	2	5
4369	210917	'00_Acclim'	9	9963	6.26667	17.6014	1	2	5
4369	210917	'00_Acclim'	10	10763	21.55	25.681	1	2	5
4373	210917	'00_Acclim'	1	3420	5.33333	16.6388	1	2	5
4373	210917	'00_Acclim'	2	4825	13.7667	24.6949	1	2	5
4373	210917	'00_Acclim'	3	7728	5.13333	4.225	0	2	5
4373	210917	'00_Acclim'	4	8435	3.15	14.8909	1	2	5
4373	210917	'00_Acclim'	5	9412	3.31667	16.209	1	2	5
4373	210917	'00_Acclim'	6	12342	5.1	6.74065	0	2	5
4373	210917	'00_Acclim'	7	13005	4.46667	22.4414	1	2	5
4366	210913	'01_Loom'	1	403	2.86667	4.17745	0	1	1
4366	210913	'01_Loom'	2	839	3.58333	18.0912	1	1	1
4369	210913	'01_Loom'	1	763	3.38333	9.96892	0	2	1
4369	210913	'01_Loom'	2	2580	4.15	15.9331	1	2	1
4369	210913	'01_Loom'	3	7812	3.71667	15.1656	1	2	1
4369	210913	'02_Loom'	1	1037	7.46667	14.8972	1	2	1
4369	210913	'03_Loom'	1	253	5.15	7.88191	0	2	1
4369	210913	'03_Loom'	2	1409	2.66667	14.6184	1	2	1
4369	210913	'03_Loom'	3	4454	2.65	3.31998	0	2	1
4369	210913	'03_Loom'	4	5269	3.31667	14.861	1	2	1
4369	210913	'03_Loom'	5	7438	2.51667	15.5431	1	2	1
4369	210913	'03_Loom'	6	9076	5.68333	2.81066	0	2	1
4369	210913	'03_Loom'	7	9866	4.83333	13.8264	0	2	1
4373	210913	'01_Loom'	1	215	9.06667	16.4971	1	2	1
4373	210913	'01_Loom'	2	982	3.21667	12.5243	0	2	1
4373	210913	'01_Loom'	3	3338	5.08333	17.4048	1	2	1
4373	210913	'01_Loom'	4	5107	7.76667	3.56226	0	2	1
4373	210913	'01_Loom'	5	6138	4.18333	15.6233	1	2	1
4373	210913	'01_Loom'	6	8485	8.1	12.9503	0	2	1
4373	210913	'02_Loom'	1	700	5.86667	16.2359	1	2	1
4375	210913	'01_Loom'	1	795	1.68333	2.49271	0	1	1
4375	210913	'01_Loom'	2	1259	6.51667	15.5471	1	1	1
4366	210914	'01_Loom'	1	4659	6.48333	19.9145	1	1	2
4369	210914	'01_Loom'	1	85	16.3667	25.5297	1	2	2
4369	210914	'01_Loom'	2	2021	3.06667	15.4869	1	2	2
4369	210914	'01_Loom'	3	8099	2.98333	5.68433	0	2	2
4369	210914	'01_Loom'	4	8915	1.58333	14.3509	1	2	2
4369	210914	'02_Loom'	1	899	2.46667	13.8872	0	2	2
4369	210914	'02_Loom'	2	2257	2.36667	6.86995	0	2	2
4373	210914	'01_Loom'	1	3079	5.26667	10.3141	0	2	2
4373	210914	'01_Loom'	2	4137	2.48333	15.4968	1	2	2
4373	210914	'01_Loom'	3	6919	8.28333	10.1176	0	2	2
4375	210914	'01_Loom'	1	485	8.76667	16.766	1	1	2
4366	210915	'01_Loom'	1	345	8.13333	17.5228	1	1	3
4366	210915	'01_Loom'	2	4450	3.86667	13.4714	0	1	3
4366	210915	'02_Loom'	1	1603	2.95	12.3488	0	1	3
4369	210915	'01_Loom'	1	1876	1.81667	15.5613	1	2	3
4369	210915	'01_Loom'	2	3365	1.86667	4.46426	0	2	3
4369	210915	'01_Loom'	3	3877	8.88333	4.54775	0	2	3
4369	210915	'01_Loom'	4	4645	1.86667	15.065	1	2	3
4369	210915	'01_Loom'	5	5297	11.1167	3.01914	0	2	3
4369	210915	'01_Loom'	6	6082	3.1	3.79039	0	2	3
4369	210915	'01_Loom'	7	7567	4.7	4.19315	0	2	3
4369	210915	'01_Loom'	8	8370	5.83333	17.2992	1	2	3
4369	210915	'02_Loom'	1	7582	5.96667	13.7433	0	2	3
4369	210915	'02_Loom'	2	8557	4.61667	7.6192	0	2	3
4369	210915	'02_Loom'	3	9037	7.66667	5.82744	0	2	3
4369	210915	'03_Loom'	1	207	13.6833	24.5162	1	2	3
4369	210915	'03_Loom'	2	1639	2.85	15.2503	1	2	3
4369	210915	'03_Loom'	3	2071	2.08333	12.428	0	2	3
4369	210915	'03_Loom'	4	2337	2.96667	3.98136	0	2	3
4369	210915	'03_Loom'	5	2688	2.6	16.2396	1	2	3
4369	210915	'03_Loom'	6	2949	5.45	18.5097	1	2	3
4369	210915	'03_Loom'	7	3591	3.4	16.2101	1	2	3
4369	210915	'03_Loom'	8	4003	2.26667	15.1132	1	2	3
4369	210915	'03_Loom'	9	4249	2.91667	15.7595	1	2	3
4369	210915	'03_Loom'	10	4874	3.98333	3.36222	0	2	3
4369	210915	'03_Loom'	11	5552	6.03333	17.3932	1	2	3
4369	210915	'03_Loom'	12	6414	9.23333	18.7563	1	2	3
4369	210915	'03_Loom'	13	7269	3.2	19.6158	1	2	3
4369	210915	'03_Loom'	14	7625	33.4833	25.5564	1	2	3
4369	210915	'03_Loom'	15	10011	3.41667	5.99045	0	2	3
4373	210915	'01_Loom'	1	4690	6.56667	20.8469	1	2	3
4375	210915	'01_Loom'	1	3907	5.6	9.51893	0	1	3
4366	210916	'01_Loom'	1	11	6.63333	12.5835	0	1	4
4366	210916	'01_Loom'	2	3251	8.51667	16.5706	1	1	4
4366	210916	'02_Loom'	1	5646	5.85	9.49569	0	1	4
4366	210916	'03_Loom'	1	2279	2.18333	2.75647	0	1	4
4366	210916	'03_Loom'	2	4766	5.18333	4.32703	0	1	4
4366	210916	'03_Loom'	3	5581	2.6	7.20555	0	1	4
4366	210916	'03_Loom'	4	5946	1.61667	15.3672	1	1	4
4369	210916	'01_Loom'	1	391	19.4833	22.7456	1	2	4
4369	210916	'01_Loom'	2	1694	6.2	16.1824	1	2	4
4369	210916	'01_Loom'	3	2283	24.6333	25.0833	1	2	4
4369	210916	'01_Loom'	4	4050	11.3667	19.5392	1	2	4
4369	210916	'01_Loom'	5	4826	6.61667	14.6573	1	2	4
4369	210916	'01_Loom'	6	5299	7.68333	17.9798	1	2	4
4369	210916	'01_Loom'	7	6688	4.75	17.8405	1	2	4
4369	210916	'01_Loom'	8	7288	30.9833	25.299	1	2	4
4369	210916	'02_Loom'	1	187	9.96667	12.198	0	2	4
4369	210916	'02_Loom'	2	892	6.68333	15.6799	1	2	4
4369	210916	'02_Loom'	3	1427	6.41667	8.31446	0	2	4
4369	210916	'02_Loom'	4	2526	20.9833	25.2033	1	2	4
4369	210916	'02_Loom'	5	3995	5.93333	22.7577	1	2	4
4369	210916	'02_Loom'	6	8294	11.45	16.1864	1	2	4
4369	210916	'02_Loom'	7	9466	9.03333	15.3093	1	2	4
4369	210916	'02_Loom'	8	10292	3.3	6.90387	0	2	4
4369	210916	'03_Loom'	1	62	5.01667	4.84882	0	2	4
4369	210916	'03_Loom'	2	825	8.15	20.4128	1	2	4
4369	210916	'03_Loom'	3	1445	28.2833	25.5241	1	2	4
4369	210916	'03_Loom'	4	3227	16.0333	17.6851	1	2	4
4369	210916	'03_Loom'	5	4828	5.68333	14.2561	1	2	4
4369	210916	'03_Loom'	6	5359	5.68333	17.3706	1	2	4
4369	210916	'03_Loom'	7	5747	22.1833	21.7846	1	2	4
4373	210916	'01_Loom'	1	4851	3.76667	7.41326	0	2	4
4373	210916	'01_Loom'	2	7802	11.75	15.3649	1	2	4
4373	210916	'02_Loom'	1	8818	3.71667	12.2675	0	2	4
4373	210916	'03_Loom'	1	4352	4.78333	2.47062	0	2	4
4366	210917	'01_Loom'	1	8062	7.06667	14.4641	1	1	5
4366	210917	'02_Loom'	1	286	2.6	5.5809	0	1	5
4366	210917	'02_Loom'	2	651	6.4	16.4967	1	1	5
4366	210917	'02_Loom'	3	4009	7.16667	16.6408	1	1	5
4366	210917	'03_Loom'	1	7862	7.61667	14.4814	1	1	5
4369	210917	'01_Loom'	1	1061	4.03333	17.4583	1	2	5
4369	210917	'01_Loom'	2	1619	4.6	15.8897	1	2	5
4369	210917	'01_Loom'	3	3529	12.4833	19.3493	1	2	5
4369	210917	'01_Loom'	4	4693	3.28333	14.9727	1	2	5
4369	210917	'01_Loom'	5	6280	24.4167	25.0008	1	2	5
4369	210917	'01_Loom'	6	8520	20.6167	24.2973	1	2	5
4369	210917	'02_Loom'	1	342	14.6167	25.4676	1	2	5
4369	210917	'02_Loom'	2	2112	26.7833	18.3271	1	2	5
4369	210917	'02_Loom'	3	3854	7.51667	16.8778	1	2	5
4369	210917	'02_Loom'	4	4389	34.4667	24.2296	1	2	5
4369	210917	'02_Loom'	5	6650	3.03333	6.37656	0	2	5
4369	210917	'02_Loom'	6	7009	3.86667	3.93793	0	2	5
4369	210917	'02_Loom'	7	7579	3.58333	10.142	0	2	5
4369	210917	'02_Loom'	8	8487	6.8	12.629	0	2	5
4369	210917	'02_Loom'	9	9197	15.2833	23.9398	1	2	5
4369	210917	'03_Loom'	1	1244	5.03333	9.56321	0	2	5
4369	210917	'03_Loom'	2	1901	3.4	9.20709	0	2	5
4369	210917	'03_Loom'	3	2223	7.45	4.722	0	2	5
4369	210917	'03_Loom'	4	3347	3.33333	11.1791	0	2	5
4369	210917	'03_Loom'	5	4188	7.68333	18.9602	1	2	5
4369	210917	'03_Loom'	6	5596	18.8833	17.71	1	2	5
4369	210917	'03_Loom'	7	7297	2.8	6.76967	0	2	5
4369	210917	'03_Loom'	8	8113	1.83333	3.69088	0	2	5
4373	210917	'01_Loom'	1	1637	3.05	15.2876	1	2	5
4375	210917	'01_Loom'	1	8432	2.3	2.03289	0	1	5
4375	210917	'02_Loom'	1	1977	9.41667	21.982	1	1	5

## Sheet: Fig. 3h
From ‘exits_animals’
Animal	Geno (1 = WT)	Exits
1385	2	78
1386	2	89
1387	1	26
1388	2	65
1389	1	32
1390	1	25
1394	2	108
1396	1	13
2592	1	25
2593	2	58
2594	2	11
2595	1	4
2707	1	6
2708	2	49
2709	2	19
2710	1	5
3903	2	1
3905	1	2
4366	1	18
4369	2	89
4373	2	16
4375	1	6
			Data for correlation
			Shelter exits		Reaction Time
			Y/+	Y/-	Y/+	Y/-
			25	78	0.482353	1.05946
			13	89	0.580556	3.2529
			25	65	0.409524	1.45571
			4	108	0.441667	2.12633
			6	11	0.391667	0.336667
			5	49	0.272222	1.43056
			2	19	0.283333	0.62381
			18	89	0.483333	1.69484
			6	16	0.358333	0.73125
							From ‘animal_xy_table’
							Animal	Reaction time (s)	Genotype
							"GN1385"	1.05946	"het"
							"GN1386"	3.2529	"het"
							"GN1388"	1.45571	"het"
							"GN1390"	0.482353	"wt"
							"GN1394"	2.12633	"het"
							"GN1396"	0.580556	"wt"
							"GN2592"	0.409524	"wt"
							"GN2594"	0.336667	"het"
							"GN2595"	0.441667	"wt"
							"GN2707"	0.391667	"wt"
							"GN2708"	1.43056	"het"
							"GN2709"	0.62381	"het"
							"GN2710"	0.272222	"wt"
							"GN3905"	0.283333	"wt"
							"GN4366"	0.483333	"wt"
							"GN4369"	1.69484	"het"
							"GN4373"	0.73125	"het"
							"GN4375"	0.358333	"wt"

## Sheet: Fig. 3i
Time to maximum speed (s)
Cul3+/+	Cul3+/-
0.35	0.85
0.25	4.25
0.433333	2.08333
1.16667	3
0.4	3.06667
0.216667	2.23333
0.2	1.31667
0.216667	0.733333
0.333333	0.95
0.6	0.316667
0.633333	0.866667
0.5	0.95
0.85	2.23333
0.266667	0.466667
0.6	0.366667
0.583333	1.41667
0.616667	0.233333
0.883333	0.633333
0.6	0.75
1.61667	0.483333
1	0.816667
0.616667	1.83333
0.283333	2.25
0.383333	2.03333
0.316667	0.75
0.85	0.6
0.716667	0.516667
0.316667	1.06667
0.433333	0.85
0.316667	0.45
0.583333	0.8
0.716667	0.55
0.433333	1.21667
0.266667	0.833333
0.666667	0.55
0.416667	0.816667
0.583333	1.13333
0.333333	1.23333
0.5	0.466667
0.266667	2.15
0.9	1.51667
0.5	0.65
0.3	0.533333
0.233333	0.766667
0.616667	0.6
0.566667	1.23333
0.633333	0.3
0.2	1.4
0.366667	0.666667
0.516667	0.633333
0.233333	0.8
0.433333	0.983333
0.383333	0.716667
0.516667	1.51667
0.5	0.283333
0.35	0.316667
0.55	0.85
0.766667	0.633333
0.616667	1.25
0.683333	1.96667
0.85	1.96667
0.616667	1.71667
0.683333	1.71667
	1.81667
	1.01667
	1.03333
	1.46667
	1.7
	1.08333
	0.633333
	0.6
	0.4
	2.2
	1.76667
	1
	1.46667
	1.63333
	1.53333
	1
	1.25
	0.7
	1.38333
	0.95
	0.533333
	0.516667
	0.416667
	0.783333
	0.466667
	3.1
	1.73333
	2.83333
	2.03333
	1.18333
	1.68333
	1.13333
	0.75
	0.816667
	1.16667
	1.75
	1.63333
	0.783333
	0.533333
	0.7
	0.533333
	0.416667
	0.566667
	3.6
	1.25
	1.93333
	1.56667
	3.31667
	1.53333
	1.7
	1.68333
	1.41667
	1.18333
	1.4
	0.783333
	1.56667
	0.7
	2.25

## Sheet: Fig. 3j
Proportion of trials where mice escaped within a certain loom presentation
	Number of looms before escape
Genotype	1	2	3	4	5	>5	Did not respond
+/+	0.891775	0.0981241	0.010101	0	0	0	0
+/-	0.347379	0.413676	0.17399	0.0328283	0.0151515	0.0169753	0

[truncated: 6 more sheets: Fig. 3k, Fig. 3l, Fig. 3m, Fig. 3n, Fig. 3o, Fig. 3p]
