# Supplementary material for: Shared behavioural impairments in visual perception and place avoidance across different autism models are driven by periaqueductal grey hypoexcitability in Setd5 haploinsufficient mice
Source: PLoS Biol. 2024 Jun 10;22(6):e3002668. doi: 10.1371/journal.pbio.3002668 (PMC11216578; doi:10.1371/journal.pbio.3002668)
Supplement: S4 Data — (XLSX) [file pbio.3002668.s016.xlsx]

## Sheet: Fig. 4d-g
xy_optoA
Frame 1	Frame 2	…
7.48805	8.02029	8.424	9.03384	9.4827	9.58724	9.8279	9.9506	10.4182	10.4357	10.1583	9.30636	8.49852	7.29123	6.32692	5.42591	4.85423	4.1594	3.86691	3.58261	3.51948	3.50489	3.61089	3.45301	3.3709	3.62502	3.7122	3.75582	4.0132	4.37084	4.06205	4.9334	6.34072	7.99577	9.93465	12.2487	12.7039	12.3111	11.2001	9.37525	7.44441	6.24693	5.28981	4.66862	4.20647	3.75586	3.37359	3.03403	2.85156	2.85013
1.00124	1.09935	1.18963	1.34177	1.57539	1.8323	2.00916	2.2499	2.46477	2.63518	2.68563	2.80096	2.76775	2.67022	2.42275	2.27552	2.02835	1.72372	1.50886	1.47362	1.3631	1.39048	1.67312	1.94306	2.20635	2.60972	2.96094	3.16785	3.40056	3.59149	3.69662	3.83819	4.04867	4.34419	4.77572	5.31818	5.79056	6.24895	6.54959	6.43871	6.10978	5.94555	5.52407	5.11059	4.96274	4.84988	4.35027	4.13757	3.8447	3.76602
6.24709	6.41683	6.67206	6.57088	6.64275	6.24533	5.95109	5.21902	5.30595	5.28033	5.4496	5.36469	5.59606	5.0041	4.58428	4.36936	4.34204	4.35603	4.64658	4.75611	5.15247	5.80558	6.55856	7.5141	8.66652	8.86193	8.41248	7.70404	6.94198	6.2764	6.11859	6.44115	6.83028	6.98994	6.87741	6.77086	6.42541	6.12212	5.97579	5.83949	5.59774	5.36926	5.09398	4.96385	4.82243	4.75916	4.60366	4.36032	3.90012	3.50241
4.29908	4.35262	4.39905	4.66884	4.22977	3.73731	3.33056	3.03101	2.79205	3.19864	3.64256	4.13845	4.36292	4.45503	4.13391	3.67431	3.2584	3.03888	2.94394	2.8304	2.84346	2.80653	2.71969	2.74095	2.93607	3.08915	3.22578	3.32387	3.18988	2.9836	2.85587	2.52263	2.23922	2.1169	2.09043	2.38006	3.10167	3.98579	4.82544	5.65877	5.74382	5.47031	4.95215	4.38591	3.68758	3.44749	3.30873	3.30057	3.57762	3.94449
8.71428	8.87024	8.72228	8.69076	8.25383	7.82841	7.25003	7.03925	6.79432	6.88782	6.99361	7.13039	6.87802	6.86097	6.44946	5.85288	5.34958	5.13013	4.85386	4.75542	4.88657	4.84669	4.77523	4.48209	4.19881	3.66074	3.36093	3.11562	2.99839	2.93765	3.07526	3.18996	3.27202	3.5407	3.78912	3.95105	3.97017	3.8372	3.33251	2.86779	2.39723	2.05448	1.84634	1.84934	1.75409	1.77233	1.72542	1.69012	1.67861	1.66504
1.03542	1.0272	1.01003	1.07281	1.12328	1.18261	1.26139	1.36806	1.30521	1.32844	1.45399	1.57449	1.65402	1.83753	1.82392	1.57515	1.30695	1.13853	0.980526	0.905664	0.941431	1.0343	0.952902	0.851875	0.798199	0.844178	0.861876	1.04776	1.27138	1.45086	1.70656	1.9022	2.00581	2.20027	2.52153	2.53637	2.61795	2.74411	2.70097	2.49727	2.41404	2.36372	2.29397	2.23964	2.20309	2.13923	1.99907	1.82157	1.62574	1.46973
1.06177	1.03272	0.984588	0.871677	0.844449	0.83998	0.771133	0.753563	0.686674	0.815572	1.05493	1.31739	1.67869	2.10664	2.282	2.35153	2.47339	2.47859	2.43864	2.55711	2.48288	2.39298	2.24729	2.16688	2.0885	2.40984	2.76724	3.2546	3.68713	4.09287	4.21371	4.22583	4.22755	4.15959	4.06903	3.93545	3.93479	3.72308	3.50078	3.34645	3.38713	3.24331	3.33577	3.48671	3.45937	3.35379	3.3206	3.06737	3.01618	3.13186
3.85323	3.44757	3.32727	2.95827	2.68924	2.65431	2.7307	2.52335	2.32439	2.17329	2.68786	3.46768	4.60163	5.92902	7.11471	7.31473	6.90604	6.17993	5.05378	4.29503	4.03302	4.1636	4.58962	5.33686	5.86502	6.53675	7.09761	7.55524	7.89287	7.9851	7.78706	7.40249	6.78351	6.15272	5.74986	5.35904	5.13463	5.04326	4.80379	4.35304	3.99739	3.60221	3.1267	2.83277	2.96008	2.93095	3.1289	3.60762	3.91114	3.86408
1.0432	1.03778	0.99862	0.965899	0.955181	1.05491	1.19147	1.34937	1.49105	1.69135	1.6776	1.59382	1.60939	1.67225	1.67306	1.75399	1.85957	1.87138	1.86016	1.82855	1.83304	1.98613	2.1497	2.18831	2.28693	2.42289	2.33576	2.23363	2.18704	2.02488	1.77946	1.60969	1.42726	1.36115	1.44047	1.57578	1.67439	1.78193	1.80673	1.69151	1.52773	1.42438	1.32106	1.18414	1.12575	1.05462	0.911999	0.792699	0.698993	0.594123
4.19563	4.17227	4.14884	4.18584	4.20442	4.03604	3.8658	3.79854	3.68368	3.61246	3.67643	3.86428	3.97021	4.18968	4.40894	4.68103	4.97138	5.32333	5.67355	6.30774	7.11176	8.13808	9.46044	10.9176	12.1362	13.3645	14.4806	15.385	16.1114	16.9939	17.4725	17.891	18.1123	18.0708	17.4717	17.1614	16.487	15.7744	15.3172	15.5485	15.4124	15.5181	15.4681	15.4083	14.802	14.2227	13.3882	12.8824	12.4844	12.166
1.21991	1.36254	1.41166	1.48628	1.51064	1.50381	1.40893	1.3615	1.41558	1.53632	1.66734	1.90955	2.31889	2.72908	3.2954	3.98411	4.58795	5.03212	5.52618	5.66927	5.52418	5.27453	4.85953	4.23775	3.84943	3.71375	3.75981	3.96727	4.33378	4.42311	4.26123	3.98376	3.67709	3.21044	2.94067	2.94925	3.05055	3.26507	3.79192	4.66511	5.70742	7.00359	8.47984	9.87938	11.0966	12.1079	13.1077	14.2371	15.7859	17.5594
1.55977	1.68713	1.75932	1.98776	2.14899	2.19281	2.20568	2.31283	2.36132	2.41616	2.47744	2.44319	2.27482	2.05462	1.7569	1.5119	1.39765	1.26197	1.15228	1.14173	1.07801	0.933814	0.885635	0.856451	0.821549	0.849456	0.882528	0.851954	0.814699	0.75619	0.708371	0.714018	0.795895	0.894241	0.951699	0.993864	1.01624	0.990831	0.993519	1.05443	1.09492	1.17869	1.27108	1.27284	1.30635	1.33059	1.31937	1.29712	1.35297	1.41208
1.33013	1.27271	1.25024	1.1273	1.0912	0.989277	1.00473	1.02984	1.10502	1.17022	1.27353	1.29647	1.33035	1.47364	1.67173	1.95506	2.3583	2.79463	3.26144	3.63477	4.01379	4.24551	4.47749	4.47928	4.44552	4.17696	3.93891	3.56107	3.34337	3.26808	3.47195	3.79702	4.2989	4.76742	5.03738	5.08464	5.01271	4.75285	4.54515	4.53813	4.57178	4.46951	4.33754	3.92251	3.32875	2.69811	2.24898	2.0032	1.95831	1.82684
1.99487	2.02941	2.09157	2.22345	2.26815	2.28208	2.23247	2.10968	1.87224	1.71297	1.53347	1.41254	1.28757	1.32174	1.39585	1.55585	1.70657	1.93878	2.11151	2.20533	2.33489	2.5036	2.63956	2.65401	2.59081	2.3208	2.04438	1.68529	1.44216	1.38227	1.45593	1.43385	1.53007	1.55131	1.42626	1.30226	1.25412	1.13934	1.14901	1.21206	1.28868	1.32933	1.40952	1.34754	1.26121	1.12994	1.04044	0.882048	0.811876	0.818813
0.788696	0.844576	0.932369	1.03136	1.13156	1.13768	1.11834	1.02278	0.946528	0.919272	0.927233	0.923615	0.929113	0.952982	0.90049	0.85365	0.85451	0.859241	0.801855	0.799271	0.798927	0.764281	0.716854	0.721427	0.686469	0.654462	0.644043	0.662665	0.63664	0.611053	0.59425	0.627382	0.701816	0.870235	1.2626	1.82738	2.42175	2.9257	3.38829	3.44667	3.15023	2.7565	2.50726	2.33485	2.54222	3.1346	3.77032	4.37891	4.94824	5.34578
16.181	16.1708	15.9962	15.2757	13.9865	12.3811	10.7329	9.52229	9.40104	9.54636	10.1494	10.3151	9.55606	7.83982	6.23801	4.63329	3.78449	3.555	3.88737	4.2604	5.076	6.04751	7.46174	8.91502	10.6959	12.5229	13.6146	14.3529	14.8376	14.8457	13.8907	13.0063	11.8827	10.8399	9.50696	8.34403	7.02458	5.88139	4.77918	4.27307	4.18664	4.65161	4.83406	5.06061	5.08369	5.06689	4.84367	4.98829	4.98821	4.94534
3.16666	3.01906	2.82066	2.55152	2.29941	2.28065	2.27725	2.27892	2.23535	2.24756	2.01654	1.8555	2.01254	2.25441	2.4393	2.74992	2.96163	2.74981	2.44867	2.09344	1.83102	1.66424	1.79094	2.05721	2.58463	3.20786	3.91389	4.53957	5.02468	5.16566	5.11405	4.77365	4.40865	3.91474	3.55181	2.89984	2.33136	1.71194	1.26286	0.850458	0.724006	0.811758	1.01326	1.24321	1.47831	1.71932	1.76832	1.86077	1.86726	1.93782
4.91761	4.99042	5.07068	5.28624	5.38269	5.59958	5.92455	6.10495	6.27215	6.18613	6.12103	6.3549	6.78357	7.19958	7.98106	8.21923	7.71798	6.99262	6.1099	4.99036	4.59208	4.89157	5.29237	6.32023	7.41558	7.77268	7.29523	7.17537	6.14934	5.17517	4.43357	4.16222	3.21908	2.78355	2.2703	1.87474	1.50289	1.47726	1.40593	1.80707	2.57479	3.74454	5.30995	6.82403	8.06228	8.56446	8.42918	7.68271	7.44373	6.81461
5.7541	5.48781	5.18756	4.83619	4.65346	4.60325	4.43915	4.37728	3.79072	3.26858	2.7996	2.5446	2.4402	2.66669	2.97159	3.28081	3.63537	3.88411	4.12862	4.19038	4.27636	4.44088	4.60546	4.78166	5.27653	5.60583	5.47181	5.21875	4.71538	3.7937	2.98375	2.25759	1.64889	1.30659	1.2646	1.25127	1.37373	1.50801	1.57641	1.49695	1.51893	1.65166	1.84932	2.00842	2.28414	2.4087	2.425	2.25803	2.55766	2.9543
1.064	1.11477	1.18258	1.22799	1.25741	1.29314	1.22818	1.05276	0.893433	0.79489	0.713482	0.787206	1.02252	1.23574	1.42969	1.57694	1.53397	1.30203	1.09745	0.874456	0.720481	0.643989	0.662133	0.744742	0.876253	0.943991	1.01227	1.1048	1.06399	0.962531	0.869161	0.824187	0.775841	0.786371	0.858859	1.00036	1.09405	1.1586	1.29597	1.34018	1.28639	1.23226	1.19194	1.0913	1.10801	1.12749	1.21378	1.4028	1.589	1.99026
1.68846	1.71288	1.80253	1.95912	2.24738	2.51316	2.94003	3.24239	3.51485	3.58101	3.61662	3.386	3.24468	3.07408	3.27402	3.76161	4.8064	5.91682	7.13505	7.96315	8.31842	7.85281	7.31173	6.7126	6.37561	6.4247	7.20353	8.09646	9.47282	10.7857	12.2068	13.3039	14.2622	14.1206	14.0559	13.3478	12.3882	11.6727	11.2655	10.3872	9.90777	9.41697	8.76368	8.79918	9.51299	10.2664	11.8076	13.1477	14.4723	15.7415
9.70421	9.82557	9.92565	10.3199	9.9919	9.65715	9.20501	8.59823	7.90522	7.54504	6.62543	5.79506	5.05683	4.10823	3.3427	3.07101	3.29415	3.63396	4.41707	5.20299	5.78562	6.0319	6.14269	6.00118	5.76083	5.45843	4.93068	4.38445	3.80797	3.20611	2.79663	2.47567	2.20368	2.12126	2.22088	2.22131	2.70778	3.34227	4.00373	4.53378	5.25391	5.24259	5.11773	4.78186	4.60353	4.1954	4.30411	4.39825	4.53797	4.57916
1.9923	2.04543	2.07863	2.02131	1.84859	1.74943	1.69759	1.70545	1.92201	2.29605	2.63243	2.87683	3.0381	3.15112	3.19964	3.23782	3.38581	3.61915	3.85687	3.90176	3.78784	3.53104	3.0772	2.48287	2.06667	1.70619	1.434	1.34687	1.36719	1.43183	1.58896	1.66864	1.74389	1.90309	1.98943	2.13765	2.37708	2.55126	2.69147	2.85134	2.87205	2.88333	2.83159	2.63164	2.37015	2.13128	1.93003	1.92743	2.20349	2.58318
0.85121	0.769606	0.754293	0.687212	0.660397	0.66666	0.750596	0.795695	0.850639	0.905373	1.02087	1.0865	1.21986	1.31988	1.45247	1.49462	1.5752	1.59132	1.73531	1.79797	1.8786	1.89417	1.86896	1.69425	1.56545	1.43293	1.39101	1.48805	1.77447	2.0806	2.40526	2.69087	2.75891	2.57286	2.31506	1.98458	1.59354	1.37157	1.31311	1.33524	1.46388	1.68572	1.98649	2.39329	2.92804	3.66441	4.36505	4.83732	5.06494	5.06316
18.404	18.9756	19.1003	19.2555	18.9694	18.3212	17.3292	16.4905	15.9596	15.8392	15.5378	15.4767	15.3481	15.1539	15.2817	15.9123	16.3443	17.1719	18.0708	18.8516	19.2284	19.8461	20.184	20.7257	21.1617	21.5767	21.3639	21.0631	20.3075	19.3208	18.5923	18.7348	18.9665	19.1104	18.7814	18.0643	17.2196	15.9028	14.9259	14.8466	14.8075	13.8623	13.6301	13.1677	12.2796	11.467	10.9078	9.90905	8.56032	7.03547
5.62488	5.52029	5.38132	5.25978	5.10052	4.76668	4.49221	4.16442	3.6418	3.15678	2.70848	2.25046	1.9099	1.71664	1.4605	1.30368	1.16847	1.05347	0.910177	0.906866	0.909853	1.01048	1.17792	1.4151	1.64158	2.01881	2.42518	2.83219	3.38544	4.11078	4.83685	5.5564	6.25476	6.91639	7.32529	7.49858	7.74598	8.02329	8.12975	8.52958	9.09514	9.47286	10.0089	10.8687	11.3769	11.7655	12.2614	12.3496	11.907	11.6589
2.47219	2.52542	2.52339	2.63865	2.51227	2.51988	2.35268	2.18636	1.895	1.71907	1.49004	1.36229	1.30479	1.36794	1.53704	1.82248	2.20987	2.62423	3.00995	3.28003	3.35602	3.32939	3.15674	2.78831	2.45449	2.21709	1.87095	1.56896	1.49505	1.49751	1.45559	1.47503	1.52532	1.49053	1.36672	1.34793	1.52817	1.72425	1.90824	2.08558	2.13609	1.94343	1.78344	1.59269	1.4417	1.36999	1.38152	1.29498	1.26161	1.18668
0.749271	0.823496	0.9401	1.07618	1.32603	1.52374	1.60284	1.563	1.46593	1.26949	1.13294	1.11055	1.17762	1.29307	1.40488	1.42608	1.35198	1.19093	1.01716	0.880976	0.839035	0.852328	0.902954	0.923789	0.954322	0.923895	0.933235	0.993085	1.10413	1.19504	1.3302	1.37563	1.37889	1.37788	1.41713	1.40411	1.41417	1.35509	1.26781	1.07068	0.906801	0.844442	0.851486	0.851507	0.988227	1.11807	1.07505	1.08171	1.12545	1.09845
1.46628	1.65291	1.83908	2.03538	2.20325	2.3172	2.28732	2.15845	2.1792	2.22875	2.3758	2.53055	2.77485	2.99951	3.21506	3.21699	3.18346	2.96326	2.54851	1.99959	1.53279	1.22695	1.1027	1.13276	1.28827	1.52948	1.56183	1.47729	1.41888	1.3795	1.29177	1.3906	1.56207	1.65678	1.65451	1.65835	1.60509	1.52459	1.47307	1.52806	1.57157	1.53189	1.54332	1.5448	1.43142	1.29231	1.22726	1.09104	1.00798	1.03412
1.30869	1.30203	1.30334	1.28012	1.25007	1.28702	1.21069	1.09954	1.01192	0.927925	0.786167	0.751894	0.768729	0.750161	0.76753	0.841623	0.872775	0.865724	0.835337	0.77575	0.689284	0.62535	0.603683	0.626562	0.597105	0.63386	0.728072	0.829023	0.928339	1.14725	1.34237	1.49084	1.58885	1.70394	1.73748	1.65313	1.51612	1.39806	1.2961	1.22146	1.25102	1.29413	1.32268	1.33912	1.2787	1.18084	1.19328	1.20589	1.14814	1.21372
2.92706	3.36437	3.61239	4.20357	4.6337	4.52316	4.24657	3.94779	3.56713	3.28361	3.25668	3.09911	3.00337	2.74929	2.38664	1.9822	1.75605	1.43253	1.25817	1.18567	1.30555	1.49516	1.7602	2.09639	2.33146	2.43219	2.53913	2.68409	2.70236	2.90124	3.07011	3.08555	3.16671	3.29559	3.37503	3.5563	3.68219	3.56596	3.42194	3.07152	2.504	2.11356	1.92025	1.94754	2.43097	3.01913	3.54274	4.15679	4.37337	4.04327
2.10057	2.01248	1.85965	1.71392	1.69004	1.79102	1.90313	2.17729	2.31852	2.30661	2.2292	2.1802	2.04003	2.00844	2.15202	2.2878	2.35942	2.44521	2.4161	2.16707	1.95232	1.82717	1.73287	1.69938	1.74802	1.85493	1.81425	1.78336	1.72462	1.75776	1.64336	1.61016	1.50539	1.41348	1.23048	1.11803	0.978683	0.860751	0.768531	0.675854	0.663182	0.853276	1.17517	1.48121	1.82003	2.05109	1.94263	1.66986	1.39897	1.12637
1.59297	1.616	1.67949	1.75991	1.73359	1.69557	1.64328	1.47403	1.31889	1.27331	1.29689	1.31841	1.50002	1.72048	1.80547	1.86794	2.07147	2.19453	2.29518	2.66924	3.13731	3.43487	3.67159	3.86859	3.79441	3.46656	3.15731	2.89241	2.73796	2.62922	2.6487	2.69166	2.79871	2.68757	2.571	2.4667	2.42754	2.32019	2.44086	2.63977	2.82283	2.80109	2.73927	2.49324	2.15401	1.74094	1.53483	1.37803	1.48709	1.69412
7.37093	7.28433	6.43774	5.45393	4.3435	3.17174	2.10915	1.77311	1.64982	1.63584	1.63372	1.71473	1.88976	2.3656	2.88415	3.43972	3.94857	4.48391	4.47583	4.44302	4.48446	4.51339	4.3945	4.38509	4.24135	3.87044	3.44714	3.18789	2.96272	2.84452	2.91289	2.96533	2.99478	3.2528	3.54473	3.71878	3.95759	4.25366	4.19118	4.10513	4.05832	4.08297	3.90162	3.95132	3.85685	3.81348	3.57531	3.34541	2.9952	2.82136
2.77655	2.84521	3.14834	3.42595	3.89174	4.20845	4.48492	4.24402	3.85851	3.39052	2.77592	2.19853	1.97128	1.83853	1.8193	2.01428	2.11578	2.08544	2.07298	2.01093	1.93706	2.01019	2.11556	2.23319	2.22483	2.09806	1.87192	1.65738	1.50203	1.57675	1.82303	2.24737	2.72227	3.27522	3.65315	3.90898	3.86018	3.71104	3.16384	2.68476	2.15315	1.74483	1.33116	1.18837	1.08107	1.10928	1.18749	1.36017	1.58301	1.85665
3.51214	3.16974	2.90046	2.49273	2.25482	2.25898	2.51543	2.95177	3.31231	3.52923	3.45388	3.22313	2.76426	2.2295	1.85446	1.65656	1.4262	1.37147	1.46929	1.49901	1.50007	1.59535	1.56624	1.43301	1.32686	1.25192	1.1351	1.21527	1.30833	1.39432	1.542	1.83166	1.82887	1.88724	1.91442	1.85005	1.59096	1.57373	1.54903	1.6265	1.76549	2.05595	2.28512	2.50304	2.62113	2.63888	2.54191	2.33547	2.07364	1.85795
0.606105	0.598885	0.632247	0.664554	0.740965	0.79803	0.886731	0.98262	1.08042	1.12405	1.12982	1.13838	1.01908	0.930746	0.871333	0.907637	0.993175	1.27324	1.54537	1.86024	2.10183	2.2173	2.1603	2.03094	1.87661	1.70451	1.56539	1.51485	1.52111	1.45693	1.4276	1.44765	1.43278	1.41515	1.44565	1.54106	1.62782	1.65772	1.63124	1.65114	1.60564	1.82362	2.27362	2.98057	3.83549	4.71484	5.09682	5.22538	5.10562	4.62492
5.19797	5.26756	5.48345	5.79113	6.10767	6.3644	6.54047	6.34334	5.89643	5.22485	4.46936	3.54649	2.75361	2.15439	1.82054	1.8325	2.13663	2.5031	3.02838	3.44655	3.82423	4.24928	4.8929	5.57482	6.74604	8.02578	9.13057	10.2323	10.9674	11.1899	11.1179	11.1101	10.4696	9.70329	8.64626	7.26668	5.69851	4.81565	4.36211	4.50026	5.14938	5.84077	6.14483	6.21366	6.13226	5.95923	6.11433	6.48258	7.10027	7.7359
3.54757	3.44739	3.28798	2.97133	2.67107	2.3292	2.05807	1.95234	1.8734	1.79079	1.7979	1.72345	1.50623	1.35035	1.22378	1.02874	1.03134	1.28718	1.59675	1.95543	2.47942	2.8889	3.01215	3.08967	3.19608	3.0678	2.93342	2.9673	3.0297	3.00296	3.10493	3.10951	3.10588	3.06942	3.06415	3.18132	3.2972	3.18985	3.0052	2.71509	2.22758	2.03234	2.25104	2.67792	3.37969	4.17932	4.50144	4.40089	4.18392	3.82342
1.02419	1.09047	1.11083	1.1944	1.19313	1.24125	1.2065	1.17812	1.13845	1.2482	1.42024	1.62872	1.85987	2.03268	1.95032	1.70101	1.45035	1.24888	1.10387	1.17129	1.29762	1.39089	1.35425	1.38126	1.32138	1.3424	1.44937	1.70452	1.85769	2.07674	2.36712	2.56616	2.85048	3.25038	3.88645	4.33812	4.98654	5.50845	5.83559	5.55243	5.44436	5.06149	4.43482	3.90608	3.66097	3.16291	2.71487	2.51946	2.38637	2.37007
5.06152	4.77378	4.55476	4.04673	3.50008	3.06902	2.80637	2.62732	2.53011	2.5341	2.57054	2.47026	2.21841	2.0467	1.77891	1.51422	1.32816	1.29754	1.25039	1.29584	1.34233	1.36466	1.32837	1.27768	1.17715	1.06358	0.998541	0.934347	0.878803	0.840278	0.820034	0.737832	0.681472	0.621089	0.593969	0.552344	0.590426	0.617615	0.678319	0.713106	0.75036	0.720998	0.716469	0.683455	0.61076	0.549073	0.506216	0.417824	0.390149	0.406523
3.17218	3.11163	3.08648	2.89815	2.71614	2.59716	2.3827	2.05824	1.87714	1.71114	1.60038	1.54269	1.53904	1.43877	1.40044	1.37514	1.42649	1.50484	1.66541	1.67098	1.60115	1.42946	1.30782	1.18106	1.17773	1.16861	1.20728	1.17356	1.09466	1.07508	1.15025	1.47212	1.92291	2.47552	2.81312	3.12354	3.08578	2.95382	2.7733	2.75945	2.65467	2.50505	2.28552	2.037	1.71453	1.3875	1.44053	1.69374	1.91048	2.18249
13.6125	14.1295	14.5867	15.5339	16.2856	16.2546	16.1561	15.7127	14.7384	13.5797	12.5199	11.0917	9.67981	8.30266	6.99659	5.9416	5.25541	4.55647	4.18243	4.04663	3.81671	3.53027	3.53103	3.75628	4.21835	5.05056	5.98674	7.02631	7.83909	8.37108	8.50298	8.53869	8.12157	7.54712	6.75641	5.90982	4.99101	4.43562	4.02834	3.89474	3.88608	3.995	3.91589	3.795	3.55813	3.45828	3.29851	3.25036	3.26057	3.39778
4.26671	4.25689	4.24584	4.14171	4.49066	5.15492	5.90061	6.86927	7.53824	7.99008	8.21828	7.9336	7.16938	6.62967	6.25817	6.11709	6.2992	6.90011	7.52339	8.14862	8.28562	8.35435	8.06109	7.45574	6.4455	5.88362	5.19008	4.91294	4.91921	5.25313	5.52306	5.82684	5.72289	5.49663	5.45526	5.19608	4.96753	4.84281	4.69291	4.07866	3.54787	3.04656	2.63543	2.29202	2.13495	1.97816	1.97532	2.08725	2.41976	3.08868
12.7867	11.5323	9.7428	7.44999	5.24021	4.11697	3.44173	3.86709	4.23932	4.63927	5.12911	6.03662	6.86941	7.54319	8.16925	8.50546	8.44841	8.64244	8.99132	9.24007	9.13948	8.53986	7.51993	6.31426	5.23475	4.46611	4.0322	3.73976	3.57813	3.37829	3.21368	2.936	2.57963	2.19492	1.83853	1.62002	1.54764	1.62623	1.76223	1.8704	1.81648	1.83119	1.84859	1.88689	1.95897	2.03473	2.04803	1.98164	1.89198	3.02796
3.16828	3.23672	3.32158	3.47464	3.5558	3.49734	3.36738	3.0418	2.58	2.15815	1.82733	1.60717	1.58398	1.69218	1.79431	2.00448	2.17686	2.37427	2.57956	2.81257	2.85034	2.8134	2.81011	2.76294	2.7742	2.83253	2.92518	2.79591	2.68902	2.59366	2.6649	2.81928	3.10784	3.37678	3.58146	3.67238	3.74833	3.94002	4.21473	4.52673	4.88107	5.05953	4.92197	4.64675	4.32296	3.93277	3.79962	3.89916	4.0457	4.28019
2.36087	2.31097	2.27364	2.22628	2.08816	1.97337	1.91014	1.93958	2.06616	2.31977	2.52081	2.70962	2.70074	2.50518	2.24175	2.03313	1.87182	1.92676	2.15373	2.44835	2.74293	2.92693	2.92573	2.7684	2.49098	2.1846	1.90952	1.79637	1.743	1.8397	2.10933	2.49089	2.78861	3.19017	3.45147	3.47471	3.43987	3.35232	3.16429	3.15187	3.24394	3.24025	3.26901	3.35138	3.26602	3.12966	3.1674	3.19725	3.16431	3.17087
19.7349	20.7844	21.7104	22.6376	23.1268	23.5309	23.2983	23.1116	23.8465	24.5479	24.7914	25.3961	25.356	24.4767	23.3399	22.0158	19.6872	17.1958	15.2007	12.8894	10.5092	9.02083	7.80669	6.46034	5.42874	4.87439	4.24059	3.71712	3.34258	3.29953	3.22306	3.18809	3.16238	3.16305	3.0436	2.85861	2.79056	3.02026	3.35492	3.75353	4.37635	4.74721	4.85775	5.06394	5.12731	5.00616	5.119	5.11291	4.8728	4.65412
3.52038	3.58423	3.8052	4.25496	4.8239	5.68413	6.84087	7.89343	8.72996	9.29038	9.57354	9.23978	8.74139	8.23169	7.66813	6.99077	6.76161	6.67231	6.88332	7.46916	8.80325	10.3926	13.2696	16.3201	19.4735	22.1006	24.4261	24.3433	23.8328	22.5248	20.417	17.6207	15.6185	13.3134	11.5259	10.7466	10.8055	11.2533	12.0711	12.4402	13.689	14.6159	15.6807	16.8897	18.9544	18.2058	17.3449	15.7355	13.4727	10.3085
0.873119	0.844001	0.825835	0.828932	0.851051	0.918089	1.00316	1.09203	1.10847	1.1314	1.13341	1.20392	1.29323	1.39838	1.48569	1.58966	1.54257	1.4409	1.32063	1.25417	1.06115	0.940496	0.875938	1.01101	1.09035	1.31163	1.65304	1.97327	1.95712	1.97952	1.97832	1.71281	1.43844	1.34807	1.26974	1.13579	1.14026	1.15756	1.17313	1.14755	1.08826	1.05596	0.977526	0.836095	0.699744	0.619794	0.510042	0.555881	0.74064	0.948832
6.3896	6.1757	5.93525	5.5472	5.28075	5.14063	5.07073	5.13417	5.13491	4.92168	4.51848	4.13802	3.7979	3.6776	3.69488	3.81221	3.79499	3.53059	2.94706	2.34817	1.71626	1.23472	0.965492	0.911889	0.902581	0.989675	1.03566	1.03728	1.03695	1.0303	1.02698	1.04612	1.12445	1.15506	1.20342	1.21252	1.19951	1.10992	1.01922	0.908973	0.814217	0.78054	0.753084	0.756036	0.807363	0.909769	0.999604	1.17752	1.33323	1.42671
1.76494	1.8217	1.89322	1.95966	1.95981	2.02014	2.01572	1.99667	2.08816	2.24683	2.36353	2.6308	3.00648	3.34377	3.58603	3.76166	3.67757	3.30067	2.76097	2.27162	1.78056	1.48352	1.33183	1.28579	1.20836	1.22748	1.15893	1.15584	1.26324	1.46156	1.85373	2.33461	2.7038	3.07519	3.32815	3.11026	2.79018	2.64134	2.26469	1.93357	1.84712	1.84318	1.70375	1.89773	2.23091	2.77244	3.34089	4.00539	4.31223	4.38065
0.782472	0.775084	0.763694	0.71713	0.704849	0.695778	0.64461	0.598149	0.60389	0.625404	0.637685	0.672401	0.771523	0.800518	0.819096	0.867887	0.938569	0.949564	0.9796	1.00187	0.99035	0.971424	0.922527	0.899251	0.873114	0.825373	0.807285	0.790919	0.782709	0.786241	0.806263	0.832259	1.01217	1.27681	1.63407	2.01905	2.36098	2.48979	2.40766	2.12727	1.89088	1.6153	1.41513	1.30883	1.36345	1.31439	1.39297	1.45551	1.51861	1.49924
1.00212	1.14022	1.42422	1.89789	2.47239	3.10916	3.55645	3.60554	3.38692	3.05774	2.51476	2.15073	2.08299	2.21786	2.20567	2.42235	2.54439	2.60512	2.57438	2.76414	2.82298	3.06896	3.29076	3.48838	3.56287	3.58691	3.22171	2.73343	2.26641	1.7664	1.35888	1.30389	1.45904	1.73274	2.19942	2.7324	3.13742	3.41949	3.70808	4.00274	4.18508	4.57822	5.07553	5.49371	5.74655	5.96211	5.72436	5.33904	4.77092	4.04496
4.05418	3.42461	3.05886	2.31896	1.54017	1.37463	1.27882	1.19865	1.19089	1.22093	1.29378	1.44977	1.51936	1.56149	1.57199	1.56838	1.44116	1.45136	1.50978	1.55731	1.62361	1.74609	1.77181	1.74278	1.78088	1.78863	1.76763	1.74415	1.75256	1.71837	1.74713	1.86301	2.00005	2.13149	2.2908	2.4052	2.47534	2.66601	2.82766	2.96544	3.08488	3.21641	3.22146	3.28141	3.27041	3.27831	3.20292	3.0745	2.87072	2.79163
2.84149	2.80363	2.795	2.71672	2.62053	2.62044	2.63268	2.67208	2.75266	2.833	2.88428	2.8036	2.58689	2.31794	2.03582	1.74744	1.50067	1.3632	1.28864	1.22275	1.20299	1.29405	1.43518	1.54152	1.69659	1.89734	1.96454	1.8784	2.00019	2.13805	2.14814	2.31559	2.61995	2.63197	2.5407	2.50013	2.34707	2.12427	2.02661	1.9059	1.81689	1.73353	1.66552	1.45702	1.32747	1.17626	1.00591	0.845977	0.834793	0.80541
2.48128	2.42233	2.38796	2.48948	2.67106	2.60492	2.68457	2.95264	3.29353	3.74038	4.62382	5.55318	6.26044	6.60082	6.77508	6.49857	6.04309	5.51203	5.06999	4.47749	3.99199	3.49652	3.3508	3.1864	3.15946	3.1383	3.22686	2.75599	2.34478	2.00541	1.76097	1.48602	1.48662	1.5211	1.45214	1.36739	1.32809	1.40392	1.48462	1.69348	1.89445	2.13547	2.29065	2.43436	2.45979	2.48387	2.33781	2.12761	1.95688	1.88201
0.925662	0.963641	1.01083	1.08298	1.13254	1.18885	1.26372	1.32988	1.43035	1.6404	1.79713	1.98668	2.11982	2.16668	2.11297	1.91359	1.61234	1.34024	1.15914	0.964712	0.879545	0.845736	0.818813	0.730286	0.697302	0.694472	0.707841	0.770051	0.802602	0.812115	0.840685	0.861849	0.801745	0.790524	0.783299	0.701281	0.603889	0.539165	0.557448	0.621493	0.78425	0.948203	1.12275	1.1327	1.06596	0.91376	0.788012	0.674717	0.68256	0.784218
8.72509	7.31739	6.30727	4.6529	3.13089	2.31312	2.17071	2.17803	2.20024	2.30408	2.30701	2.19931	2.12975	2.15646	2.20221	2.36314	2.65052	2.9497	3.13457	3.2752	3.42674	3.55808	3.6084	3.91501	4.14013	4.26199	4.48054	4.88058	4.97275	5.17381	5.39694	5.31178	4.86228	4.30931	3.71332	3.03913	2.4675	2.21028	2.14259	2.09971	2.51347	3.06866	3.60285	4.19482	4.70918	4.49092	4.05541	3.46568	2.66304	2.02062
24.5825	24.9984	25.0311	25.4002	24.7775	24.0579	23.1422	22.7015	22.6178	22.9575	23.3524	24.3957	25.2461	26.1132	27.9784	29.671	31.2324	32.856	34.0651	34.3189	35.2326	35.6583	36.0083	36.7831	37.1632	35.7406	33.7489	31.0864	27.1999	22.6339	19.5753	16.9583	14.7564	13.5112	13.1948	13.2613	13.3767	14.1253	15.8927	18.2316	19.3687	21.0344	22.0666	21.6774	20.3924	19.6238	18.3693	17.5649	17.1392	17.3777
1.60504	1.50617	1.49878	1.45531	1.484	1.54931	1.72845	1.80959	1.89679	1.84818	1.84692	1.69374	1.63827	1.52825	1.55496	1.54566	1.62534	1.59885	1.60094	1.45203	1.26352	1.06898	0.944221	0.871255	0.869416	0.924944	0.967203	0.990808	0.999126	1.0541	1.08637	1.22255	1.38114	1.51266	1.60239	1.77103	1.81198	1.91288	2.10948	2.30396	2.37706	2.50412	2.46901	2.32078	2.24445	2.366	2.62809	3.07034	3.60286	4.10112
7.73256	7.98621	8.00878	8.11524	7.75503	6.96922	5.96896	4.93085	4.17709	3.71495	3.51525	3.38037	4.10275	4.40079	4.65484	5.03222	5.57858	4.7986	4.41135	3.97389	3.39522	2.63875	2.4804	2.12634	1.7998	1.56437	1.51727	1.54702	1.62993	1.75453	1.86118	1.79147	1.6207	1.54532	1.47002	1.3241	1.27739	1.3099	1.34533	1.42754	1.60826	1.7816	1.95354	1.92749	1.84391	1.82104	1.76793	1.68565	1.7397	1.76438
1.7652	1.83681	1.88538	1.94998	1.94558	1.80361	1.56337	1.31687	1.09709	0.898969	0.824875	0.825643	0.855395	0.865088	0.907358	1.02177	1.16448	1.21469	1.31926	1.34131	1.21668	1.07623	1.06584	1.04405	1.10368	1.23981	1.3209	1.28162	1.24847	1.20661	1.17766	1.28978	1.49636	1.64711	1.76476	1.80768	1.69135	1.48426	1.29286	1.12609	1.01705	0.931277	0.898132	0.866721	0.838297	0.768506	0.73467	0.747424	0.837737	0.972401
2.84752	2.40569	2.18702	1.61817	1.73009	2.15448	2.88813	3.50494	4.13433	4.00831	3.94947	3.45997	3.04165	2.47023	2.21772	1.92466	1.78063	1.67697	1.80131	1.95738	2.00916	2.27681	2.53572	2.63502	2.7282	2.86506	2.73192	2.59245	2.52261	2.43775	2.44418	2.43337	2.34663	2.19246	2.08796	1.92525	1.82491	1.76488	1.76403	1.74631	1.70907	2.15795	3.06251	4.32882	5.97083	7.64686	8.53816	8.58801	7.85485	6.4027
0.294559	0.326567	0.37103	0.4499	0.516545	0.581704	0.632571	0.620312	0.588461	0.552045	0.489018	0.400051	0.360015	0.324289	0.306465	0.294327	0.33341	0.363056	0.38993	0.404412	0.445562	0.449888	0.46135	0.468807	0.475644	0.448261	0.432288	0.415897	0.40916	0.401006	0.417858	0.430333	0.417203	0.403494	0.415457	0.458914	0.555205	0.738071	0.950109	1.15703	1.40804	1.58089	1.62959	1.61115	1.56859	1.41416	1.27239	1.18396	1.1659	1.13157
0.723999	0.69661	0.655475	0.602344	0.660776	0.763856	0.984792	1.31627	1.65106	1.80194	1.92436	1.85407	1.61196	1.39169	1.33013	1.25982	1.28905	1.44497	1.54229	1.52023	1.42406	1.34346	1.19508	1.07217	0.995601	1.04161	1.06976	1.239	1.43601	1.63484	1.79418	1.907	1.77312	1.62881	1.47409	1.23778	1.05882	1.03781	0.987281	0.911045	0.869187	0.792866	0.684027	0.585792	0.574708	0.618577	0.7081	0.812011	0.920072	0.998179
4.35616	4.04533	3.84416	3.60947	3.3999	3.4038	3.75366	4.10249	4.5359	4.97579	5.30499	5.53616	5.92995	6.26017	6.38565	6.83501	7.16254	7.09318	7.03453	7.01027	6.34654	5.69073	5.3085	4.65805	4.14587	3.80505	3.45774	2.9797	2.58893	2.07957	1.73023	1.40045	1.26915	1.24482	1.28307	1.27256	1.40823	1.39877	1.45312	1.61593	1.9019	2.08309	2.379	2.72003	2.9654	3.11862	3.29708	3.43047	3.33569	3.17973
1.77086	2.15996	2.42128	2.73649	3.00984	3.08395	2.73316	2.34107	2.03682	1.81428	1.8421	1.97742	2.15962	2.34649	2.36062	2.08824	1.95266	1.80515	1.55264	1.54077	1.69059	1.86693	2.12092	2.58992	2.87054	3.07734	3.11649	3.10148	2.9718	2.80836	2.73973	2.84731	2.70371	2.5496	2.6163	2.58581	2.35744	2.38534	2.31429	2.02736	1.87236	1.84539	1.77026	1.85992	2.22663	2.43192	2.56626	2.73824	2.75385	2.36655
1.58211	1.58671	1.53376	1.42893	1.35255	1.20433	1.01987	0.901949	0.817447	0.752613	0.734725	0.751967	0.721552	0.690276	0.645306	0.610239	0.558832	0.555092	0.562768	0.568744	0.552525	0.56981	0.57925	0.556693	0.546209	0.5686	0.56418	0.543519	0.552882	0.560501	0.568945	0.596429	0.656692	0.706542	0.737413	0.737407	0.721528	0.700806	0.709176	0.753676	0.868585	1.0051	1.15818	1.374	1.6014	1.78889	1.99008	2.09137	2.0573	1.98617
2.41654	2.44077	2.63822	2.83197	3.25243	3.56587	3.95422	3.89141	3.68152	3.30129	3.07137	2.7184	2.75351	3.07795	3.61952	4.1089	4.80096	5.2355	5.47299	5.17771	4.85713	4.18486	3.64073	3.0316	2.74111	2.3274	2.19708	2.14976	2.33287	2.57235	3.15007	3.77954	4.46331	5.14551	5.95784	6.41432	6.52487	6.55947	6.16572	5.46205	4.95625	4.61343	3.92672	3.57279	3.31615	2.83228	2.32801	2.12779	1.91049	1.61365
0.470666	0.556424	0.667378	0.8734	1.23541	1.66759	1.98898	2.28035	2.42985	2.72773	3.23755	3.82858	4.6655	5.6645	5.99782	5.91756	5.82192	5.11988	4.18791	3.56946	2.95688	2.17445	1.74397	1.4907	1.29722	1.2953	1.49631	1.63905	1.68268	1.73559	1.71663	1.58004	1.48813	1.5162	1.46531	1.44806	1.63526	1.89952	2.04151	2.32858	2.68829	2.72528	2.66787	2.79327	2.8636	2.88455	3.17621	3.53274	3.63093	3.62024
5.58066	5.6012	5.39001	5.14619	4.79941	4.25059	3.6968	3.3316	2.88813	2.51528	2.09293	1.89036	1.81808	1.937	2.03596	2.34758	2.41151	2.36157	2.31806	2.37018	2.29202	2.33635	2.33029	2.32895	2.31991	2.49927	2.63747	2.83154	3.05294	3.07395	2.86311	2.64738	2.46238	2.08366	1.82922	1.9288	2.06341	2.3567	2.75732	3.19916	3.14299	3.23245	3.30997	3.50645	3.661	4.07049	4.16277	3.81492	3.36361	2.88508
3.67259	3.75203	3.96827	4.34008	5.03576	5.76377	6.20779	6.34644	6.50985	6.35492	6.41254	7.01047	7.91475	8.49276	9.24884	9.5321	9.08495	8.35833	7.52082	6.40285	5.39101	4.69785	3.88203	3.18286	2.61717	2.10401	1.634	1.44128	1.33349	1.25896	1.29586	1.397	1.45038	1.54761	1.74411	2.03289	2.43292	2.9769	3.71601	4.43655	4.94435	5.04877	4.85959	4.24189	3.38774	2.5362	1.94523	1.58972	1.54933	1.81568
2.16932	2.39406	2.57772	3.04873	3.45292	3.64367	3.67968	3.54835	3.10473	2.64219	2.28112	2.03265	1.93607	2.06694	2.30481	2.58182	2.81885	3.1706	3.44435	3.67625	4.08557	4.62908	5.06573	5.66894	6.29807	6.59522	6.98979	7.46845	7.96152	8.59805	9.86245	11.0939	12.9866	14.6529	15.7173	16.1691	16.4315	15.4485	14.9613	15.5888	16.7324	17.7871	19.0035	19.4521	18.9773	17.8041	16.6783	16.0509	15.7643	15.5265
2.16889	2.11043	2.00654	1.81448	1.62374	1.39126	1.26002	1.20468	1.20302	1.2926	1.4022	1.48318	1.56831	1.67105	1.55329	1.46301	1.29437	1.0748	0.94051	1.01405	1.05236	1.2027	1.48109	1.67534	1.8627	2.1736	2.54317	2.83377	3.23662	3.49256	3.63292	3.53606	3.4055	3.00873	2.66438	2.27244	1.9601	1.61371	1.39907	1.19049	1.00864	0.913929	0.945178	1.04763	1.18782	1.38282	1.51613	1.52992	1.50555	1.41901
7.97656	8.00995	8.23484	8.47511	8.98773	9.40342	9.72098	9.58473	9.3967	8.95199	8.39657	7.86326	7.75083	7.4301	6.93487	6.56167	6.57506	6.5912	6.83635	7.6238	8.48337	8.50202	7.82618	7.04745	5.94633	5.07287	4.83617	5.14504	5.55607	5.61871	4.96895	4.11837	3.18457	2.29611	1.78877	1.71789	1.69682	1.78261	1.77808	1.79312	1.8058	1.85879	1.85971	1.91758	1.92031	1.89371	1.97962	2.02316	1.97533	1.96889
1.83937	1.72692	1.60781	1.33234	1.06208	0.838237	0.64542	0.508808	0.484329	0.50959	0.575276	0.660162	0.7296	0.749731	0.886419	1.06529	1.24039	1.4811	1.80882	1.95753	2.00695	2.05802	2.01986	1.8261	1.62587	1.4023	1.14001	0.915167	0.878276	1.03244	1.30207	1.60801	1.94982	2.16737	2.17863	2.05685	1.91781	1.67031	1.35362	1.05821	0.857865	0.630392	0.516259	0.509531	0.575603	0.580581	0.636364	0.648502	0.773783	1.04453
1.07749	1.18957	1.34668	1.76231	2.27223	2.74505	3.1753	3.396	3.2062	2.71554	2.24896	1.73166	1.32301	1.09118	1.01982	0.929619	0.858578	0.831696	0.86427	0.929267	1.10451	1.42655	1.79746	2.12172	2.48642	2.64294	2.52572	2.27546	2.06305	1.72369	1.49353	1.39343	1.29696	1.18677	1.13378	1.07364	1.06006	1.0743	1.09017	1.18122	1.27461	1.33363	1.46176	1.55553	1.57007	1.66611	1.8434	2.09432	2.42059	2.89281
0.901195	0.967466	1.04386	1.14709	1.25703	1.3933	1.46735	1.48279	1.5696	1.59892	1.53404	1.48186	1.42068	1.22864	1.17297	1.19657	1.25484	1.38571	1.59678	1.66928	1.65489	1.57957	1.44712	1.28616	1.21596	1.2062	1.24246	1.28118	1.23724	1.12754	1.05028	0.923629	0.831837	0.823696	0.891713	0.922875	1.06933	1.27625	1.56068	1.81645	2.08563	2.2565	2.22815	2.11914	1.94101	1.79494	1.66847	1.68449	1.63627	1.66005
5.79925	5.56873	5.276	4.87141	4.43135	4.12549	4.31319	4.77214	5.39192	5.89579	6.17119	6.15639	6.0033	5.62238	5.36478	5.07783	5.13015	5.98543	7.04001	8.07815	9.19147	9.39996	8.00238	6.61173	5.17566	3.83465	2.97496	2.88989	2.91793	2.94877	2.95598	3.12308	3.32031	3.20384	3.12295	3.07901	2.95601	2.93884	3.19197	3.45236	3.62529	3.97991	4.36543	4.70492	5.2143	5.92333	6.61224	7.27387	7.87993	8.05446
3.06467	3.05238	3.01516	2.972	2.93946	2.74806	2.65864	2.77413	2.81435	2.89811	3.0098	3.04485	2.76035	2.58556	2.33518	2.19804	2.15858	2.31629	2.48006	2.63455	2.74209	2.92407	2.99926	3.09986	3.34845	3.45424	3.21547	3.03057	2.71674	2.25386	1.86117	1.67642	1.59305	1.68899	1.90313	2.1917	2.46815	2.53977	2.41286	2.23812	2.16581	2.34786	2.73848	3.32194	4.00926	4.46149	4.60374	4.64026	4.69489	4.52462
1.28297	1.2742	1.30979	1.37365	1.38668	1.47732	1.62657	1.77267	1.88647	1.99874	1.90136	1.7718	1.55856	1.37298	1.21079	1.15611	1.09218	1.09806	1.22776	1.43229	1.65958	1.90598	2.0543	2.04062	1.88369	1.65906	1.44868	1.39024	1.28512	1.30171	1.34687	1.41634	1.38046	1.47437	1.51408	1.60715	1.63668	1.70602	1.75998	1.77199	1.70474	1.64131	1.57295	1.48144	1.44177	1.43487	1.47425	1.52493	1.5035	1.47114
2.2267	2.22403	2.11378	2.10243	2.09862	2.2632	2.58658	3.16108	3.70287	4.31288	4.63407	4.66205	4.66801	4.44643	4.17187	4.07194	4.02279	3.58294	3.25101	2.90102	2.47107	2.4132	2.75639	3.17848	3.52823	4.08192	3.96688	3.59008	3.09455	2.712	2.01949	1.74385	1.6881	1.80137	2.02825	2.51446	3.02566	3.474	3.90927	4.21075	4.5436	4.95442	5.54949	5.99788	6.53028	6.99614	7.39863	7.69751	8.49098	9.39532
0.806293	0.867282	0.909054	1.02284	1.02861	0.990246	0.933923	0.908456	0.858363	0.848802	0.886776	0.948952	0.961158	0.986206	1.00284	0.974674	0.936503	0.917141	0.898256	1.22027	1.69582	2.37856	3.31183	4.64188	5.35123	5.84611	6.13052	5.87428	4.96628	4.36686	3.83551	3.0484	2.60403	2.27653	1.9525	1.64495	1.60025	1.4716	1.51224	1.52954	1.5505	1.5492	1.60654	1.62972	1.56913	1.48738	1.4004	1.26887	1.14104	1.11299
9.24649	8.63296	8.18432	7.48185	6.51368	5.63802	5.00796	4.47754	3.80793	3.77549	4.00116	4.16305	4.18489	4.35729	3.82266	3.15296	2.58798	2.21214	1.95578	2.1532	2.37142	2.79044	3.14185	3.48651	3.93218	4.40036	4.55014	4.70951	4.86305	4.79365	5.13318	5.686	6.1696	6.35006	6.41139	6.19388	5.92979	5.73733	5.84495	6.18321	6.14142	5.87387	5.65017	5.17272	4.58942	4.0734	3.75301	3.65863	3.65235	3.67062
5.39356	4.9141	4.30069	3.48838	2.79309	2.39301	2.14273	2.21208	2.27258	2.15215	2.06764	2.09418	2.18778	2.4015	2.77272	3.15446	3.34128	3.36224	3.22994	2.87152	2.39379	1.99101	1.70516	1.40358	1.20486	1.09645	1.04294	0.983967	1.06373	1.1859	1.36077	1.5476	1.83793	2.05199	2.30191	2.47385	2.76554	3.07045	3.56305	4.02513	4.47547	4.676	4.62849	4.43319	4.43421	4.87495	5.99873	7.74433	9.56548	11.3317
3.81611	4.11543	4.52747	4.99559	5.69233	6.12649	6.48728	6.64063	6.83077	7.02623	7.38053	8.07235	8.72848	9.65018	10.4938	11.1033	10.9866	10.6797	9.59709	8.09174	6.53679	5.06442	3.75486	2.97838	2.62694	2.48974	2.59423	2.74765	2.90754	2.9358	2.81717	2.73347	2.49551	2.11015	1.7779	1.51222	1.21785	1.11698	1.07268	0.971049	0.886793	0.85783	0.751486	0.688853	0.714933	0.782733	0.77778	0.841413	0.911371	0.989371
1.10657	1.08519	1.07614	1.0999	1.10567	1.14498	1.27628	1.54827	1.81091	2.16666	2.48337	2.7177	2.68553	2.55502	2.26021	1.93489	1.50694	1.14008	0.867108	0.686723	0.648261	0.744574	0.913526	1.06008	1.25032	1.30274	1.39545	1.54506	1.75793	1.92613	2.19299	2.34392	2.49733	2.59648	2.72537	2.72918	2.75398	2.5962	2.36501	2.01129	1.78407	1.65386	1.65979	1.75181	1.9847	2.16208	2.19194	2.24959	2.36407	2.52442
0.867299	0.898158	0.910182	1.0245	1.24297	1.42674	1.54521	1.64473	1.61747	1.39527	1.23905	1.12965	1.0847	0.996408	1.00528	0.947653	0.959969	0.97789	1.10846	1.25239	1.41871	1.45256	1.37625	1.22867	1.06469	0.91293	0.801588	0.752091	0.742272	0.711729	0.685655	0.679625	0.677747	0.66793	0.660117	0.615234	0.572872	0.539749	0.522884	0.518636	0.531947	0.563653	0.559567	0.532635	0.521114	0.525044	0.488995	0.523799	0.56846	0.615256
3.13744	3.04931	3.02465	3.08834	4.04938	5.39116	6.58576	7.61338	8.2135	7.53414	6.42182	5.36611	4.55028	3.75308	3.51046	3.42804	3.33562	3.08555	3.08336	3.21222	3.47399	3.86859	4.32065	4.56745	4.61484	4.35292	3.80468	3.21991	2.67279	2.28503	2.0957	2.15666	2.30721	2.4246	2.43918	2.40985	2.25592	2.05736	2.02738	2.1361	2.36921	2.63836	2.81517	2.86949	2.74302	2.54241	2.41452	2.40845	2.45457	2.72853
2.57357	2.58175	2.56999	2.67526	2.68169	2.52482	2.40214	2.27611	2.01321	1.90346	1.79414	1.7269	1.70672	1.84873	1.89122	2.06834	2.29074	2.38608	2.30752	2.23566	2.01173	1.65273	1.43225	1.23644	1.06975	0.965269	0.930744	0.831153	0.850139	0.86924	0.97708	1.09122	1.2263	1.33821	1.36487	1.25268	1.25537	1.27906	1.18352	1.24591	1.43581	1.50199	1.60469	1.80349	1.85	1.79929	1.73081	1.61033	1.45999	1.47689
1.57053	1.60967	1.58553	1.55645	1.50133	1.53063	1.56002	1.66719	1.88469	2.11904	2.289	2.33919	2.34211	2.21153	2.1654	2.06262	2.08053	2.09323	2.07388	1.88394	1.774	1.58661	1.4413	1.3811	1.37372	1.31073	1.35195	1.54901	1.80268	2.02603	2.27176	2.45107	2.28202	1.95692	1.68541	1.48787	1.33768	1.40445	1.6542	2.02552	2.3162	2.43832	2.50937	2.42211	2.0998	1.85903	1.77523	1.64947	1.69684	2.02267
1.69161	1.55041	1.42197	1.21478	1.12897	1.12154	1.21478	1.36323	1.42995	1.37004	1.2855	1.10006	0.881492	0.756431	0.641138	0.574147	0.546073	0.555283	0.536438	0.54526	0.524417	0.516649	0.483708	0.463346	0.457525	0.456074	0.435926	0.450466	0.507523	0.668195	0.948989	1.4148	1.92361	2.42773	2.81674	3.11622	3.25963	3.38606	3.55047	3.83034	4.20441	4.7618	5.48043	6.38659	7.25442	8.14623	9.00193	9.65408	9.91784	10.148
1.4564	1.47408	1.53069	1.67684	1.90697	2.16562	2.3333	2.43065	2.37646	2.28339	2.31127	2.50352	2.73971	3.02468	3.21043	3.0577	2.76226	2.50331	2.26927	2.12941	2.12308	2.2215	2.3354	2.42511	2.43055	2.49546	2.40802	2.07123	1.69054	1.35844	0.988074	0.814888	0.826491	0.960072	1.1861	1.45396	1.92537	2.6174	3.38953	4.14971	5.01092	5.2552	5.19089	4.78633	4.26477	3.65775	3.47933	3.42234	3.70878	4.05761
5.2782	5.4531	5.36815	5.37824	4.73419	3.92754	3.03647	2.31138	1.6988	1.34475	1.05907	0.903159	0.773359	0.79996	0.918159	1.16114	1.43864	1.78582	2.04169	2.23205	2.23996	2.11883	1.82864	1.50441	1.16311	0.961905	0.817024	0.764393	0.755767	0.789687	0.771108	0.758775	0.757183	0.785965	0.794975	0.795406	0.802093	0.867426	0.902114	0.912846	1.00784	1.08992	1.10263	1.14076	1.26187	1.2914	1.33541	1.40925	1.49306	1.53101
6.74704	7.64798	8.45223	10.2632	11.6532	12.7835	13.6948	14.185	14.0487	13.7276	13.5835	13.4493	13.9201	14.8708	16.195	17.4723	18.5976	19.2817	20.0367	20.3872	20.334	20.1881	20.0783	19.6239	19.0668	18.9604	18.8556	18.171	17.2904	16.6962	15.5771	14.6243	14.541	14.7563	15.0364	15.7288	16.3562	16.2768	15.8702	15.3559	14.1892	13.1452	13.2122	13.8437	14.6567	16.6232	18.24	18.8391	18.8801	18.1488
4.15579	4.03071	3.92319	3.69075	3.3361	2.97713	2.70517	2.59712	2.61987	2.68267	2.83412	2.9378	2.78937	2.66715	2.60364	2.47277	2.3686	2.35915	2.27473	2.16326	2.0618	1.96125	1.83645	1.73263	1.50084	1.28308	1.10256	0.962142	0.859243	0.876656	0.891098	0.872972	0.88818	0.904985	0.903846	0.904825	1.03216	1.16607	1.32353	1.66227	2.2159	2.62891	3.1043	3.59803	3.79867	3.69404	3.54043	3.22815	2.79889	2.54281
1.68681	1.85013	1.95579	2.06346	2.16753	2.28037	2.12396	1.92811	1.79634	1.6692	1.5544	1.53378	1.56604	1.51487	1.55499	1.6283	1.77934	2.00583	2.40178	2.77383	3.18703	3.64669	3.9372	4.02829	3.89331	3.59373	3.10182	2.62193	2.22433	2.07234	2.07489	2.32325	2.73338	3.1196	3.38935	3.43679	3.15255	2.67123	2.13506	1.60381	1.4392	1.51803	1.77058	2.14251	2.51051	2.53032	2.51494	2.42451	2.35276	2.47998
5.82572	5.62299	5.47767	4.98386	5.34644	5.67704	6.35864	6.95042	7.04341	7.11993	6.53662	5.13757	4.03768	3.54461	3.00572	3.03475	3.87154	4.69927	4.85508	5.33694	6.15808	6.37265	6.09643	6.2713	6.03293	5.11541	4.39096	4.0685	3.55069	3.1348	3.45028	3.85581	4.68715	5.61093	6.63137	6.71394	6.7923	5.66603	4.47867	3.30678	2.58552	1.72683	1.57878	1.52281	1.32591	1.23662	1.24309	1.24119	1.24357	1.36838
5.89183	6.07689	6.2741	6.78523	6.68872	6.89896	6.58583	6.10074	5.4147	4.83421	4.1432	3.8156	3.42617	3.01583	2.68068	2.53834	2.11444	1.97787	2.09562	2.33986	2.69581	3.36705	3.74514	3.82836	3.77058	3.6008	3.47603	3.79057	4.48525	5.583	6.58948	7.21345	7.51051	7.28955	6.69551	6.2273	6.12449	6.07371	6.43985	6.60701	6.47559	6.02267	5.30295	4.25805	3.28207	2.60855	2.02792	1.6876	1.87898	2.28492
12.2159	11.3209	10.3874	8.87739	7.03176	5.67396	4.63113	3.8552	3.34579	3.4071	3.52702	3.9481	4.47759	4.98563	5.23734	5.44753	5.02844	4.63249	3.83242	3.05009	2.27978	1.78755	1.3721	1.41346	1.63427	2.07845	2.68908	3.29896	3.77083	4.10769	4.17554	4.01386	3.77162	3.54441	3.35902	3.25177	3.30975	3.2798	3.14988	3.12914	3.25401	3.48685	3.90339	4.53832	5.03319	5.36353	5.5198	5.60522	5.48164	5.38016
10.7153	10.5588	10.4804	10.4125	10.4609	10.7294	11.0808	11.5197	11.7139	11.6501	11.1371	10.3714	9.30973	8.3481	7.39885	6.5783	5.8137	5.03467	4.13692	3.40927	2.95824	2.79657	2.95811	3.4181	4.01479	4.47057	4.82809	4.98762	5.02842	4.74271	4.49608	4.14009	3.87376	3.49144	3.33522	3.19769	3.056	2.84015	2.69363	2.41539	2.04059	1.88507	1.7573	1.63868	1.68442	1.95927	1.93915	1.93445	1.90258	1.73497
0.9469	0.864272	0.813933	0.703283	0.611457	0.578257	0.571958	0.605847	0.665277	0.751341	0.790329	0.814668	0.786762	0.745014	0.629581	0.550037	0.538644	0.53664	0.598456	0.713674	0.847035	0.901613	0.951565	0.914817	0.868728	0.768389	0.704124	0.631229	0.568766	0.550154	0.578162	0.604263	0.669564	0.765131	0.819543	0.994694	1.35668	1.80448	2.34603	2.95762	3.45723	3.75147	3.92186	3.9305	3.8235	3.56104	3.21507	2.7982	2.46444	2.1326
0.540508	0.577931	0.600155	0.605555	0.59977	0.60548	0.614632	0.631969	0.689037	0.754791	0.794038	0.758646	0.75703	0.719549	0.738532	0.846307	1.03648	1.16732	1.38651	1.52144	1.50638	1.4254	1.33867	1.14791	1.00429	0.925589	0.878554	0.907606	0.984751	1.07902	1.19755	1.30638	1.30941	1.27021	1.17876	1.07467	0.97253	0.962994	0.993633	1.06979	1.12761	1.17977	1.17974	1.22023	1.38777	1.63834	1.94604	2.26429	2.56217	2.55413
1.23554	1.27296	1.29064	1.23192	1.24027	1.31176	1.38826	1.54061	1.77542	1.99652	2.18829	2.2298	2.18194	2.12263	2.17739	2.14234	2.27351	2.38064	2.38867	2.21627	2.05219	1.78293	1.53881	1.43229	1.40058	1.41142	1.4647	1.58366	1.65075	1.67211	1.6727	1.72712	1.6864	1.63353	1.61383	1.61627	1.54222	1.5541	1.54923	1.5569	1.59147	1.59366	1.4985	1.38127	1.33782	1.24351	1.20493	1.22585	1.2739	1.17973
19.0154	20.0782	19.6849	19.8482	19.2775	18.1714	16.3371	15.005	13.4115	11.8227	9.60304	7.40887	5.89416	4.5622	3.48293	3.36784	3.47423	3.26795	3.27881	3.39218	3.00673	2.68329	2.46885	2.06475	1.71179	1.61169	1.51948	1.54187	1.79667	1.92564	2.35914	2.77915	3.59094	4.63798	6.21744	7.17845	8.72204	9.4672	9.78882	9.20961	8.9773	7.5532	6.37269	4.9211	3.84719	2.75443	2.2587	1.88945	1.94888	1.98659
13.8822	13.7709	13.3113	12.7562	12.0485	11.3694	10.8187	10.7458	10.7608	10.4863	9.75789	8.93887	7.95595	7.04203	6.71533	6.80804	6.90078	6.85122	6.57329	5.80142	4.80169	3.90874	3.25637	2.76793	2.52266	2.29003	1.98809	1.69222	1.43094	1.29902	1.34178	1.49227	1.54513	1.60258	1.54182	1.52266	1.42697	1.42033	1.39557	1.40625	1.3629	1.43465	1.55824	1.70435	1.86265	2.00311	2.12649	2.15238	2.28306	2.34546
1.07419	1.06199	1.05137	1.09815	1.17596	1.20788	1.28037	1.31418	1.22178	1.12432	1.12358	1.12588	1.18214	1.38362	1.50861	1.57355	1.56542	1.56349	1.43103	1.31642	1.21266	1.20771	1.25417	1.36982	1.49916	1.60173	1.61602	1.48102	1.31446	1.25895	1.16636	1.12778	1.24466	1.45532	1.55996	1.80026	2.07074	2.32315	2.58196	2.90486	3.12874	3.21187	3.08967	2.78962	2.38952	1.99261	1.70687	1.5798	1.53196	1.44971
0.814691	0.855012	0.873757	0.917913	1.00352	1.16841	1.19594	1.27878	1.33553	1.40242	1.43954	1.594	1.68285	1.69709	1.64248	1.50986	1.30527	1.1147	1.03603	1.07461	1.20608	1.39684	1.60091	1.76674	1.79761	1.78957	1.78713	1.73226	1.64732	1.55576	1.49499	1.33108	1.23236	1.11967	1.10962	1.05135	1.08761	1.07039	1.08785	1.04033	1.07915	1.0938	1.19102	1.36374	1.5314	1.57963	1.59728	1.50731	1.27688	1.11473
1.43432	1.39459	1.36886	1.35532	1.40298	1.55377	1.70735	1.91782	2.03212	2.1483	2.22352	2.19191	2.14972	2.10111	2.06836	1.98951	2.07197	2.12015	2.30928	2.42665	2.51767	2.51762	2.43121	2.10635	1.81459	1.5476	1.27352	1.09009	1.06787	1.0505	1.16818	1.31889	1.43462	1.5061	1.57324	1.42382	1.2573	1.07651	0.890829	0.710325	0.688304	0.671014	0.688308	0.750767	0.833798	0.822336	0.84335	0.894802	0.874324	0.837674
2.09423	2.15968	2.09702	2.05351	1.88267	1.74201	1.76551	1.91363	2.05933	2.28577	2.51154	2.37579	2.22467	2.10419	1.95782	1.7866	1.73285	1.65774	1.55371	1.43089	1.31389	1.16993	1.10268	1.28616	1.6855	2.37613	3.16728	3.95979	4.48578	4.75915	4.60699	4.48333	4.30026	4.00211	3.86592	3.87301	3.68276	3.39387	3.33448	3.1214	2.88027	2.78734	2.7221	2.54873	2.3891	2.37049	2.37093	2.7422	3.25858	3.99449
20.3732	20.002	19.4567	18.5188	17.2797	15.5583	13.6907	11.9308	9.98411	8.65253	7.71587	7.07465	6.63013	6.50465	5.96604	5.35016	4.76503	4.13566	3.62503	3.58473	3.87277	4.34572	4.94851	5.48393	5.8877	6.07687	6.24998	6.30471	6.70171	7.05173	8.0642	9.1096	10.4101	11.7313	13.8889	15.5875	17.3711	19.7193	21.9765	23.3546	24.5718	25.7578	25.662	24.5144	23.1208	21.9679	20.2625	19.1255	19.1291	19.329
18.3367	17.6632	17.1642	15.7167	14.6996	14.0284	13.1424	12.2491	11.3451	10.4405	9.38962	8.59504	8.11375	8.68166	9.36198	10.3171	11.7282	12.3675	11.9567	11.6359	11.1837	9.61405	8.77979	7.69178	6.64057	5.63182	5.03835	4.08407	3.50759	2.92423	2.41914	2.15662	2.00607	2.00621	2.08343	2.08551	2.15875	2.32999	2.47795	2.38985	2.36157	2.2367	2.12561	2.10503	2.16414	2.24262	2.37886	2.46506	2.42215	2.54023
0.937411	0.939804	0.923052	0.906395	0.802966	0.697679	0.629863	0.613437	0.636701	0.7192	0.80656	0.870935	0.880306	0.900654	0.892076	0.884528	0.868065	0.904954	0.935342	0.938125	0.919238	0.921482	0.852884	0.776158	0.79292	0.84593	0.856015	0.897673	0.896298	0.778565	0.643478	0.555829	0.506445	0.491576	0.661273	1.03828	1.53947	2.0902	2.67884	3.1941	3.40481	3.40123	3.27343	3.1187	2.77838	2.46501	2.22078	2.02708	1.82791	1.74599
2.60463	2.32997	2.12148	1.58752	1.19882	1.00092	0.890224	0.843798	0.908931	0.98103	1.17859	1.27969	1.49548	1.9236	2.65905	3.34009	4.07757	4.59183	4.67412	4.20547	3.5661	2.86501	2.21973	1.78955	1.51845	1.57404	1.67873	1.95638	2.23526	2.6974	2.93114	3.28229	3.41968	3.60784	3.76376	3.93397	4.09482	4.33944	4.56369	4.61168	4.66153	4.41416	4.02604	3.46179	2.93832	2.35481	1.9086	1.58743	1.50319	1.48611
3.15101	3.06883	2.9916	2.84712	2.72581	2.70288	2.68695	2.64086	2.48507	2.28927	1.99991	1.67319	1.40178	1.20381	1.10496	1.09695	1.1012	1.14073	1.18508	1.20516	1.17222	1.23619	1.24402	1.27704	1.34344	1.45502	1.50922	1.64258	1.88531	2.08581	2.30929	2.47958	2.5616	2.42885	2.29591	2.11517	1.9323	1.75248	1.67732	1.63172	1.54723	1.46325	1.48096	1.60617	1.80748	2.09656	2.40277	2.56125	2.43346	2.12759
2.32284	2.40769	2.51478	2.74168	3.18297	3.72114	4.09519	4.32276	4.36718	3.749	3.05847	2.37641	1.80306	1.4209	1.54162	1.84818	2.33518	2.85365	3.14819	3.16515	2.93626	2.463	1.90829	1.47258	1.28115	1.25061	1.49886	2.13341	3.22756	4.42071	5.76242	6.8134	7.14316	6.55215	5.56539	4.20706	2.99252	2.14619	1.7972	1.63467	1.63027	1.56975	1.48601	1.41261	1.4073	1.46382	1.59622	1.78607	1.92076	1.949
3.52513	3.40028	3.18518	2.84759	2.52427	2.03652	1.66865	1.38789	1.16976	1.07616	1.17808	1.31599	1.47959	1.77964	2.02269	2.00422	2.02778	2.10865	1.92522	1.71647	1.64778	1.43891	1.18751	1.1502	1.12367	1.15035	1.26499	1.49509	1.84057	2.39806	2.87059	3.54191	4.19468	4.42507	4.44918	4.59395	4.34366	3.9011	3.79746	3.58481	3.37143	3.34936	3.34108	3.15958	3.09576	2.73203	2.3399	2.11517	1.96682	1.76996
1.61232	1.81051	1.94502	2.20639	2.24773	2.38718	2.40029	2.50123	2.77425	3.30105	3.81871	4.47665	4.99038	5.23819	5.27009	5.08475	4.65252	4.15612	3.68435	3.12836	2.65666	2.31653	2.09456	1.91764	1.79999	1.64721	1.43579	1.21959	1.04268	0.913585	0.839102	0.846728	0.842231	0.843531	0.88578	1.02383	1.10535	1.16633	1.22422	1.23694	1.06648	0.929091	0.843449	0.724739	0.669371	0.719042	0.750117	0.723153	0.776531	0.793541
1.26654	1.15588	1.23439	1.20293	1.18573	1.22711	1.31356	1.15183	1.07539	1.0317	1.00794	1.0107	1.07553	1.07355	1.06638	1.05875	0.972961	0.960032	0.957315	0.896644	0.789559	0.731575	0.697486	0.71707	0.848705	1.03783	1.22207	1.33407	1.39061	1.33751	1.2604	1.1824	1.12336	1.15563	1.32431	1.62013	1.91612	2.19971	2.48115	2.78454	2.89556	3.0482	3.18158	3.08318	2.6465	2.29984	1.85673	1.40402	1.16281	1.13969
3.76886	3.64981	3.62971	3.56701	3.59017	4.00305	4.4926	4.63695	4.79556	5.14383	5.12853	5.23732	5.79974	6.34877	6.79601	7.46334	7.86178	8.14347	8.29477	8.08787	7.40194	6.58701	5.55519	4.39381	3.55863	3.09819	2.77388	2.65724	2.70255	2.64375	2.42781	2.24516	1.97957	1.68729	1.52945	1.53464	1.72411	2.11108	2.8146	3.5382	4.47241	5.08356	5.64486	6.05363	6.60384	6.96477	7.9998	9.06787	10.2088	10.991
2.19854	2.2449	2.35069	2.41042	2.54865	2.71039	2.82497	2.75118	2.68439	2.57119	2.37033	2.08038	1.92449	1.73458	1.54661	1.3634	1.26934	1.1462	1.09971	1.0927	1.07855	1.09888	1.13196	1.16995	1.17432	1.32836	1.71787	2.24031	2.72292	3.20501	3.45488	3.18415	2.62044	2.06448	1.53732	1.26202	1.38651	1.88989	2.57383	3.30943	3.93613	4.32646	4.37796	4.32506	4.27922	4.25987	4.40586	4.66218	4.68363	4.42239
3.04585	2.91783	2.77205	2.60835	2.50476	2.43628	2.48119	2.46929	2.29023	2.10692	1.93584	1.83246	1.94674	2.24959	2.66525	3.07465	3.33737	3.45416	3.41253	3.15507	2.792	2.37284	2.08179	1.91112	1.86413	1.94889	2.26222	2.58355	2.90861	3.27914	3.52982	3.62425	3.54871	3.51124	3.34119	3.29267	3.16121	3.10364	2.88076	2.72817	2.43924	2.21806	1.89624	1.66109	1.40792	1.199	1.05252	1.18442	1.34387	1.60258
1.46686	1.24324	1.21477	1.12733	1.17339	1.34183	1.66977	1.78809	1.74861	1.69832	1.57877	1.3259	1.22641	1.23502	1.23656	1.28649	1.43759	1.58893	1.67514	1.76453	1.81904	1.77762	1.61874	1.53328	1.41569	1.38335	1.42453	1.60916	1.78765	1.98897	2.03301	2.05383	1.90398	1.65233	1.42476	1.34321	1.26424	1.33923	1.41834	1.44015	1.40849	1.41375	1.2852	1.23205	1.22743	1.15101	0.991835	0.999066	1.03085	1.06258
1.99821	1.94165	1.88387	1.92409	1.8314	1.6839	1.63447	1.5717	1.40408	1.23808	1.0738	0.903453	0.787155	0.760457	0.770604	0.846224	0.969427	1.12102	1.2811	1.48438	1.60111	1.65209	1.62584	1.5048	1.33682	1.21674	1.08259	0.970759	0.947237	0.971855	1.0103	1.11971	1.20454	1.29172	1.30586	1.31322	1.30848	1.3471	1.29194	1.27414	1.20637	1.08584	0.976204	0.968479	0.98837	1.03827	1.12287	1.21421	1.27426	1.32111
2.77066	2.72515	2.80531	2.85212	3.21697	3.59093	4.21795	4.57996	4.98873	5.32184	5.80127	6.01598	6.54754	6.93968	7.32997	7.54355	7.84507	7.97682	7.99941	7.78345	7.40406	6.84035	6.35129	5.99947	5.74281	5.49664	5.15175	4.45452	3.64851	2.84771	2.14793	1.65574	1.47639	1.42126	1.40938	1.47758	1.63424	1.93493	2.27104	2.79569	3.46962	4.02737	4.41546	4.84787	5.07602	4.9562	5.01139	4.94587	4.63855	4.31395
1.33888	1.39353	1.42436	1.63096	1.90458	2.06891	2.31609	2.57919	2.62472	2.40245	2.26737	1.96404	1.67775	1.55583	1.6852	1.84422	2.03868	2.26105	2.34323	2.33187	2.25136	2.20128	1.97453	1.74727	1.59155	1.54424	1.54534	1.72359	1.93798	2.04435	2.0279	1.92762	1.70557	1.50497	1.38906	1.33335	1.44024	1.83011	2.38095	3.07589	3.81002	4.44231	4.7211	4.76739	4.5008	4.15714	3.68295	3.34224	2.97979	2.65513
1.21456	1.4411	1.59579	1.80335	1.93831	1.95504	1.80506	1.65102	1.69519	1.72637	1.78912	1.89107	2.02252	1.90761	1.96525	2.09058	2.17977	2.1983	2.23735	2.11108	2.05302	2.04561	2.01364	2.0853	2.12309	2.03119	1.90323	1.87503	1.8121	1.73968	1.59519	1.4531	1.25321	1.0636	0.963464	0.9844	1.02183	1.03354	1.05936	1.05606	1.03967	1.02472	1.17739	1.43824	1.72676	1.97441	2.27815	2.33505	2.15852	1.99042
2.64962	2.7954	2.99962	3.32124	3.59829	3.82965	4.00268	3.98641	3.97018	3.97647	4.0508	4.28194	4.53584	4.77225	5.00235	4.89407	4.60486	4.60306	4.58467	4.4651	4.5104	4.47477	3.98662	3.54237	3.16901	3.1083	3.21568	3.67444	4.09158	4.59137	4.61974	4.53478	4.10194	3.60676	2.92211	2.50475	2.18727	2.18569	2.32204	2.68618	2.96275	3.54193	3.99905	4.33401	4.48869	4.78188	4.43405	4.15752	4.07125	4.06745
5.08742	5.08641	5.1558	5.13867	5.24578	5.39062	5.5371	5.52942	5.53396	5.52509	5.42782	5.47181	5.69078	5.95836	6.02281	5.79681	5.16301	4.24263	3.14645	2.26571	1.73285	1.51015	1.48107	1.63608	1.80748	1.97651	2.16952	2.47617	2.88008	3.38391	3.8446	4.26526	4.5208	4.54924	4.37886	4.24828	4.05992	4.00107	4.15344	4.36666	4.44838	4.54477	4.53448	4.29042	4.08925	4.02127	4.021	4.06131	4.3262	4.70506
0.540837	0.541874	0.552881	0.599381	0.627167	0.69353	0.785377	0.896221	1.05663	1.29974	1.52079	1.82566	2.28469	2.85525	3.33036	3.94819	4.61271	5.11616	5.45634	5.90361	6.14587	6.18437	6.1382	6.01084	5.7883	5.67697	5.74693	5.93381	6.14702	6.40148	6.36411	6.04975	5.46193	4.78082	3.93774	3.27511	2.67325	2.38651	2.36504	2.43215	2.63473	2.91743	3.13229	3.13836	3.24963	3.27327	3.46338	3.71074	4.16012	4.656
7.27481	7.92449	8.29454	8.99971	9.81009	10.0436	9.81345	9.28423	8.4547	7.23794	6.20683	5.24443	4.61876	4.02153	3.49192	3.03968	2.65799	2.4665	2.69703	3.26633	3.6567	4.09816	4.26629	4.09092	3.75811	3.8733	3.99297	4.24351	4.97576	5.77417	6.26928	6.99989	7.80206	8.30164	8.80034	9.30916	9.46229	9.3371	8.98061	8.82171	8.63884	8.42881	8.39041	8.21825	7.70078	7.53877	7.71066	8.18199	9.55846	10.968
3.18134	3.32315	3.42981	3.57055	3.72246	3.92223	4.07304	4.16591	4.36931	4.55604	4.5902	4.70271	4.8983	5.05495	5.05154	5.0369	5.09286	5.02329	5.01323	4.99112	5.1922	4.99934	4.7965	4.58208	4.73026	4.38677	4.46153	4.85536	5.25636	5.34294	5.86843	6.08431	6.12302	6.12549	6.2929	6.37569	6.88009	7.50653	8.07531	8.78936	9.81668	10.7442	11.7168	13.3147	14.5924	15.2834	15.5652	15.3221	13.8499	12.2666
2.67283	2.42569	2.13678	1.82497	1.96454	2.22168	2.60931	3.30009	3.53225	3.6167	3.6816	3.74357	3.73116	4.43138	5.2507	6.0748	6.85214	7.36132	7.19746	7.18182	7.11199	7.04535	7.39962	7.52014	7.15202	6.67719	6.15496	5.19422	4.72277	4.50046	4.47346	4.47329	4.78841	4.9585	5.04814	4.89277	4.59251	3.94329	3.30556	2.68491	2.18413	1.92019	1.92512	1.89093	1.89719	1.89827	1.74383	1.63924	1.64107	1.6547
1.08563	1.0907	1.12571	1.17215	1.37801	1.53665	1.7848	2.04915	2.2675	2.35559	2.45376	2.40955	2.30835	2.24723	2.10739	1.93877	1.82912	1.66741	1.4928	1.40808	1.3715	1.38766	1.49251	1.67904	2.00448	2.53271	3.21243	4.06464	4.94356	5.81508	6.39645	6.74973	6.9004	7.03249	7.04	7.151	7.34861	7.72567	7.96672	8.46748	9.23314	9.83133	10.2464	10.8151	11.1111	11.0575	11.4914	11.9634	12.3397	12.6263
3.64751	3.66654	3.67641	3.64274	3.56868	3.34283	3.14445	2.80235	2.51691	2.26822	2.0713	1.90831	2.01181	2.19987	2.42047	2.7615	3.13981	3.28465	3.23788	3.12081	2.91077	2.55596	2.53319	2.71684	3.09724	3.53146	4.01015	4.18361	4.12049	3.76888	3.26354	2.65038	2.02371	1.5686	1.27912	1.16122	1.3184	1.72925	2.19693	2.7774	3.35697	3.75467	3.92102	3.99682	3.92196	3.76414	3.59083	3.4348	3.17722	2.86935
1.59365	1.86715	2.13748	2.75291	3.15844	3.55785	3.90308	4.19017	4.25997	4.42716	4.43457	4.23499	3.94022	3.61018	3.151	2.80002	2.63026	2.48597	2.42432	2.55248	2.72413	2.85606	3.00318	3.17123	3.04841	2.85952	2.67427	2.48049	2.35542	2.4353	2.61687	2.86164	3.23518	3.54155	3.9278	4.05	3.97269	3.59202	3.07056	2.37342	1.88793	1.57299	1.59653	1.87719	2.26575	2.57352	2.79665	2.74433	2.39748	1.96879
2.64515	2.41212	2.23654	1.92365	1.63995	1.58852	1.62031	1.71305	1.75109	1.77677	1.79566	1.76453	1.65239	1.64824	1.69049	1.68847	1.66671	1.69655	1.70031	1.54121	1.50686	1.49649	1.47365	1.48126	1.65026	1.67192	1.79615	1.91935	1.9161	1.84085	1.81883	1.56772	1.38468	1.2614	1.12645	0.985957	1.00561	0.95182	0.946795	1.01364	1.09613	1.14468	1.23705	1.30078	1.30318	1.25519	1.22588	1.18146	1.14064	1.12099
0.507622	0.593125	0.713181	0.939529	1.09716	1.17456	1.28503	1.31483	1.2863	1.2617	1.26859	1.15814	1.10536	1.1033	1.09995	1.21297	1.4542	1.57153	1.71887	1.87558	1.87914	1.84998	1.94976	1.96473	2.17426	2.46923	2.6818	2.8654	3.06853	2.97131	2.81227	2.72961	2.60046	2.4224	2.30728	2.13544	1.88481	1.5985	1.37622	1.20681	1.15825	1.2342	1.46022	1.69591	1.95277	2.22556	2.41545	2.47382	2.50015	2.48329
0.952017	0.984972	1.04835	1.1666	1.29538	1.3601	1.43928	1.47178	1.52998	1.47527	1.45123	1.51201	1.61124	1.63827	1.72994	1.76644	1.75598	1.74136	1.82152	1.90561	1.95055	1.94386	1.7976	1.61781	1.45121	1.35598	1.30956	1.41276	1.49709	1.55335	1.68597	1.77789	1.92718	2.15718	2.48364	2.68732	2.93391	2.96407	2.77433	2.41089	2.03402	1.62292	1.32075	1.1735	1.13999	1.15469	1.13332	1.24651	1.36341	1.5204
1.04937	0.978407	0.923359	0.78064	0.71048	0.712432	0.776779	0.954313	1.25756	1.44665	1.55563	1.67918	1.70042	1.69443	1.71556	1.90371	2.11411	2.22375	2.21688	2.26475	2.09447	1.70754	1.43531	1.24062	0.966897	0.759661	0.738802	0.719484	0.697766	0.728121	0.802028	0.942185	1.18903	1.65645	2.16682	2.66612	3.03371	3.15647	2.84037	2.44056	2.03412	1.54557	1.1991	1.11321	1.1014	1.09326	1.26389	1.39356	1.44012	1.35928
0.732902	0.885092	1.00659	1.21344	1.43838	1.69792	1.77968	1.82158	1.80521	1.79984	1.65555	1.66388	1.70002	1.75012	1.76975	1.84633	1.75513	1.62479	1.51713	1.32645	1.22986	1.34019	1.44607	1.48903	1.61554	1.65655	1.55045	1.62475	1.80391	2.02046	2.19338	2.35862	2.22725	1.97115	1.60747	1.27967	0.959967	0.800067	0.727342	0.75312	0.793225	0.846947	0.875316	0.869674	0.829771	0.768039	0.780372	0.795093	0.823215	0.845879
1.32568	1.28951	1.25213	1.22253	1.30967	1.41396	1.54527	1.68828	1.71683	1.57231	1.34256	1.11145	0.867394	0.708754	0.668088	0.676807	0.686321	0.731537	0.759979	0.752728	0.732559	0.711914	0.644802	0.627732	0.62589	0.626112	0.64398	0.692919	0.685688	0.679976	0.698845	0.674591	0.63449	0.595387	0.5216	0.419044	0.339432	0.279318	0.242826	0.224499	0.230968	0.250736	0.263516	0.272242	0.293519	0.335304	0.370775	0.410773	0.444271	0.477912
1.34034	1.26295	1.21482	1.25634	1.38257	1.7396	2.25065	2.76707	3.0886	3.15127	2.91904	2.4618	1.99114	1.58505	1.37271	1.2033	1.12949	1.27228	1.50803	1.7296	2.04557	2.36296	2.30831	2.12726	1.82948	1.53624	1.28729	1.20297	1.17404	1.25967	1.2589	1.16292	1.02291	0.909498	0.772039	0.712649	0.77213	0.925191	1.08282	1.29915	1.59741	1.81516	1.9635	1.98806	1.89323	1.60105	1.32544	1.06348	0.891781	0.75855
1.9985	2.00674	1.9272	1.80146	1.7327	1.52156	1.35867	1.37648	1.41489	1.48121	1.66057	1.79321	1.79501	1.79206	1.82092	1.76122	1.69525	1.5907	1.55424	1.47845	1.42958	1.41734	1.51492	1.48749	1.64607	2.31751	3.12181	3.92628	4.80111	5.31136	4.84152	4.05287	3.36017	2.69202	2.24856	2.31054	2.53365	2.45205	2.29722	2.10217	1.811	1.5303	1.41106	1.3171	1.24063	1.35728	1.50551	1.64152	1.75224	1.79224
0.787092	0.750483	0.686963	0.60653	0.514751	0.424993	0.368494	0.376236	0.407113	0.489986	0.569691	0.625231	0.635489	0.637735	0.57172	0.503756	0.462946	0.443329	0.398218	0.393792	0.392271	0.402076	0.424107	0.490201	0.546146	0.640796	0.799997	1.01339	1.23871	1.50384	1.7638	1.93265	2.0911	2.2667	2.45164	2.6312	2.77886	2.82251	2.72467	2.50622	2.18591	1.88416	1.63237	1.50519	1.42794	1.48715	1.61936	1.72101	1.7945	1.87802
1.02835	1.14086	1.2645	1.48063	1.60412	1.70787	1.73908	1.75323	1.85769	2.02812	2.27575	2.55257	2.75493	2.82149	2.69812	2.30411	1.93327	1.57036	1.24293	1.11147	1.16434	1.18485	1.21668	1.19937	1.10221	0.98803	0.902009	0.86174	0.881568	0.888326	0.881426	0.87304	0.80611	0.758848	0.7327	0.719325	0.684169	0.650717	0.613864	0.608823	0.661316	0.784719	1.07009	1.41582	1.73007	1.92759	2.06867	1.94312	1.75022	1.57542
0.660845	0.680247	0.690269	0.744528	0.747256	0.702955	0.718982	0.77174	1.00819	1.39064	1.8083	2.22212	2.6901	2.8116	2.78813	2.75379	2.62425	2.26465	2.03273	1.83635	1.67196	1.62647	1.86816	2.2435	2.73367	3.30279	4.09323	4.66415	5.06719	5.26863	5.2357	4.64988	4.13474	3.61801	3.07221	2.49941	2.11453	1.66458	1.28642	1.05499	0.961253	0.958772	1.07637	1.20231	1.2597	1.39046	1.54789	1.6625	1.70139	1.76599
1.04735	1.01515	1.00657	1.02956	0.967888	1.01785	1.06391	1.11231	1.07643	1.2184	1.22684	1.32162	1.42015	1.65162	1.6233	1.6405	1.56799	1.44826	1.23563	1.19182	1.14927	1.18095	1.33174	1.50525	1.62599	1.75279	1.7536	1.56731	1.32956	1.08517	0.818715	0.636023	0.54674	0.525656	0.514929	0.54899	0.579976	0.616333	0.642102	0.646785	0.613721	0.717837	0.905738	1.13465	1.484	1.89867	2.08213	2.13051	2.08844	1.88269
6.94957	7.19758	7.62455	7.55561	7.19863	6.87811	6.07445	4.74816	4.00483	3.3613	2.71259	2.38714	2.28652	2.19141	2.28312	2.55643	2.9036	3.36026	4.03175	4.66842	5.36561	6.07955	6.80821	7.36427	7.90974	8.11333	8.0637	7.92935	7.82593	7.67569	7.75276	7.95597	8.02666	7.84644	7.35152	6.53474	5.48586	4.45395	3.50177	2.88277	2.36	2.10197	1.87391	1.75139	1.56544	1.53042	1.42131	1.39687	1.37078	1.36094
0.706647	0.713156	0.720972	0.704561	0.697486	0.681144	0.718733	0.764443	0.840815	0.884167	0.886847	0.840979	0.769846	0.716537	0.728512	0.804837	0.860278	0.989196	1.1214	1.18803	1.197	1.2493	1.19424	1.09874	1.01768	0.935997	0.86592	0.868311	0.943335	1.07603	1.24432	1.33367	1.38616	1.3438	1.21975	1.03198	0.894279	0.745567	0.645611	0.562386	0.554304	0.566018	0.626954	0.710819	0.848042	0.986817	1.11424	1.24491	1.32105	1.34621
1.70799	1.73397	1.72277	1.62974	1.56216	1.6184	1.69534	1.83566	2.02623	2.23752	2.05922	1.91016	1.66483	1.51295	1.36021	1.37182	1.31716	1.3584	1.27907	1.18554	1.10318	1.0424	0.923743	0.861092	0.782395	0.738593	0.742913	0.785969	0.846011	0.945066	1.05791	1.06834	1.06568	1.08266	1.08263	1.0363	1.15515	1.36713	1.5618	1.72205	1.91529	1.9274	1.76579	1.64441	1.54335	1.44939	1.41445	1.43515	1.32028	1.19144
0.562789	0.609306	0.621193	0.640527	0.638333	0.608189	0.53926	0.505087	0.496689	0.519936	0.528703	0.547079	0.547876	0.523501	0.567043	0.896624	1.35737	1.85943	2.37421	2.78851	2.72848	2.41135	2.02185	1.69489	1.37137	1.24626	1.28066	1.35451	1.35764	1.38031	1.43978	1.42729	1.38255	1.30027	1.24568	1.12445	1.09214	1.16682	1.2825	1.36091	1.49525	1.5654	1.56319	1.54772	1.53165	1.49967	1.56186	1.57116	1.59983	1.65199
1.78076	1.77423	1.71474	1.62482	1.59227	1.51011	1.41967	1.40691	1.42942	1.47534	1.48421	1.5978	1.70502	1.85875	1.92307	2.0821	2.0871	2.05926	1.93609	1.83546	1.69621	1.61478	1.55056	1.48942	1.42351	1.3421	1.29178	1.18381	1.0669	0.990216	0.991286	1.06111	1.28235	1.60288	1.92358	2.16325	2.30654	2.30778	2.23483	2.08691	1.9361	1.76699	1.61157	1.44155	1.30713	1.17809	1.00419	0.867156	0.775546	0.685955
4.40897	4.35238	4.56659	5.10525	5.40664	6.20698	7.01944	7.23965	7.02255	6.97344	6.02456	5.19454	4.81158	4.58316	4.17368	4.19574	4.07917	3.85113	3.60911	3.58562	3.56704	3.52784	3.48213	3.36665	3.14502	3.01531	2.98619	3.00759	3.16859	3.36863	3.53159	3.6731	3.76422	3.79766	4.00102	4.26221	4.74966	5.4236	6.27262	7.07285	7.95959	8.70741	9.42469	10.089	10.5538	11.0406	11.5195	11.869	11.9267	11.9029
1.12035	1.05896	1.05635	1.03201	1.02327	1.07684	1.30109	1.50583	1.83566	2.17934	2.4385	2.50681	2.75616	2.94708	2.99426	3.14087	3.44845	3.38526	3.31579	3.36801	3.30417	3.25808	3.36931	3.32497	3.132	2.87902	2.33762	1.79355	1.35413	1.05602	0.899097	1.00198	1.18149	1.48883	1.87619	2.28091	2.66043	3.02264	3.25589	3.25617	3.09962	2.80662	2.35864	1.88017	1.47895	1.18649	0.958217	0.861931	0.811202	0.834389
2.94919	2.77587	2.5986	2.28168	2.12164	1.95429	1.94756	2.02834	2.31018	2.33755	2.47216	2.60062	2.70271	2.63374	2.71379	2.76197	2.66333	2.65791	2.66513	2.54004	2.4551	2.48248	2.39153	2.35513	2.4027	2.29382	2.15616	2.28269	2.38904	2.54465	2.85929	3.34866	3.58775	3.98976	4.31216	4.87252	5.16893	5.22275	5.01754	4.82257	3.99453	3.39927	3.07385	2.89032	2.89808	3.30024	3.48709	4.00599	4.5668	4.89993
22.4701	22.5726	22.8961	23.1438	23.547	23.6526	23.979	23.7967	23.6526	23.1071	22.5172	21.8233	21.3379	20.5984	19.9219	18.7956	17.5659	16.4214	15.9843	15.8655	16.8108	17.8945	18.9802	20.0495	21.3363	22.3045	23.6321	25.204	26.4698	26.7213	26.1574	24.7776	22.6805	20.3649	18.7353	17.6365	16.9937	16.6355	16.362	15.7432	14.9273	13.6034	12.0413	10.9642	9.92061	9.22441	8.91888	8.89682	8.03335	7.37002
9.40512	9.89437	9.99855	10.3863	10.2065	9.79897	9.06868	8.61704	8.00567	7.7073	7.375	7.07318	6.44015	6.15737	5.82149	5.59288	5.31584	5.25693	4.89832	4.4105	3.62649	3.12811	2.85488	2.778	2.89904	3.35254	3.59807	3.4558	3.21105	2.89814	2.46891	2.13259	2.01537	1.98042	1.96111	1.99624	1.98487	1.92043	1.8973	1.89466	1.89385	1.98007	2.04576	2.20527	2.56249	2.84653	3.43623	4.29336	5.08932	5.90095
8.93536	9.56001	10.0558	10.8363	11.5385	11.7151	11.7599	11.7518	11.9217	12.0423	12.5726	13.0549	13.4019	13.4297	12.9957	11.8115	10.1315	8.1468	6.17638	4.58945	3.58791	3.27435	3.50209	4.24033	5.40923	7.05325	8.7284	10.4298	11.7491	12.4942	12.3725	11.6519	10.4746	9.06579	7.67336	6.49972	5.40309	4.53648	3.97526	3.61108	3.40958	3.48905	3.52152	3.52765	3.55085	3.58489	3.73136	4.16459	4.69575	5.07171
5.7688	6.60068	6.67959	6.69772	6.98551	7.45715	6.44393	6.04051	5.76978	5.41806	4.74597	4.87829	4.86724	4.70646	4.45065	4.42527	4.22538	3.91201	3.78495	3.68995	3.47902	3.55903	3.6516	3.59913	3.5629	3.64944	3.68048	3.70411	3.93891	4.38405	4.59502	4.42436	4.35463	4.06245	3.39182	2.91423	2.64548	2.22918	1.86341	1.60368	1.22698	0.970905	0.862127	0.80882	0.899814	1.10842	1.22464	1.25522	1.29973	1.21524
1.49295	1.42677	1.38536	1.33632	1.26815	1.2991	1.41247	1.62936	1.92889	2.33049	2.6107	2.792	2.82699	2.8689	2.7226	2.66992	2.68724	2.85128	2.77933	3.04607	3.40499	3.95948	4.47184	5.29733	5.85693	6.37231	6.79789	7.29131	7.78438	8.51112	9.24712	9.95943	10.8104	11.4865	12.0468	12.5649	12.8642	12.7055	12.369	11.8349	11.2613	10.9087	10.8263	11.181	11.732	12.4866	13.3259	14.2712	15.0762	15.7548
0.781316	0.801568	0.788046	0.738137	0.741626	0.829702	0.953321	1.20949	1.61069	2.20298	2.69278	3.12094	3.31492	3.33886	2.97834	2.60534	2.22727	2.05043	1.85966	1.85943	2.057	2.36558	2.77681	3.38974	4.10943	4.51122	4.68608	4.64283	4.4559	4.28241	4.32359	4.52277	4.62276	4.59096	4.2715	3.77494	3.19892	2.79273	2.50812	2.27495	2.1265	1.97029	1.68914	1.3335	1.09854	0.876759	0.681356	0.607043	0.617999	0.68923
1.80866	2.16383	2.34099	2.88499	3.46522	4.41904	4.93481	5.49151	5.47006	5.44009	4.86933	4.18063	3.51999	3.06789	2.56379	2.30372	2.28288	2.20663	2.12542	2.11537	2.06642	1.91474	1.70896	1.58924	1.54652	1.59165	2.00898	2.54166	3.01393	3.5646	3.98766	4.20313	4.69043	5.23826	5.62403	6.13257	6.60604	6.42681	6.17153	5.5794	4.84922	3.72384	2.97039	2.20966	1.75348	1.39815	1.62017	2.16369	2.74311	3.59571
1.21841	1.17978	1.16392	1.1925	1.16052	1.09149	1.10558	1.07645	1.03572	1.02828	1.01498	0.972569	1.00194	0.993735	0.99414	0.984696	1.03533	1.02828	1.10312	1.14251	1.24173	1.29754	1.45497	1.50462	1.65061	1.7822	1.95674	1.98904	2.23741	2.46815	2.73897	3.00008	3.50097	3.92875	4.34743	4.75684	5.18501	5.38199	5.31483	5.23973	5.25387	5.25833	5.393	6.00814	6.62973	7.12433	7.52461	7.74982	7.48737	7.12141
4.54072	4.43998	4.58567	4.44253	3.90551	3.6952	3.45744	2.78461	2.42411	2.3463	1.89487	1.43999	1.21327	0.921482	0.647256	0.881573	1.4131	2.11929	3.07538	4.34683	5.03326	5.24374	5.13004	4.63375	3.75012	3.13857	2.98288	2.99488	3.2291	3.27666	3.50295	3.44958	3.33918	3.13746	3.23183	3.0718	2.97877	3.1591	3.5146	4.15634	5.13869	5.90716	6.3735	6.73467	6.36036	5.70722	5.35878	4.9014	4.30829	4.11534
5.59911	6.50148	7.64147	9.72997	11.7845	13.281	14.7359	15.865	16.8718	18.6314	20.8789	23.3218	25.5194	27.1362	26.8153	25.2997	22.5335	18.8438	14.8624	11.4791	8.62096	6.59779	5.7528	5.633	5.89791	6.69751	7.47804	7.69365	8.14778	8.63204	8.39116	8.02361	8.07506	7.23351	6.50485	6.14935	5.85996	5.31546	5.14793	4.62798	3.95482	3.39034	3.05219	2.87228	3.06095	3.5345	4.0006	4.37231	4.67535	4.79091
0.67491	0.82618	1.05461	1.44235	1.94285	2.34512	2.61433	2.6807	2.60823	2.39667	2.40808	2.7186	3.16906	3.74401	4.32893	4.5703	4.4466	4.21182	3.81651	3.4156	3.18987	2.97017	2.76992	2.58899	2.35806	2.12177	2.05642	1.93803	1.83329	1.83596	1.72199	1.52036	1.36533	1.25129	1.06579	0.942436	0.850387	0.827884	0.807408	0.855751	0.945859	1.05698	1.12556	1.16529	1.17901	1.25169	1.29883	1.29774	1.37332	1.51685
2.987	3.05643	3.15171	3.15362	3.21	3.23788	3.1496	2.98557	2.94623	2.81423	2.55443	2.35993	2.10587	1.79033	1.49767	1.38902	1.3144	1.32497	1.3866	1.5356	1.57493	1.5679	1.55064	1.53752	1.41165	1.37785	1.37624	1.40512	1.43894	1.60554	1.70237	1.90729	2.07752	2.27234	2.44449	2.84363	3.19547	3.64171	4.01789	4.19377	3.94135	3.50025	2.94555	2.48738	2.2505	2.27312	2.42418	2.5539	2.48291	2.24222
1.41724	1.44248	1.4561	1.46666	1.53434	1.66219	1.68073	1.72573	1.66401	1.59894	1.59792	1.61256	1.57118	1.61349	1.71793	1.71604	1.61939	1.48751	1.26735	0.938429	0.690237	0.70221	0.876569	1.21508	1.70468	2.21859	2.4599	2.64989	3.07205	3.3415	3.60297	4.05018	4.39354	4.0314	3.82597	3.56264	3.28355	3.14722	3.45385	3.68397	3.85335	3.95571	3.90134	3.75925	3.56335	3.48679	3.31144	3.19669	2.98272	2.78276
9.17297	8.50393	8.32232	7.69266	7.31788	6.55278	6.20228	5.42201	4.26148	3.3604	2.96942	2.59481	2.74669	3.22548	3.685	4.03975	4.05358	3.53958	3.45661	3.7821	4.52014	5.44785	6.49456	6.76926	6.29647	5.09025	3.925	2.83421	2.30894	2.12168	2.74927	3.72349	4.71984	5.15558	5.71403	5.45556	4.55461	3.66931	3.16181	2.9106	3.29064	3.87043	4.92639	6.72492	7.94014	8.63965	9.43606	9.23693	7.39446	5.67085
1.37823	1.30896	1.2399	1.19064	1.07702	0.949478	0.900102	0.948251	0.959172	1.01095	1.04522	1.10885	1.08019	1.09207	1.10376	1.15485	1.11763	1.10609	1.07904	1.02605	0.974671	0.959322	0.903512	0.820069	0.815772	0.805416	0.777164	0.821904	0.928686	0.93344	0.961266	1.03835	1.04811	1.0312	1.0745	1.0646	1.01246	1.00549	0.947994	0.875645	0.916834	1.09937	1.2606	1.46448	1.65101	1.66878	1.4597	1.26758	1.09528	0.926603
1.53266	1.50212	1.49947	1.47049	1.46181	1.48856	1.55982	1.51925	1.44594	1.3401	1.2054	0.984729	0.908149	0.895763	0.893331	0.888703	0.925349	0.863551	0.772886	0.700055	0.644664	0.609377	0.644515	0.672407	0.674047	0.677303	0.679205	0.663488	0.674423	0.756595	0.8286	0.888791	0.943436	0.999708	0.965398	0.944366	0.922101	0.911625	0.859766	0.843214	0.810658	0.793038	0.76229	0.762438	0.754975	0.773867	0.734123	0.699006	0.673114	0.671213
4.36866	4.11695	3.97529	3.6768	3.64199	3.70729	3.67087	3.518	3.12368	2.71227	2.32987	2.01453	1.81782	1.79952	1.74573	1.70233	1.65247	1.54721	1.3225	1.27653	1.25279	1.37555	1.62108	1.94533	2.02979	2.12181	2.10974	2.01951	1.89711	1.92317	1.87779	1.89218	1.94768	2.14146	2.37945	2.7939	3.27438	3.79213	4.2086	4.54197	4.81126	4.88879	4.76781	4.63748	4.39416	3.95946	3.52492	3.12247	2.53358	2.00016
0.954483	1.04896	1.17561	1.3091	1.4665	1.56905	1.59749	1.59586	1.62682	1.69741	1.82453	1.90915	1.84944	1.81858	1.74122	1.61275	1.55154	1.62699	1.64162	1.54205	1.43606	1.32739	1.19211	1.03647	1.01151	0.991619	0.909411	0.950183	1.13815	1.33056	1.58227	1.92667	2.00439	1.86935	1.65299	1.37112	1.01638	0.772938	0.643325	0.56138	0.49193	0.499698	0.70313	0.900812	1.10075	1.41783	1.69489	1.73657	1.79605	1.89363
5.26999	4.96917	4.74056	4.38219	4.23938	4.47527	4.97808	5.73564	6.4086	7.09721	7.47209	7.47415	7.22894	6.94543	6.56347	6.24117	6.11887	5.8906	5.69163	5.36668	4.91945	4.40413	4.12214	3.87487	3.86655	4.08242	4.52467	4.85666	5.41969	5.87731	6.26471	6.56709	6.84881	6.99943	7.34677	7.83716	8.39698	9.19151	9.69195	10.1289	10.4677	10.6884	10.9101	11.4611	11.8001	11.9478	12.1992	12.1853	12.0965	12.0399
1.63418	1.51493	1.42422	1.27275	1.21296	1.27876	1.3143	1.36335	1.37903	1.38702	1.62364	1.91548	2.51042	3.45362	4.37507	4.75117	5.28796	5.32365	4.64871	4.27344	4.06557	3.55437	3.16989	3.12793	2.52215	2.02388	1.68494	1.44754	1.27718	1.35357	1.39781	1.37001	1.32291	1.14914	1.04545	0.966869	1.0098	1.0231	1.1281	1.19039	1.28156	1.25478	1.22106	1.43884	1.94889	2.39532	2.92544	3.55331	3.65936	3.28133
1.13757	1.16278	1.16132	1.1635	1.29853	1.48566	1.54194	1.69789	1.85946	1.93921	2.09915	2.34664	2.51284	2.54874	2.63571	2.51909	2.38813	2.1978	2.01923	1.74184	1.71658	1.68902	1.69237	1.82695	2.0484	2.05413	2.05652	2.08401	1.9856	1.92382	2.03493	2.19611	2.4234	2.75961	2.97202	3.00331	2.96841	2.88353	2.79481	2.76591	2.82387	2.89139	2.89345	2.86003	2.89183	2.97918	3.06755	3.30693	3.55648	3.68567
3.47771	3.51125	3.55068	3.64332	4.01799	4.36359	4.76136	5.0477	5.14732	4.69867	3.97843	3.21505	2.59195	2.19576	2.07465	2.17544	2.28469	2.4417	2.44771	2.3568	2.21945	2.14794	1.8267	1.63922	1.68001	1.77691	1.80474	2.1293	2.38083	2.39691	2.33898	2.25992	2.00638	1.81583	1.89173	2.10842	2.49182	3.02597	3.64556	4.12734	4.52191	4.81208	4.93653	4.99509	5.08265	5.23369	5.33015	5.43816	5.44235	5.20419
3.17448	3.26927	3.25908	3.45965	3.98655	4.30421	4.9057	5.99788	7.18055	8.46394	10.2589	12.1386	14.0483	16.1536	18.4664	20.3887	21.8187	22.5998	22.7442	21.7821	20.8023	20.0923	19.5334	18.9469	18.5604	17.8668	17.0002	16.2021	15.841	16.1485	16.7924	17.4756	18.189	18.4894	18.1292	17.3338	16.2576	14.4597	12.5407	10.5764	8.67242	6.81627	5.68504	4.76068	4.15439	4.01454	4.34936	4.78636	5.61034	6.77848
4.57266	4.99472	5.09001	5.24904	5.33946	5.18561	4.73468	4.44396	4.03385	3.71065	3.40448	3.34511	3.26152	3.41882	3.62868	4.07399	4.13724	4.16642	4.59944	5.34643	6.37225	7.88315	9.52406	10.2958	10.6545	10.1496	9.18031	8.28659	7.79141	7.1487	6.86545	6.69518	6.24003	5.86596	5.58208	5.15832	4.70986	4.31962	3.76217	3.18176	2.91358	2.74292	2.57313	2.51914	2.61656	2.49661	2.30423	2.23195	2.09412	2.06902
8.58524	9.06794	9.4848	10.3133	11.6729	12.368	12.7435	13.3503	13.3857	12.7305	12.4411	12.0603	10.8137	9.89748	9.13688	8.21456	7.46119	7.28046	6.71186	6.62649	6.87713	7.0422	7.19072	7.86786	8.07223	8.12409	8.6239	9.02465	9.20914	9.50247	9.71423	9.53101	9.47249	9.51954	9.63927	9.87876	10.0465	9.99352	9.76431	9.50335	9.03229	8.72957	8.61508	8.60351	8.72394	9.11959	9.28452	9.19432	9.10096	8.71093
1.78233	1.69556	1.56983	1.39991	1.40332	1.28494	1.34086	1.59144	1.92164	2.01302	2.3655	2.53244	2.56546	2.61268	2.91353	3.37417	4.74935	6.18445	7.53998	8.71076	9.25171	8.45413	7.85157	7.22316	7.03229	7.24002	8.1065	8.46572	9.03095	9.04413	8.79139	8.48713	8.6624	8.57898	8.81828	9.23829	9.13914	8.65775	8.1856	7.39779	6.42782	5.96252	5.7233	5.50945	5.31599	5.32832	5.33957	5.25353	5.14151	5.18957
2.01762	2.07321	2.06324	2.0098	2.05781	1.96371	1.87344	1.77614	1.78907	1.74759	1.72393	1.69609	1.85058	1.9885	2.12618	2.23837	2.37959	2.25337	1.97933	1.78064	1.66748	1.61522	1.72827	1.99512	2.19495	2.25268	2.20717	2.12334	1.94982	1.75676	1.65758	1.47506	1.32003	1.24512	1.19157	1.28567	1.70861	2.18543	2.62527	3.16125	3.48057	3.52146	3.50511	3.66781	3.74612	3.99681	4.17548	4.4048	4.36529	4.28417
3.24314	3.14205	3.1027	2.86183	2.69965	2.66564	2.50291	2.16431	1.83878	1.72582	1.76949	1.87992	2.28078	2.79449	2.97842	2.99283	3.05902	2.85763	2.51919	2.39047	2.26361	2.12508	2.13854	2.30941	2.49837	2.82316	3.12856	3.44015	3.6366	3.71029	3.568	3.38295	3.21227	3.19619	3.22117	3.39254	3.56994	3.77719	3.67688	3.58353	3.46647	3.42169	3.38232	3.52955	3.58109	3.60738	3.50451	3.15375	2.86803	2.75278
3.97892	3.67085	3.41637	2.89852	2.37281	2.15054	1.96008	1.88213	1.94723	2.05017	2.16941	2.52836	2.80347	2.99982	3.15237	3.085	2.64865	2.21321	1.79842	1.46757	1.30593	1.41344	1.72632	2.18507	2.65256	3.09669	3.5393	3.88617	4.14617	4.39991	4.67758	4.73939	4.58217	4.35654	4.06389	3.78782	3.80247	4.08725	4.33232	4.56136	4.65079	4.39777	3.81039	3.35416	3.00471	2.75055	2.71504	2.91231	2.9977	2.87867
4.28486	4.19287	4.07514	3.72273	3.38472	2.95426	2.55646	2.16689	1.98126	1.7648	1.63199	1.47069	1.38079	1.2923	1.19823	1.1203	1.21754	1.36529	1.52982	1.79741	2.0643	2.20321	2.28176	2.38906	2.40406	2.46181	2.50182	2.42698	2.34933	2.27504	2.10673	2.01353	2.09738	2.07823	2.01175	1.95067	1.76791	1.51229	1.38055	1.32462	1.46438	1.82059	2.2857	2.70567	3.24089	3.57311	3.8624	3.96412	4.07648	3.99252
2.01837	1.94596	1.90905	1.85571	1.93217	2.01583	2.08156	2.18126	2.1671	2.12875	2.14647	2.11489	1.9613	1.74313	1.5491	1.3398	1.16154	1.07492	1.08303	1.08121	1.02401	0.991145	0.964794	0.983553	1.03186	1.13844	1.24513	1.36612	1.41015	1.51087	1.62234	1.73631	1.80291	1.83331	1.67	1.52503	1.41145	1.45308	1.75664	2.58213	3.68063	4.90587	6.11495	6.98605	7.30844	7.09685	6.63672	5.83301	5.10056	4.28679
2.0183	2.10835	2.16714	2.21245	2.25313	2.25041	2.031	1.80637	1.62718	1.4598	1.34282	1.35101	1.4284	1.48497	1.63804	1.79523	1.97712	2.06055	2.12243	2.0247	1.90259	1.77813	1.65306	1.48811	1.35037	1.19848	1.04008	0.903389	0.863295	0.957689	1.10091	1.43968	2.00589	2.89348	4.01182	5.48959	6.83094	8.02741	8.61539	8.68164	8.33658	8.11949	7.94398	8.17786	8.68668	8.96475	8.6907	8.06581	7.0968	5.87644
1.82438	1.96063	2.04585	2.26499	2.16671	2.01227	1.88019	1.82199	1.87224	2.21088	2.60801	2.93068	3.27866	3.40388	3.31333	3.12513	2.95831	2.57274	2.4114	2.3593	2.3726	2.33765	2.43188	2.54252	2.70147	2.89436	3.21523	3.51123	3.52678	3.31346	3.15144	3.02769	2.98248	3.12177	3.4147	3.59798	3.47428	3.14426	2.77842	2.44851	2.00358	1.66988	1.47946	1.3221	1.26588	1.4911	1.827	2.23598	2.7119	2.96721
11.029	10.9865	10.9451	10.4709	9.94723	9.21395	8.03303	6.63737	5.45972	4.51594	3.79547	3.44953	3.22955	3.02548	2.80723	2.52725	2.35287	2.29343	2.62039	4.1341	5.9533	8.24881	11.048	13.5588	13.8621	14.1443	13.8594	12.9753	12.0882	12.7357	13.0324	13.2163	13.5162	13.7203	13.134	12.7379	12.2407	11.3125	10.4869	9.61472	8.31634	6.94762	5.88236	4.32108	3.08154	2.17566	1.56935	1.07321	1.14178	1.31555
8.42319	7.91623	7.43001	6.47473	5.46835	4.45546	3.9044	3.39746	3.40719	3.659	4.03253	4.08291	4.3402	4.0673	3.68016	3.25838	2.88498	2.33407	2.00364	1.65952	1.39131	1.42106	1.86076	2.40763	3.03536	3.73374	4.04364	3.87705	3.64473	3.38056	2.98305	2.78415	2.69849	2.50761	2.4498	2.29898	2.11041	1.91815	1.79929	1.42076	1.20666	1.01241	0.934252	0.868931	1.03615	1.17816	1.32706	1.40987	1.60733	1.60118
1.4399	1.416	1.43883	1.62279	2.03116	2.47426	2.93073	3.40084	3.50279	3.26954	3.10221	2.86146	2.53541	2.39214	2.27193	2.08536	1.98989	1.89245	1.77888	1.82151	1.81464	1.75671	1.76761	1.89503	1.9302	2.06703	2.25389	2.36791	2.26447	2.15023	1.91994	1.67006	1.48772	1.4785	1.51999	1.85134	2.33651	2.92788	3.71273	4.53137	4.99293	5.22155	5.39081	5.2055	4.8523	4.58749	4.2607	3.7783	3.23153	2.95852
1.48241	1.49868	1.44163	1.40458	1.31804	1.26738	1.14884	1.09989	1.01276	1.04371	1.07126	1.45465	2.13342	3.19929	4.41535	5.81175	6.88044	7.82801	8.44908	8.81461	8.99503	9.12325	8.63078	7.78225	6.67743	5.25678	3.77676	2.71736	2.03102	1.56276	1.41062	1.36017	1.32998	1.20458	1.18037	1.18178	1.31957	1.50828	1.77857	1.99626	2.15703	2.13968	2.06144	1.90425	1.82662	1.74849	1.8864	2.11527	2.40792	2.65032
0.659986	0.659193	0.661899	0.644941	0.634279	0.619682	0.588263	0.555316	0.530675	0.502969	0.49813	0.523817	0.538225	0.593402	0.629497	0.645733	0.669261	0.72537	0.787581	0.867506	0.953122	1.03754	1.13425	1.13621	1.14044	1.06954	0.992126	0.843105	0.798724	0.759089	0.792057	0.775886	0.794017	0.736077	0.677677	0.600033	0.632246	0.684033	0.769753	0.828584	0.899682	0.833239	0.746124	0.657748	0.629336	0.607476	0.677719	0.765606	0.84037	0.929899
2.86646	2.55506	2.32601	1.86098	1.76	1.93161	2.37924	2.98346	3.60278	3.76964	3.96105	4.00558	4.03508	4.38071	4.98566	5.40945	5.70947	5.66581	5.03699	4.18682	3.19997	2.22444	1.54703	1.22619	1.05611	1.10139	1.27329	1.33045	1.37081	1.4071	1.39476	1.38338	1.41402	1.34987	1.32524	1.27604	1.23449	1.22698	1.27558	1.33296	1.40565	1.35027	1.37561	1.41628	1.37453	1.36415	1.43556	1.33639	1.29053	1.2888
1.08545	1.071	1.01986	0.956335	0.850787	0.78789	0.78183	0.836251	0.910941	1.02861	1.07201	1.00181	0.963702	0.880269	0.823801	0.818157	0.872223	0.840103	0.916878	0.925418	0.936454	0.933738	0.960592	0.86998	0.813111	0.785239	0.839677	0.911933	1.15288	1.41383	1.68263	1.86537	2.05769	2.00795	1.94023	1.77632	1.69837	1.54902	1.52283	1.44982	1.42565	1.26153	1.16564	1.08771	1.05768	1.04131	1.09315	1.20276	1.30116	1.37577
1.17717	1.19535	1.28577	1.32921	1.517	1.67559	1.75737	1.65738	1.66988	1.63096	1.58861	1.63375	1.74768	1.6481	1.52437	1.53902	1.60393	1.71388	2.01516	2.20133	2.16703	1.9271	1.67267	1.30689	1.10275	0.977413	0.992526	0.997321	0.995277	0.911913	0.883943	0.80999	0.794187	0.838337	0.899839	0.910575	0.965377	0.960682	1.03009	1.17878	1.37034	1.53743	1.72411	1.75177	1.63907	1.5248	1.47825	1.41059	1.43688	1.62029
0.483387	0.532017	0.564397	0.613558	0.683815	0.819959	1.06254	1.4197	1.85866	2.39483	2.79475	2.96336	2.91175	2.69994	2.30336	1.85979	1.49749	1.28377	1.17751	1.25717	1.43058	1.69267	1.89804	2.10205	2.10776	2.20669	2.20499	2.26156	2.25551	2.36498	2.27315	2.17028	1.93067	1.75456	1.55523	1.5531	1.69583	1.95436	2.07741	2.19802	2.10401	1.94259	1.79531	1.82602	1.82962	1.90989	1.86142	1.7393	1.61087	1.52354
1.16058	1.2879	1.4128	1.56033	1.75641	2.06082	2.16396	2.11822	2.20233	2.30736	2.19396	2.24753	2.484	2.4456	2.35036	2.40972	2.33926	2.27484	2.50131	2.83174	3.05096	3.27752	3.27138	3.03607	2.58767	2.29213	2.17829	2.22273	2.42136	2.67812	2.75126	2.55854	2.40175	2.02322	1.72638	1.70492	2.05248	2.51679	3.25541	4.10708	4.88416	5.4974	6.09231	6.78284	7.29068	7.46276	7.25643	6.68809	5.48679	4.28717
6.5645	6.40323	6.0966	5.38911	4.72794	4.03003	3.26774	2.63583	2.39301	2.36616	2.51097	3.10633	3.80124	4.37083	4.91713	5.25634	5.00642	4.7681	4.41623	3.77206	3.351	3.14851	2.93574	2.9171	3.00757	2.98965	3.01274	3.14684	3.14577	3.23667	3.32839	3.43636	3.27322	3.19058	3.14258	3.0426	2.9235	2.95248	2.94034	2.83772	2.80182	2.64861	2.47871	2.38873	2.32872	2.20904	2.20894	2.15644	1.92694	1.66223
0.848637	0.788626	0.787482	0.75898	0.784277	0.843343	0.90588	0.940739	0.945848	0.980651	1.00543	1.12239	1.26028	1.44253	1.57635	1.81018	2.0007	2.14238	2.2802	2.46114	2.46868	2.33851	2.19591	1.91969	1.56721	1.30951	1.23044	1.20448	1.33189	1.66363	2.03928	2.33113	2.74995	3.13931	3.25111	3.25722	3.31015	3.12103	2.95319	3.18337	3.50191	3.67832	3.93988	4.2744	4.04476	3.64611	3.39224	3.14457	2.58292	2.35722
7.54751	7.64855	7.55778	7.66854	7.82871	7.92679	8.00358	8.04805	7.85556	7.48218	6.82968	6.00826	5.44734	4.73057	4.30019	3.98326	3.85868	3.73162	3.8116	3.67557	3.62473	3.51179	3.08205	2.64242	2.16863	1.70301	1.30963	1.38834	1.75128	2.33457	3.11439	3.91597	4.26048	4.11747	3.73602	2.94786	2.06513	1.67778	1.67974	1.87766	2.40755	3.12948	3.46052	3.58464	3.80201	3.88771	3.84267	3.89731	4.04304	3.97921
1.02797	1.01844	0.989693	0.975509	1.02736	1.23233	1.45055	1.72123	1.94237	2.0497	2.11054	2.01967	1.88524	1.75217	1.77605	1.82769	2.0248	2.26141	2.5342	2.67637	2.70824	2.62571	2.51765	2.37461	2.26664	2.20962	2.34344	2.61915	2.81162	3.0525	3.4352	3.64897	3.76873	4.39842	5.16023	6.02702	7.28024	8.44086	9.18045	9.72702	10.0776	9.69919	9.3677	8.64366	7.73666	6.54234	5.55183	4.39319	3.55445	2.77785
16.8963	16.6186	16.1822	15.4074	14.7411	13.7088	12.5306	11.5499	10.6755	10.1196	9.59972	10.3001	11.0939	11.8139	11.9501	12.1398	10.7901	9.43344	8.17535	7.25113	6.16674	5.67406	5.23733	4.89298	4.67682	5.0108	5.6404	5.93605	6.13738	6.21562	5.67035	4.786	4.26656	3.75335	3.22306	3.13156	3.21062	2.95245	2.77246	2.70591	2.44219	2.18513	2.21257	2.17718	2.09478	2.0787	2.04489	2.05552	2.13973	2.2367
1.67108	1.6326	1.58746	1.55931	1.42577	1.20421	1.04534	0.902528	0.784484	0.739111	0.748649	0.795672	0.857148	0.954376	1.18161	1.40741	1.60752	1.81261	1.95151	1.85592	1.76737	1.7389	1.7549	1.83444	2.05809	2.32627	2.53825	2.65315	2.68309	2.65504	2.56012	2.47533	2.55766	2.74951	3.0237	3.34381	3.65979	3.90767	4.01877	4.16609	4.5771	5.02244	5.51926	6.38129	7.0294	7.02747	6.91155	6.41212	5.39444	4.36556
2.65623	2.60834	2.62347	2.62072	2.56947	2.49415	2.55102	2.55166	2.6354	2.75407	2.91135	2.91907	2.91219	2.87525	3.88602	5.67178	8.69815	12.3564	16.0637	17.7789	18.1886	16.4128	13.7429	11.3054	9.78824	8.77645	8.74255	8.7203	8.11521	7.32435	6.10522	4.93739	4.03239	3.31886	2.66743	2.44394	2.1791	1.79989	1.55593	1.49839	1.4057	1.3415	1.43454	1.41859	1.31927	1.21551	1.12383	0.979478	0.921737	0.824434
2.42911	2.56782	2.94645	3.3624	3.78866	4.10808	4.1143	3.56617	2.91858	2.36585	1.91349	1.6708	1.70152	1.74685	1.724	1.68562	1.59069	1.51923	1.57149	1.65867	1.66726	1.78277	1.7849	1.6817	1.5464	1.49508	1.34957	1.29643	1.26198	1.23947	1.17057	1.13006	1.04726	0.936315	0.903315	1.01333	1.13117	1.28371	1.47204	1.54314	1.40694	1.28523	1.18473	1.08645	1.07918	1.12455	1.19074	1.18952	1.15652	1.12823
4.08345	3.98255	3.86967	3.46191	2.90228	2.49424	2.20178	1.96246	1.99746	2.15886	2.12529	1.99341	1.80193	1.67596	1.5252	1.52124	1.54793	1.6814	1.67243	1.69788	1.61525	1.57514	1.48819	1.5746	1.54475	1.57775	1.5302	1.42345	1.16067	0.991272	0.825006	0.711716	0.679192	0.745454	0.817893	0.912071	0.980113	1.00768	0.959667	0.910707	0.803315	0.700172	0.623944	0.63018	0.606639	0.599358	0.620063	0.603429	0.534276	0.48266
2.39243	2.30578	2.29405	2.09302	1.82454	1.7124	1.56827	1.30949	1.2849	1.37367	1.44821	1.61527	1.8835	2.11219	2.19044	2.16272	2.0765	1.8884	1.57455	1.41641	1.30728	1.29988	1.44509	1.76244	1.99373	2.26058	2.43986	2.63225	2.76911	2.9277	2.9844	3.00233	2.8555	2.62819	2.3735	2.25287	2.12611	1.99734	1.95257	1.93779	1.80481	1.75286	1.79588	1.71109	1.55309	1.50441	1.42836	1.29937	1.31083	1.40062
2.26338	2.29988	2.33065	2.37801	2.18027	2.02512	1.80697	1.51908	1.34011	1.28117	1.16522	1.1186	1.12444	1.1485	1.1688	1.22738	1.30126	1.41207	1.34366	1.30913	1.28935	1.21376	1.09772	1.14178	1.14861	1.14966	1.19564	1.24862	1.24051	1.23153	1.226	1.15736	1.05782	0.92581	0.792488	0.63187	0.506764	0.449314	0.468595	0.513333	0.570883	0.663336	0.72404	0.828401	0.938867	1.08754	1.18991	1.30406	1.26236	1.23876
1.28546	1.15358	1.03366	0.875534	0.775615	0.722432	0.789343	0.92544	1.07489	1.18663	1.19443	1.17894	1.12377	1.01183	0.958504	0.972184	0.995873	1.00384	1.04675	1.02238	0.998785	0.957005	0.967834	0.947894	0.94159	0.906837	0.852445	0.810608	0.84566	0.905854	1.00772	1.13892	1.17295	1.10806	1.02435	0.930634	0.815518	0.759099	0.848759	0.956047	1.06486	1.23613	1.46493	1.53676	1.64924	1.72116	1.71689	1.58904	1.53664	1.41208
0.916016	0.938695	1.01535	1.14142	1.246	1.31302	1.40177	1.43957	1.49697	1.59574	1.7263	1.81901	1.85273	1.81186	1.71098	1.54936	1.45052	1.37265	1.31368	1.30906	1.35875	1.39657	1.51768	1.69918	1.81604	1.93562	1.95537	1.88502	1.66594	1.46617	1.21091	0.995889	0.783721	0.701356	0.670616	0.681787	0.705683	0.77422	0.797361	0.768563	0.752552	0.765698	0.799528	0.85297	0.91314	0.986179	1.06392	1.09296	1.10363	1.25293
1.00833	0.996316	1.02183	1.08707	1.1312	1.16391	1.21412	1.23615	1.2025	1.20253	1.19803	1.20407	1.16956	1.15388	1.12388	1.07285	1.00874	1.01126	0.96838	0.919322	0.900309	0.879507	0.799621	0.769179	0.759774	0.742303	0.748197	0.76759	0.797412	0.84461	0.849276	0.817517	0.832246	0.801709	0.786364	0.880506	1.04793	1.16554	1.38071	1.5153	1.56274	1.49897	1.43994	1.25333	1.09573	0.885645	0.742911	0.772385	0.960292	1.24515
1.31132	1.23567	1.21613	1.15329	1.36833	1.66859	1.9854	2.31403	2.62332	2.47821	2.31041	2.14021	1.89691	1.6439	1.62981	1.58919	1.51209	1.45059	1.37171	1.29247	1.22442	1.20552	1.19164	1.15205	1.16162	1.19888	1.296	1.46343	1.79537	2.18179	2.5335	2.77196	2.99247	3.13018	3.26743	3.49301	3.91834	4.37943	4.65047	4.70487	5.3163	5.58644	5.69993	6.00582	6.3466	5.33358	4.52656	3.72069	2.89079	2.07441
3.14653	3.12751	3.09485	3.08846	3.13701	3.3112	3.42923	3.74627	3.88174	4.01169	4.46235	4.85198	4.99283	5.32336	5.65485	5.28822	5.14982	5.02239	4.88121	4.7554	4.84472	4.80499	4.77564	4.64383	4.37758	4.24531	3.88148	3.62452	3.24613	2.94298	2.58214	2.41062	2.22489	2.34095	2.56448	2.89719	3.27124	3.49106	3.48268	3.21789	2.79061	2.33017	1.95641	1.74089	1.96882	2.15175	2.49161	3.96126	5.4897	6.84387
5.46336	5.45736	5.62764	5.70161	6.30641	7.618	9.01423	10.3826	12.2184	13.1892	13.6036	14.0049	14.2469	13.9926	13.6549	12.8175	11.5295	9.74252	7.7255	5.92297	4.65909	3.60393	3.26147	3.25241	3.25352	3.41436	3.59413	3.65684	3.99777	4.70372	5.21076	6.00678	6.76463	7.17569	7.25164	7.46223	7.62255	7.63638	8.00318	8.39202	8.58291	8.31496	8.31559	7.83611	7.36544	7.0635	7.11694	6.69523	6.32707	5.81875
3.67226	3.4257	3.12915	2.73839	2.32845	2.08873	2.23189	2.60083	3.09779	3.7291	4.19852	4.21119	4.24254	3.89549	3.42479	2.97996	2.87074	2.51418	2.46183	2.41694	2.4238	2.33635	2.45006	2.65057	2.84215	3.26764	3.667	4.40924	5.11556	5.95548	6.39943	7.34802	7.4748	8.0229	8.79709	9.92125	10.1999	11.2882	11.4229	10.8933	10.0294	9.56748	8.73133	8.23644	8.2229	8.56811	9.10241	9.7271	10.7525	11.4793
4.37685	4.40902	4.32966	4.08042	3.6448	3.3041	2.73354	2.24491	2.04578	2.00848	1.95581	2.26309	2.70464	3.00025	3.30251	3.50564	3.35334	2.96248	2.60093	2.14696	1.84649	1.72646	1.73735	1.7304	1.7708	1.72011	1.58999	1.44202	1.3214	1.26948	1.24923	1.25107	1.2262	1.16697	1.07501	1.05225	1.18957	1.44172	1.71558	2.01414	2.28937	2.41756	2.36904	2.35105	2.2595	2.06527	1.8554	1.81131	1.81638	1.89735
1.08362	1.08756	1.10092	1.22054	1.30944	1.35445	1.4881	1.70685	1.80737	1.88422	1.88969	1.8654	1.7557	1.67269	1.67068	1.70259	1.74607	1.73562	1.82566	1.81317	1.79298	1.74086	1.80831	1.73492	1.76615	1.89957	2.09285	2.20317	2.41388	2.54764	2.60005	2.57166	2.45597	2.26423	2.13478	1.95664	1.8412	1.81719	1.96243	2.00506	2.04401	1.98737	1.9483	1.64795	1.51771	1.42521	1.40851	1.3314	1.39464	1.30384
3.59896	3.56103	3.5255	3.56881	3.30859	3.16699	3.04195	2.93182	2.7621	2.67732	2.41953	2.19735	2.00611	2.0031	2.13339	2.4877	2.95654	3.48763	3.91642	4.21347	4.29102	4.3161	4.08927	3.78594	3.53133	3.42276	3.13289	3.06074	3.024	3.10039	3.08046	3.26748	3.44054	3.66065	3.79686	4.02036	4.11329	4.16048	4.20572	4.29629	4.33354	4.37967	4.39079	4.38278	4.32579	4.43722	4.84951	5.2937	5.73132	6.0711
0.810514	0.901496	0.908991	0.912051	0.949148	0.911482	0.813428	0.774353	0.751161	0.740206	0.777316	0.817898	0.876996	0.971975	1.11526	1.26813	1.40487	1.49825	1.58888	1.58272	1.64616	1.77343	1.91608	2.0258	2.1067	1.92722	1.71737	1.507	1.32412	1.15638	1.13513	1.05755	1.04663	1.06109	1.15602	1.34774	1.6658	1.86458	2.02576	2.12805	2.08284	1.88846	1.70588	1.45311	1.13978	0.91064	0.798944	0.725002	0.736327	0.845743
2.7362	2.39762	2.22963	1.95428	1.69497	1.69926	2.08072	2.46802	2.91	3.3377	3.33223	3.07608	2.83937	2.50992	2.36027	2.4688	2.70701	2.83603	3.12809	3.33285	3.56714	3.87475	4.28713	4.45641	4.30598	4.34057	4.06818	3.72796	3.98388	5.44773	7.40575	9.6286	11.8605	13.239	12.5998	10.1494	7.67951	5.11858	3.05711	2.09328	2.21655	2.28799	2.47157	2.39734	2.35255	2.42895	2.68275	3.07505	3.95417	4.83435
1.83355	1.83983	1.89084	2.06176	2.08597	2.06118	2.07324	2.02028	1.7824	1.56303	1.61534	1.68362	1.78978	2.06644	2.37026	2.16981	1.99514	1.82017	1.60648	1.44764	1.57245	1.68461	1.74031	1.92713	2.04492	2.12157	2.15772	2.2386	2.08511	2.00048	1.9931	2.11444	2.32139	2.66339	2.93474	3.13677	3.24967	3.25321	3.23685	3.18299	3.05655	2.75168	2.33174	1.88	1.50131	1.26466	1.22421	1.44482	1.76706	2.2084
2.8279	2.74285	2.71174	2.69721	2.26258	1.89042	1.55572	1.1812	0.877905	0.809572	0.801886	0.89577	1.16584	1.55715	1.91649	2.22403	2.41853	2.33521	2.31782	2.36976	2.51664	2.81877	3.25673	3.20362	3.00984	2.63809	2.07167	1.47912	1.19903	1.00276	0.880928	0.865781	0.838673	0.883931	0.957665	1.08058	1.27118	1.55826	1.79387	2.06166	2.32519	2.45033	2.41445	2.29874	2.01014	1.6404	1.30727	1.09066	0.920303	0.901825
2.3931	2.29836	2.07453	1.7548	1.47244	1.15651	0.871995	0.74924	0.66304	0.613101	0.614138	0.664624	0.750601	0.868606	0.948889	0.971589	1.03155	1.04206	1.02029	1.05142	1.07906	0.998527	0.942177	0.873082	0.778239	0.711392	0.719246	0.704276	0.741174	0.770925	0.805789	0.811508	0.83688	0.875419	0.965146	1.05356	1.1881	1.37475	1.49677	1.52136	1.61618	1.65528	1.72315	1.83154	2.03918	2.14724	2.32993	2.29674	2.28916	2.25443
4.10221	3.83745	3.64544	3.38509	2.99018	2.75501	2.60011	2.41917	2.09269	1.88978	1.89722	1.88139	2.16044	2.62693	3.06647	3.37357	3.82065	3.77812	3.57086	3.36558	3.28899	2.98002	2.82331	2.82926	2.86489	2.71553	2.70557	3.01276	3.19719	3.40045	3.78445	4.10394	4.14221	4.15461	4.17015	3.95912	3.61852	3.33634	3.13521	2.8086	2.58545	2.80291	3.02131	3.42646	4.19481	4.98642	5.48873	6.06734	6.3051	6.00537
4.73781	4.55775	4.33584	3.86133	3.4036	2.84847	2.37524	2.03678	1.94346	1.95121	2.04936	2.285	2.75562	3.37219	4.0522	4.84451	5.74002	6.3073	6.69417	6.94256	6.88432	6.51391	5.94905	5.19804	4.29423	3.43223	2.70352	2.23513	1.96013	1.74356	1.5921	1.52293	1.57125	1.67146	1.84213	2.12876	2.32498	2.29622	2.11609	1.99566	1.75467	1.51725	1.45478	1.4783	1.38989	1.40204	1.42284	1.38956	1.38404	1.5489
1.03787	1.02802	1.0528	1.07173	1.20039	1.35041	1.51722	1.58199	1.61588	1.56319	1.44746	1.33258	1.29982	1.26285	1.2154	1.16241	1.03679	0.901653	0.780587	0.727332	0.714951	0.797329	0.868033	0.989724	1.05182	1.1102	1.12812	1.16414	1.10162	1.04795	1.01482	0.985285	0.951522	0.98739	1.00927	0.992292	1.05249	1.13952	1.19384	1.37321	1.58643	1.70276	1.81842	2.08872	2.1769	2.22413	2.23095	2.18616	1.86747	1.66008
1.54247	1.45962	1.41711	1.37286	1.34318	1.38083	1.54274	1.83906	2.29709	3.08944	4.03338	5.28559	6.5447	7.75831	8.4174	8.63188	8.17486	7.26943	5.91795	4.64591	3.50234	2.64256	2.14269	2.11523	2.17989	2.40647	2.74417	2.94782	2.89649	2.77442	2.48809	2.01415	1.69492	1.56331	1.55824	1.78113	2.21665	2.54585	2.77226	3.17941	3.41576	3.71355	4.17918	4.7523	5.10478	5.62525	6.01068	6.39838	6.91418	7.49699
1.21193	1.35341	1.51108	1.72516	1.83207	1.84724	1.74925	1.47244	1.21282	1.0963	1.02598	1.00186	1.09371	1.13948	1.02706	0.905422	0.823274	0.764296	0.741862	0.82	0.910605	0.92881	0.909217	0.908291	0.910869	0.879982	0.869089	0.829276	0.8177	0.75654	0.813096	0.920931	1.08489	1.19615	1.35837	1.37677	1.37346	1.36223	1.38289	1.37534	1.46405	1.46971	1.41425	1.34431	1.2243	1.00179	0.869917	0.7833	0.650424	0.605772
0.290522	0.279524	0.270758	0.270416	0.312251	0.39673	0.510143	0.657037	0.778197	0.841774	0.874466	0.861247	0.847837	0.871079	0.896422	0.913228	0.936396	0.937019	0.965282	0.981924	1.01906	1.06149	1.04128	0.931191	0.906265	0.877772	0.906458	1.0079	1.11911	1.10763	1.09044	0.977472	0.840755	0.784048	0.824785	0.835758	0.890439	0.927668	0.895947	0.826973	0.816964	0.816496	0.836362	0.824718	0.835395	0.81743	0.766422	0.715344	0.712189	0.642705
1.82482	1.76132	1.71052	1.76214	1.5833	1.49281	1.46926	1.46862	1.32933	1.36181	1.4053	1.4575	1.53396	1.73946	1.88264	1.91111	1.86312	1.73302	1.59933	1.58379	1.6837	1.81568	2.00615	2.01382	1.87656	1.64494	1.44903	1.23578	1.1626	1.0924	1.08401	1.03924	0.999944	0.925976	0.912075	0.90543	0.934257	0.964187	1.11297	1.30155	1.48891	1.72298	2.02415	2.09744	2.08318	1.99507	1.7453	1.38701	1.22549	1.08905
0.561555	0.52442	0.487753	0.426086	0.381208	0.371209	0.376939	0.403631	0.452436	0.496447	0.527276	0.542474	0.544758	0.532809	0.52455	0.511337	0.511686	0.502806	0.478846	0.453924	0.429573	0.401428	0.403503	0.408462	0.41844	0.425936	0.453541	0.456527	0.482903	0.49459	0.542156	0.574857	0.616937	0.61235	0.618251	0.576267	0.545277	0.565942	0.691509	0.800564	0.978205	1.25244	1.51386	1.6989	1.91385	2.06995	2.04953	1.99183	1.8908	1.80679
2.17932	2.2617	2.40334	2.51904	2.72971	2.92023	2.80123	2.42287	1.98783	1.53361	1.13387	0.93107	0.912939	0.965784	1.02879	1.10745	1.14766	1.15485	1.1121	1.01794	0.955899	1.0044	1.08672	1.18453	1.36467	1.54119	1.58645	1.62222	1.62276	1.55483	1.35442	1.24721	1.17115	1.16155	1.23813	1.51532	1.92207	2.46857	3.1281	3.97381	4.64701	5.01675	4.97002	4.72594	4.12623	3.55524	3.53349	3.7468	4.18899	4.53309
0.70071	0.654521	0.661966	0.645574	0.630595	0.727797	1.22036	1.71632	2.30011	2.92208	3.36268	3.06994	2.72233	2.31873	1.77315	1.32741	1.34955	1.37548	1.32961	1.36841	1.4087	1.3376	1.24734	1.39339	1.65385	1.85876	2.29863	3.02135	3.56777	3.96193	4.48297	4.58306	4.20985	3.67029	3.17038	2.48573	1.93997	1.60323	1.45607	1.27917	1.23107	1.23329	1.23636	1.25402	1.2969	1.33691	1.3795	1.45439	1.41832	1.34307
0.613045	0.617386	0.611459	0.622467	0.68373	0.771913	0.820324	0.876097	0.905969	0.849339	0.746505	0.677831	0.632132	0.600633	0.616315	0.66727	0.743085	0.780439	0.854633	0.931435	1.01218	1.06527	1.15414	1.13637	1.13608	1.14572	1.15961	1.14165	1.17842	1.20693	1.22324	1.21213	1.21041	1.20634	1.13064	1.01218	0.914964	0.824602	0.748028	0.729539	0.714165	0.702817	0.652088	0.595037	0.577391	0.578031	0.580674	0.648206	0.738694	0.857421
0.630749	0.983702	1.52551	2.13334	2.79925	3.43936	3.54392	3.02013	2.728	2.38467	1.97361	1.87213	2.09788	1.9011	1.73212	1.61854	1.45218	1.26879	1.25215	1.22584	1.19232	1.14064	1.01417	0.898922	0.780654	0.687447	0.628216	0.671533	0.724484	0.783335	0.834054	0.897798	0.885484	0.843772	0.837753	0.798449	0.736158	0.727383	0.777694	0.770474	0.792175	0.7983	0.770712	0.702303	0.663677	0.596729	0.568612	0.58051	0.632606	0.720699
1.20682	1.11671	1.03764	0.860002	0.712377	0.626264	0.591035	0.62334	0.69718	0.756612	0.838111	0.889512	0.981718	1.0652	1.2502	1.81149	2.7586	3.96846	5.63584	7.13771	8.27923	9.03875	9.13321	8.33588	7.78605	7.14837	6.15332	5.3823	5.05453	4.39383	3.4023	2.80852	2.381	2.10138	2.08461	2.52425	2.95172	3.19279	3.19321	3.02647	2.79778	2.68125	2.91521	3.30998	3.7645	4.11082	4.0899	3.58077	3.04662	2.61069
1.91998	1.96443	2.09323	2.36843	2.88603	3.53524	4.20905	4.75539	5.13885	5.24272	4.96892	4.59488	4.11883	3.55968	3.02195	3.02501	3.18729	3.52988	4.07285	4.55869	4.44804	4.04291	3.54455	2.77779	2.58518	2.85561	3.47966	4.42788	5.67689	6.22995	6.55469	6.68419	6.33229	5.83309	5.48476	5.26103	4.91654	4.70632	4.51856	4.16999	3.55212	3.11766	2.66006	2.21532	2.05579	2.05819	2.07524	2.18366	2.2189	2.17861
0.648826	0.636942	0.616223	0.560612	0.532561	0.493255	0.466026	0.499902	0.546908	0.616693	0.685773	0.726902	0.666029	0.578563	0.478023	0.38125	0.317284	0.327878	0.366039	0.426225	0.519241	0.573277	0.592998	0.636335	0.660116	0.63495	0.622741	0.624081	0.574402	0.507646	0.466868	0.425995	0.386879	0.351637	0.340721	0.325149	0.312209	0.30904	0.321322	0.327819	0.328204	0.356311	0.356266	0.348004	0.35267	0.368372	0.339859	0.358029	0.486	0.716368
2.957	3.13701	3.26376	3.40161	3.44085	3.33637	3.13885	2.93391	2.81834	2.64017	2.60637	2.49253	2.30708	2.14149	2.04606	1.81843	1.73048	1.63175	1.43592	1.23449	1.12686	0.900254	0.769889	0.797928	0.894025	0.981136	1.18601	1.39254	1.47143	1.44133	1.35702	1.23003	1.0307	0.896613	0.857602	0.893111	0.960799	1.08419	1.18538	1.29399	1.33216	1.30281	1.26607	1.21679	1.0719	0.983247	0.915744	0.819578	0.806298	0.842469
1.30354	1.41772	1.48918	1.76576	1.9465	1.93738	1.88919	1.79223	1.4931	1.28862	1.17683	1.13126	1.16927	1.26564	1.34712	1.40851	1.40439	1.32915	1.26111	1.14376	1.03854	1.01473	1.15715	1.40773	1.83789	2.27528	2.67843	2.84753	2.84339	2.56911	2.2954	2.01638	1.84036	1.82539	2.08578	2.33171	2.51016	2.64134	2.60066	2.28025	1.90305	1.61047	1.35893	1.21331	1.24829	1.38619	1.60435	1.85267	2.04158	2.16799
1.63124	1.67918	1.7678	1.95601	1.95956	1.93209	1.88005	1.76886	1.61842	1.56018	1.4751	1.46062	1.40195	1.48399	1.58559	1.69606	1.76201	1.93537	1.83865	1.83271	1.81683	1.81004	1.76358	1.86196	1.80404	1.72659	1.65601	1.50819	1.47026	1.46971	1.48047	1.52196	1.56364	1.41236	1.29758	1.28716	1.2381	1.23636	1.3927	1.50088	1.52442	1.60285	1.74232	1.75824	1.8669	1.89391	1.86657	1.73758	1.68793	1.62386
2.36411	2.47869	2.47281	2.47888	2.34002	2.03575	1.66798	1.33989	1.11776	0.897027	0.790182	0.737053	0.703631	0.755713	0.880315	1.04237	1.18497	1.39114	1.43041	1.49642	1.53501	1.57329	1.52295	1.54221	1.41853	1.22761	1.05124	0.915088	0.736277	0.681946	0.706251	0.72127	0.715916	0.823905	0.906635	0.945476	1.00271	1.07334	1.00873	0.897329	0.804285	0.667446	0.566551	0.559979	0.591884	0.648264	0.739569	0.818485	0.858672	0.874566
1.54506	1.52553	1.42526	1.3624	1.31445	1.29475	1.32861	1.46919	1.52979	1.65371	1.77439	1.80798	1.82966	1.91112	1.82625	1.63375	1.49855	1.31696	1.07757	1.012	1.06727	1.14736	1.26965	1.44271	1.51628	1.54528	1.58189	1.71553	1.80616	1.96416	2.16133	2.28661	2.26097	2.30313	2.2709	2.2704	2.26971	2.32191	2.30694	2.28999	2.13012	2.03026	1.90614	1.80639	1.80981	1.94464	2.06344	2.22346	2.35281	2.3597
0.637623	0.699177	0.735865	0.784518	0.819513	0.852536	0.835114	0.825289	0.833669	0.827358	0.774463	0.721225	0.664022	0.60627	0.53731	0.512775	0.531153	0.534014	0.605681	0.742061	0.898268	1.04826	1.23679	1.34711	1.44219	1.52481	1.55335	1.5177	1.43973	1.26263	1.01272	0.800466	0.660484	0.600477	0.615684	0.693337	0.751273	0.760164	0.725397	0.738445	0.747169	0.833395	0.946755	1.11977	1.20342	1.28073	1.24988	1.21998	1.08002	0.961045
1.37082	1.28917	1.21476	1.09879	0.961697	0.866371	0.845336	0.838914	0.853772	0.926904	0.931975	0.889399	0.866639	0.811765	0.74904	0.767529	0.832208	0.917858	1.04269	1.11113	1.14186	1.13779	1.10506	1.03738	0.980355	0.925368	0.871078	0.788307	0.729221	0.689142	0.640089	0.621491	0.604771	0.584291	0.600599	0.593594	0.557904	0.555316	0.605889	0.62381	0.725292	0.870372	1.03268	1.1323	1.20231	1.18421	1.1852	1.2167	1.30213	1.4329
1.56008	1.54666	1.55529	1.60668	1.57407	1.49787	1.45535	1.37389	1.29672	1.25655	1.17644	1.06942	0.983018	0.917353	0.833198	0.878738	1.01523	1.29749	1.66458	2.18642	2.74717	3.30844	3.60645	3.67544	3.53205	3.18487	2.74709	2.42482	2.29807	2.23484	2.26135	2.29419	2.39169	2.36314	2.42242	2.40488	2.50936	2.59584	2.66133	2.62515	2.7687	2.74735	2.66682	2.74514	2.77863	2.62284	2.48813	2.32046	1.9461	1.67351
2.31027	2.43708	2.44987	2.48171	2.46036	2.31277	2.04973	1.82795	1.59931	1.408	1.29042	1.20918	1.15	1.11938	1.05201	1.00063	1.1161	1.2607	1.49553	1.8114	2.06018	2.00146	1.87652	1.67126	1.45864	1.32149	1.43634	1.57252	1.64525	1.6062	1.47995	1.28213	1.0996	1.04772	1.12977	1.21887	1.29362	1.3774	1.37994	1.32357	1.33154	1.25431	1.25484	1.29109	1.29382	1.27091	1.43845	1.46355	1.43094	1.43095
2.46869	2.53325	2.58968	2.58629	2.48987	2.35995	2.12259	1.8097	1.61757	1.44377	1.30137	1.22261	1.14972	1.06382	1.0504	0.969746	0.936258	0.961941	0.930362	0.839325	0.824049	0.748989	0.682808	0.677824	0.753448	0.830066	0.896561	0.948115	0.994469	0.907037	0.779083	0.683837	0.56705	0.426446	0.383051	0.409854	0.467929	0.574051	0.721006	0.846366	0.908129	0.926713	0.933885	0.927362	0.943973	0.962593	0.991823	0.975341	0.917766	0.817189
6.95306	7.07509	7.53223	8.53407	9.86332	11.5201	13.9815	16.3697	19.0816	22.1525	24.4612	26.1571	27.7575	28.3804	27.8035	27.1564	26.1111	24.5049	22.5933	20.1706	17.9311	15.7728	14.1806	13.1695	13.5825	13.9417	14.5078	14.2855	13.6653	12.1757	10.6302	8.9143	7.5886	6.49174	5.63448	4.73725	3.87329	3.10329	2.41956	1.88197	1.56562	1.43258	1.30061	1.31351	1.37339	1.47136	1.52148	1.69001	1.75682	1.90573
1.13627	1.16926	1.25971	1.44659	1.56836	1.86352	2.2431	2.7228	3.22255	3.86119	4.2672	4.41083	4.19266	3.73733	3.11886	2.40763	1.83045	1.41934	1.1515	0.937546	0.858972	0.835326	0.8323	0.798841	0.805093	0.850913	0.866685	0.894815	0.957673	0.99819	0.998341	1.02592	1.04443	1.07205	1.11254	1.22603	1.34465	1.51267	1.6595	1.83093	1.90953	1.91021	1.82073	1.69238	1.49805	1.37633	1.29576	1.30849	1.41489	1.54962
1.15218	1.21925	1.26002	1.34147	1.35464	1.45495	1.47492	1.49866	1.49618	1.54841	1.48846	1.41268	1.31008	1.17168	1.06039	1.02131	0.998581	1.00728	1.04146	1.01578	0.979387	1.08626	1.29506	1.58704	2.07839	2.62173	3.05316	3.36956	3.63949	3.72037	3.74491	3.83318	4.13006	4.57	5.25188	6.14056	7.06687	7.81876	8.40031	8.79561	8.96396	9.07443	9.12211	9.20562	9.10152	9.00412	8.67261	8.26605	7.72461	7.34945
1.30169	1.25407	1.22283	1.10947	1.01795	0.948258	0.891327	0.826347	0.854056	0.851346	0.849505	0.865045	0.893314	0.886875	0.890825	0.897772	0.911137	0.919308	0.940001	0.96578	1.03164	1.04182	1.09445	1.23324	1.38752	1.52273	1.71741	1.93076	1.97823	2.03026	1.99776	2.00385	1.84487	1.69761	1.47589	1.31476	1.01837	0.874962	0.827631	0.836554	0.857341	1.00187	1.07498	1.09879	1.12154	1.16897	1.17892	1.22423	1.2829	1.33856
0.484794	0.535409	0.572072	0.642923	0.697053	0.716845	0.688896	0.672463	0.675299	0.688569	0.74542	0.819533	0.852861	0.807539	0.840918	0.860003	0.868547	0.918912	1.03231	1.00025	0.925086	0.892935	0.865154	0.822649	0.862993	1.02091	1.19534	1.36167	1.61493	1.89783	2.08901	2.16043	2.3216	2.27747	2.20243	2.12064	2.15744	1.93867	1.87721	1.80984	1.92571	2.1015	2.54912	3.00353	3.58555	3.94847	4.20194	4.35798	4.46701	4.2512
3.71125	3.36697	3.1535	2.7462	2.41844	2.1538	2.08035	2.11151	2.19177	2.34284	2.4514	2.60359	2.54752	2.43133	2.25814	2.21395	2.1929	2.71398	3.57978	5.17436	7.01066	9.07116	10.2045	10.9149	10.5226	9.48337	7.63675	6.40562	5.00739	3.92086	3.18372	3.29686	3.60445	4.51924	5.67994	6.86846	7.47474	7.43297	6.63401	5.6876	4.71322	4.03287	3.71241	3.90203	3.99538	4.05845	3.89869	3.64226	3.11832	2.66489
1.68974	1.77097	1.90724	2.09893	2.31678	2.47874	2.44298	2.18214	1.89465	1.5063	1.12726	0.904363	0.817205	0.674963	0.603058	0.535285	0.480823	0.46957	0.50838	0.595811	0.704685	0.767103	0.816872	0.884141	0.868943	0.898072	0.988001	1.01569	1.07733	1.25619	1.34499	1.40845	1.49167	1.47261	1.32855	1.26657	1.15644	1.09341	1.09026	1.13798	1.13597	1.22656	1.24461	1.28805	1.32244	1.34362	1.2959	1.33173	1.2817	1.33029
19.8862	20.3523	21.0028	21.9739	23.0483	23.2163	23.0842	22.0734	20.599	18.4845	17.0433	15.8394	15.3519	15.4966	16.1263	16.2694	16.4448	15.8428	14.6012	12.9124	11.0013	8.55066	6.58526	5.00266	4.00928	3.65938	4.0134	4.58829	5.34863	5.66698	5.86925	5.93693	5.78473	5.62391	6.22929	7.08499	8.05305	9.25937	10.7061	11.2815	11.3209	11.0439	10.38	9.15165	7.99872	6.83277	5.76321	4.86676	4.17656	3.76127
3.74537	3.60466	3.58906	3.37785	3.1942	3.0511	2.84067	2.46648	2.28342	2.33496	2.63642	3.40174	4.57156	5.95797	7.31503	8.70629	9.71017	10.5065	10.8882	10.7472	10.0331	9.2546	8.14923	7.08612	6.20904	5.73202	5.374	5.30544	5.52557	5.95534	6.08042	6.4053	6.62298	6.44572	5.98396	5.70736	4.87553	3.89636	3.1679	2.64713	2.32049	2.52627	3.19757	4.1051	5.05387	6.10521	7.09388	7.71658	7.97274	8.16442
2.17842	2.14011	2.14933	2.08553	2.18814	2.49497	3.0111	3.73052	4.85899	8.11868	13.0846	17.8787	22.3357	26.2934	25.8336	21.8087	17.7871	13.9585	10.1144	8.09795	7.74293	6.98572	6.08324	5.46602	5.13737	4.74758	4.82794	4.90897	4.69549	4.58915	4.53762	4.34575	4.17255	4.2176	4.2166	4.12091	3.90461	3.56044	3.03781	2.50635	2.13267	2.00229	2.09823	2.4067	2.4871	2.64002	2.99035	3.39226	3.76016	4.51779
6.49493	6.02153	5.59715	4.98231	4.18461	3.54914	3.38575	3.43114	3.47522	3.62308	3.67091	3.43816	2.95248	2.55069	2.05707	1.58153	1.25049	1.22123	1.5449	1.99029	2.75319	3.77539	4.84644	5.63716	6.62687	7.27404	7.59927	7.71007	7.63939	7.25735	6.92413	6.59759	6.24251	6.17462	6.13057	5.99471	5.75576	5.65374	5.16874	4.65768	4.4504	4.62413	4.67862	5.01438	5.33097	5.26696	4.92765	4.61528	4.25966	3.96361
17.732	17.3143	17.4172	17.6386	17.2341	16.8022	17.2842	17.432	17.5778	17.5768	17.2881	16.4024	15.4011	14.4261	14.17	14.0441	14.0884	13.955	13.6221	12.4493	11.6994	10.7552	10.0315	9.65231	9.68179	8.95142	8.17238	7.23512	6.04429	4.642	3.81346	3.31505	3.1086	3.08685	3.25905	3.55738	3.95328	4.58548	5.5511	6.81393	7.83394	8.86192	9.42812	9.53315	9.24456	9.02713	8.65157	8.35318	8.19456	7.97286
2.49154	2.50643	2.67959	3.06281	3.50782	3.93784	4.46512	4.93785	5.07681	5.20205	5.39424	5.5081	5.22116	5.10359	4.95223	4.63563	4.22445	4.10798	3.72593	3.26884	2.87503	2.46763	2.03742	1.83344	1.69881	1.64235	1.61925	1.56941	1.51623	1.50116	1.38467	1.43085	1.60105	1.94453	2.24819	2.60454	2.8519	2.93313	2.65141	2.56457	2.51555	2.38226	2.36789	2.49871	2.34123	2.14457	2.01843	1.98219	2.01234	2.40983
5.19516	5.2295	5.36248	5.39412	5.51631	5.45512	5.69942	5.65233	6.24033	6.45801	6.92526	6.85845	7.07695	6.56572	5.76869	4.57226	3.76324	2.78208	2.15673	2.32833	2.97064	3.64202	4.67099	5.58073	5.8899	5.88616	5.61354	4.8724	4.29745	3.94054	3.55058	3.36868	3.26303	2.94938	2.76798	2.96565	3.32725	3.76131	4.5125	4.99917	4.95087	4.43046	4.06179	3.63675	3.46917	3.69376	4.54412	5.2362	5.63919	6.01913
4.95053	4.76209	4.65104	4.29553	4.14036	3.68708	3.3829	3.10776	2.96839	2.72753	2.92363	3.17053	3.34619	3.59721	3.89267	3.7619	3.65261	3.53701	3.2195	3.04124	3.2571	3.37952	3.84881	4.75525	5.45952	5.89556	6.51236	6.86691	6.83125	7.04674	7.26993	7.8721	8.10279	8.52965	8.71849	8.99913	8.24319	8.13165	7.9178	7.60697	7.38294	7.53351	7.14241	6.42145	5.73777	4.81543	3.87378	3.24576	3.10118	3.21983
4.87782	4.7423	4.52534	4.07551	3.62904	3.09064	2.90333	2.95331	3.20409	3.59276	3.95506	3.98807	3.91825	3.7471	3.65614	3.64663	3.60141	3.47972	3.36051	3.16065	2.89039	3.06567	3.36325	3.80288	4.22326	4.83778	5.06471	5.49847	5.95042	6.54898	7.16731	8.11401	9.06001	10.2745	11.4102	12.417	13.074	13.2617	13.1953	13.2278	13.1148	13.3989	14.3939	15.2166	15.9588	16.901	17.2004	16.8475	16.453	15.9052
9.68423	9.84122	9.81794	9.84482	9.51376	8.52809	7.43035	6.40857	5.56861	4.90624	4.68409	4.52786	4.32697	3.7859	3.34443	3.03051	2.67295	2.53375	2.7376	3.00171	3.19356	3.74596	4.13401	4.65976	5.33332	6.08854	6.56673	7.02292	6.93566	6.54661	5.7388	4.73697	3.74856	3.19926	2.63981	2.44981	2.56823	2.85573	3.00234	3.39403	3.75947	3.97663	3.97753	3.95004	3.75268	3.47626	3.51847	3.65252	3.96255	4.65958
5.90211	6.31224	6.58886	6.71359	7.29339	8.46552	8.8973	9.42879	10.2569	10.1985	9.43678	9.3418	8.98454	9.06369	9.61999	10.3097	11.358	12.3567	12.1926	12.0113	11.6618	9.76315	8.61086	8.04848	7.4615	7.33336	8.03385	7.62047	7.4103	7.03201	6.09858	5.18568	5.14205	4.91805	4.93788	5.23276	5.50484	5.32634	5.01796	4.8332	4.68602	4.78605	5.08709	5.78043	6.10947	6.75991	7.01779	7.21569	7.02691	7.19855
2.46039	2.32654	2.11609	1.99549	1.85598	1.68769	1.63924	1.72021	1.59667	1.58568	1.78339	2.11376	2.62826	3.3524	3.90435	4.31088	4.51213	4.45368	4.25879	4.13994	3.96637	3.68492	3.41698	2.98472	2.56455	2.24721	2.18322	2.20488	2.41052	2.55045	2.63204	2.52933	2.45614	2.60999	3.29462	3.99093	5.03673	6.53349	7.58514	7.82696	8.61353	9.02166	8.35799	7.85549	7.8377	7.00695	5.97317	5.71201	5.59018	5.35951
12.296	11.7624	11.423	10.2605	9.69179	9.80054	9.61061	9.68121	10.2082	10.5921	11.6411	13.5084	15.5267	18.2561	20.2878	20.5043	19.1211	16.4128	11.4198	7.05117	3.72014	1.39375	0	0	0	0	0	0	0	0	0	0	0	0	0	0	0	0	0	0	0	0	0	0	0	0	0	0	0	0
9.52405	10.5009	11.5314	13.0851	14.7601	16.5602	17.683	18.2634	18.9299	19.7089	19.9823	19.8251	19.5006	18.2808	16.1532	13.7032	11.3106	8.95777	6.93411	5.21898	3.8782	2.99044	2.21589	1.74747	1.67555	1.75035	1.78442	2.07146	2.73112	3.38097	4.55289	6.02422	7.32385	7.93208	8.64477	8.46258	7.74322	7.03888	6.50022	5.52623	4.68472	4.11575	3.52528	3.06877	2.86316	2.95796	2.95574	3.00537	2.89804	2.7417
2.29396	2.30137	2.35058	2.39293	2.41384	2.36846	2.56024	2.72362	3.19338	3.78401	4.34279	4.81345	5.34274	6.22366	7.37277	8.95529	10.4608	12.126	12.5041	12.2794	11.4032	10.4336	9.06807	8.26448	7.59949	6.99274	6.70955	6.73296	7.11829	7.64782	8.29685	8.41479	8.17738	7.43529	6.55129	5.73699	5.07459	4.44884	4.0208	3.6173	3.14076	2.73398	2.52623	2.31403	2.08031	2.00876	1.99833	1.96725	2.05875	2.28021
11.8189	11.462	11.1086	10.5102	9.67763	8.8412	8.24102	7.6354	7.56641	7.79637	7.85768	8.40542	9.1333	9.316	9.25262	9.17162	8.48575	7.89643	7.25544	6.97629	6.78924	7.07274	7.1846	8.10217	8.60688	9.32293	9.95783	10.9834	11.2319	11.8268	12.4979	12.508	12.8732	13.7243	14.2603	14.7803	15.9232	15.4123	14.9551	14.8038	14.2482	13.7634	13.9355	13.707	13.3674	13.5189	13.3207	14.68	16.1028	17.7662
2.27486	2.27134	2.13411	1.93256	1.82267	1.76842	1.69426	1.8316	2.26769	2.72214	3.06908	3.59141	4.1283	4.38365	4.42807	4.56991	4.3745	4.29656	4.18317	4.43433	4.79846	5.45872	5.67563	5.79735	5.55841	4.98986	4.2531	3.68348	3.36871	3.49145	3.82863	4.25244	4.74621	5.09309	4.87221	4.62111	4.1613	3.66742	3.12124	2.79837	2.35691	2.17944	2.07121	2.38736	2.70919	3.27115	3.85396	4.34946	4.26281	4.31593
17.7471	18.1255	18.6215	19.4649	20.1697	20.5074	20.7363	20.4879	20.1379	19.6293	19.3428	19.1282	19.1273	19.2524	19.54	19.7807	20.0397	20.1186	20.06	19.7065	18.8169	17.3297	15.8608	14.0854	12.4959	11.3082	10.7782	10.449	10.7102	11.222	12.3912	14.1241	16.288	18.4747	20.7186	22.2844	22.8376	22.717	22.2014	21.2715	19.9925	18.6625	17.212	15.4444	13.3561	11.4972	9.89198	8.43654	7.41377	7.05648
4.90307	6.0682	6.98415	8.93985	10.4146	10.7922	10.3822	9.54896	8.09016	6.33727	5.13147	4.12273	3.26733	2.69532	2.42495	2.18717	2.19144	2.25768	2.46579	2.6608	2.7661	2.75579	2.67137	2.31693	2.00867	1.76008	1.60726	1.57882	1.58857	1.64577	1.87815	2.04907	2.12101	2.34479	2.5239	2.37941	2.23872	2.29591	2.53697	3.2172	4.39343	5.89834	7.61371	9.3139	10.4579	11.2394	11.6401	11.4642	10.7952	9.99036
13.4534	13.943	14.1268	15.3001	16.1161	17.5933	19.7621	21.4269	26.3351	30.5923	31.5024	31.9208	33.3154	27.37	21.6221	17.9084	13.9219	9.57235	8.89219	8.17342	7.07886	6.82027	6.2015	6.59437	7.48985	9.28555	10.9786	13.4438	14.6818	16.3791	17.0033	16.7012	16.1109	15.4046	13.6136	13.4161	13.79	13.5072	14.8492	16.868	17.0798	17.1408	18.3254	18.2373	17.6101	17.4652	17.4595	16.6629	15.4176	14.3553
2.31653	2.25767	2.1146	1.92226	1.66219	1.49398	1.37089	1.38049	1.44824	1.61662	1.70069	1.76832	1.83261	1.85072	1.75918	1.72803	1.70516	1.60956	1.63647	1.68915	1.62144	1.53347	1.47362	1.32106	1.18606	1.18532	1.15066	1.18878	1.17642	1.17889	1.11459	1.14139	1.15492	1.18385	1.18787	1.27566	1.4956	1.63525	1.86147	2.15678	2.33076	2.12319	2.02146	1.84116	1.64853	1.52357	1.6742	1.74502	2.02332	2.40745
2.18711	1.99109	1.83784	1.62047	1.48491	1.32513	1.32	1.3559	1.39381	1.38944	1.39802	1.42199	1.4391	1.46725	1.51492	1.56279	1.55779	1.54026	1.52094	1.39535	1.30763	1.33618	1.40024	1.48705	1.65192	1.79065	1.81747	1.77209	1.69895	1.58531	1.43036	1.37173	1.37975	1.37838	1.46814	1.53359	1.563	1.62202	1.69297	1.68518	1.78729	1.86029	1.91633	2.16137	2.35881	2.48026	2.50528	2.4319	2.04674	1.74737
18.0999	17.4657	16.9789	16.2345	15.6376	15.2404	15.3098	15.6174	15.7361	15.783	16.0024	16.0011	15.7074	15.5745	15.4467	15.0429	14.6333	14.4068	14.1086	13.9491	14.2712	14.9358	15.5545	16.568	17.6768	18.2939	18.603	19.1499	19.1903	19.2364	19.3233	19.3889	19.1077	18.6145	17.5491	17.081	16.662	16.2047	15.8555	15.7345	14.3574	12.8873	11.8342	10.9876	10.269	10.3251	10.0355	8.80103	7.68527	6.46809
6.6158	7.17686	7.83052	9.04761	9.37337	9.68747	9.1918	8.07805	6.65065	5.80398	4.88555	4.61612	4.73878	5.04457	5.17514	5.43727	5.43148	5.2046	4.87652	4.93498	5.1428	5.51037	6.02762	6.5622	6.33222	5.59526	4.62212	3.56887	2.60937	2.1868	2.27934	2.6854	3.09428	3.43097	3.75215	3.78794	3.78413	3.87511	3.91979	3.69284	3.61377	3.2476	2.91981	2.83554	2.9966	3.06496	3.39198	3.6168	3.64057	3.50634
0	0	0	0	0	0	0	0	0	0	0	0	0	0	0	0	0	0	0	0	0	0	0	0	0	0	0	0	0	0	0	0	0	0	0	0	0	0	0	0	0	0	0	0	0	0	0	0	0	0
9.32155	9.36517	9.11553	8.75518	8.09355	7.30761	6.54109	6.01037	5.61502	5.4621	4.93988	4.37096	3.73254	3.029	2.49231	2.16261	1.95384	1.8753	1.96765	1.89121	1.9929	2.06203	2.11094	2.03883	2.06247	1.96984	1.91584	1.92611	1.96815	2.09676	2.26943	2.40651	2.36727	2.34437	2.16633	2.1284	2.03756	2.06894	2.18851	2.41491	2.48389	2.72886	3.06652	3.16757	3.24785	3.21935	3.00862	2.64067	2.50641	2.28241
7.70177	7.4095	7.02569	6.66087	5.44141	4.36551	3.9386	3.80458	3.81099	4.22299	4.64027	4.48659	4.11812	3.67314	3.25747	3.17293	3.09133	3.23615	3.554	3.95738	3.91074	4.25938	4.58225	5.25237	5.84185	6.61197	7.19522	7.85386	7.8767	7.72411	7.31361	6.74219	5.8245	4.99954	4.31038	3.85887	3.78371	3.78339	3.93201	4.03884	4.08054	3.84784	4.10085	4.71452	5.7035	7.52509	9.76985	11.7951	13.4958	14.8253
11.02	11.6793	11.6842	12.0211	12.6156	12.2804	11.3159	10.8072	9.93713	8.53199	7.57041	6.70517	5.84776	5.26378	5.12892	5.11192	5.58693	5.83417	5.93854	5.88542	5.69234	5.19572	4.9627	4.871	4.88016	5.05575	5.20237	5.08086	5.62012	6.72405	7.80607	9.66342	12.4106	14.7611	15.8591	17.605	17.7879	16.4693	13.6842	11.4859	7.99828	5.34867	3.43329	2.65187	1.95978	1.839	1.6953	1.56874	1.51057	1.38164
2.24839	2.42776	2.57457	2.86817	4.68127	6.38676	7.95335	9.40955	10.8348	9.21792	7.86703	6.49849	5.164	3.55802	3.56764	3.13783	2.72523	2.46401	2.49651	2.79551	3.51918	5.03829	6.48952	7.90455	8.55203	8.89305	7.82505	6.88131	5.79454	5.44676	5.084	5.31789	5.34589	5.51953	5.25733	5.54608	5.86357	6.01836	6.45868	7.0109	6.80504	6.84559	7.02798	6.5883	6.18826	6.0546	5.46921	5.31366	5.17613	5.02967
1.44172	1.58411	1.6894	1.81784	1.93537	1.97093	1.91	1.77763	1.63449	1.52968	1.49288	1.4215	1.43084	1.47175	1.47481	1.33629	1.24606	1.11378	1.04187	0.973384	1.06199	1.22538	1.45175	1.64732	1.87	2.20705	2.48992	2.95529	3.51072	4.23818	4.72693	5.16662	5.32156	5.22842	4.88264	4.47818	4.18672	3.84044	3.53548	3.2649	3.22461	3.00094	2.96229	3.16177	3.43325	3.6836	4.20441	4.65437	4.89353	5.13443
16.6786	15.2852	13.9108	11.564	9.54409	7.91403	6.89946	6.81316	7.09852	7.75538	8.68788	9.79205	10.7746	11.5968	12.2573	12.9224	13.5778	13.3645	12.984	12.4518	11.2341	9.48073	8.30199	7.22201	6.06395	5.4389	5.30689	5.25644	5.55277	6.30739	7.32745	8.39154	9.65913	10.6004	11.0877	11.1308	10.7884	10.1268	9.18587	8.25785	7.1994	6.29619	5.20933	4.45121	3.82109	3.61264	3.41426	3.55764	3.80789	4.11491
5.0986	5.37157	5.63124	6.36059	6.63031	6.88385	7.37465	7.82829	8.29242	8.97033	9.41186	9.62982	10.3657	11.1962	12.1926	13.3955	14.8488	15.6198	16.3338	16.5577	16.921	17.1251	17.4639	17.6966	18.0391	18.3075	18.1844	18.0012	17.7705	17.8059	17.7413	17.9014	17.873	17.4917	16.4344	14.5837	12.4653	10.0788	7.64932	5.60907	4.34843	3.60435	3.47048	3.85313	4.60334	5.17764	5.60178	5.90554	6.34352	6.75286
1.13934	1.00659	0.899481	0.767368	0.655205	0.600934	0.651047	0.70083	0.737708	0.752114	0.741833	0.706413	0.710686	0.721203	0.706984	0.747908	0.768942	0.765364	0.7236	0.725213	0.675983	0.633111	0.662512	0.77757	0.856339	0.989624	1.14311	1.21041	1.19225	1.2039	1.12409	1.02716	0.976551	0.966053	0.98529	1.05382	1.09552	1.11954	1.09007	1.0298	0.970958	1.0342	1.04799	1.09949	1.12557	1.14059	0.994101	0.895886	0.786131	0.665113
12.6109	12.3272	11.9668	11.4249	11.2116	10.6389	10.1329	9.17449	7.91958	6.07835	4.4894	3.04303	2.35875	1.92189	1.94559	1.99886	2.07745	1.94213	1.85384	1.78145	1.77753	1.68078	1.67646	1.64944	1.57976	1.44712	1.28739	1.12651	1.00262	0.90958	0.904219	0.983909	1.04427	1.12765	1.14302	1.09627	1.0647	1.05791	1.01766	1.07724	1.19793	1.27641	1.35454	1.43867	1.42068	1.35618	1.31459	1.31769	1.30166	1.32002
3.99066	4.31996	4.63958	5.23421	6.43928	7.52669	8.21723	8.71129	8.5274	7.72419	6.63283	5.46002	4.38319	3.56287	3.13134	2.98462	2.99294	2.98047	2.95119	2.82381	2.66706	2.51455	2.40042	2.36627	2.26316	2.28585	2.52714	2.65078	2.86182	3.10346	3.36219	3.37469	3.57038	3.85428	4.37924	4.84098	5.25351	5.51448	5.32287	4.86931	4.33161	3.83729	3.26512	2.89045	2.43964	2.00537	1.54626	1.23092	1.13037	1.25673
1.35258	1.49279	1.6967	2.05139	2.48015	2.94266	3.24905	3.34374	3.32576	3.2143	3.03995	2.95487	2.98322	2.94591	2.88433	2.83144	2.63466	2.41962	2.32641	2.24939	2.30816	2.65748	3.22348	3.89147	4.66028	5.7087	6.86103	7.77458	8.36238	9.13909	9.23278	8.71998	8.28622	8.08716	7.52551	7.27243	7.44624	7.45049	7.67894	8.1485	8.56723	8.81092	9.28563	9.24712	8.99877	8.69532	8.51897	8.00996	7.72995	7.25105
3.08073	2.86956	2.57164	2.19577	1.88535	1.52014	1.60203	1.93474	2.2628	2.57946	2.97549	2.81303	2.51058	2.25559	1.98607	1.63814	1.52788	1.48972	1.45478	1.39959	1.47036	1.51652	1.50905	1.34748	1.27684	1.18903	1.17615	1.20375	1.36542	1.4117	1.32424	1.29662	1.2771	1.29753	1.41679	1.68875	1.74174	1.78312	1.66281	1.47296	1.20458	1.14037	1.09548	1.16106	1.30782	1.51879	1.69467	1.8345	2.11157	2.24124
4.90934	4.5618	4.37785	4.00828	4.02747	4.29051	4.53626	4.72149	4.825	4.72971	4.16302	3.76039	3.36212	3.11389	2.97882	3.3475	3.82243	4.41395	4.94416	5.48898	5.6643	5.77845	5.70861	5.38609	5.0166	4.7968	4.46995	4.25722	4.05131	3.82058	3.30592	2.95429	2.53433	2.37643	2.2146	2.59991	2.81308	3.83669	5.36208	7.42018	9.27055	12.4191	14.5965	15.8487	16.3278	16.5573	14.5555	12.2574	10.0954	8.18185
15.4818	15.2572	14.4879	13.0518	11.4162	9.70481	7.94482	7.15842	7.31071	7.99564	9.51888	11.3619	12.8776	14.1876	15.4086	16.2723	16.8417	17.9829	18.6013	18.7305	17.9888	17.1299	14.9746	13.3136	11.3784	10.3189	9.85267	10.4229	11.5986	13.2785	14.4674	14.8019	14.3237	12.0108	9.94999	8.36615	7.0744	6.30586	6.54984	6.24714	5.68354	5.23496	4.78	4.67197	5.05456	5.38473	5.86992	6.15207	5.96766	5.31314
1.7025	1.66457	1.56961	1.52335	1.57997	1.75422	2.03073	2.401	2.64838	2.83316	2.83844	2.59091	2.27867	1.99083	1.63215	1.40363	1.37497	1.52832	1.66558	1.93974	2.23145	2.50291	2.52937	2.71553	2.75562	2.63195	2.55215	2.60583	2.45784	2.30848	2.19858	1.92353	1.54702	1.19921	0.92121	0.72168	0.702546	0.776696	0.946065	1.22792	1.55713	1.83724	2.22418	2.54079	2.73547	2.94111	3.05532	3.02358	3.02545	2.97266
4.64123	5.08491	5.66393	6.79553	8.22669	9.83201	11.1594	12.2441	12.7923	13.05	13.1839	13.5856	14.1221	14.8414	15.5763	16.048	16.006	15.5558	15.1256	14.8269	14.99	15.9084	17.4032	19.0425	20.6502	21.7328	22.0455	22.103	22.1337	22.0577	22.1875	22.5462	22.7536	22.7022	23.0085	23.9194	25.4863	27.091	28.8482	30.0029	30.3143	29.9182	29.6544	29.1077	28.9391	28.6365	28.3813	27.8269	27.3713	26.4363
12.3969	12.8425	12.9796	13.5269	13.2395	12.6889	11.8372	11.2299	10.6636	10.5503	10.8511	11.3505	11.7229	12.2466	12.705	12.937	12.919	12.6498	11.8331	10.9305	10.0085	9.61666	9.83281	11.0421	12.8168	15.344	18.0201	20.6759	22.8329	24.6681	25.5804	26.0206	26.2799	26.4307	25.9744	25.6372	25.1257	24.01	23.2489	23.2317	23.3131	23.4739	24.2055	24.2479	23.5506	22.6605	22.0462	21.4834	20.9465	20.7154
0.554076	0.540269	0.544599	0.512775	0.565601	0.611848	0.663963	0.704012	0.793158	0.879989	1.05875	1.27672	1.53356	1.71383	1.92159	2.00786	2.05374	2.11692	2.42134	2.67801	2.97815	3.21131	3.33765	3.03226	2.57737	2.09025	1.64304	1.3216	1.30586	1.40327	1.58156	1.82326	1.87144	1.73547	1.63545	1.53347	1.33128	1.23767	1.27693	1.30947	1.18586	1.12168	1.08692	1.00883	0.91852	1.00914	1.10545	1.17261	1.27054	1.3613
2.01563	1.95432	1.89556	1.68147	1.64211	1.78163	1.80965	1.9045	2.27649	2.78371	3.26294	4.32734	5.54086	6.64072	7.6128	8.58568	9.03031	9.44847	9.89749	10.13	10.3341	10.4602	10.2879	10.0844	10.1732	10.4184	10.8254	11.6085	12.1096	12.1045	11.6116	10.9757	9.61463	8.14677	7.02874	6.18795	5.3145	4.97336	5.00479	5.15121	5.4715	5.62981	6.16024	6.44816	6.55801	6.3805	6.57236	5.91489	5.44047	4.75226
4.7527	4.90561	4.98543	5.17296	5.54439	5.43218	5.40429	5.16236	4.8167	4.25781	3.99387	3.68113	3.62275	3.65575	3.75569	3.70243	3.63588	3.61295	3.72323	3.95323	4.43976	4.97298	5.5864	5.98112	6.34543	6.61079	7.09233	7.55483	8.15796	8.59555	9.06429	9.2083	9.52676	10.1183	11.0985	12.0036	13.0366	13.4315	13.3123	12.7807	12.1556	11.3389	10.9671	10.7242	10.6274	10.867	11.2937	11.5101	11.6614	11.5697
5.46191	5.22849	5.03527	4.40382	3.88267	3.39136	2.98072	2.63793	2.56054	2.68235	2.76474	2.83356	2.87713	2.6685	2.5332	2.46062	2.28894	2.12659	2.13125	2.04775	2.00901	2.01079	2.10888	2.15937	2.17376	2.23414	2.38111	2.36064	2.56498	2.85581	3.00381	3.07965	3.23794	3.05515	2.81621	2.59633	2.3647	2.04922	1.85472	1.69883	1.54124	1.42101	1.42733	1.70081	1.97598	2.35146	2.91117	3.49807	3.77369	4.24095
1.54129	1.61586	1.61423	1.6355	1.67561	1.61317	1.48137	1.37103	1.26461	1.17744	1.09265	1.14763	1.27871	1.40199	1.62181	1.92978	2.07682	2.12438	2.13139	2.02161	1.89348	1.78845	1.74115	1.70367	1.59685	1.41612	1.35152	1.28117	1.27774	1.43714	1.74371	1.9222	2.10971	2.29711	2.34653	2.28109	2.22487	2.2279	2.17105	2.07974	1.98597	1.94557	1.75523	1.59095	1.60526	1.59629	1.54922	1.55439	1.68082	1.5992
0.747213	0.782466	0.809806	0.871274	0.949048	0.972495	0.983709	1.00491	0.976063	0.899107	0.792974	0.703318	0.589927	0.540581	0.539009	0.645859	0.792056	0.957209	1.07167	1.16836	1.2063	1.17844	1.09983	1.11996	1.156	1.19626	1.27768	1.50838	1.64174	1.78938	1.97429	2.16173	2.24934	2.39209	2.5402	2.67592	2.73046	2.70459	2.55908	2.30252	2.00617	1.73718	1.52902	1.41156	1.45246	1.41723	1.43795	1.46605	1.50731	1.39744
1.82434	1.83021	1.92624	2.06966	1.98962	2.01333	1.91316	1.64124	1.42926	1.33317	1.20544	1.2004	1.33452	1.44553	1.53658	1.60624	1.63052	1.61942	1.55297	1.44644	1.42601	1.41178	1.37998	1.32236	1.37474	1.34996	1.34819	1.2747	1.26592	1.20976	1.32262	1.4168	1.56097	1.69826	1.79974	1.65509	1.53925	1.45847	1.38742	1.28125	1.28723	1.31932	1.32979	1.29172	1.29685	1.31669	1.28878	1.31835	1.38477	1.5356
1.6668	1.64194	1.57874	1.47772	1.44811	1.3272	1.26753	1.34831	1.54135	1.59225	1.84587	2.22187	2.51797	2.7332	3.00046	3.02935	2.87459	2.6954	2.60824	2.54443	2.54918	2.56988	2.55859	2.39735	2.19345	2.04724	2.01729	2.09902	2.20294	2.34962	2.38218	2.2024	1.84122	1.59078	1.32733	1.21683	1.26267	1.45104	1.54289	1.65928	1.68791	1.66868	1.63221	1.66176	1.62861	1.51941	1.42734	1.30776	1.13563	1.17355
2.11899	2.0231	1.92071	1.91947	1.89082	1.97361	2.04201	2.14011	2.1457	2.18877	2.13038	2.21225	2.34558	2.31088	2.18613	2.0937	1.85115	1.54211	1.36456	1.19044	1.06867	0.984474	0.941445	0.870176	0.872222	0.866599	0.874363	0.837496	0.841685	0.807376	0.801704	0.858497	0.978859	1.1031	1.23579	1.26157	1.20006	1.081	0.923573	0.773646	0.667036	0.591724	0.585862	0.642716	0.726134	0.828344	0.944097	1.00841	0.988885	0.95191
8.62559	10.1361	11.0552	13.063	14.5635	13.0727	11.5286	9.82245	7.84421	5.57618	4.51334	3.48077	2.79922	2.38502	2.39877	3.40976	4.67653	5.75171	7.02185	8.28943	8.04378	7.34948	6.49036	5.52361	4.42687	3.98076	3.75979	3.97734	4.01765	4.11922	4.55638	4.95124	4.78497	4.65937	4.54478	3.88072	3.27295	2.97742	2.96659	3.03626	3.67128	4.4739	5.31319	5.8895	6.35686	6.47233	6.40106	6.31795	6.52327	6.9416
0.742649	0.791889	0.840654	0.999215	1.04878	1.0418	1.04378	1.02219	0.932856	0.920961	0.867502	0.821552	0.773659	0.721183	0.653765	0.701735	0.754266	0.847143	0.98662	1.12225	1.1524	1.16265	1.11926	1.07387	1.00937	1.00713	1.0111	1.01629	0.984111	0.960111	0.896274	0.816957	0.804247	0.863027	0.98968	1.21627	1.49597	1.69943	1.76203	1.70132	1.47208	1.1923	0.971699	0.880616	0.892319	0.97356	1.08232	1.15289	1.13261	1.10669
3.11889	3.17966	3.12996	3.09064	3.19839	3.28572	3.35761	3.56771	3.78091	3.61016	3.47107	3.23392	2.92789	2.66827	2.60989	2.49682	2.53054	2.5072	2.42008	2.33179	2.23314	2.00334	1.80623	1.58216	1.34398	1.09842	0.933585	0.808821	0.821048	0.825998	0.888716	0.943161	1.03843	0.987581	1.0243	1.0244	0.989574	0.870259	0.826263	0.742775	0.691544	0.713967	0.848347	1.02027	1.21029	1.4016	1.55191	1.59952	1.62532	1.53394
2.55388	2.46713	2.47931	2.53206	2.62869	2.52123	2.53104	2.38902	2.18962	1.98889	1.84899	1.74092	1.74356	1.67956	1.56902	1.59908	1.57189	1.63419	1.77704	1.90982	1.87978	1.90417	1.68682	1.46187	1.36247	1.29946	1.25755	1.38787	1.54152	1.58059	1.68154	1.67066	1.61164	1.57977	1.52848	1.42381	1.37654	1.31961	1.19432	1.21076	1.28225	1.41249	1.54874	1.66395	1.62176	1.52825	1.37034	1.23147	1.15706	1.11164
1.55253	1.98303	2.44711	3.29529	4.25767	5.17529	5.61031	5.70278	5.44003	5.03368	4.50765	4.10548	3.87205	3.64484	3.35477	3.28417	3.43159	3.62894	4.0298	4.57905	5.10858	5.56612	5.85936	5.95658	5.95104	5.78947	5.3848	5.02865	4.67575	4.20754	3.5853	3.0815	2.52901	2.00008	1.59081	1.39807	1.2257	1.11998	1.03107	1.04339	1.01427	1.07475	1.21749	1.40759	1.5576	1.82083	1.95472	2.10939	2.33663	2.48002
1.10324	1.12239	1.10808	1.0697	0.999174	0.858509	0.76425	0.699795	0.721196	0.858502	1.0107	1.08227	1.176	1.16707	0.998605	0.843525	0.721148	0.612857	0.644951	0.881516	1.2028	1.54635	1.81996	1.92197	1.80518	1.56577	1.31523	1.10426	1.00943	1.00815	1.01787	1.03887	1.08913	1.12539	1.20944	1.42112	1.60318	1.73649	1.90352	2.00179	1.95377	1.93587	1.87121	1.71485	1.54115	1.3936	1.20094	1.16391	1.23995	1.40481
1.90881	1.88472	1.97095	1.97595	1.95349	1.95526	1.96579	1.74798	1.65581	1.69254	1.68638	1.62695	1.69103	1.63598	1.40497	1.27136	1.17254	1.1269	1.10357	1.19971	1.17051	1.20394	1.15995	1.17584	1.26297	1.43337	1.53788	1.67724	1.77098	1.66715	1.61153	1.55864	1.55396	1.57387	1.84407	1.93386	2.12378	2.23226	2.35722	2.21775	2.24792	2.21751	2.24808	2.22156	2.37838	2.42952	2.41624	2.33229	2.30563	2.18471
2.44644	2.39767	2.31726	2.15452	1.98511	1.84837	1.66349	1.53842	1.43652	1.3657	1.37154	1.44607	1.59204	1.83892	2.13049	2.4237	2.69271	2.9151	3.03305	3.19812	3.47038	3.74747	4.02112	4.33278	4.35909	4.09615	3.79702	3.40231	2.84372	2.5234	2.24962	2.00878	1.79528	1.74662	1.66573	1.68541	1.66429	1.60571	1.7391	1.78659	1.76527	1.80425	2.02393	1.92975	1.9354	2.08061	2.25092	2.26774	2.29557	2.31714
6.67674	6.54217	6.28612	6.03461	6.42063	6.84189	7.55864	8.78811	9.67825	10.6606	11.6742	12.5689	13.1493	13.7957	14.3362	15.0951	15.9165	16.8575	18.1202	18.9947	19.1675	18.8097	17.749	16.0791	14.2785	12.5445	10.8775	9.92074	8.96572	8.47638	8.37758	8.75847	9.24253	10.2027	10.8777	11.4926	11.7177	11.5443	11.1202	10.9333	10.65	10.5088	10.6372	10.8049	10.7732	10.8457	11.1373	11.0625	11.242	11.4703
4.46701	4.92198	5.23278	5.8482	6.05827	6.06633	5.5641	4.99394	4.46623	4.14758	4.01023	4.00764	3.98845	3.69968	3.49113	3.29234	3.21903	3.14619	3.15153	2.93494	2.55405	2.14463	1.77744	1.46438	1.2975	1.34123	1.44272	1.62292	1.95132	2.34839	2.72695	3.03304	3.15595	3.15409	3.04677	2.70385	2.42161	2.2735	2.04125	1.75017	1.71956	1.53976	1.33203	1.22243	1.22893	1.15621	1.31272	1.49592	1.65408	1.85898
2.71025	2.90368	3.23687	4.12943	4.7634	5.20927	5.75669	5.82273	5.22114	4.66676	3.98845	3.13267	2.55995	2.26161	2.04976	2.00818	2.00967	1.9829	1.95747	1.74357	1.48416	1.3761	1.30796	1.27167	1.38387	1.56065	1.67294	1.73352	1.86769	2.04683	2.1424	2.06234	1.98424	1.85722	1.68701	1.60849	1.66853	1.75216	1.76984	1.82631	1.76471	1.78346	1.77466	1.80523	1.75714	1.76889	1.62163	1.5143	1.53976	1.60413
1.13979	1.07985	1.10539	1.14974	1.32733	1.54267	1.82585	2.07286	2.22032	2.37995	2.43145	2.50829	2.52524	2.51092	2.26892	2.14693	1.95622	1.79483	1.66473	1.70588	1.69116	1.57457	1.4347	1.36186	1.23303	1.09214	1.12444	1.24513	1.33909	1.59063	1.87373	2.07312	2.17244	2.35074	2.25833	2.12044	2.01983	1.96474	1.73603	1.74881	1.75341	1.76094	1.76882	1.8316	1.72075	1.79555	1.84462	2.00582	2.205	2.58821
4.19023	4.2155	4.21587	4.02446	3.82849	3.66697	3.24015	2.88093	2.68924	2.60989	2.69893	3.07427	3.44658	3.85931	4.40558	4.88191	5.18513	5.39246	5.3665	5.0172	4.48866	4.00682	3.56608	3.31946	3.11306	2.99191	2.84006	2.65082	2.32081	2.12362	1.91997	1.77331	1.78437	2.0132	2.46629	3.04794	3.52818	3.8451	4.09084	3.95268	3.81129	3.98495	4.24139	4.38418	4.6405	4.73847	4.39559	3.95523	3.48036	3.13439
2.17691	2.04298	2.0994	2.06045	2.0365	2.00743	2.03447	1.84125	1.6972	1.61205	1.60863	1.68612	1.84852	2.0041	2.16	2.25511	2.29722	2.26623	2.14314	1.93754	1.72646	1.51112	1.41182	1.46373	1.56324	1.7135	1.91154	2.12588	2.23802	2.43573	2.64796	2.80684	2.87743	2.97729	2.96622	2.76679	2.60854	2.44795	2.38769	2.22673	2.20593	2.09337	2.01952	1.80515	1.76947	1.73417	1.75703	1.71938	1.71836	1.66517
0.91289	0.791234	0.752019	0.629995	0.58295	0.641933	0.714113	0.728059	0.704529	0.657633	0.605163	0.53195	0.547349	0.648167	0.792198	0.963528	1.18319	1.27428	1.24357	1.17695	1.12651	1.0924	1.1481	1.37944	1.74347	2.14058	2.40423	2.67684	2.69702	2.56567	2.31719	2.19661	2.03058	2.04239	2.10574	2.20883	2.29341	2.38005	2.41752	2.31382	2.35052	2.28547	2.1919	2.09266	2.1375	1.957	1.84344	1.82686	1.82226	1.7378
2.63772	2.70457	2.74452	2.82874	2.68287	2.43852	2.19392	1.93803	1.74015	1.71398	1.63126	1.60333	1.642	1.63764	1.62248	1.65755	1.62695	1.49391	1.38329	1.28162	1.27939	1.277	1.30884	1.3663	1.44224	1.37529	1.34708	1.30378	1.22097	1.04286	0.893502	0.744419	0.656979	0.576421	0.549052	0.548125	0.561869	0.54299	0.564416	0.621919	0.677353	0.721557	0.787919	0.868977	0.925315	1.02938	1.12543	1.14389	1.07696	0.997179
0.610579	0.617855	0.632055	0.626857	0.680683	0.776092	0.86304	0.947729	1.0494	0.99263	0.856072	0.722845	0.566562	0.474563	0.46809	0.540071	0.620666	0.711363	0.716332	0.74686	0.718582	0.702206	0.7027	0.723121	0.685908	0.692083	0.675607	0.629137	0.590162	0.613161	0.630262	0.63424	0.675133	0.724722	0.726148	0.675874	0.639541	0.60273	0.574103	0.561719	0.621927	0.698177	0.738234	0.790001	0.841947	0.835536	0.784783	0.75334	0.67784	0.616809
1.75981	1.69724	1.74851	1.70748	1.66039	1.71758	1.83741	1.86896	1.99423	2.06514	2.04379	1.9438	1.82908	1.68476	1.53907	1.47502	1.40995	1.37903	1.40946	1.4751	1.4478	1.49821	1.45843	1.48136	1.62829	1.86351	2.05453	2.28137	2.23257	2.01512	1.76567	1.4646	1.21686	1.12082	1.04484	0.991271	0.991752	1.02342	1.05732	1.10714	1.09846	1.09281	0.978484	0.896745	0.83976	0.83639	0.822533	0.848805	0.913951	0.991365
1.03818	0.993819	0.978792	0.966484	0.931504	0.979355	1.05674	1.224	1.53197	1.99003	2.50375	3.09009	3.6251	3.80046	3.7347	3.50838	3.12198	2.52581	2.20202	2.05595	2.12022	2.36854	2.80343	3.18726	3.46808	3.46024	3.27123	3.0032	2.6935	2.34938	2.12147	1.84034	1.60805	1.34305	1.10592	0.902137	0.84642	0.810876	0.831327	0.868465	0.899742	0.92953	0.956267	0.960376	1.00658	1.07948	1.07756	1.0127	0.988258	0.988645
0.901171	0.908465	0.93732	0.938609	0.968161	0.993212	1.03135	1.01194	1.01848	1.0004	1.04206	1.06223	1.12985	1.19101	1.24515	1.19498	1.09602	0.982811	0.949318	0.954863	0.993567	1.08852	1.16898	1.10119	0.977919	0.884201	0.810785	0.725485	0.748452	0.873392	1.02798	1.16836	1.36265	1.49612	1.49963	1.43881	1.32247	1.19623	1.11315	1.07349	1.04577	1.05193	1.0774	1.06244	1.05967	1.14374	1.27825	1.30634	1.38306	1.4861
3.00229	3.0137	2.86384	2.77079	2.49828	2.25706	2.02754	1.96222	1.84032	1.8272	1.79379	1.64232	1.47875	1.40109	1.33376	1.26913	1.31336	1.37668	1.34547	1.36522	1.44073	1.8225	2.14644	2.59333	2.9976	3.32064	3.10357	3.17972	3.19451	3.31267	3.52651	3.94118	3.84586	3.65602	3.16372	2.56396	2.02515	1.76678	1.56258	1.61429	1.70169	1.6407	1.62582	1.58943	1.4859	1.4382	1.48865	1.42894	1.44631	1.45044
3.7831	3.73483	4.02264	4.12608	4.81435	5.18201	6.14595	6.46821	6.97961	6.5652	6.03456	4.74023	3.77132	2.74902	2.22215	1.93577	1.97446	2.15462	2.48886	2.87141	3.16779	3.32855	3.25787	2.95819	2.62318	2.26945	2.04907	1.91347	1.84031	2.03346	2.78656	3.76014	4.72142	5.89281	6.39609	6.01524	5.27722	4.51411	3.9959	3.95209	4.39514	5.06262	6.0122	6.42287	6.66099	6.60353	6.4764	5.86846	5.06548	4.40963
1.82353	1.83523	1.82294	1.79504	1.76759	1.87121	2.15848	2.46688	2.84159	3.02233	3.03035	2.67892	2.43546	2.14957	1.97121	1.97946	2.06553	1.92214	1.76735	1.64508	1.32884	1.11124	1.00936	0.994159	0.981543	1.0362	1.05555	1.09897	1.04674	1.00489	1.05777	1.09965	1.0792	1.15015	1.20908	1.13836	1.12126	1.14383	1.06376	0.937654	0.914055	0.862528	0.8476	0.879652	0.970357	0.980801	0.980095	0.963357	0.929104	0.84729
1.32107	1.26903	1.21522	1.14981	1.16902	1.23746	1.44059	1.66194	1.78511	1.88822	2.04466	1.94473	1.83042	1.77219	1.67877	1.48036	1.33212	1.18988	1.09466	1.02927	1.04249	1.12493	1.31042	1.45872	1.54872	1.58585	1.67493	1.6949	1.67901	1.7815	1.91283	1.93026	1.87093	1.77909	1.56732	1.38403	1.27722	1.18623	1.19386	1.32486	1.3816	1.41503	1.5196	1.51306	1.35647	1.30615	1.24058	1.1031	1.08385	1.20073
2.05706	1.9349	1.79075	1.52806	1.38621	1.21115	1.16087	1.16212	1.23567	1.37222	1.52145	1.57211	1.64064	1.65168	1.60507	1.53086	1.47467	1.42057	1.37911	1.36665	1.37384	1.47779	1.59893	1.66844	1.65367	1.68219	1.5933	1.49123	1.41168	1.43828	1.39691	1.39526	1.38712	1.42731	1.35945	1.32913	1.28401	1.28116	1.29292	1.47094	1.68322	2.02453	2.27062	2.45318	2.52891	2.53702	2.39528	2.33622	2.23795	2.10625
6.31182	6.44982	6.6111	7.08604	7.30268	7.16095	7.09624	6.92353	6.66092	6.12301	5.70695	5.44388	5.11301	5.42792	5.9283	6.29888	6.56354	6.91692	6.08082	5.45614	5.00163	4.30504	3.63402	3.52332	3.12091	2.66163	2.50866	2.42317	2.48685	2.67749	2.97962	3.3045	3.45628	3.82941	4.25524	4.51268	4.66287	4.91572	4.57614	4.36881	4.27681	4.17657	4.21463	4.51116	4.46777	4.34313	4.29733	3.97796	3.55939	3.26035
2.64888	2.38885	2.38641	2.13224	2.20794	2.57684	2.83539	2.75188	2.50893	2.47067	2.45432	2.56173	3.04509	3.56499	3.60008	3.51049	3.34778	2.79042	2.26436	2.19231	2.16075	2.30393	2.91446	3.72776	4.21065	4.59556	4.7701	4.52514	4.08272	3.76255	3.79836	3.74146	3.83135	3.76724	3.75164	3.26173	2.94774	2.60023	2.44495	2.2066	2.11675	1.98315	1.95466	1.93015	2.20758	2.55833	3.24328	3.8919	4.6022	4.83698
4.52053	4.25589	3.97129	3.66625	3.33482	3.33314	3.26924	3.33239	3.16571	3.09137	3.08533	3.27958	3.55748	4.00055	4.36489	4.61825	4.54451	4.36982	4.0844	3.90127	3.6327	3.61355	3.47583	3.36147	2.93267	2.57663	2.06434	1.67652	1.33649	1.29813	1.42777	1.70915	2.00094	2.25775	2.35486	2.24317	2.07775	1.87319	1.655	1.49216	1.34482	1.18451	1.07914	1.19309	1.34616	1.63739	2.03224	2.42337	2.48342	2.53999
2.95272	2.92903	3.04928	3.07918	3.69264	4.21676	4.85667	5.26275	5.69559	5.69011	5.14709	4.46604	3.94915	3.19068	2.51298	2.1253	2.0029	1.80323	1.80946	2.05578	2.38721	2.41982	2.6037	2.97046	3.31089	3.68865	4.26721	4.63927	4.62377	4.29125	3.92354	3.94583	4.21257	4.6196	5.34381	6.14014	5.93617	5.45235	5.1945	4.67302	3.93469	3.98643	4.04328	3.86703	3.90248	4.25071	4.21174	4.22435	4.18878	3.99112
2.02686	1.95077	1.8503	1.6254	1.45675	1.25124	1.08382	0.995767	0.963216	0.936073	1.01072	1.11071	1.1576	1.26804	1.33094	1.37425	1.40927	1.55119	1.59203	1.69937	1.72499	1.72017	1.58845	1.48295	1.36118	1.40711	1.37737	1.42527	1.51114	1.55289	1.4116	1.35893	1.22997	1.09824	1.04242	1.04944	1.03299	1.03391	0.979597	0.847769	0.734208	0.644081	0.59891	0.603419	0.662723	0.721552	0.738033	0.768454	0.785032	0.81574
13.4438	13.3696	13.2729	13.1237	12.9925	12.7694	12.9086	13.0853	13.6812	14.5104	15.4267	15.9945	16.77	16.9102	16.8588	16.7683	16.7523	16.4358	16.3917	16.0249	15.644	15.2299	14.878	14.5354	14.7537	15.0059	15.2332	15.3692	15.32	14.7326	14.2616	13.8495	13.5343	13.3037	13.1614	12.367	11.1572	9.69833	8.004	6.21577	4.85269	3.88417	3.17519	2.79499	2.87265	3.13454	3.32326	3.599	3.93418	3.80728
13.7435	13.1393	12.6204	11.5184	10.6487	9.69744	8.64123	7.39885	5.98991	4.73242	3.67805	2.83117	2.3073	1.91544	1.61281	1.41643	1.19882	1.02711	0.937969	0.859884	0.909176	1.10654	1.24551	1.48223	1.81949	2.04836	2.37038	3.13194	3.88304	4.55672	5.27687	5.71131	5.49762	5.17993	4.90371	4.67091	4.64853	4.88649	5.1276	5.18467	4.98196	4.62776	4.0318	3.35967	2.78162	2.39308	1.93075	1.77656	1.7603	1.81164
1.31963	1.33648	1.32512	1.28743	1.24476	1.20008	1.10338	1.08247	1.21314	1.39778	1.69833	2.14202	2.56344	2.80216	2.95174	3.12293	3.19019	3.28917	3.38202	3.39756	3.15354	2.82664	2.37152	2.07549	1.95585	2.20947	2.5292	3.04809	3.66122	4.32842	4.85525	5.54934	6.23848	6.72647	7.3276	7.87175	8.34837	8.7049	9.32236	9.58416	9.95321	9.99941	9.88227	9.16779	8.28648	7.0617	5.92552	4.81673	3.97301	3.46461
0.867878	0.800846	0.770626	0.645845	0.600045	0.604387	0.618762	0.68944	0.829744	0.963438	1.12127	1.39256	1.57734	1.75947	1.94447	2.08661	2.09061	2.12568	2.06703	1.94675	1.88278	1.80727	1.73801	1.86847	2.2348	2.78058	3.56491	4.58844	5.67003	6.8558	8.1407	9.44911	10.732	12.2578	13.3951	14.0847	14.6192	14.6972	13.751	12.6333	11.2585	9.33799	7.48552	6.09423	4.98665	4.36105	4.33144	4.41336	4.8333	5.24038
1.52063	1.76435	1.95196	2.34006	2.42109	2.45848	2.28843	2.0618	1.73144	1.65648	1.49796	1.4685	1.45172	1.59326	1.60517	1.66758	1.64587	1.58893	1.3421	1.18244	1.06502	0.987132	0.951435	0.984079	0.980022	0.981541	0.974862	1.01131	1.0901	1.16877	1.17232	1.25324	1.25438	1.18772	1.13996	1.17534	1.04523	0.920784	0.879323	0.825716	0.714816	0.712559	0.746761	0.743057	0.73963	0.786475	0.862048	0.92487	0.985317	1.07684
1.22974	1.50499	1.75277	2.1311	2.60746	3.0037	3.03546	2.96379	2.87197	2.65926	2.49484	2.49716	2.51338	2.57872	2.73809	2.98772	3.17063	3.38701	3.42442	3.48116	3.37034	3.3064	3.18353	2.96903	2.69508	2.56511	2.39776	2.25992	2.24436	2.30559	2.37771	2.50603	2.61068	2.84271	2.9163	2.84469	2.80452	2.82853	2.62162	2.58055	2.55575	2.49475	2.45062	2.81191	3.04515	3.54089	4.03025	4.46052	4.32934	4.2926
3.47943	3.32829	3.23885	3.19451	2.93485	2.33059	2.03559	1.69842	1.38857	1.27608	1.35241	1.34834	1.53863	1.75531	1.95493	2.18459	2.41088	2.42368	2.35155	2.29937	2.15494	2.07744	2.05503	2.16948	2.26051	2.57791	2.98868	3.53401	3.98114	4.66616	5.20086	5.69012	6.30298	7.35227	8.35066	9.67133	11.1257	12.4023	13.1125	13.6939	13.9491	13.913	13.9796	14.2783	14.7066	14.9424	15.3045	15.3696	15.1573	14.356
1.60525	1.6798	1.72181	1.73818	1.72862	1.57423	1.47192	1.46936	1.53212	1.68109	2.0122	2.13315	2.1404	2.11582	2.01247	1.8865	2.08501	2.2562	2.4797	2.86465	3.24694	3.36486	3.60814	3.73408	3.65326	3.37142	3.07118	2.61288	2.26447	2.09997	2.12812	2.18219	2.31588	2.47413	2.36762	2.27936	2.24343	2.1946	2.09406	2.21723	2.36309	2.46604	3.03471	3.5849	4.16095	4.86262	5.79197	6.12422	6.85156	7.6612
7.10141	6.85557	6.62859	6.24856	5.77371	5.35512	4.94686	4.69619	4.47751	4.54967	4.88909	5.21025	5.28931	5.33303	5.23582	4.95404	4.78153	4.72516	4.57681	4.45782	4.15034	3.79378	3.46739	3.17023	2.82239	2.63963	2.54501	2.58846	2.80748	3.06716	3.34822	3.51372	3.49585	3.34866	3.19978	3.09613	3.07592	3.19082	3.31095	3.37671	3.29922	3.21771	2.9454	2.63772	2.33683	2.09523	1.7766	1.53362	1.33317	1.16785
2.91332	2.94417	2.94055	2.88164	2.69485	2.55489	2.38923	2.33058	2.39541	2.46222	2.47992	2.45173	2.28171	2.02026	1.77286	1.56391	1.33562	1.08838	0.90368	0.772656	0.651813	0.568181	0.678083	0.804581	0.897413	0.999348	1.15089	1.18184	1.19031	1.23611	1.3245	1.43979	1.46606	1.53015	1.60332	1.63266	1.52985	1.56531	1.53952	1.48628	1.42915	1.46485	1.41019	1.38588	1.32798	1.28543	1.18789	1.1413	1.09969	1.11094
16.3295	15.7461	15.1036	14.1967	13.66	13.4442	13.6569	14.4224	14.9685	15.2512	15.6458	15.448	14.7042	13.8681	13.0387	11.9416	10.856	10.0349	9.42557	9.04825	8.88297	9.24741	9.62085	9.83515	9.86005	9.81676	9.20698	8.5861	7.9093	7.20567	6.56925	6.47181	6.31212	6.35926	6.37275	6.32266	6.01256	5.85894	5.70641	5.60682	5.46149	5.16333	4.68015	4.2422	3.90082	3.64989	3.62793	3.69978	3.60709	3.60359
5.48467	5.39127	5.34421	5.29114	5.14856	5.44394	5.62238	5.89209	6.20254	6.84129	7.29495	7.8779	8.35523	8.72275	8.69844	8.723	8.5382	8.17537	7.7153	7.27153	6.6637	6.48355	6.80687	7.45009	8.4755	10.0071	11.203	12.2367	13.3326	14.3008	15.1754	16.4166	17.7574	19.0753	20.4994	21.692	22.6716	23.1385	22.969	22.2119	20.826	18.4816	15.9052	13.1179	10.3253	7.82303	6.04463	4.99966	4.61797	4.45224
0.974348	0.936446	0.864597	0.826884	0.772491	0.687878	0.651674	0.703563	0.726851	0.773142	0.838759	0.874131	0.845636	0.750692	0.669308	0.595617	0.535665	0.462662	0.4529	0.423296	0.372758	0.341024	0.368455	0.377186	0.375489	0.399746	0.424887	0.411986	0.416245	0.434912	0.430599	0.397544	0.387898	0.400767	0.442583	0.547312	0.687059	0.828522	0.921646	0.95334	0.872114	0.751161	0.633631	0.558361	0.530261	0.566417	0.617211	0.643756	0.652094	0.655234
0.605391	0.565059	0.535072	0.477127	0.471461	0.525318	0.576616	0.636279	0.703036	0.692186	0.595303	0.513222	0.451543	0.397421	0.375069	0.382303	0.405689	0.379292	0.331283	0.306501	0.29384	0.277849	0.28046	0.308316	0.337331	0.383573	0.415324	0.505168	0.568378	0.590691	0.610067	0.671442	0.666544	0.726028	0.919983	1.11667	1.26235	1.47876	1.65235	1.6317	1.62419	1.62038	1.52221	1.38276	1.32284	1.21469	1.11447	1.03524	1.03928	1.04516
1.01732	0.965349	0.930771	0.841014	0.871127	0.890377	0.87048	0.86341	0.843791	0.729253	0.694216	0.731978	0.741652	0.737387	0.788841	0.781934	0.732298	0.707227	0.68943	0.677802	0.648751	0.603932	0.56523	0.530943	0.473056	0.458918	0.479195	0.496717	0.52376	0.652106	0.753802	0.849275	0.949463	1.0396	0.95623	0.969968	0.984752	0.935784	0.909899	0.968394	0.897598	0.817445	0.83565	0.821045	0.855532	0.93466	1.06354	1.11547	1.16856	1.14907
8.93073	8.75637	9.02094	8.96693	8.86779	8.70082	8.26081	7.06749	5.99074	4.83735	4.07895	3.51204	3.29662	2.9623	2.82617	2.75361	2.7356	2.91146	3.47534	3.95125	4.61171	5.27015	5.58267	5.33473	5.11147	4.37591	3.25905	2.38967	1.86428	1.48257	1.46366	1.79206	2.00121	2.14484	2.13015	2.10297	1.95096	1.85799	1.77698	1.71054	1.58842	1.5337	1.44655	1.43322	1.4107	1.35606	1.36237	1.42342	1.37966	1.43061
0.793438	0.779106	0.751697	0.724309	0.766077	0.791142	0.811086	0.862003	0.916927	0.88151	0.872557	0.894502	0.90445	0.864496	0.848216	0.779468	0.721392	0.650045	0.751125	0.971414	1.23711	1.45817	1.72202	1.69852	1.49784	1.30964	1.14355	0.927155	0.866618	0.875689	0.864178	0.852406	0.844599	0.839341	0.847858	0.813055	0.736172	0.690797	0.617555	0.586484	0.6522	0.808203	1.00083	1.20467	1.31264	1.36458	1.32861	1.20395	1.07054	0.981444
6.12507	5.70121	5.24126	4.5007	3.89909	3.53622	3.36509	3.38238	3.38995	3.37625	3.2995	3.1273	2.88425	2.59402	2.19867	1.76131	1.31747	1.02742	0.853059	0.897996	1.09059	1.42316	1.65242	1.89297	1.99778	1.9253	1.73848	1.55361	1.26524	0.997385	0.837791	0.835487	0.930583	1.13055	1.46831	1.89675	2.22065	2.53523	2.82487	2.98829	2.96742	2.80919	2.48537	2.16592	1.77534	1.5192	1.44542	1.54952	1.60079	1.96395
0.840822	0.829298	0.799651	0.787118	0.747882	0.720111	0.695654	0.686171	0.672575	0.663153	0.633506	0.598591	0.574177	0.556165	0.590802	0.642717	0.702736	0.771445	0.82315	0.800998	0.804506	0.819088	0.788834	0.725554	0.683858	0.586655	0.461057	0.382055	0.325893	0.285936	0.307047	0.348096	0.382727	0.434237	0.487108	0.494163	0.502424	0.564983	0.671634	0.773551	0.915166	1.1009	1.19374	1.17936	1.14014	1.06748	0.88165	0.686369	0.559605	0.474913
0.972572	1.08431	1.13071	1.26029	1.51155	1.86981	2.23888	2.62147	2.94749	2.93751	2.69562	2.23703	1.8002	1.37369	1.17724	1.1002	1.21063	1.27492	1.3763	1.40777	1.48844	1.53381	1.66141	1.78725	1.93863	2.02451	2.12683	2.21669	2.26811	2.37975	2.50139	2.49882	2.41564	2.35648	2.19074	1.98105	1.91006	1.90481	1.88565	1.88634	1.86853	1.81764	1.73613	1.70021	1.6526	1.61028	1.58803	1.49272	1.33397	1.2063
1.13718	1.10145	1.08187	1.0508	1.13267	1.13597	1.35885	1.63766	1.87818	1.95574	2.10857	1.96808	1.7361	1.54644	1.42994	1.30218	1.2794	1.31	1.37574	1.45962	1.46362	1.50279	1.52552	1.4886	1.45011	1.4863	1.50495	1.51076	1.55665	1.55482	1.5222	1.51461	1.52016	1.5354	1.68107	1.83051	1.91817	2.00766	2.04152	1.91041	1.83636	1.84613	1.85704	1.93236	2.04762	2.04758	1.9771	1.93741	1.83602	1.75326
1.47777	1.3248	1.18084	0.975563	0.766319	0.642921	0.57667	0.568697	0.613973	0.688606	0.73302	0.824307	0.904559	0.890992	0.875723	0.821069	0.742339	0.716494	0.722876	0.694185	0.721898	0.820234	0.927968	1.13559	1.46571	1.88744	2.33422	2.73738	3.06427	3.19396	3.1302	2.81585	2.37251	1.85492	1.46007	1.10844	0.899888	0.810088	0.771837	0.686017	0.666813	0.674722	0.687332	0.724144	0.816217	0.912429	0.968499	1.08851	1.24881	1.40148
0.973901	0.878182	0.825448	0.726776	0.681092	0.589972	0.615737	0.638699	0.633986	0.641295	0.706617	0.702988	0.681682	0.730525	0.842949	0.921664	1.02828	1.14547	1.21187	1.18293	1.1494	1.09876	1.08233	1.01457	0.945397	0.881429	0.837295	0.778829	0.762397	0.771146	0.775653	0.726692	0.618676	0.511647	0.423296	0.342234	0.308961	0.36881	0.512127	0.687534	0.885105	1.0764	1.18231	1.14486	1.03015	0.867512	0.705215	0.584746	0.555912	0.547551
1.4044	1.38509	1.46105	1.62057	1.66983	1.81026	1.98094	1.97118	1.87639	1.88158	1.71261	1.53781	1.43562	1.28422	1.03951	0.924379	0.776978	0.647016	0.598076	0.615251	0.627606	0.720892	0.841534	0.987837	1.13876	1.23975	1.2124	1.14404	1.06727	1.00578	1.03783	1.13442	1.33182	1.44912	1.49933	1.46822	1.50307	1.38122	1.31033	1.22552	1.15507	1.05102	1.0229	1.04035	1.10855	1.2028	1.2342	1.30176	1.32126	1.38454
1.30385	1.31607	1.28363	1.26057	1.24283	1.22169	1.20146	1.24245	1.26698	1.34276	1.47252	1.6253	1.7175	1.89574	2.01163	2.07663	2.14348	2.41946	2.6594	2.92678	3.2297	3.61542	3.73211	3.86553	3.89908	3.93629	3.75859	3.64069	3.50128	3.4619	3.26959	3.1868	3.13903	2.89023	2.515	2.16804	1.74784	1.30045	1.03495	0.966996	0.992794	1.08759	1.27182	1.56315	1.73851	1.90599	2.05806	2.09708	1.90372	1.67951
1.6792	1.57526	1.52293	1.41721	1.28801	1.22645	1.14392	1.07721	1.09144	1.17397	1.2532	1.47862	1.63447	1.64542	1.63139	1.53951	1.32769	1.14125	1.03624	0.949714	0.91299	0.878308	0.870432	0.822183	0.74029	0.670674	0.664462	0.616795	0.607339	0.626399	0.651348	0.684554	0.757043	0.843329	0.951197	1.08775	1.14483	1.17899	1.13242	1.02266	0.789971	0.641907	0.557643	0.560948	0.602529	0.756774	0.846325	0.852566	0.797037	0.746733
5.89017	5.61408	5.3507	4.96518	4.46466	3.85565	3.51387	3.22702	2.96684	2.90452	3.03993	3.03498	3.13352	3.35534	3.3631	3.28553	3.34883	3.24985	2.93842	2.59917	2.2368	1.72678	1.40879	1.3063	1.30528	1.40385	1.57426	1.53396	1.35078	1.22496	1.01446	0.877863	0.909505	1.01407	1.03329	1.09476	1.05632	0.941125	0.845882	0.802046	0.759925	0.719658	0.71913	0.717326	0.717747	0.73238	0.821459	0.9081	0.95482	1.01134
3.45697	3.88394	4.55403	5.70426	6.72944	7.39722	7.58638	6.98204	5.87821	5.00503	4.27223	3.83634	3.74374	3.96264	3.5875	3.35878	3.20356	3.09052	2.95663	3.28814	3.52207	3.80446	4.30392	4.73703	5.47204	6.40964	7.37403	8.06932	8.84883	8.8258	8.74293	8.63735	8.63707	9.01984	10.1354	10.9832	11.5552	12.4018	12.5229	12.3209	12.3497	12.4855	11.8912	11.8037	11.7205	11.5972	11.6783	12.3371	12.4486	12.363
0.566959	0.55727	0.534033	0.528668	0.505723	0.484987	0.447758	0.436773	0.409271	0.440155	0.525981	0.717172	0.960841	1.24854	1.50044	1.66872	1.71509	1.7138	1.6709	1.55607	1.4851	1.47022	1.36341	1.25135	1.28286	1.31886	1.29915	1.47345	1.65149	1.75099	1.83215	2.06285	2.10232	2.12304	2.10724	2.11131	2.03988	2.07155	2.127	2.20239	2.23315	2.21318	2.12292	2.04604	1.94965	1.85564	1.68643	1.53751	1.37919	1.24874
0.676425	0.677942	0.66703	0.637091	0.617411	0.617969	0.621967	0.693139	0.787759	0.841667	0.845508	0.909005	0.856183	0.869755	1.02801	1.23867	1.33459	1.55967	1.76978	1.81206	1.88444	1.98502	1.9522	1.75813	1.62484	1.39168	1.18522	1.05514	1.09201	1.08361	1.2209	1.46065	1.86905	2.26328	2.84482	3.36845	3.76965	3.87826	3.98823	3.87352	3.67837	3.52674	3.50152	3.33232	3.17144	2.98745	2.78318	2.60996	2.616	2.72992
1.54642	1.57396	1.66895	1.83885	2.02352	2.17006	2.36342	2.41614	2.33937	2.23296	2.15394	2.02608	1.95091	2.00327	2.08115	2.15504	2.1611	2.21314	2.14345	2.02743	1.85415	1.82025	1.70648	1.76801	1.82154	1.92457	1.96922	2.11625	2.04477	1.99985	2.03834	2.01443	1.88652	2.06056	2.46006	2.85693	3.35932	3.97212	4.26129	4.20509	3.97472	3.66129	3.18645	2.79584	2.45057	2.16055	1.78836	1.49245	1.20873	1.03268
1.30274	1.31597	1.33958	1.45554	1.60165	1.61642	1.70827	1.73876	1.58694	1.45525	1.49578	1.44451	1.42787	1.52118	1.56379	1.44371	1.32452	1.17933	1.01392	0.853297	0.788954	0.823307	0.90334	0.964489	1.03426	1.03996	0.945833	0.855712	0.786588	0.726578	0.6928	0.65114	0.641505	0.669475	0.69953	0.745976	0.865321	0.906749	0.976298	1.10859	1.2429	1.30973	1.41622	1.37812	1.30621	1.23841	1.18493	1.09355	1.0867	0.949622
2.66051	2.81519	2.72436	2.65521	2.61791	2.73732	2.64269	2.91591	3.16333	3.52544	3.49672	3.58993	3.61861	3.74668	4.0409	4.58909	5.19245	5.70956	6.51834	6.63492	6.64491	6.71547	6.58451	6.09984	7.25291	8.86171	10.6533	13.5126	16.2509	16.72	16.6459	15.8308	13.0958	10.4176	8.81647	7.32646	6.41201	6.6997	6.83623	6.73564	6.52312	6.14078	5.86197	5.89025	6.31665	7.26198	7.84858	7.72726	7.61892	7.03966
1.23746	1.12205	1.05104	0.865238	0.670438	0.50594	0.391331	0.314982	0.33869	0.515843	0.741876	1.08003	1.39324	1.70453	1.76935	1.76364	1.65949	1.55959	1.48223	1.4972	1.63171	1.72284	1.79911	1.8341	1.96382	1.89018	1.91155	1.91019	1.88082	1.71901	1.6821	1.57501	1.48156	1.49844	1.5486	1.64897	1.81427	2.0674	2.22205	2.36589	2.41653	2.37274	2.16822	2.01327	1.98068	1.96705	2.11109	2.44099	2.7313	2.8904
1.08906	1.03927	1.00043	0.936838	0.918236	0.908615	0.950705	1.01518	1.0619	1.04758	1.05314	1.02796	0.955676	0.892531	0.825003	0.701411	0.579912	0.552159	0.591406	0.671981	0.779825	0.908806	0.941569	0.906202	0.836468	0.773675	0.692275	0.680043	0.713679	0.766423	0.813497	0.874872	0.884769	0.852601	0.845148	0.843762	0.825284	0.784052	0.754187	0.687318	0.674955	0.799464	1.05546	1.31034	1.57435	1.73025	1.65579	1.4714	1.2558	1.10241
0.560257	0.571128	0.580602	0.593016	0.62024	0.584536	0.542483	0.497477	0.492198	0.467711	0.482858	0.516696	0.548151	0.518031	0.527296	0.541803	0.555388	0.573591	0.656025	0.706248	0.844954	1.13501	1.58861	2.1237	2.92111	3.62126	4.20308	4.6275	4.9451	4.90494	4.8702	4.73139	4.41741	3.9546	3.47988	2.88225	2.32109	1.91114	1.57266	1.32062	1.20008	1.03301	0.901914	0.889724	0.946123	0.979406	1.11425	1.20781	1.26184	1.30245
2.1831	2.04198	1.95743	1.72511	1.57569	1.41693	1.29798	1.16337	1.08869	1.09038	1.20975	1.3361	1.51624	1.72873	1.94379	2.09155	2.2078	2.2874	2.29286	2.29478	2.43056	2.62239	2.82696	3.13728	3.35219	3.35348	3.3313	3.38499	3.31565	3.35862	3.65319	4.05604	4.28163	4.54753	4.79763	4.87848	4.86964	5.27083	5.86921	6.48223	7.10116	7.86016	8.1182	7.90349	7.48451	6.85203	5.67535	4.45579	3.45593	2.5201
0.53511	0.572251	0.636806	0.851966	1.14008	1.56593	2.18511	2.81071	3.36137	3.77045	3.96543	3.76884	3.45086	2.98739	2.50673	2.04631	1.79453	1.61322	1.51928	1.48041	1.47061	1.54877	1.73922	2.10419	2.81559	3.81842	4.80305	5.73914	6.4311	6.46411	6.05858	5.41631	4.65974	3.99248	3.69786	3.45739	3.3465	3.22759	3.02421	2.65551	2.42883	2.21984	2.05506	1.99525	2.0568	2.09171	2.05167	1.9736	1.86347	1.70195
1.80626	1.74192	1.75121	1.68155	1.69383	1.6854	1.64925	1.49535	1.39985	1.27133	1.16243	1.13814	1.18425	1.23904	1.29198	1.35803	1.47104	1.59186	1.63305	1.64143	1.63321	1.5441	1.44834	1.45971	1.61232	1.86429	2.20059	2.58237	2.90115	3.12488	3.33317	3.55189	3.85454	4.24336	4.66576	5.01278	5.17209	5.12524	4.99547	5.04525	5.38044	6.27262	7.78113	9.83459	12.048	14.3943	16.6755	18.8595	20.7009	22.2482
1.95989	1.72964	1.55641	1.22184	1.01514	0.851065	0.937932	1.21766	1.63978	2.09051	2.41335	2.56229	2.4008	2.15873	1.81554	1.62983	1.56053	1.70078	1.74015	1.9807	2.15279	2.29241	2.44551	2.67727	2.67812	2.58536	2.48218	2.251	2.00347	1.91961	2.09804	2.38945	2.76405	3.17156	3.41342	3.34055	3.01138	2.59158	2.20089	1.86465	1.65124	1.71779	2.11022	2.42445	2.82087	3.24701	3.40053	3.22162	3.13609	3.0444
21.7028	21.7253	21.5562	21.2633	20.5955	19.6415	18.1034	16.595	14.9171	13.4277	12.1421	11.3629	10.3964	9.38366	8.22396	6.94768	5.39188	4.06305	3.02909	2.55533	2.38528	2.53456	2.81214	3.02968	2.87795	2.6584	2.33341	1.8971	1.46212	1.15965	0.905799	0.720348	0.628579	0.642641	0.690897	0.718902	0.740039	0.766186	0.718951	0.632469	0.530261	0.454786	0.452734	0.552876	0.841728	1.36853	1.98832	2.46036	2.93673	3.20612
10.1144	9.89072	9.56159	9.04982	8.45189	7.95091	7.74509	7.58125	7.42471	7.31854	7.04048	6.46705	6.01912	5.6171	5.00372	4.37752	3.87298	3.19407	2.54459	2.09286	1.67343	1.25098	1.13388	1.15641	1.30677	1.61319	2.08404	2.43921	2.6295	2.77647	2.88885	2.84003	2.73359	2.72918	2.57913	2.29607	1.99352	1.78294	1.59919	1.43904	1.35936	1.31131	1.18556	0.956654	0.794174	0.659244	0.539857	0.504808	0.512022	0.53696
5.86641	5.26864	4.80912	3.81911	3.07144	2.62556	2.28996	1.99453	1.83625	1.73642	1.57001	1.43069	1.40488	1.4886	1.5724	1.83362	2.21058	2.50289	2.58271	2.59841	2.37297	2.07787	1.84495	1.67881	1.55462	1.63391	1.70046	1.82499	2.05038	2.24847	2.26963	2.28492	2.1168	1.80725	1.52657	1.37801	1.25088	1.18478	1.23082	1.24721	1.16572	1.08162	1.02307	0.842038	0.692272	0.627446	0.574253	0.518123	0.585177	0.678242
2.64476	2.39976	2.18574	1.95899	1.63703	1.43195	1.31577	1.28225	1.04647	0.938988	0.912212	0.962857	1.03731	1.2805	1.49021	1.64186	1.70496	1.7369	1.70322	1.73022	1.74726	1.82295	1.85904	1.92711	1.95617	1.96589	1.91411	1.85951	1.71072	1.44684	1.15978	0.890032	0.639126	0.501228	0.49533	0.534926	0.579584	0.68709	0.726787	0.777291	0.870518	1.14788	1.55636	2.16533	2.83706	3.54551	4.01932	4.22723	4.20272	4.01674
1.44928	1.45702	1.42265	1.33379	1.23579	1.16454	0.99459	0.843582	0.749701	0.634829	0.473132	0.437562	0.436132	0.431139	0.463209	0.554376	0.561345	0.565941	0.580989	0.593787	0.57129	0.601922	0.592907	0.55219	0.471236	0.459215	0.423377	0.421217	0.475037	0.597661	0.607206	0.65225	0.695527	0.688634	0.613084	0.659716	0.702914	0.759203	0.832387	0.937039	0.927437	0.86563	0.769254	0.706484	0.67569	0.691061	0.72832	0.779333	0.788151	0.723959
15.9904	16.2729	16.426	17.2926	17.9869	18.5956	19.1544	19.7919	19.8024	19.5545	19.4554	19.4776	19.3146	19.1508	18.7886	17.77	16.1074	14.2051	12.2127	10.1599	8.21417	6.72498	5.34351	4.19293	3.29809	2.77379	2.36443	2.31328	2.38803	2.74707	3.13162	3.4355	3.50407	3.50785	3.12005	2.63744	2.09518	1.70097	1.41892	1.52419	1.88363	2.57234	3.5709	4.73243	6.05866	7.30032	8.76339	10.1263	11.5331	12.8095
6.74483	7.51635	8.34077	9.94872	11.7009	13.309	14.8387	16.1976	17.6631	19.0112	20.498	22.121	23.8614	25.1912	26.3085	27.1288	27.5407	27.4191	27.0633	26.4236	25.4095	24.1505	22.9921	21.9182	21.0031	20.7696	21.0145	21.4464	22.1687	23.1766	23.7955	24.0859	24.3939	24.5638	24.612	24.5915	24.8349	25.1524	25.4619	25.6132	25.9343	26.1629	25.9543	25.4771	24.8737	24.2476	23.4862	23.157	23.002	23.0132
0.537125	0.569802	0.595641	0.691712	0.731726	0.733742	0.77758	0.833957	0.842544	0.887657	0.860645	0.789096	0.659127	0.567091	0.463917	0.465867	0.515686	0.625694	0.697322	0.792267	0.854968	0.972117	1.24942	1.6082	1.95254	2.46553	2.82604	2.88156	3.04968	3.25719	3.09085	3.20553	3.58759	4.06597	4.49474	5.11991	5.28647	5.17696	4.3887	3.54449	3.15209	3.55506	4.11995	5.04209	6.01806	6.10419	5.10582	3.99395	2.89388	1.89799
1.30538	1.2997	1.26491	1.20737	1.14399	1.04873	0.951129	0.907698	0.909876	0.858605	0.807584	0.910195	1.06151	1.23743	1.49042	1.82042	1.98561	2.06867	2.19308	2.335	2.43497	2.53516	2.63507	2.62692	2.56033	2.51247	2.55146	2.61308	2.70297	2.76896	2.69822	2.537	2.32056	2.17089	2.02424	1.94992	1.88628	2.00672	1.96629	1.93214	1.97815	2.0861	1.95354	1.96421	1.9392	1.81526	1.62175	1.54065	1.48134	1.41983
21.5809	21.7267	21.8946	22.112	22.2274	21.6412	21.1937	20.3326	19.5606	18.606	18.1324	17.6175	17.8923	18.5366	19.907	21.7374	24.1404	26.3625	28.7768	30.7975	32.3	33.2131	33.9953	34.0165	33.8403	33.3889	32.9291	31.8943	30.8362	29.3385	27.7858	25.9285	24.3428	22.7864	21.5361	20.3684	19.381	18.4757	17.9214	17.5008	17.3067	17.1489	16.833	16.0621	15.0069	13.522	11.9377	10.2145	8.57065	7.04639
8.21479	8.25077	8.21001	8.17808	7.78054	7.37274	6.92912	6.37672	5.85862	5.58889	5.1845	4.71365	4.29882	3.75342	3.07205	2.54482	2.06293	1.73833	1.6485	1.78839	2.04987	2.56965	3.20949	3.91851	4.54904	4.96051	5.08859	4.96864	4.58659	4.10243	3.62464	3.17567	2.75263	2.46033	2.23058	2.0901	1.98839	1.96904	1.96142	1.9876	2.09057	2.31867	2.59064	2.91246	3.26987	3.53008	3.65906	3.62569	3.50308	3.25216
13.5236	13.2846	13.0748	12.7076	12.5036	12.6617	12.8587	13.2108	13.485	13.5237	13.0296	12.2072	10.9155	9.39824	7.90388	6.64578	5.76563	5.24466	4.96739	4.73903	4.51318	4.17823	3.8254	3.54779	3.27161	3.04606	2.97199	2.90798	2.79597	2.86079	2.91621	2.83522	2.79972	2.87981	2.84828	2.95615	3.17614	3.45347	3.64067	3.99218	4.29252	4.61819	4.83839	5.09181	5.1766	5.18414	5.05324	4.82528	4.39361	3.85271
1.41412	1.45135	1.55119	1.69893	1.90391	2.0518	2.17808	2.16291	2.14705	1.95578	1.7628	1.56862	1.43624	1.22755	1.14591	1.13476	1.09415	1.06278	1.05709	1.03468	0.958679	0.952353	0.927696	0.967455	0.977875	1.03958	1.06278	1.07752	1.0599	1.06901	1.24233	1.4813	1.77149	2.09973	2.52174	2.55617	2.6285	2.71498	2.69699	2.5103	2.52634	2.27448	1.90966	1.64462	1.44196	1.18012	1.12443	1.12707	1.05364	0.937674
9.72706	9.44353	9.23689	8.6409	8.3176	8.07511	7.60559	6.90446	6.04735	5.03867	3.99465	3.20988	2.6588	2.36903	2.2139	2.08285	1.88379	1.84644	1.82408	1.82808	1.93856	2.04857	1.93867	1.72437	1.63597	1.47923	1.43463	1.48349	1.69682	1.83736	2.08121	2.23686	2.3296	2.20414	1.95116	1.5815	1.24992	1.0096	0.91002	1.00517	1.13463	1.31148	1.49525	1.65653	1.6305	1.68293	1.68936	1.65563	1.63783	1.78466
3.61596	4.22496	4.91515	6.27015	7.9987	9.66322	11.3062	12.8234	13.8312	14.3167	14.4172	14.1597	13.3541	12.502	11.4877	10.4613	9.39035	8.55663	7.71994	6.96044	6.25745	5.36154	4.40241	3.54626	2.83257	2.15296	1.75258	1.50938	1.25607	0.97405	0.806561	0.717623	0.656176	0.653775	0.761493	0.965734	1.12287	1.258	1.38536	1.49528	1.60214	1.87001	2.40284	3.13461	3.95475	4.69536	5.38876	5.81017	6.10472	6.26523
18.8441	17.1757	15.6549	12.5567	9.7565	7.39444	5.45861	4.04828	3.3288	3.20942	3.42384	3.95423	4.4036	4.48812	4.20219	3.71733	3.0894	2.50868	2.17164	1.94233	1.74828	1.52176	1.29616	1.02985	0.838444	0.701494	0.699747	0.707968	0.780472	0.818407	0.926371	0.954834	1.01214	1.06197	1.11855	1.09988	1.18105	1.28294	1.3577	1.5243	1.75632	1.96731	2.30616	2.75821	3.23771	3.76758	4.38727	4.84209	5.15327	5.24102
0.784433	0.757376	0.777651	0.826117	0.840109	0.852157	0.909241	0.880627	0.812706	0.740204	0.6648	0.508131	0.415477	0.436571	0.618068	0.956923	1.57015	2.43537	3.2975	3.98449	4.5128	4.64493	4.32802	3.8294	3.29278	2.74714	2.37331	2.11602	1.86387	1.65196	1.42671	1.18334	1.00198	0.869865	0.760105	0.652544	0.606936	0.583039	0.642689	0.71555	0.845005	0.965942	1.09377	1.13377	1.14795	1.19866	1.26677	1.29098	1.41022	1.5576
0.791308	0.823608	0.823239	0.82655	0.742549	0.630912	0.51201	0.403395	0.343762	0.336744	0.317479	0.315544	0.326621	0.320772	0.319004	0.353716	0.389014	0.405615	0.438259	0.46295	0.46679	0.446495	0.444509	0.427999	0.383053	0.34001	0.317553	0.291752	0.261549	0.254671	0.233792	0.212228	0.211114	0.22206	0.231991	0.258723	0.281202	0.256653	0.2217	0.183804	0.137626	0.0867533	0.0656277	0.0535812	0.0473729	0.0535142	0.0729506	0.0866892	0.101229	0.118734
0.277935	0.314319	0.335323	0.39343	0.384914	0.355593	0.342406	0.349086	0.358096	0.407142	0.475787	0.480475	0.45241	0.400999	0.341989	0.298134	0.315402	0.337083	0.372512	0.42914	0.4646	0.461769	0.522609	0.604004	0.698327	0.826569	1.00672	1.16094	1.36947	1.49747	1.60614	1.66544	1.69189	1.60859	1.60978	1.62449	1.62195	1.59	1.56422	1.46707	1.25741	1.08256	0.949185	0.870665	0.797481	0.824002	0.869202	0.890874	0.860788	0.859206
0.845834	0.849397	0.866873	0.913654	0.835905	0.717454	0.61003	0.454564	0.318924	0.232192	0.186186	0.160717	0.219367	0.36446	0.714011	1.22178	1.87546	2.55172	3.11592	3.46118	3.52987	3.35973	3.04967	2.7415	2.33731	2.06879	1.86926	1.7468	1.66197	1.75344	1.76483	1.74226	1.66691	1.57093	1.35638	1.21056	1.11574	1.06441	0.988153	0.972806	0.929572	0.966838	1.02856	1.22315	1.54991	1.95775	2.29891	2.59046	2.70043	2.60843
0.272969	0.260317	0.241596	0.235884	0.236218	0.257868	0.310699	0.397838	0.462846	0.624114	0.819742	1.00399	1.13084	1.25925	1.23412	1.16097	1.07958	1.09128	1.1232	1.25932	1.5162	1.79045	2.00735	2.26805	2.46862	2.43214	2.42666	2.41171	2.3162	2.24056	2.22123	2.05601	1.85227	1.58717	1.30205	1.06338	0.909761	0.818374	0.830063	0.808474	0.824985	0.893921	0.994235	1.04801	1.22212	1.38415	1.4234	1.38064	1.37066	1.24218
0.365749	0.359295	0.34478	0.306375	0.275424	0.291788	0.313751	0.337947	0.376731	0.433889	0.416641	0.386516	0.377452	0.37085	0.313933	0.298954	0.280441	0.234384	0.20372	0.219826	0.237259	0.270805	0.340092	0.394306	0.41329	0.40999	0.392607	0.338538	0.319422	0.436373	0.670559	0.991664	1.41523	1.83839	2.12648	2.2124	2.18403	1.99243	1.73851	1.45316	1.33164	1.3046	1.48284	1.73329	2.19358	2.71507	3.22685	3.57644	3.91657	4.03394
1.05576	1.08764	1.1378	1.31053	1.46717	1.79684	2.24395	2.74175	3.14532	3.65617	4.01344	4.09182	4.00385	3.82943	3.47744	2.9898	2.56193	2.23767	1.89906	1.58202	1.41613	1.35299	1.30109	1.38298	1.63171	1.92359	2.206	2.43323	2.58754	2.57562	2.44971	2.23044	2.00206	1.78363	1.62863	1.50463	1.46592	1.41849	1.36065	1.28787	1.23125	1.13102	1.12755	1.18469	1.27306	1.42285	1.69206	1.92543	2.16783	2.41437
4.05523	3.91094	3.80587	3.64596	3.35444	3.19179	3.14801	3.04467	2.90582	2.73893	2.53127	2.31739	2.15945	2.05489	2.02835	1.92987	1.68102	1.58066	1.54935	1.70447	2.04063	2.57294	3.00282	3.57195	3.8925	4.06016	4.27706	4.5034	4.41311	4.35172	4.27757	3.84513	3.2223	2.61334	2.02296	1.52538	1.348	1.40322	1.78124	2.43088	3.24622	4.12084	5.03846	5.74545	6.10038	6.12646	5.83223	5.20006	4.43788	3.84851
15.8047	16.1224	16.4253	16.8673	17.3419	17.566	17.7989	17.9193	18.0822	18.2084	18.4807	18.5713	18.6869	18.5641	18.2793	17.7233	16.9939	16.2193	15.852	15.6455	15.8073	16.3279	16.8817	17.1369	17.4636	17.5918	17.5615	17.4496	17.5357	17.5694	17.8229	18.2144	18.8362	19.3788	19.9054	20.0301	19.9554	19.7212	19.3604	18.6761	18.0756	17.2622	16.2089	14.888	13.6631	12.1875	10.8741	9.41845	8.27754	7.29465
0.886703	0.941289	0.993834	1.04085	1.1229	1.07143	1.01357	0.916715	0.891298	0.832114	0.876384	0.921948	1.04551	1.15184	1.24634	1.3307	1.44115	1.48225	1.49521	1.58357	1.65687	1.71519	1.75785	1.78894	1.68939	1.68924	1.75067	1.91601	2.22836	2.75198	3.24928	3.71874	4.18516	4.47226	4.60891	4.58792	4.47397	4.23933	4.04235	3.78912	3.59461	3.38592	3.16153	2.88211	2.62874	2.32332	2.02052	1.7178	1.51523	1.34301
2.58374	2.35394	2.13393	1.87708	2.09112	2.50317	3.14928	3.90832	4.58831	4.52222	4.0535	3.47031	2.89135	2.72356	2.94864	3.90716	5.41214	6.91447	7.7072	8.33104	8.01092	6.60349	5.10792	3.92733	3.13206	3.14702	3.78668	4.42567	5.64412	6.27584	6.16297	5.96539	5.83902	5.42308	5.78121	6.63888	8.1702	9.97923	10.7638	11.02	11.0258	9.75111	8.54215	8.63424	8.88503	9.66355	11.2171	11.731	11.0024	9.65241
2.12054	2.2023	2.3579	2.51348	2.57608	2.60907	2.56068	2.26019	2.03821	1.89899	1.80626	1.78254	1.94248	2.01724	2.0164	1.9312	1.74633	1.4866	1.28153	1.0867	0.905752	0.787114	0.711489	0.684878	0.790229	1.00182	1.22743	1.40222	1.5428	1.54122	1.3883	1.24177	1.13936	0.979129	0.968912	1.02646	1.08054	1.13268	1.21473	1.04127	0.876032	0.687072	0.504716	0.323309	0.280953	0.256995	0.251537	0.228535	0.33604	0.599187
0.445723	0.387292	0.350127	0.285831	0.245163	0.26117	0.305986	0.35772	0.415057	0.466206	0.484863	0.494385	0.492519	0.501745	0.506392	0.509715	0.518067	0.53815	0.521337	0.496408	0.492418	0.516655	0.54262	0.580681	0.613515	0.669247	0.769804	0.963039	1.26099	1.74947	2.28413	2.77729	3.17614	3.46363	3.44519	3.26258	2.98692	2.7745	2.64548	2.78838	3.1341	3.73058	4.25619	4.75059	5.18933	5.61171	5.81338	6.03216	6.13129	6.11515
2.06086	1.97258	1.87441	1.7786	1.76154	1.76884	1.74982	1.79	1.63577	1.62545	1.66316	1.79486	1.91198	2.11703	2.14582	2.1987	2.32571	2.57728	2.99424	3.50849	4.01074	4.31331	4.38449	4.30794	4.34469	4.40233	4.60271	5.11211	5.4605	5.61953	5.85694	6.01347	6.04972	6.62733	7.54097	8.36011	9.28675	10.1122	10.3086	9.98117	9.52883	8.94418	8.26208	7.59916	7.00807	6.26592	5.25227	4.31515	3.52332	2.83825
0.750923	0.672	0.658508	0.639318	0.645782	0.692816	0.786253	0.824546	0.847186	0.838888	0.854355	0.846913	0.930416	1.00234	1.07639	1.12091	1.19038	1.13009	1.07233	0.962512	0.822276	0.650429	0.539604	0.440443	0.402927	0.406298	0.456806	0.486485	0.503185	0.498585	0.488728	0.445314	0.429064	0.417295	0.397001	0.382762	0.387738	0.386513	0.395929	0.433607	0.47867	0.523892	0.571259	0.676202	0.753863	0.782501	0.78799	0.787532	0.667495	0.5905
8.88338	8.29514	7.63226	6.62082	5.60662	4.83358	4.32611	4.38456	4.60332	5.25059	6.04638	6.84148	7.36782	7.65627	7.82044	8.13321	8.37918	8.69255	9.41245	10.1025	10.4717	11.1683	11.9896	12.3369	12.5448	12.701	12.4798	12.0971	11.8751	11.6435	11.5396	11.5634	11.7563	12.0303	12.4701	12.8947	13.1442	12.8849	12.5324	11.9991	11.4942	11.1847	11.3445	11.5513	12.2483	13.1466	14.209	15.1579	16.2256	16.9238
5.7594	5.62017	5.3846	5.03247	4.61761	4.2794	4.00328	4.03615	4.25037	4.52386	4.86609	5.28102	5.52175	5.69336	5.9324	6.05764	6.24905	6.49066	6.77529	6.8913	7.15732	7.29384	7.39808	7.36404	7.31012	6.99304	6.47874	5.8166	5.1293	4.40913	3.87568	3.59444	3.58439	3.78043	4.13067	4.35901	4.48399	4.47313	4.20788	3.8595	3.53321	3.323	3.03145	3.10281	3.20679	3.45637	3.65413	3.95687	3.93447	3.86379
4.48908	4.44411	4.35901	4.40839	4.36952	4.36399	4.39315	4.51529	5.33541	5.68815	6.49691	7.22654	7.89683	7.51778	7.37789	7.10659	6.9828	7.07231	7.07353	6.83802	6.1093	5.13114	3.78168	2.78338	2.34096	2.32066	2.50017	3.53779	4.62696	5.55752	6.2234	6.7831	6.09333	5.42321	4.22552	3.18413	2.29325	2.02816	1.89969	2.82606	4.27892	6.12844	8.10702	9.78963	10.4974	10.4121	9.40182	8.51122	7.76133	7.12922
1.95208	2.28287	2.57769	3.23254	3.77648	4.08033	4.12099	3.93843	3.42082	2.75419	2.20712	1.78216	1.49688	1.35998	1.25159	1.16084	1.02206	0.842583	0.702623	0.649848	0.567482	0.601274	0.639619	0.683252	0.735828	0.838809	0.825768	0.846099	0.838724	0.82986	0.791906	0.844675	0.942118	1.06577	1.23337	1.42964	1.59555	1.70999	1.83341	1.87526	1.86388	1.83389	1.79981	1.71545	1.62092	1.57413	1.51916	1.44924	1.42014	1.42934
0.339943	0.319034	0.291574	0.256027	0.262298	0.273523	0.286342	0.335899	0.346847	0.347077	0.354112	0.359625	0.323883	0.323141	0.310639	0.318816	0.338881	0.383047	0.417308	0.471077	0.475223	0.468523	0.441069	0.42223	0.379373	0.368728	0.347289	0.362667	0.351434	0.35526	0.359573	0.394385	0.402378	0.431492	0.507817	0.580831	0.648721	0.793553	0.971092	1.09718	1.26641	1.48073	1.66246	1.84214	2.11402	2.39414	2.6312	2.8752	3.11847	3.36333
2.43277	2.36698	2.19524	1.94048	1.63766	1.35422	1.29562	1.36233	1.57903	1.89849	2.13486	2.09356	2.02612	1.80716	1.53329	1.16664	0.895479	0.642722	0.449959	0.287024	0.240446	0.233049	0.242155	0.261948	0.307019	0.406254	0.517264	0.630647	0.74345	0.805924	0.756703	0.689401	0.786836	1.10915	1.45824	1.84924	2.24756	2.34249	1.98715	1.72684	1.49346	1.2698	1.15345	1.27077	1.2156	1.13911	0.990558	0.864611	0.726691	0.634278
0.895913	1.01061	1.1761	1.46735	1.7355	1.86596	1.99883	2.07725	2.16314	2.33014	2.66481	3.01467	3.20702	3.22462	3.1832	2.93454	2.49877	2.17114	1.89678	1.54681	1.32499	1.26264	1.18413	1.14132	1.16051	1.12127	0.991889	0.880429	0.743357	0.585536	0.483833	0.422354	0.356675	0.319063	0.351195	0.391389	0.454861	0.590312	0.725264	0.773073	0.764846	0.74667	0.621925	0.504464	0.472192	0.497223	0.543289	0.657571	0.771371	0.823835
2.74242	2.67297	2.559	2.41896	2.08525	1.75909	1.47208	1.2709	1.17751	1.23261	1.25172	1.30745	1.34193	1.26823	1.12474	1.03147	0.966345	0.879866	0.883967	0.874027	0.851182	0.815034	0.875526	0.904892	0.993389	1.13199	1.20832	1.13822	1.05057	0.942033	0.782487	0.667519	0.648189	0.671555	0.724557	0.763431	0.786879	0.770986	0.704649	0.611828	0.518406	0.437977	0.39177	0.368231	0.319009	0.291973	0.278726	0.251039	0.232094	0.246123
0.330518	0.315597	0.264146	0.196068	0.150625	0.127603	0.0935715	0.103458	0.105966	0.110428	0.114973	0.120668	0.125289	0.136199	0.134285	0.126934	0.127329	0.127055	0.119561	0.117874	0.120873	0.112869	0.100945	0.0866547	0.0777857	0.069628	0.11701	0.173757	0.237856	0.351993	0.512686	0.672522	0.85231	1.03399	1.10817	1.10942	1.00122	0.861021	0.718031	0.647545	0.598878	0.571452	0.534063	0.532951	0.48724	0.456862	0.469959	0.499916	0.513222	0.558485
5.21297	5.12458	5.02436	4.6792	4.413	4.00783	3.58	3.04694	2.66892	2.16306	1.78815	1.43451	1.30723	1.27041	1.42843	1.57474	1.79732	1.89408	1.84248	1.83426	1.91453	1.94112	2.05909	2.28275	2.33049	2.37375	2.6697	2.95411	3.34134	3.79122	4.12761	4.09563	3.94596	3.5759	3.19163	2.78635	2.42851	2.24808	2.18398	2.17312	2.34651	2.74067	3.07169	3.44121	3.95942	4.42982	4.90859	5.50666	6.19335	6.68477
2.28978	2.49991	2.54714	2.80374	3.01671	3.25675	3.65456	4.43501	5.22847	6.01973	6.82746	7.41767	7.36831	7.10823	6.92943	6.35939	5.63387	5.52094	5.57356	5.44509	5.53499	5.69703	5.41673	4.89469	4.27449	3.55694	2.834	2.22552	1.81542	1.61634	1.56522	1.59104	1.72268	1.90743	2.07537	2.27242	2.50437	2.64449	2.69351	2.67082	2.52578	2.25327	2.05324	1.87574	1.85864	1.97063	2.29354	2.64961	3.06333	3.33247
0.535699	0.534132	0.516255	0.468973	0.436785	0.397319	0.34966	0.33161	0.341714	0.311209	0.313245	0.338163	0.405108	0.552037	0.785405	1.08507	1.43445	1.7602	1.99927	2.23746	2.31065	2.49816	2.62528	2.81982	2.94547	3.18296	3.02902	2.92161	2.67309	2.44167	2.23714	2.31933	2.34348	2.418	2.40544	2.261	1.98362	1.84503	1.73122	1.71933	1.73334	1.74219	1.51676	1.32409	1.11541	0.989494	0.994947	1.21559	1.35981	1.46302
1.84284	1.96065	2.06231	2.17772	2.22979	2.12939	1.89763	1.58422	1.26181	0.941634	0.705945	0.551728	0.556863	0.625209	0.864575	1.23289	1.7537	2.23583	2.90963	3.50786	4.0216	4.45395	4.71546	4.62014	4.40738	4.17461	3.64633	3.22664	2.97192	2.69873	2.33321	2.2862	2.27795	2.28707	2.41922	2.59926	2.75054	2.85725	2.98369	3.21601	3.53466	3.69955	3.77757	3.69614	3.24979	2.79989	2.44925	2.17316	1.99597	2.02144
0.383838	0.396507	0.410659	0.424593	0.436916	0.4295	0.403878	0.368253	0.336738	0.300094	0.363052	0.574877	0.885248	1.26559	1.68885	1.97848	2.06723	1.98601	1.79225	1.50008	1.22844	0.99181	0.816691	0.695257	0.692348	0.724284	0.845167	1.07664	1.43766	1.81268	2.30488	2.78386	3.20666	3.51346	3.78756	3.89317	3.87196	3.676	3.36744	2.8441	2.27221	1.78426	1.47351	1.19584	1.08423	1.07907	1.04306	0.968633	0.954779	0.989506
0.438489	0.450102	0.441772	0.414767	0.384931	0.376039	0.368622	0.381424	0.444951	0.518391	0.515571	0.524053	0.528358	0.504818	0.471769	0.476338	0.479477	0.49137	0.506941	0.516285	0.555706	0.611489	0.636727	0.682474	0.703316	0.677311	0.593571	0.534144	0.441728	0.397605	0.353101	0.337576	0.325672	0.329229	0.307246	0.30125	0.298721	0.306854	0.337962	0.371177	0.43212	0.516088	0.56055	0.548991	0.548191	0.517499	0.435018	0.378173	0.375912	0.365982
0.47515	0.520521	0.519368	0.576909	0.622056	0.633086	0.60786	0.644362	0.633387	0.704764	0.807751	0.923272	0.993208	1.12632	1.16612	1.26434	1.42913	1.62983	1.78467	2.03079	2.23677	2.34017	2.45239	2.50637	2.43466	2.25723	2.2087	2.13955	2.11919	2.09106	2.08345	1.89614	1.61935	1.42819	1.34218	1.36916	1.48827	1.69575	1.80736	1.8423	1.83723	1.7901	1.77082	1.66717	1.57729	1.37936	1.20842	1.01367	0.948632	0.895768
0.805155	0.857223	0.892567	0.966538	1.07973	1.24662	1.26253	1.28101	1.24047	1.21274	1.19027	1.34786	1.53671	1.83349	1.97139	2.03915	1.94609	1.77803	1.47811	1.28374	1.10698	1.01858	0.954957	0.897469	0.861524	0.864305	0.842502	0.824228	0.852717	0.824751	0.76981	0.746426	0.746896	0.749153	0.787485	0.801453	0.768634	0.701449	0.610732	0.505646	0.424561	0.440186	0.496633	0.603347	0.742056	0.885603	0.906697	0.933859	0.94994	0.938689
0.447532	0.437412	0.415677	0.397406	0.343684	0.292941	0.263507	0.279828	0.335121	0.434292	0.492337	0.557776	0.564234	0.520112	0.403605	0.33299	0.263953	0.267012	0.370551	0.695443	1.14873	1.84721	2.67624	3.47513	4.00127	4.29637	4.11129	3.60371	2.93137	2.29314	1.76104	1.44125	1.21088	1.0961	1.02724	0.87224	0.708841	0.698116	0.697437	0.734316	0.854343	1.02085	1.00016	0.979559	0.921143	0.920255	0.894625	0.96359	1.02271	1.08287
1.37314	1.39665	1.39461	1.38194	1.47818	1.60448	1.64491	1.75363	1.78189	1.82319	1.90538	1.91862	1.80342	1.58926	1.33214	1.05828	0.819575	0.662012	0.627748	0.647223	0.647236	0.662144	0.659001	0.609	0.54939	0.550852	0.577158	0.627493	0.691604	0.737961	0.701638	0.619511	0.527641	0.475231	0.400226	0.397526	0.473001	0.536431	0.548715	0.603148	0.591728	0.501472	0.421615	0.350918	0.257374	0.202567	0.163154	0.134319	0.117163	0.115817
16.952	16.8508	16.7498	16.4518	15.6961	14.7278	13.5017	12.2868	11.2515	10.7068	10.6837	11.2771	12.2427	13.5903	15.2867	17.1424	18.8864	20.1856	21.0045	21.0833	20.3148	18.9588	17.5088	16.0493	14.962	14.6642	15.1746	16.353	18.037	19.8201	21.2919	22.0548	21.9022	20.8486	19.244	17.2474	15.3404	13.7281	12.6249	11.8108	11.4	11.1702	10.9711	10.6488	10.6528	10.5416	10.3083	10.167	10.0236	9.33662
1.82415	1.72722	1.62888	1.48145	1.43803	1.42188	1.48586	1.64523	1.903	2.25057	2.55096	2.77508	3.02804	3.06026	2.97164	2.94102	2.91198	2.88581	2.91841	2.92331	2.89881	3.05938	3.01355	2.97509	2.95708	2.91896	2.67797	2.46175	2.29404	2.16831	2.10189	2.0487	2.20932	2.37201	2.69155	3.08874	3.60439	3.97825	4.2928	4.26105	4.03503	3.71704	3.47086	3.32587	3.36047	3.46227	3.56775	3.65045	3.76137	3.95897
21.3718	21.0375	20.7393	20.2823	20.1737	20.5337	21.0772	21.7481	22.493	23.1117	23.4433	23.5838	23.5742	23.0791	22.0894	20.4974	18.6107	16.3569	13.9395	11.4377	9.47915	7.83762	6.84409	6.59005	7.04028	7.54179	8.10077	8.27873	8.14968	7.69143	7.18092	6.54333	6.14958	5.67648	5.07716	4.41383	3.9522	3.49681	3.36116	3.7399	4.44111	5.2162	5.97962	6.67187	6.94618	6.98789	6.81377	6.49377	5.89678	5.23506
1.9729	1.88124	1.84941	1.69986	1.55052	1.50536	1.56766	1.67906	1.88571	2.23945	2.49465	2.59118	2.51408	2.36898	2.16546	2.1122	2.19881	2.42909	2.75006	3.08957	3.37395	3.47218	3.53212	3.41447	3.18127	2.77108	2.5383	2.26604	2.14829	2.03805	1.99967	1.80685	1.64678	1.3492	1.14811	1.05441	1.05556	1.13358	1.40549	1.74572	2.05851	2.52293	2.99983	3.53698	4.12725	4.99081	5.94782	7.19515	8.57168	10.1902
1.40053	1.57533	1.69419	1.98292	2.11877	2.08703	1.88082	1.59712	1.20454	0.984168	0.958656	1.09069	1.29232	1.56843	1.72179	1.76715	1.7734	1.77443	1.70787	1.66948	1.64741	1.69073	1.82441	2.0437	2.27414	2.42051	2.39336	2.26261	2.0527	1.79284	1.55376	1.38333	1.1897	1.05145	1.02931	1.09134	1.38166	1.79066	2.45142	3.31907	4.59973	6.17881	8.2742	10.3849	12.4875	14.216	15.3917	15.7303	15.9057	15.8286
4.11036	3.81033	3.58086	3.08348	2.61707	2.31351	2.17897	2.12772	2.18154	2.26462	2.27946	2.16696	2.04224	1.97179	2.05052	2.23423	2.58878	2.80018	2.90573	2.86065	2.71563	2.45497	2.38503	2.42228	2.48375	2.65877	3.18856	3.7497	4.27161	4.88539	5.42788	5.44437	5.31292	5.14195	4.811	4.42019	4.10065	3.76961	3.4174	3.08176	2.71381	2.50914	2.39634	2.35246	2.50929	2.95142	3.41795	4.05772	5.00125	6.17094
4.76285	4.85153	4.8593	4.73976	4.52625	4.07983	3.48717	2.87334	2.38493	2.04058	1.94754	2.02603	2.17637	2.42051	2.68221	2.95307	3.30465	3.8084	4.42777	5.33221	6.4787	7.71672	8.97203	10.2343	11.0475	11.534	11.7374	11.843	11.7625	11.8746	11.9872	12.0399	11.8514	11.3123	10.4164	9.16861	7.81119	6.46572	5.44368	4.79201	4.6509	4.92194	5.54066	6.45232	7.50145	8.7527	9.99094	11.2143	12.3956	13.6808
2.63489	3.30268	4.13101	5.86046	8.05744	10.5782	13.6498	17.0871	20.2391	22.6728	24.2751	24.6551	23.6659	22.1069	20.4658	18.782	17.3534	16.2995	15.4339	14.7518	14.3774	14.1282	14.1667	14.2834	14.5073	14.664	14.9542	15.1661	15.5594	15.8464	16.2033	16.4595	16.7032	16.6348	16.3865	15.8014	14.8798	13.7771	12.6756	11.576	10.5015	9.35411	8.06736	6.74204	5.41922	4.32291	3.79306	3.74254	3.87931	4.18701
3.07895	2.85532	2.7246	2.65005	2.76158	3.00703	3.42591	3.82051	3.97293	3.92703	3.92611	4.03076	4.43287	5.30587	6.53498	7.87544	9.18392	10.0135	10.2416	9.95498	9.37819	8.69638	8.54135	8.82684	9.63062	10.7461	11.8813	12.6101	12.9718	12.6046	11.4331	9.79145	7.97614	6.01762	4.35178	3.29443	2.59764	2.05738	1.78748	1.7386	1.77271	2.06166	2.68702	3.39601	4.04846	4.53918	4.64459	4.26629	3.69494	2.96005
5.46936	5.90032	6.24326	6.85492	7.02723	6.80316	6.12879	5.12871	4.02287	3.08495	2.40782	2.09904	2.11055	2.33407	2.69994	3.07063	3.55521	4.17449	4.89413	5.71021	6.6284	7.47172	8.29577	9.2144	10.3995	12.0791	14.3599	16.9619	19.6419	21.8322	23.0545	23.2044	22.3843	20.8421	19.3563	18.3106	17.7626	18.0777	19.0623	20.0707	20.9798	21.5159	21.351	20.544	19.3282	17.8	16.4267	15.29	14.6545	14.6629
9.13569	8.89873	8.76382	8.38752	8.3346	8.45235	8.73762	9.22342	9.81239	10.3057	10.9481	11.7333	12.6764	13.8214	15.1379	16.2933	17.2164	17.6661	17.8602	17.5249	16.8475	15.9219	14.7779	13.4993	12.6287	12.1187	12.2867	13.0641	14.3838	15.8519	17.551	18.6868	19.5203	19.8427	19.6276	18.6905	17.5614	16.2088	14.611	13.3499	12.5915	12.5118	13.0762	14.2946	15.7075	17.101	18.224	18.6558	18.4804	17.3952
8.16019	7.84551	7.33852	6.4929	5.414	4.26494	3.34563	2.76076	2.48725	2.32047	2.36138	2.28366	2.13144	1.9207	1.80723	1.76083	1.88807	2.06464	2.31379	2.58428	2.67424	2.67467	2.68065	2.53344	2.29122	2.25453	2.10899	1.98464	2.04135	2.27135	2.50905	3.00113	3.5728	4.12072	4.57865	4.86722	4.87502	4.81913	4.5894	4.31634	4.04337	3.90633	3.78743	3.88342	3.87681	3.88739	3.87672	3.64607	3.21423	2.92819
0.604554	0.679221	0.778015	0.929597	1.03692	1.09614	1.08883	1.01273	0.922203	0.863319	0.866236	0.979397	1.11159	1.30303	1.42218	1.56589	1.60079	1.63975	1.62526	1.73679	1.80572	1.97962	2.29575	2.62818	2.87428	3.06255	3.06732	2.80266	2.45705	2.09495	1.80243	1.68389	1.66973	1.72074	1.80426	1.79615	1.68232	1.54068	1.40158	1.23321	1.12503	1.04895	1.0036	1.0414	1.17855	1.40897	1.6497	1.908	1.99965	2.05275
2.96597	3.19722	3.28845	3.42564	3.3674	2.91473	2.42789	2.06832	1.78674	1.49391	1.39324	1.40434	1.25541	1.19718	1.27238	1.30722	1.23189	1.22882	1.18179	1.1177	1.11159	1.06957	1.06572	1.08565	1.03285	0.97905	1.00529	1.08157	1.24352	1.54426	1.87343	2.28795	2.59931	2.81076	2.85821	2.93558	2.82603	2.89458	3.06126	3.32947	3.34414	3.45271	3.21881	2.98141	2.79573	2.90995	3.09644	3.43371	3.54413	3.51185
3.70648	4.05179	4.49302	5.32047	6.05771	7.06239	7.64897	8.06158	8.35345	8.53752	8.33465	8.38414	8.2018	7.83631	7.4491	7.30159	7.17575	7.4271	7.64601	7.76441	7.6482	7.18758	6.27896	5.52534	4.96223	4.44995	4.09691	3.83786	3.40159	2.78797	2.23765	1.72851	1.54296	1.49843	1.58286	1.77026	2.11622	2.15825	2.28665	2.52949	2.86412	3.15261	3.76486	4.41864	5.05545	5.58284	6.18101	6.58732	6.78052	6.74343
5.4619	5.9317	6.37444	7.31883	8.30149	8.87138	9.21477	9.19136	8.4898	7.31556	5.91378	4.41868	3.19541	2.53331	2.3363	2.61943	3.26459	3.92799	4.55599	5.06029	5.46407	5.92493	6.39232	7.02438	7.86141	8.8412	9.84819	10.7792	11.5098	11.9708	12.0069	11.4347	10.5796	9.33524	7.75941	6.10035	4.61522	3.29497	2.33528	1.78085	1.52346	1.54657	1.9119	2.49411	3.40777	4.64699	6.06768	7.33246	8.32689	8.96898
12.7281	13.529	14.4408	16.2357	17.7809	19.0232	19.8697	20.1611	20.0023	19.878	19.7409	19.7988	19.74	19.4856	18.7825	17.7256	16.1062	14.4601	12.6497	10.8976	9.06287	7.43687	5.81129	4.50072	3.40525	2.74662	2.40565	2.36429	2.42104	2.54979	2.65467	2.94668	3.4333	4.12752	4.89692	5.85667	6.65382	7.25718	7.72437	8.12326	8.33705	8.34492	8.28964	8.03488	7.60494	7.04496	6.50548	5.88777	5.43516	5.14874
5.7899	5.97021	6.04177	6.1733	6.09803	5.73624	5.421	5.15607	5.04915	5.02822	5.25482	5.62176	6.21546	7.05808	7.80657	8.32983	8.40196	7.93732	6.87399	5.72358	4.72379	4.06494	3.76351	3.88727	4.28388	4.74581	5.29274	5.90232	6.54666	7.13102	7.8459	8.48778	9.11491	9.70368	10.2122	10.3455	10.2286	9.71849	8.74943	7.48171	6.08563	4.74636	3.65886	2.95141	2.57159	2.53358	2.74048	3.07366	3.53377	4.08715
1.79316	1.60991	1.50107	1.30081	1.15569	1.10483	1.14077	1.12759	1.0583	1.01746	0.990077	0.906612	0.884745	0.886359	0.88284	0.850809	0.840948	0.831533	0.815813	0.777827	0.741828	0.717523	0.650526	0.589566	0.579402	0.622341	0.669947	0.813283	1.02387	1.35365	1.726	2.23036	2.85421	3.43112	3.89112	4.22013	4.26193	3.92187	3.50984	3.0286	2.62828	2.3945	2.52415	2.69084	2.89894	3.09521	3.49299	3.59323	3.88429	4.27574
4.16698	4.71109	5.1928	6.37923	7.73979	9.04987	10.3645	11.9073	13.1369	14.472	15.8897	17.158	17.6128	17.703	16.8927	15.1425	12.9553	10.9895	9.03818	7.32606	6.0448	4.89918	3.86814	2.97452	2.3534	1.94114	1.7937	1.7227	1.66856	1.55449	1.52091	1.46153	1.43687	1.58708	1.9032	2.12239	2.3707	2.61895	2.6946	2.62003	2.49163	2.30062	2.13747	2.04195	2.00836	2.09527	2.1464	2.08372	2.07107	2.01343
1.85607	1.78142	1.84826	2.0303	2.25837	2.52616	2.90256	3.11359	3.20236	3.22769	3.23686	3.26277	3.36634	3.51756	3.65394	3.73891	3.79865	3.85806	3.96153	4.18355	4.65598	5.26758	6.22487	7.46584	9.1091	11.1757	13.8408	16.8145	20.3095	23.8454	26.9404	29.2582	30.8778	31.2247	30.616	29.459	28.1139	26.4686	24.8485	23.4062	22.2042	20.8787	19.6114	18.4416	17.301	15.7987	14.3372	12.8492	11.545	10.3217
0.440617	0.428906	0.59594	0.748565	0.960366	1.13626	1.33003	1.21954	1.04988	0.93484	1.02643	1.15316	1.37355	1.61859	1.77203	1.54445	1.16431	0.813395	0.457968	0.148098	0.0409691	0.0292328	0.0268974	0.0383606	0.0551532	0.0637558	0.0776853	0.090665	0.142646	0.196092	0.253067	0.36483	0.476083	0.711923	1.01139	1.3435	1.74987	2.19457	2.27252	2.2141	2.10129	1.88833	1.61168	1.54191	1.53145	1.56388	1.35281	1.15057	0.949229	1.01055
2.69943	2.66214	2.65135	2.59836	2.70131	2.87518	3.09061	3.29108	3.59545	4.02095	4.73937	5.79076	7.326	9.00251	10.7957	12.3061	13.5791	14.4422	14.9599	14.9524	14.5163	13.565	12.1228	10.4521	8.83322	7.38212	6.16467	5.09974	4.18565	3.43675	2.91204	2.69706	3.00476	3.75981	4.55169	5.37543	5.9704	6.34104	6.38492	6.44718	6.36141	6.40799	6.32906	6.1732	6.02777	5.95831	5.85504	5.85083	5.99714	5.9152
5.4691	4.98019	4.56004	3.73753	2.9734	2.49447	2.18997	1.97398	1.87434	1.8008	1.63107	1.4205	1.24093	1.11706	0.982179	1.02792	1.24346	1.52544	1.84899	2.29049	2.62458	2.81839	3.05901	3.32636	3.54811	3.98259	4.65598	5.29741	5.95809	6.60293	7.04511	7.32152	7.72698	8.25572	8.86421	9.668	10.5101	11.1174	11.3673	11.447	11.134	10.5968	9.91602	9.16337	8.433	7.86656	7.27418	6.77914	6.49615	6.03013
1.78211	2.00322	2.16106	2.59602	2.90543	3.09332	3.29696	3.51285	3.91581	4.37455	4.85596	5.30581	5.78109	5.69904	5.47522	5.32837	5.19443	5.22635	5.58384	6.12144	6.43675	6.54865	6.02851	5.29118	4.23652	3.30915	2.57095	2.25865	2.15802	2.34427	2.56012	2.80774	3.13873	3.47042	3.70712	3.95164	4.06281	4.01143	3.81483	3.65458	3.41211	3.16407	2.93392	2.73628	2.51618	2.34833	2.39844	2.62351	2.94454	3.30706
9.90833	9.46971	9.18892	8.6744	8.23167	7.85537	7.6597	7.48515	7.26443	7.0832	7.02611	7.13483	7.3034	7.69349	8.24211	8.94723	9.57422	10.3364	10.9605	11.6892	12.3642	12.9503	13.2555	13.4431	13.273	12.7444	12.1206	11.3636	10.5955	9.88975	9.14445	8.44848	7.79896	6.90496	5.80398	4.93559	4.01641	3.38239	3.25692	3.53517	3.78906	4.11081	4.2742	4.10336	3.94305	4.18001	4.60328	5.04572	5.94629	6.77372
2.41005	2.32476	2.24555	2.1775	2.03465	2.15436	2.43335	2.8851	3.26206	3.51714	3.55285	3.42551	3.01349	2.7418	2.55388	2.32241	2.56806	3.32119	3.94814	4.58651	5.35858	5.20083	4.2545	3.36293	2.51945	1.6705	1.30526	1.36754	1.42253	1.52328	1.49354	1.43849	1.41659	1.47487	1.33172	1.36382	1.5004	1.58529	1.70071	1.94572	2.0672	2.08667	2.1525	2.06118	2.08403	2.21318	2.61913	3.24981	4.19786	5.30208
21.1623	21.5189	21.7844	22.2759	22.4421	22.6206	22.6339	22.7389	22.945	23.3343	23.6689	23.9118	23.7178	23.2245	22.3578	21.1725	19.9569	18.9438	18.0418	17.3164	16.7863	16.1245	15.1783	13.8592	12.1235	10.0078	7.96404	6.27706	5.21488	4.76958	4.76662	4.76844	4.629	4.11762	3.33814	2.57369	1.98271	1.56248	1.46507	1.61809	1.86418	2.26313	2.73058	3.29619	3.87916	4.52916	5.27008	6.0477	6.57559	6.88671
2.19843	2.16557	2.15604	2.06884	2.13022	2.18857	2.29114	2.3661	2.37755	2.20327	2.03286	1.79235	1.50044	1.31442	1.28052	1.25349	1.1743	1.16674	1.2094	1.1958	1.20933	1.3795	1.6848	1.91625	2.37249	2.91937	3.41787	3.66756	3.77089	3.47965	2.96882	2.28399	1.68036	1.21764	0.981128	0.910206	0.982542	1.12748	1.27021	1.37451	1.43946	1.48969	1.5	1.49942	1.5069	1.43714	1.39543	1.34274	1.32373	1.30347
1.42394	1.48182	1.53952	1.59578	1.64768	1.61081	1.57267	1.45913	1.36715	1.29099	1.28849	1.23839	1.29026	1.30299	1.36249	1.41375	1.5017	1.51566	1.58666	1.62106	1.6182	1.53561	1.46423	1.32553	1.18947	1.1321	1.1475	1.18556	1.20269	1.25511	1.22414	1.22909	1.19122	1.25878	1.20335	1.23039	1.13463	1.07937	0.93906	0.910001	0.867496	0.965674	1.07472	1.23785	1.39283	1.45615	1.44789	1.4181	1.35063	1.29056
2.96453	3.12535	3.86244	4.67843	6.09172	7.40946	8.42896	8.15581	7.63629	6.08601	4.62351	3.37726	2.77513	2.30434	2.50251	2.93083	3.26828	3.58333	3.93772	3.93323	3.38005	2.8335	2.402	2.06351	1.95676	2.22728	2.54151	2.81242	2.87071	2.83594	2.70097	2.44195	2.00768	1.62156	1.33012	1.09037	1.06929	1.21343	1.42601	1.63383	1.81074	1.77961	1.70294	1.6203	1.48284	1.44529	1.52327	1.61286	1.7349	1.90436
11.8121	11.9262	11.9438	11.8615	11.6716	11.3798	10.9247	10.6167	10.4215	10.5703	10.6672	10.798	10.612	10.1921	9.53312	9.15636	8.92699	8.99179	9.54701	10.534	11.6042	12.7643	14.2225	15.6183	16.5989	17.622	18.4289	18.9907	19.3486	19.7369	19.6436	19.7343	19.6985	19.6167	19.64	19.9134	19.7863	19.3735	18.9676	18.2563	17.1789	16.1443	15.0359	13.4624	11.7347	10.089	8.32347	6.91148	5.96815	5.30071
3.17213	3.37624	3.44187	3.72621	4.11866	4.25185	4.39377	4.7549	5.04652	5.18706	5.42546	5.53224	5.25342	4.76432	4.05154	3.24518	2.58994	2.23513	2.01333	2.0714	2.27667	2.39484	2.44836	2.74603	2.98267	3.21232	3.54348	3.97066	4.24807	4.71089	5.12457	5.46138	5.67084	5.85968	5.92267	6.13742	6.4375	7.10382	8.00959	9.29754	10.7524	12.7392	14.6595	16.492	17.9403	19.2751	19.9341	20.2853	20.5835	21.1434
11.0853	11.993	12.9361	14.6705	16.4925	17.998	18.9827	19.2063	18.724	17.5456	15.9252	14.0767	12.473	11.0784	10.1362	9.80155	10.0418	10.6667	11.783	13.1199	14.2961	15.009	15.1887	14.6036	13.3126	11.6886	10.2737	8.98451	8.12379	7.53313	6.92343	6.08152	5.24767	4.15816	3.3253	2.90844	2.93481	3.07972	3.46291	3.76006	3.79973	3.38109	3.16544	2.94668	2.6933	2.66603	3.20655	3.79302	4.42569	5.10983
3.12751	3.06761	2.99109	2.65236	2.50343	2.40135	2.14082	1.90879	1.80417	1.60798	1.4288	1.40393	1.37244	1.38499	1.56556	1.86743	2.22262	2.66966	3.19933	3.61536	4.00194	4.22713	4.37606	4.37215	4.30986	4.10947	3.9086	3.6899	3.47429	3.35728	3.30796	3.43337	3.52669	3.55676	3.39936	3.17677	2.65479	2.16468	1.82805	1.70385	1.76102	2.16428	2.64357	3.11942	3.56325	3.8424	3.92367	4.00644	3.93804	3.84638
24.1579	23.2744	22.3102	20.6299	18.9299	16.9766	15.6512	14.7739	14.4476	14.2649	14.4593	14.2268	13.8115	12.7744	11.641	10.218	8.91734	7.50631	6.30701	5.03767	4.01474	3.14735	2.74726	2.65376	2.96519	3.4273	4.05268	4.38238	4.66495	4.68949	4.62535	4.32587	4.13765	3.84225	3.53534	3.18625	2.96914	2.70202	2.47883	2.40574	2.45286	2.44544	2.50639	2.56942	2.45758	2.20993	2.03361	1.80905	1.62264	1.57918
3.84932	3.70004	3.48101	3.04767	2.53174	2.00404	1.52184	1.20261	1.23953	1.5722	2.28106	3.43255	4.76414	6.11133	7.28535	8.04199	8.2565	8.31001	8.04693	7.88822	7.68081	7.59906	7.23262	6.75717	5.73076	4.72366	3.63834	2.77421	2.23629	2.12954	2.16505	2.27355	2.44262	2.55233	2.71595	2.94261	3.31911	3.70718	4.12256	4.64241	5.0508	5.4681	5.85852	6.10573	5.94888	5.68344	5.04096	4.16505	3.32995	2.7093
1.90457	2.08306	2.29724	2.67359	3.02034	3.24994	3.28336	3.0867	2.60611	2.15753	1.78136	1.45864	1.23814	1.26551	1.20354	1.09677	1.08356	1.11899	1.0212	1.02856	1.09328	1.14807	1.15736	1.31203	1.47678	1.62726	1.68059	1.82733	1.97389	2.17907	2.4526	2.93462	3.34304	3.64822	3.89551	3.95924	3.7321	3.45211	3.11869	2.71505	2.41928	2.27119	2.18814	2.11233	1.98959	1.88598	1.80451	1.7491	1.95387	2.37405
6.65761	6.57347	6.59286	6.88205	7.64711	8.66182	10.1146	11.9447	13.5522	15.1339	16.8181	18.5975	19.9362	21.125	21.8552	21.943	21.2564	20.4677	19.8013	19.3988	19.4404	20.0343	20.9671	21.6654	21.94	21.5185	20.2771	18.3901	16.3818	14.5841	13.0066	11.7071	10.5691	9.63158	8.69848	8.15435	8.10734	8.37452	8.80507	9.50201	10.1357	10.684	11.1703	11.2808	10.9722	10.1948	9.0531	7.72018	6.55058	5.65362
2.84806	2.86351	2.87143	2.80557	2.81733	2.77597	2.70575	2.75624	3.05965	3.43132	3.97496	4.59127	5.14982	5.57274	5.93505	6.21111	6.51717	6.72452	6.78394	6.75783	6.5656	6.14687	5.63278	5.05614	4.36169	3.7459	3.27331	2.8632	2.53925	2.34221	2.1228	1.93581	1.93187	2.0979	2.3706	2.69081	2.9664	3.14215	3.2166	3.1384	3.16403	3.23216	3.23653	3.3932	3.77434	4.10992	4.38586	4.66655	4.55174	4.11172
2.27249	2.38079	2.55647	2.83493	3.01852	3.22843	3.42326	3.43606	3.48186	3.58959	3.67678	3.75069	3.83712	3.7835	3.69322	3.57804	3.42309	3.40159	3.44112	3.39344	3.22694	3.041	2.7993	2.64326	2.6473	2.75434	2.91329	3.0335	3.18989	3.10939	3.03433	2.94757	2.8407	2.55612	2.40256	2.29743	2.22605	2.26342	2.35867	2.54099	2.71168	2.95472	3.10954	3.35937	3.49096	3.51539	3.42255	3.34698	3.19785	3.00189
7.28883	7.05963	7.02031	6.86929	6.65062	6.33227	6.2895	6.02938	5.92596	6.09837	6.60279	7.26627	8.32849	9.39792	10.4501	11.2297	11.4508	11.183	10.5253	9.32776	7.89294	6.73272	5.57708	4.5527	3.82277	3.30477	2.73853	2.33033	2.04157	1.85399	1.72929	1.67832	1.66943	1.64584	1.55219	1.41018	1.23629	1.1121	1.12959	1.46901	2.10871	3.14706	4.46748	6.15295	7.88055	9.91276	11.7987	13.428	14.4455	14.8976
4.8979	4.84364	4.6128	4.2095	3.51839	2.84961	2.26086	1.95149	2.00946	2.38741	2.81467	3.23641	3.5904	3.76211	3.76291	3.79847	3.83844	3.91299	3.98058	4.01479	3.84088	3.58662	3.14757	2.72376	2.33407	2.01732	1.75041	1.61159	1.55844	1.54621	1.6231	1.72265	1.84948	1.9748	2.13798	2.30627	2.62105	3.02212	3.34094	3.59194	3.7844	3.67973	3.45819	3.22292	3.12723	2.94358	3.05229	3.21747	3.48831	3.61422
2.67381	2.53944	2.50594	2.52974	2.76535	3.24982	3.70344	4.0417	4.01832	3.73281	3.23494	2.8247	2.5337	2.46598	2.49775	2.57972	2.5775	2.48841	2.35025	2.19493	2.00497	1.87851	1.80088	1.98847	2.41275	3.11126	4.12472	5.6125	7.11901	8.75629	10.6528	12.6318	14.357	16.2088	17.9303	19.4839	20.5539	21.4192	21.708	21.8431	21.6055	21.6189	21.6713	22.1259	22.5288	22.9531	23.0076	23.1377	23.2119	23.1653
6.8127	6.49872	6.14309	5.46755	5.09138	4.78068	4.34984	3.93542	3.45574	2.86247	2.31726	1.88737	1.58196	1.36642	1.31127	1.29088	1.31111	1.27802	1.22819	1.08876	0.960647	0.921248	1.07881	1.32536	1.70665	2.14539	2.63131	3.07853	3.48499	3.81272	4.22749	4.67753	5.25511	6.24756	7.61451	9.18183	11.2974	13.6936	16.2059	19.0606	22.0195	24.4435	26.7785	28.5858	29.5458	30.1199	30.772	30.9872	30.941	30.8819
2.58622	2.68488	2.74184	2.77535	2.91716	2.9877	2.87172	2.71677	2.61066	2.4547	2.35805	3.01166	4.11746	5.27017	6.40835	7.53515	7.36325	6.32213	5.129	3.97282	2.72996	2.20189	2.12522	2.16804	2.14705	2.21465	2.13241	2.18255	2.1655	2.29475	2.47317	2.79607	2.90527	3.09101	3.17024	3.02896	2.81662	2.67475	2.39729	2.04583	1.92902	1.92124	1.96624	2.22626	2.57157	2.7712	2.80992	2.79686	2.52222	2.27334
2.62713	2.65982	2.58707	2.54601	2.40234	2.32903	2.34469	2.47662	2.72844	3.09792	3.41993	3.50167	3.54601	3.2397	2.93804	2.78698	2.78573	2.83089	3.23053	3.57847	3.81953	4.00922	4.17954	4.11018	4.08582	4.05009	4.05337	3.96912	4.00844	3.89393	3.78345	3.61645	3.62701	3.61322	3.82493	4.03618	4.29021	4.38829	4.44492	4.26232	3.92062	3.44962	2.97009	2.51512	2.22988	2.26147	2.58791	3.18851	3.95838	4.87722
3.45848	3.60582	3.88038	4.3649	4.88239	5.52624	5.98347	5.97824	5.69208	5.19447	4.43704	3.7493	3.35251	3.04101	2.77742	2.64022	2.4617	2.23673	1.99604	1.8337	1.64155	1.64393	1.9413	2.50771	3.25308	4.12738	4.87893	5.1095	5.0672	4.68316	4.20278	3.6376	3.42626	3.36555	3.56576	3.90002	4.60625	5.40449	6.27327	6.99	7.62875	7.77932	7.67935	7.43065	7.39727	7.35567	7.4985	7.66209	7.76594	7.52623
6.7846	6.98922	7.17619	7.53786	7.81153	8.01293	8.02771	7.79168	7.37786	6.93815	6.27213	5.54977	4.89361	4.1804	3.43698	2.87091	2.50198	2.41323	2.68957	3.32596	4.30524	5.50896	6.79604	8.07257	9.29957	10.5802	12.0091	13.6646	15.4844	17.3608	18.8402	19.6756	19.7901	19.3576	18.3096	16.9827	15.6468	14.2492	12.8225	11.7893	11.4699	11.8733	12.9714	14.5967	16.3811	17.6195	18.1228	18.0008	17.2904	15.9184
4.04886	3.61314	3.2975	2.55669	2.09495	1.92063	1.86913	1.95141	2.20412	2.49343	2.85779	3.38834	4.02142	4.7387	5.50063	6.11477	6.49814	6.53108	6.33021	5.89878	5.36498	4.68358	4.10522	3.46713	2.86552	2.45744	2.28863	2.19316	2.25358	2.41147	2.52082	2.63892	2.82081	3.01231	3.27144	3.44778	3.52217	3.39817	3.19984	2.84762	2.7029	2.58882	2.62285	2.6496	2.70513	2.47796	2.24483	1.95566	1.63903	1.36565
4.85975	4.60548	4.45573	4.08944	3.85489	3.57663	3.49003	3.30368	3.21903	3.00627	2.78231	2.46421	2.20893	1.92947	1.65252	1.4763	1.40369	1.3254	1.26333	1.26398	1.14622	0.995676	0.920114	0.994946	1.08832	1.34524	1.68526	2.14828	2.64094	3.31015	3.99011	4.56135	4.94052	4.96627	4.67517	4.12978	3.63441	3.12095	2.79845	2.65323	2.74391	2.74848	2.74504	2.69359	2.58885	2.34357	2.23597	2.24022	2.28584	2.28844
9.29963	8.70234	8.21189	7.4667	6.95894	6.89643	7.19798	7.75907	8.19641	8.41763	8.37075	8.03201	7.38385	6.63945	5.90732	5.18004	4.48809	4.07006	3.87427	4.1586	4.96552	6.28126	7.83561	9.58075	10.7096	11.2448	10.9196	9.74212	7.87415	6.16932	4.55796	3.36637	2.64936	2.33819	2.09785	1.96249	1.78236	1.67306	1.48537	1.31871	1.22911	1.27514	1.35244	1.61384	2.03648	2.55798	3.25846	4.1311	5.04947	5.96617
3.12558	3.24891	3.34613	3.50619	3.69243	3.78489	3.77646	3.76494	3.66372	3.60434	3.62533	3.67804	3.7328	3.88779	4.06678	4.27841	4.54559	4.90732	5.10638	5.26961	5.63393	6.1133	6.56578	7.47544	8.71885	9.76057	10.8865	12.1966	13.3461	14.3951	15.3496	15.8431	15.8031	15.2563	14.0691	12.6779	11.2179	9.80857	8.4706	7.25226	5.99528	4.98763	4.1704	3.76593	3.92492	4.70775	5.75862	7.18959	8.72699	10.1586
2.55869	2.70649	2.83318	2.90302	2.95483	2.93622	2.69166	2.3147	2.0339	1.92782	2.017	2.14346	2.34042	2.45988	2.36046	1.96271	1.58497	1.26752	0.963211	0.822839	0.858949	0.954107	0.996546	1.08778	1.07749	1.14508	1.23467	1.4337	1.67704	1.97101	2.0978	2.22519	2.28202	2.30906	2.29305	2.3942	2.46159	2.41258	2.21821	2.15003	2.06017	1.97052	2.00033	2.25585	2.45993	2.79152	3.13523	3.47505	3.60977	3.6295
1.32766	1.18478	1.12503	0.954125	0.858812	0.828601	0.8447	0.864313	0.900473	0.947441	1.00278	1.15149	1.33888	1.52947	1.67918	1.79954	1.72859	1.53461	1.34955	1.16919	1.00373	0.968019	0.947646	0.918928	0.917806	0.975395	1.01782	1.12104	1.19586	1.29764	1.34494	1.40768	1.41688	1.45842	1.42513	1.4021	1.28675	1.20804	1.17609	1.13746	1.07524	1.09135	1.0797	0.950732	0.868762	0.775136	0.639727	0.555809	0.535767	0.51872
2.53337	2.47261	2.39227	2.2682	2.086	2.12352	2.14956	2.2584	2.32748	2.56475	2.67159	2.68088	2.61581	2.65965	2.54672	2.43295	2.37957	2.36036	2.18585	2.01169	1.80878	1.66445	1.44827	1.36597	1.34772	1.42636	1.47294	1.65888	1.79371	1.86125	1.93597	2.05705	2.16676	2.28295	2.4308	2.46878	2.37564	2.09861	1.82773	1.55184	1.33624	1.2062	1.28332	1.35797	1.54195	1.76525	2.09335	2.2841	2.46372	2.495
1.89005	2.04246	2.18472	2.43115	2.61145	2.77202	3.04147	3.42823	4.03453	4.65696	5.22533	5.62426	5.74956	5.5417	5.15358	4.73047	4.31068	3.96948	3.79365	3.78193	3.8207	3.89646	4.00186	4.08764	4.26126	4.45328	4.54244	4.63565	4.6493	4.4076	4.19958	4.13508	4.00148	4.0028	4.25326	4.31449	4.22233	4.1735	3.9297	3.33485	2.73948	2.18371	1.58573	1.14777	0.94197	0.866985	0.856226	0.953007	1.02413	1.1195
8.53616	7.82398	7.23543	6.04787	4.98142	4.29278	3.69558	3.17855	2.7805	2.4342	2.09158	1.85103	1.69224	1.76107	2.11164	2.51747	3.03168	3.63249	3.88651	3.81551	3.74023	3.5325	3.23612	2.98923	2.89382	2.81248	2.74106	2.60047	2.60359	2.57324	2.55646	2.77855	3.10094	3.49277	4.14629	4.93264	5.56502	6.45618	7.24167	8.05295	8.7727	9.6933	10.6878	12.3161	13.7535	15.1774	16.245	16.6872	16.0239	14.8113
6.79328	6.40915	6.44252	6.83217	6.29812	5.71785	5.86291	6.00937	6.23029	6.78828	7.62599	8.24124	8.51288	8.9156	9.75436	10.55	11.7052	13.1205	14.6038	16.0679	17.9122	19.7008	21.832	24.0025	26.2777	28.2303	30.2237	31.8651	33.3492	34.465	35.4615	36.0178	36.2828	35.9691	34.9759	33.1153	31.1252	28.8743	26.644	24.8143	23.7667	22.7239	21.9927	21.5342	20.9738	19.9368	18.8336	17.5954	16.1916	14.9894
15.5811	16.3914	17.0216	18.2327	18.6089	18.5383	17.7174	16.5014	15.2729	14.2695	13.7178	13.938	14.7011	15.7022	16.8532	17.4848	17.7096	17.3726	16.4024	14.8277	13.2218	11.3442	9.51951	7.98727	7.02348	6.45513	6.36852	6.40464	6.55985	6.41314	6.0703	5.37557	4.86082	4.46336	4.47853	4.5737	4.96348	5.11542	5.14427	4.80456	4.53845	4.1409	3.83502	3.58054	3.48243	3.24565	3.07865	2.99585	2.83889	2.63907
0.501031	0.492915	0.529613	0.556367	0.608983	0.719551	0.797956	0.82348	0.840482	0.975875	1.0893	1.19918	1.33668	1.49246	1.46881	1.48886	1.54132	1.518	1.50123	1.46777	1.33098	1.15624	1.06414	0.911742	0.800857	0.74069	0.685417	0.658515	0.733692	0.835679	0.962714	1.19054	1.32751	1.34773	1.36018	1.36708	1.25074	1.17749	1.13881	1.11415	1.09191	1.11411	1.12591	1.12009	1.13192	1.14363	1.11639	1.11443	1.19568	1.24908
1.75349	1.80989	1.94646	2.35014	2.8899	3.56805	4.40401	5.13142	5.54721	5.74131	5.56716	5.08867	4.58592	4.10294	3.71899	3.43381	3.29853	3.15085	3.01541	2.82742	2.67261	2.50508	2.46457	2.55471	2.84732	3.24342	3.85343	4.54048	5.338	5.9794	6.643	7.06832	7.22141	7.13148	7.36582	7.87025	8.81147	10.4086	12.4683	14.3645	16.2142	17.644	18.4205	18.725	18.7531	18.187	17.5778	16.7915	15.7444	14.6057
1.18614	1.07844	1.03766	0.97037	0.897988	0.887524	1.01124	1.11174	1.21032	1.30948	1.42912	1.40283	1.44734	1.51373	1.60911	1.5533	1.60259	1.54236	1.43905	1.30058	1.36284	1.53672	1.8695	2.28318	2.80429	3.31031	3.71775	4.15095	4.89157	5.68374	6.37722	7.1068	7.55445	7.30974	6.75788	6.03511	4.98313	3.89391	3.00942	2.27351	1.71155	1.52212	1.62861	1.92145	2.30983	2.80011	3.16958	3.29388	3.31792	3.11574
5.78104	5.4792	5.16748	4.66023	4.00905	3.43792	2.96571	2.65749	2.52872	2.70931	3.04267	3.38571	3.63551	3.65301	3.41177	3.05336	2.60951	2.18926	1.94142	1.75386	1.59207	1.56575	1.55356	1.45281	1.35078	1.23544	1.04172	0.861089	0.79224	0.813464	0.938503	1.20128	1.51499	1.72084	1.92764	2.07086	2.09836	2.04023	1.99494	1.87378	1.76674	1.7011	1.72884	1.78781	1.87579	1.88998	1.81777	1.61679	1.38632	1.09308
1.94566	2.09558	2.12429	2.23335	2.31264	2.30841	2.34517	2.56434	2.87908	3.49515	4.15278	4.7109	5.10572	5.32141	5.09071	4.72605	4.42215	4.30213	4.38923	4.81401	5.58763	6.27311	6.89961	7.55891	8.06458	8.38997	8.94033	9.62347	10.0707	10.5303	10.6928	10.5913	9.85626	8.98411	7.84127	6.74772	5.56446	4.73886	4.08134	3.63634	3.41426	3.39802	3.59732	3.99106	4.57202	5.28321	5.91968	6.45728	6.8117	7.00019
1.95994	2.1111	2.29099	2.6112	3.04763	3.45214	3.78682	4.09691	4.2891	4.33703	4.47146	4.67832	4.87073	5.25713	5.81707	6.42425	7.04199	7.77412	8.55737	9.67253	11.1775	12.9768	14.8529	16.6428	17.8179	18.4426	18.5549	18.4754	18.3041	18.6631	19.0559	19.778	20.4334	21.1704	21.2618	21.1393	20.5454	19.9762	19.0268	18.1738	17.4618	17.011	16.5321	16.3078	16.2688	16.2313	16.1421	15.8586	15.5264	15.0067
8.1385	7.73004	7.36862	6.57612	5.99702	5.61743	5.22848	4.91649	4.60616	4.20061	3.7185	3.1512	2.60284	2.19075	2.21976	2.54131	3.23203	3.93087	4.49509	4.57424	4.34557	3.77688	3.18714	2.84193	2.76365	2.98153	3.42383	3.88791	4.11725	4.12234	3.89979	3.58299	3.41992	3.48954	3.95222	4.74025	5.77463	6.78431	7.69947	8.24266	8.32084	7.97005	7.24594	6.20224	5.12325	4.28186	3.65507	3.40422	3.54665	4.00915
2.8015	2.82973	2.81905	2.96637	2.87064	2.64208	2.48463	2.32667	2.10476	1.8278	1.67146	1.4723	1.37314	1.33484	1.50983	1.73545	2.01399	2.15181	2.18803	2.10347	1.9128	1.61107	1.45701	1.37755	1.28202	1.20239	1.18937	1.06294	0.945187	0.878016	0.841255	0.853536	0.879527	0.902547	0.948311	0.975038	0.960663	0.947055	0.900572	0.863544	0.856856	0.885122	0.963993	1.11438	1.17312	1.25231	1.31995	1.50496	1.7228	2.258
15.184	14.484	13.6756	12.0928	10.1342	8.09974	6.05166	4.28204	3.04585	2.52365	2.75028	3.66571	5.04315	6.55348	8.15833	9.41116	10.2086	10.4871	10.21	9.35427	8.18112	6.87999	5.46758	4.30284	3.39845	2.72273	2.20338	2.02921	1.90104	1.85527	1.90739	2.02717	2.15477	2.39778	2.57678	2.68174	2.72149	2.56079	2.13945	1.68988	1.32621	0.998579	0.793275	0.864487	1.06074	1.43506	1.94447	2.64107	3.33876	4.21616
5.0085	4.65704	4.32626	3.93899	3.6981	3.77899	4.04942	4.46945	4.64376	4.63803	4.35435	3.94902	3.44489	2.93613	2.49535	2.0916	1.70317	1.29827	1.00621	0.744546	0.636177	0.560783	0.583679	0.673222	0.879714	0.997586	1.21232	1.55059	1.87934	2.09588	2.39002	2.60278	2.66334	2.65618	2.72496	2.80379	2.93888	3.09162	3.3343	3.59161	3.77846	3.7722	3.73722	3.49863	3.05656	2.57056	2.22684	1.83601	1.52794	1.35256
1.62997	1.76993	1.86297	2.02871	2.13576	2.13521	2.13229	2.10003	2.04432	2.03701	2.10313	2.02996	1.948	1.811	1.7741	1.68036	1.73179	1.87777	2.18491	2.41388	2.87835	3.37274	3.92626	4.52699	5.11065	5.43346	5.62114	5.64655	5.46227	5.2928	5.14777	5.02953	4.95812	4.85385	4.6782	4.39519	4.12325	3.84593	3.69158	3.64782	3.86952	4.09256	4.24617	4.42901	4.68107	4.89022	5.31395	6.27355	7.504	8.93109
1.37966	1.30328	1.32281	1.29443	1.26459	1.18882	1.24281	1.2219	1.24593	1.33148	1.46939	1.46267	1.46876	1.51526	1.55019	1.63567	1.8476	2.21107	2.64035	3.00335	3.20791	3.3959	3.23113	2.7637	2.27082	1.8581	1.37995	1.11948	1.03318	1.04194	1.16351	1.47113	1.9487	2.6456	3.45165	4.25811	5.05214	5.65727	5.99829	6.26593	6.35962	6.19148	6.01502	5.99326	6.06852	6.46	7.16784	8.01969	8.77473	9.11098
23.6282	23.623	23.8595	24.2135	24.385	24.3402	24.0562	23.1365	21.6089	19.5179	16.8573	13.9267	10.7739	7.94339	5.86314	4.62089	4.21003	4.51798	5.06958	5.49452	5.68925	5.4788	5.15516	4.81291	4.48728	4.25708	4.12012	3.87617	3.53167	3.03308	2.44447	1.83174	1.33106	0.923539	0.69777	0.600595	0.591135	0.5792	0.58613	0.57775	0.559147	0.521887	0.489626	0.509288	0.573277	0.694967	0.869159	1.03626	1.1125	1.11464
13.9463	14.0312	14.0104	13.875	13.7317	13.36	12.8514	12.3791	11.9753	11.4216	10.9677	10.2681	9.53369	8.67161	7.82945	6.93176	6.42866	5.83931	5.42306	5.21256	5.00764	4.87078	4.88655	4.96064	5.0656	5.21616	5.24065	5.42839	5.80908	6.41684	7.51114	8.82197	10.0603	11.0713	11.5413	11.1496	10.2883	9.05628	7.59469	6.3878	5.71418	5.41933	5.48385	5.83645	6.20707	6.60579	7.06865	7.68453	8.42944	9.44418
5.99932	5.52556	5.11921	4.25298	3.5241	2.91538	2.46265	2.09059	1.84104	1.68443	1.67965	1.61854	1.57233	1.55262	1.6541	1.66296	1.74096	1.9836	2.26261	2.36846	2.57105	2.75278	2.65932	2.4552	2.30015	2.0646	1.87565	1.81	1.82297	1.92739	2.03912	2.16114	2.35316	2.69071	2.88708	3.09571	3.30329	3.64205	3.83368	4.30393	5.00043	5.71957	6.15325	6.4579	6.3917	5.79485	4.94056	4.03468	3.15978	2.3219
0.829247	0.846307	0.806293	0.786954	0.795161	0.733807	0.687867	0.731657	0.755456	0.74719	0.751224	0.744562	0.676961	0.629495	0.680909	0.729242	0.794402	0.898057	1.02188	1.02722	1.16148	1.32394	1.62382	1.86967	2.18487	2.28425	2.3131	2.01296	1.68383	1.29001	0.980417	0.87345	0.955989	1.11707	1.27225	1.51757	1.42704	1.31746	1.15874	1.05506	0.808206	0.712728	0.629165	0.578367	0.542763	0.555581	0.621582	0.677234	0.752699	0.748235
1.37676	1.53611	1.74593	2.1814	2.62557	2.91771	3.13856	3.18561	2.85839	2.50098	2.30165	2.08743	1.92887	1.94184	1.94081	1.89739	1.923	2.25159	2.85081	3.73408	4.65991	5.70939	6.48246	6.89403	7.07281	7.13665	7.11641	7.18965	7.62111	8.04168	8.53511	8.73155	8.5327	7.81622	6.85983	5.65871	4.43362	3.28252	2.55814	2.11084	1.97207	2.15024	2.76402	3.17749	3.61777	4.01237	4.2876	4.2033	4.20684	4.14377
4.54533	4.3433	4.181	3.98649	3.8508	3.78683	3.86937	3.92216	3.88932	3.51102	3.01125	2.48875	2.03157	1.76375	1.75409	1.9066	2.01946	2.13451	1.96466	1.77385	1.53219	1.36548	1.16975	1.23629	1.38378	1.55631	1.78487	2.21865	2.74829	3.3572	4.24596	5.37744	6.28544	6.90569	7.23672	7.08618	6.17459	5.25986	4.32283	3.44535	2.63081	2.25309	1.95139	1.86525	1.94387	2.22537	2.71737	3.23286	3.74162	4.03634
4.01885	4.10089	4.05913	3.98035	3.82437	3.43899	2.90444	2.49258	2.20201	2.0844	2.20854	2.3655	2.41719	2.35791	2.20934	1.90164	1.74645	1.68755	1.63845	1.55793	1.53265	1.40172	1.22923	1.11168	1.08089	1.13032	1.2928	1.59076	1.94809	2.29024	2.52974	2.67963	2.61477	2.47524	2.27454	2.13107	2.0271	2.06737	2.05407	2.17066	2.36041	2.51131	2.58282	2.83097	3.00535	3.08267	3.29663	3.60956	3.81259	4.0338
6.51548	7.30956	8.13926	9.83621	11.9815	14.1277	16.2662	18.1032	19.2704	19.3109	18.6014	17.2651	15.86	14.809	14.3441	14.445	15.108	15.7457	16.0364	16.0934	15.7702	14.9325	14.0711	13.492	13.2968	13.5592	14.2368	15.3026	16.4164	17.6678	18.9741	20.2398	21.1161	21.8759	22.108	21.8085	21.502	21.5718	21.7849	22.1189	22.7447	23.2822	23.4184	23.2945	23.2235	22.9329	22.2704	21.3793	20.4088	19.2597
2.74673	2.6016	2.4645	2.30181	2.15954	2.04884	2.20929	2.64495	3.16618	3.87754	4.69677	5.40428	6.04584	6.81754	7.80035	9.10666	11.0399	13.5455	16.7965	20.5217	24.4981	28.012	30.8304	32.2487	32.4796	31.6246	30.4224	29.1847	28.7571	29.0255	30.2693	32.147	34.5763	36.4281	37.7443	38.0775	37.588	36.2371	35.0705	34.104	33.6795	33.4671	33.5083	33.2216	32.4386	30.8512	28.8013	26.0972	23.2143	20.4004
2.06937	1.98641	1.97066	1.82617	1.86508	2.08258	2.29445	2.42754	2.86463	3.43798	3.8389	4.26878	4.92739	5.13255	5.17906	5.33364	5.38684	5.20792	5.10167	4.83488	4.52273	4.30975	4.10368	3.94225	4.17078	4.26309	4.15817	4.28997	4.38064	4.03781	3.83398	3.79865	3.26398	3.18928	3.06402	2.96447	2.86092	3.07339	2.54632	2.31767	2.1027	1.91137	1.80426	2.21626	2.53116	2.80372	3.05854	3.12838	2.95509	2.78086
1.14721	1.27259	1.39882	1.6368	1.84939	1.95338	2.03141	2.11789	2.35025	2.8575	3.65324	4.76008	5.94699	6.79967	7.121	6.91481	6.12193	4.95359	3.87566	3.02313	2.36889	1.99316	1.92295	1.98668	2.0048	2.06081	2.1948	2.37936	2.63337	3.11047	3.74913	4.36889	4.93371	5.29772	5.47843	5.44933	5.31137	4.93499	4.60898	4.32207	4.0411	3.76068	3.72639	3.66288	3.52816	3.496	3.48428	3.33235	3.26579	3.35736
3.55352	3.07927	2.68893	2.0105	1.7395	1.8634	2.29825	3.08796	3.93514	4.72141	5.37197	5.95079	6.4316	6.80169	7.37409	8.10483	8.86265	9.6183	10.7009	11.8246	12.9808	14.3503	15.7862	17.0195	18.0108	18.8248	19.5222	20.1391	20.5829	20.9101	20.9872	20.4806	19.6786	18.8274	18.1209	17.6139	17.5321	17.5917	17.8152	17.9161	17.983	18.0416	18.1518	18.0653	17.9984	17.964	17.8116	17.4529	16.9466	16.2827
0.91351	0.955677	1.03088	1.18034	1.38778	1.6124	1.80931	1.88119	1.86158	1.71402	1.48951	1.292	1.18397	1.07736	1.06629	1.13608	1.16449	1.13929	1.13604	1.08416	0.987427	0.941722	0.978917	1.0882	1.25256	1.42984	1.56787	1.68206	1.7135	1.63755	1.52857	1.4196	1.2821	1.15652	1.11912	1.09411	1.08287	1.05814	1.04285	1.00443	0.954217	0.850058	0.797671	0.751457	0.704203	0.691239	0.750269	0.734142	0.696666	0.688548
1.5067	1.45495	1.46944	1.52323	1.48738	1.50969	1.65452	1.7325	1.82629	1.91935	1.89913	1.77722	1.67123	1.55037	1.44229	1.35615	1.26723	1.20711	1.1132	1.02488	1.0308	1.12528	1.22617	1.44772	1.90353	2.47133	3.19455	3.90026	4.52086	4.73553	4.63214	4.09217	3.52984	2.8821	2.38966	2.02746	1.92737	1.78946	1.64075	1.52558	1.49833	1.4615	1.55458	1.8506	2.1807	2.46012	2.69848	2.81145	2.76395	2.69564
0.77512	0.747922	0.693451	0.617602	0.561086	0.503364	0.449537	0.487632	0.567811	0.66953	0.777596	0.940724	1.00823	1.0572	1.06044	1.07003	1.00116	0.968457	0.936295	0.970166	1.0261	1.15236	1.37497	1.60213	1.78939	2.02139	2.18128	2.40237	2.67002	2.93531	3.13209	3.42945	3.38488	3.17549	2.89133	2.59946	2.25992	2.25529	2.50954	3.03303	3.60575	4.29237	4.77876	5.15001	5.23767	5.26854	5.12064	5.09294	4.85607	4.68703
2.33128	2.45839	2.31177	2.26427	2.03685	1.72517	1.36274	1.30066	1.24124	1.25245	1.20652	1.31504	1.25882	1.34983	1.47895	1.64898	1.65114	1.80472	1.70382	1.59593	1.53412	1.48158	1.33548	1.32698	1.39929	1.48253	1.6077	1.77342	1.92311	1.95628	1.9145	1.92722	1.95264	2.01007	2.0739	2.20885	2.28705	2.31377	2.29508	2.36441	2.61307	2.88382	3.15097	3.44175	3.58636	3.27293	2.97717	2.78571	2.54512	2.3574
3.75497	3.87151	3.96412	4.16249	4.03896	3.81318	3.45756	3.13688	2.82543	2.82999	2.88936	3.04599	2.97503	2.83221	2.51105	2.32389	2.20692	2.41499	2.83421	3.47641	4.06995	4.75275	5.26234	5.56935	5.58271	5.46767	4.9795	4.41047	3.79236	3.1665	2.47133	1.93402	1.5374	1.21056	1.04356	1.02257	1.03959	1.01586	1.0952	1.21273	1.29968	1.41814	1.56406	1.6841	1.69154	1.73016	1.71266	1.56377	1.33362	1.1479
4.86419	4.79792	4.71043	4.63006	4.60708	4.43294	4.23158	3.99178	3.56222	3.03835	2.60192	2.16889	1.74142	1.36731	1.09876	0.894983	0.788672	0.778033	0.894567	0.997532	1.13656	1.1895	1.23311	1.23637	1.26502	1.28141	1.45055	1.6878	2.00005	2.30275	2.61428	2.77038	2.80505	2.72634	2.60565	2.41744	2.25812	2.169	2.01212	1.87458	1.71973	1.61873	1.41759	1.35118	1.30244	1.24957	1.0933	1.00026	0.908927	0.85491
4.57979	4.79758	4.90716	5.15793	5.48669	5.71083	5.78839	5.84201	5.66844	5.21253	4.7554	4.30448	3.95909	3.87564	3.98198	4.00695	4.02835	3.86535	3.46469	2.97754	2.54848	2.20054	2.11432	2.23075	2.42995	2.83861	3.18835	3.28841	3.40783	3.51386	3.42071	3.30687	3.31395	3.28007	3.2224	3.0916	2.9313	2.70023	2.407	2.03504	1.77696	1.56204	1.4003	1.23577	1.16692	1.10421	1.13781	1.23582	1.43874	1.71008
18.3548	18.0752	17.935	17.4306	17.1412	16.7873	16.4617	16.0897	15.8772	15.9181	16.2063	16.6134	16.9502	17.0279	16.8145	16.2021	15.15	13.9173	12.6571	11.3686	10.1996	9.41017	8.85298	8.45372	8.12363	8.03062	7.98985	8.11783	8.49566	9.3515	10.3085	11.5562	12.9025	14.1302	15.0736	15.7238	15.5891	14.7024	13.3442	11.3736	9.17948	7.32697	6.00564	5.04548	4.52439	4.25725	4.07507	3.84449	3.55602	3.24638
3.02787	2.8845	2.83137	2.54624	2.39549	2.30932	2.16751	1.93856	1.73255	1.62595	1.51596	1.55255	1.74149	2.0313	2.32379	2.62499	2.78133	2.76754	2.62491	2.35254	2.03764	1.82234	1.68116	1.64007	1.69633	1.80149	1.91716	1.98334	2.00585	1.93049	1.80975	1.59991	1.39867	1.13795	0.955216	0.831477	0.716947	0.666296	0.741292	0.78384	0.833463	0.965461	1.15014	1.32502	1.67541	2.06299	2.61062	3.19328	3.86987	4.43256
31.508	31.4789	31.2954	31.257	31.2492	31.0444	30.5318	29.9797	29.0165	27.6685	26.3892	25.5918	24.8242	24.3972	24.1098	23.8338	23.3042	22.9703	22.4817	22.0981	21.6753	21.1684	20.2842	19.1911	17.609	15.5811	13.3049	10.947	8.64139	6.76402	5.386	4.44	3.94482	3.71038	3.42179	3.08468	2.78699	2.48378	2.201	2.06037	2.08039	2.08528	2.15132	2.35683	2.71372	3.0631	3.53466	3.84375	3.88208	3.61447
3.31416	3.61322	3.841	4.1115	4.27627	4.1459	3.94969	3.60208	3.347	3.09271	2.83947	2.45154	2.27421	2.18788	2.27181	2.66025	3.49011	4.51019	5.79841	7.23675	8.5265	9.68363	10.6232	11.2123	11.4622	11.5534	11.1337	10.3626	9.48156	8.5273	7.50701	6.76589	6.18322	5.60161	5.05488	4.75007	4.41505	4.25544	4.20477	4.26688	4.21892	4.23564	4.08366	4.00113	3.90213	3.76401	3.69095	3.81839	3.96014	4.21553
17.1239	16.9028	16.7516	16.3448	15.9227	15.6115	15.5944	15.5084	15.4881	15.2803	14.8056	13.7427	12.5136	11.2433	10.1021	8.96238	8.37654	8.14198	8.22673	8.43781	8.84596	9.23412	9.56005	9.68692	9.79081	9.96338	9.98521	9.89551	9.91033	9.8844	9.74876	9.75858	9.87968	9.85243	9.83573	9.73441	9.27384	8.6209	7.88664	6.94436	6.00298	5.2562	4.56054	4.01129	3.60245	3.19748	2.79149	2.39658	1.91938	1.547
2.35596	2.22014	2.07817	1.91948	1.70997	1.52534	1.39735	1.29546	1.16867	1.05038	0.918686	0.832074	0.761758	0.681925	0.616494	0.587301	0.565833	0.581766	0.715427	0.855686	0.963491	1.04825	1.10219	0.991113	0.8656	0.740137	0.616869	0.501256	0.471477	0.478279	0.540405	0.659943	0.883185	1.22309	1.59656	1.95928	2.27382	2.39696	2.34339	2.20751	2.03213	1.85485	1.79374	1.75875	1.69992	1.69439	1.72776	1.72147	1.70766	1.74831
4.13613	3.95659	3.8364	3.66688	3.70709	3.7431	3.86062	3.93235	3.87912	3.74417	3.60209	3.45376	3.42267	3.43067	3.43382	3.4082	3.27474	2.99745	2.65627	2.29494	2.0366	1.96665	1.93935	1.95087	1.95956	1.88987	1.64479	1.44886	1.22852	1.04554	0.840222	0.740439	0.646478	0.597309	0.520978	0.504874	0.489512	0.450739	0.429495	0.466603	0.540814	0.598367	0.660907	0.683385	0.705477	0.747485	0.962397	1.43757	2.12301	2.90056
3.74974	4.1032	4.31955	4.95842	5.30735	5.5833	5.6407	5.69375	5.42181	5.03362	4.38445	3.69198	2.88521	2.21538	1.72688	1.52899	1.46346	1.47104	1.50394	1.51341	1.47549	1.50575	1.73633	2.09739	2.56953	3.20637	3.82846	4.39462	4.93688	5.46081	5.78901	6.12747	6.32177	6.3274	6.27412	6.40795	6.50774	6.6876	6.91206	7.00324	6.77432	6.44974	5.92207	5.34119	4.68732	4.04827	3.25492	2.5172	1.87422	1.41349
1.09567	1.31592	1.60326	1.95271	2.31522	2.36617	2.34053	2.02102	1.75165	1.44448	1.21818	0.998012	0.890631	0.820456	0.805297	0.945416	1.06843	1.20746	1.33458	1.42056	1.37299	1.33855	1.34524	1.22618	1.08723	0.983744	0.903742	0.760774	0.88852	1.12104	1.35689	1.61126	1.91923	1.89805	1.71471	1.58027	1.35901	1.12858	1.04287	1.10055	1.07309	1.11004	1.15914	1.23331	1.21018	1.37284	1.57761	1.74702	1.92648	2.12505
13.5058	13.4251	13.1665	12.6399	11.4176	10.1768	8.99164	7.93695	7.17867	7.15293	6.66059	6.13068	5.46039	4.80071	3.83184	3.26576	2.80751	2.58383	2.44498	2.38808	2.44438	2.52548	2.64279	2.69942	2.71954	2.65862	2.62972	2.56413	2.5256	2.47304	2.37997	2.2002	1.90901	1.63472	1.41754	1.23839	1.0837	0.998936	0.910396	0.878806	0.882969	0.954095	1.13432	1.34702	1.51005	1.63857	1.73307	1.68339	1.5809	1.52431
2.61457	2.53612	2.36624	2.14176	1.83969	1.60547	1.33606	1.49341	1.76297	2.16953	2.76886	3.66132	4.09514	4.49938	4.78173	4.78798	4.47914	4.23881	3.92716	3.59034	3.23827	2.85544	2.54196	2.18629	1.89357	1.66955	1.568	1.46453	1.41766	1.30878	1.20789	1.14118	1.06719	1.01659	1.05834	1.16897	1.24837	1.40402	1.5493	1.59284	1.51656	1.36119	1.13444	0.889906	0.718138	0.684696	0.828207	1.05738	1.40229	1.80448
1.84252	1.80038	1.82454	1.71738	1.76445	1.82449	1.82679	1.73189	1.69472	1.56459	1.43397	1.31032	1.25953	1.21063	1.29056	1.40995	1.5743	1.69769	1.79609	1.7947	1.75495	1.74461	1.73123	1.80312	1.8994	2.06211	2.24022	2.424	2.42362	2.3904	2.24488	1.9598	1.77264	1.73653	1.79852	2.07357	2.50895	2.854	3.15693	3.30362	3.14081	2.82204	2.49373	2.09695	1.76672	1.67699	1.71197	1.66969	1.70143	1.72142
0.557866	0.577275	0.640023	0.829847	1.03203	1.28939	1.55161	1.697	1.64381	1.48767	1.22468	0.935483	0.709236	0.609586	0.60093	0.636441	0.763043	0.874708	0.908148	0.90924	0.899334	0.739572	0.634984	0.580652	0.576796	0.583093	0.662166	0.685759	0.695778	0.665987	0.74096	0.88864	1.06759	1.33425	1.69309	1.93653	2.13874	2.31035	2.31583	2.15692	1.96275	1.63292	1.32074	1.10371	0.921333	0.741182	0.679494	0.616367	0.527771	0.469311
7.05762	7.31746	7.47157	7.76111	7.76757	7.40422	6.93194	6.31416	5.82332	5.58469	5.57786	5.68817	6.10528	6.31363	6.10475	5.83894	5.32403	4.4448	3.74115	3.30612	2.98425	2.79569	2.75299	2.60354	2.41265	2.15487	2.0383	2.05315	2.22418	2.46388	2.68645	2.77598	2.87236	2.96412	3.1426	3.43459	3.99495	4.49784	4.97934	5.25045	5.4203	5.35242	5.3322	5.32987	5.66947	6.1051	6.86901	7.71763	8.77535	9.70838
1.47943	1.46593	1.468	1.42158	1.35612	1.35123	1.28453	1.2058	1.16716	1.16191	1.19279	1.33139	1.50861	1.75501	2.07232	2.37734	2.61314	2.78894	2.88618	2.96885	3.11335	3.28329	3.53594	3.84886	4.08629	4.1336	4.19442	4.10333	3.81576	3.52187	3.36458	3.04915	2.92706	2.99855	3.07789	3.08698	3.34052	3.51636	3.71293	3.98201	4.35555	4.49626	4.55627	4.40244	4.07459	3.60549	3.21467	2.86224	2.65939	2.5507
1.5417	1.55136	1.52754	1.50273	1.43816	1.44139	1.50975	1.6604	1.81032	2.07029	2.1631	2.13237	2.06252	2.01404	1.82667	1.68737	1.59834	1.51093	1.41519	1.40983	1.41972	1.40844	1.2834	1.16191	1.02217	0.979549	0.95821	1.04188	1.069	1.08368	0.936411	0.845433	0.752286	0.728752	0.761664	0.896292	0.932054	0.94785	0.910032	0.846675	0.744961	0.777925	0.82095	0.91975	0.950726	1.01963	0.913329	0.868443	0.794722	0.763791
11.8618	11.7087	11.4805	11.0255	10.2987	9.54548	8.58622	7.67661	6.95628	6.27175	5.76619	5.8341	5.895	5.7169	5.8856	5.89953	5.06267	4.19666	3.4912	2.45318	1.54531	1.193	0.963198	0.831786	0.90265	1.02548	1.03546	1.03786	0.909266	0.795459	0.652213	0.559242	0.475612	0.455966	0.429468	0.4061	0.375258	0.323852	0.653133	1.37117	2.10138	2.85694	3.64566	3.73536	3.10433	2.47586	1.83206	1.16566	0.823397	0.709511
1.32849	1.21865	1.15902	0.992738	0.9628	0.937126	0.972274	1.02233	1.06877	1.07035	1.12724	1.1643	1.17291	1.17115	1.17468	1.07425	0.961913	0.803859	0.646876	0.537592	0.508792	0.489039	0.548634	0.644037	0.682575	0.685413	0.693514	0.642681	0.564324	0.537495	0.542922	0.562152	0.623176	0.697129	0.784741	0.863715	0.891552	0.914651	0.914428	0.831206	0.757332	0.725274	0.688411	0.658553	0.662701	0.620254	0.5691	0.505648	0.555212	0.647799
1.23266	1.07384	0.965192	0.837538	0.690879	0.568525	0.537519	0.593354	0.633461	0.717368	0.824347	0.945811	0.922698	0.857088	0.763482	0.662135	0.563448	0.539889	0.514374	0.500134	0.473683	0.430822	0.383519	0.367592	0.35704	0.353137	0.322249	0.27441	0.22462	0.187354	0.154732	0.151834	0.16853	0.18039	0.162769	0.145576	0.132905	0.118879	0.110859	0.118318	0.150253	0.197029	0.240798	0.296962	0.385921	0.529169	0.682662	0.880595	1.07947	1.2334
0.801544	0.851435	0.887963	0.980021	0.960976	0.931815	0.907882	0.877622	0.842093	0.866175	0.86631	0.860982	0.941237	1.05916	1.15995	1.29275	1.38682	1.35669	1.28751	1.20113	1.12975	1.04553	0.950374	0.811689	0.716817	0.60165	0.519146	0.479421	0.496218	0.472933	0.441244	0.401369	0.347186	0.274186	0.214807	0.171757	0.157385	0.187527	0.224258	0.286724	0.354095	0.37303	0.351641	0.331529	0.280101	0.218201	0.187327	0.173384	0.162328	0.153873
4.77391	5.3713	5.83013	6.67275	7.27337	7.67754	7.84936	8.06973	8.28928	8.94313	9.63189	10.4389	11.2342	12.1733	12.7069	13.5033	14.2663	14.9988	15.5171	16.0146	15.9668	15.5038	14.7387	13.8582	12.8971	12.2191	11.8498	11.7985	12.0121	12.5203	12.9818	13.5976	14.2955	14.9392	15.3183	15.6621	15.6173	15.084	14.1088	13.1567	12.2688	11.3397	10.282	9.32845	8.10721	6.50952	4.97445	3.77264	2.79825	2.21955
0.338901	0.363272	0.396839	0.436402	0.431416	0.417	0.369417	0.290066	0.234281	0.212975	0.216951	0.247442	0.291535	0.313971	0.352365	0.437678	0.606871	0.849054	1.11788	1.43149	1.68338	1.74026	1.67026	1.65376	1.49234	1.31561	1.2714	1.29431	1.14371	1.12573	1.15223	1.15967	1.17303	1.35243	1.44304	1.55219	1.66297	1.80228	1.85726	1.93386	1.87231	1.74901	1.59791	1.54228	1.52864	1.71995	2.07626	2.52855	2.88757	3.2602
0.247473	0.257799	0.280882	0.357409	0.416965	0.49161	0.537455	0.593306	0.581936	0.637263	0.754644	0.920762	1.05827	1.1857	1.18937	1.0889	0.936873	0.776884	0.649468	0.591021	0.541081	0.511068	0.475122	0.429321	0.36936	0.343764	0.3193	0.290404	0.278756	0.305285	0.319055	0.320014	0.351212	0.354248	0.302795	0.274122	0.267565	0.258827	0.286968	0.358914	0.413143	0.443658	0.449169	0.423259	0.36901	0.319646	0.283244	0.266315	0.266249	0.304165
1.92365	1.89451	1.72859	1.53716	1.33355	1.021	0.753048	0.654822	0.5672	0.516189	0.576059	0.645896	0.696115	0.755151	0.73832	0.697744	0.645089	0.57041	0.517805	0.522516	0.521231	0.541556	0.660274	0.805764	0.97603	1.18754	1.3752	1.39893	1.33379	1.19544	1.03795	0.838031	0.734896	0.676619	0.660065	0.612514	0.609815	0.595995	0.650744	0.734865	0.823032	0.902124	0.982238	0.95734	0.85475	0.770501	0.686942	0.60898	0.575141	0.849717
1.07771	0.994455	0.922256	0.778723	0.694366	0.629332	0.575195	0.532862	0.528514	0.48388	0.465261	0.493325	0.541429	0.527827	0.542466	0.534079	0.490465	0.434782	0.412174	0.388065	0.39129	0.383878	0.363452	0.349778	0.326492	0.283277	0.250691	0.235806	0.248008	0.262736	0.263342	0.280447	0.299766	0.258865	0.227339	0.224066	0.195377	0.163907	0.168755	0.169864	0.170703	0.204584	0.235436	0.25866	0.286495	0.298546	0.297707	0.295027	0.289837	0.273586
1.62512	1.49543	1.369	1.28908	1.19333	1.20162	1.26655	1.4177	1.34866	1.65399	1.95591	2.285	2.6256	3.41973	3.51572	3.50189	3.46979	3.31605	2.5699	2.14526	1.81393	1.46683	1.21867	1.20869	1.64249	2.11688	2.67675	3.18349	3.66335	3.28295	2.79217	2.10955	1.43579	0.849148	0.711604	0.629263	0.686657	0.767998	0.867574	0.977124	1.07226	1.14521	1.21003	1.13851	1.08849	1.0372	1.02861	1.04948	1.14696	1.20828
1.3777	1.35394	1.32897	1.2253	1.17596	1.152	1.12239	1.10187	1.15709	1.11237	1.07252	1.17865	1.3658	1.50943	1.69593	1.80854	1.70488	1.43146	1.17839	0.950566	0.764061	0.668286	0.689254	0.729421	0.784077	0.864512	0.906172	0.89236	0.867105	0.791761	0.703494	0.665553	0.65861	0.656243	0.680892	0.684326	0.697064	0.708635	0.713715	0.703785	0.717244	0.675128	0.61437	0.547189	0.479912	0.438979	0.442314	0.48552	0.548295	0.625889
1.51066	1.40869	1.26777	1.08245	0.846694	0.665647	0.522064	0.501644	0.545727	0.644934	0.764452	0.981529	1.17508	1.3218	1.46801	1.69066	1.78521	1.81659	1.81144	1.73403	1.59825	1.57595	1.61698	1.72392	1.86654	1.87163	1.68042	1.46606	1.20069	0.915038	0.745913	0.774447	0.794898	0.876779	0.938339	0.980768	0.939244	0.923788	0.866622	0.869921	0.963718	1.02149	1.02341	1.01314	0.963788	0.862933	0.817412	0.81907	0.834816	0.861453
2.92423	3.23419	3.40771	3.70989	4.03181	4.30191	4.53975	4.80896	5.0535	5.25988	5.28757	4.91925	4.43713	3.9175	3.3196	2.77164	2.49508	2.26627	2.07766	1.99466	1.98784	2.01528	2.1681	2.29953	2.34739	2.43041	2.47795	2.40823	2.3798	2.37122	2.29305	2.18897	2.08555	1.93821	1.71906	1.52759	1.44164	1.39015	1.42104	1.53654	1.57397	1.41542	1.28122	1.07449	0.876537	0.730996	0.698725	0.605943	0.55485	0.552929
1.55032	1.43032	1.34092	1.14506	0.991332	0.945618	0.935291	0.906708	0.933346	0.844002	0.749828	0.700973	0.744465	0.826496	1.08284	1.27268	1.41586	1.46604	1.42074	1.21991	1.05308	0.973484	0.978435	1.14539	1.37513	1.65184	1.76868	1.80626	1.69762	1.59351	1.49228	1.67872	2.06482	2.64003	3.29419	3.85958	4.06994	3.96997	3.59857	3.0851	2.6436	2.38779	2.31898	2.37632	2.44443	2.48637	2.43789	2.2879	2.04623	1.85989
0.523256	0.486939	0.458345	0.405602	0.354896	0.327175	0.324911	0.314114	0.32991	0.350416	0.396251	0.421046	0.44444	0.438543	0.436496	0.387284	0.335263	0.30443	0.275056	0.242611	0.267655	0.298824	0.355033	0.412453	0.462168	0.47746	0.60429	0.80896	1.08177	1.71297	2.46293	3.15698	3.72348	4.26382	4.24837	4.03022	3.62221	3.12914	2.50826	2.06062	1.66707	1.41333	1.43082	1.55301	1.67182	1.8294	2.05744	1.96031	1.86714	1.80089
1.26592	1.33241	1.42457	1.77142	2.34196	3.07393	3.8305	4.47856	4.75656	4.66619	4.32661	3.99351	3.70353	3.69982	3.87141	4.05159	4.1422	4.23576	3.97424	3.5106	2.95886	2.3097	1.68117	1.28711	1.06229	0.936157	0.956966	0.91554	0.848981	0.803867	0.850153	0.935207	1.15711	1.43168	1.67889	1.87157	2.05296	2.08101	2.06837	2.02616	1.95526	1.83988	1.83208	1.79298	1.7846	1.7582	1.8524	1.86734	2.02901	2.26523
13.7477	14.3907	15.2113	16.7416	18.4758	20.4457	22.2467	23.5182	24.4567	25.1071	25.2489	25.1067	25.0793	24.8995	24.3049	23.5997	22.9674	22.2277	21.4582	21.3363	21.6555	21.9681	22.2962	22.6016	22.2853	21.5007	20.939	20.5	20.1942	20.2309	20.5398	20.4507	20.1668	19.7803	19.2234	18.6528	18.3244	18.4679	18.8745	19.439	19.7756	20.0225	19.4392	18.3774	17.1061	16.055	15.0828	14.864	15.2043	15.9445
0.87144	0.876966	0.85588	0.840987	0.75719	0.657226	0.580816	0.501662	0.44291	0.444817	0.452089	0.460457	0.492414	0.523127	0.539815	0.520275	0.479855	0.437643	0.393186	0.315025	0.27393	0.249497	0.237762	0.236272	0.255588	0.262211	0.261282	0.255645	0.237519	0.223006	0.216928	0.213766	0.201445	0.196727	0.193822	0.177865	0.166418	0.156404	0.145208	0.144601	0.152453	0.162228	0.183193	0.206482	0.217305	0.244216	0.257797	0.259173	0.25679	0.248851
0.192534	0.180878	0.237088	0.286544	0.397006	0.624798	0.920867	1.09683	1.35173	1.49154	1.43125	1.26071	1.18342	1.04629	1.06121	1.19449	1.43147	1.60986	1.72162	1.66856	1.56968	1.38911	1.24597	1.15784	1.11185	1.02338	0.950792	0.841687	0.695503	0.586691	0.51834	0.522634	0.599041	0.73835	0.874943	1.08504	1.17632	1.204	1.17455	1.17166	1.0446	0.976058	0.898743	0.840297	0.724678	0.662539	0.609478	0.551051	0.490375	0.428402
7.36925	7.02252	6.87888	6.87841	6.72181	6.89745	7.74224	8.77039	9.60023	10.5838	11.038	10.8678	10.323	9.78123	9.22972	8.93526	8.75293	8.59472	8.2812	8.0338	7.653	7.24388	6.99855	6.88104	6.41863	6.07431	6.04862	6.23732	6.62346	7.4077	8.30826	8.91976	8.95544	8.71787	8.37755	7.91519	7.64548	7.75362	7.9123	7.91062	7.79171	7.46493	6.95365	6.30245	5.73191	5.14562	4.50691	3.77037	3.13168	2.50537
0.151133	0.186648	0.268471	0.364744	0.509817	0.652068	0.755349	0.74109	0.733141	0.627133	0.501654	0.408656	0.375055	0.338075	0.366074	0.414012	0.443653	0.467798	0.472061	0.443871	0.384203	0.324344	0.264453	0.213463	0.183763	0.166286	0.156938	0.155468	0.16164	0.157856	0.161199	0.157734	0.143193	0.124313	0.146248	0.171276	0.20442	0.242095	0.290887	0.272425	0.289396	0.326662	0.383407	0.447714	0.594793	0.673892	0.707873	0.713609	0.690101	0.570794
0.790753	0.761232	0.744614	0.765332	0.699793	0.609144	0.578879	0.560787	0.563133	0.578436	0.634589	0.652652	0.638228	0.547368	0.48802	0.395209	0.316836	0.246413	0.366462	0.539368	0.808578	1.18201	1.66827	1.94064	2.1053	2.14803	2.04585	1.78336	1.52289	1.31003	1.12697	0.966269	0.871444	0.864114	0.877755	0.936359	1.03716	1.14879	1.28132	1.38539	1.41657	1.44216	1.45627	1.41378	1.37488	1.38108	1.33948	1.26561	1.16739	1.06189
0.864324	1.27169	1.76204	2.60243	3.5153	4.18596	4.61541	4.60934	4.24995	3.63998	3.08423	2.42746	1.93002	1.56459	1.32978	1.13407	1.03378	1.02896	1.06583	1.1367	1.23166	1.39236	1.42698	1.51438	1.56531	1.63176	1.67312	1.78494	1.81767	1.894	1.87442	1.87581	1.92605	1.94342	1.87578	1.83267	1.73773	1.53823	1.35963	1.24743	1.15364	1.05147	0.94304	0.842179	0.710671	0.595179	0.545907	0.551299	0.618488	0.672184
9.08442	9.59425	10.1181	11.0925	12.0672	13.0289	13.8386	14.6204	15.3871	16.2998	17.2417	18.0876	18.6215	19.0443	18.8707	18.5062	18.2462	18.4579	18.704	19.6864	20.7444	21.6405	21.8846	21.7504	20.6516	19.4992	18.3704	17.6453	17.3342	17.951	18.6185	19.3488	19.8651	20.2385	19.9339	19.5567	19.1793	19.0585	18.9236	19.1283	19.4499	19.5874	19.2069	18.5721	17.382	15.6855	13.8511	12.3782	11.1777	10.666
1.30925	1.49683	1.65535	1.95045	2.32505	2.79313	3.12557	3.54374	3.96296	4.34522	4.6801	5.2576	5.82348	6.44996	7.09118	7.62273	7.80491	7.81508	7.82656	7.70899	7.73608	7.86649	7.94204	7.50143	6.92569	5.9692	4.92253	3.86568	3.15921	2.65969	2.34852	2.10198	1.99103	1.91895	1.84298	1.84864	1.83722	1.74691	1.57932	1.37893	1.2307	1.21152	1.23918	1.30981	1.3993	1.33931	1.16191	1.00658	0.981764	0.927968
4.27231	4.68174	4.80102	5.30988	5.29429	4.7749	4.08671	3.40575	2.64246	2.07604	1.78704	1.58793	1.53338	1.60312	1.9578	2.447	3.11793	3.90631	4.78549	5.46146	6.19305	7.01016	7.97761	8.92953	10.0598	11.1236	12.0327	12.7311	13.4639	14.016	14.7236	15.3879	16.2712	17.0863	18.1362	18.6622	19.247	19.2396	18.8462	17.9054	17.2633	16.3064	15.5911	15.0682	15.0468	14.734	14.5666	14.4278	14.431	14.1787
0.686329	0.655796	0.57478	0.488594	0.41173	0.377633	0.31548	0.4173	0.488575	0.535151	0.600212	0.685966	0.578967	0.489293	0.408655	0.317737	0.225825	0.225552	0.231152	0.277824	0.341653	0.399797	0.445275	0.472824	0.425536	0.341849	0.26695	0.207336	0.15141	0.14318	0.186897	0.225449	0.284155	0.394751	0.555845	0.826933	1.24307	1.81273	2.36747	2.89809	3.17756	3.2535	2.96649	2.67451	2.32123	2.11119	2.01322	2.23131	2.37673	2.50354
3.80785	3.55266	3.18379	2.52035	1.87219	1.29521	0.903797	0.738146	0.867023	1.01137	1.13688	1.23255	1.32824	1.31421	1.31106	1.18099	1.08558	0.962602	0.797698	0.620814	0.568463	0.511258	0.45962	0.476413	0.507765	0.489135	0.462315	0.444652	0.429006	0.411788	0.366597	0.288888	0.216527	0.17866	0.137795	0.137281	0.200022	0.458375	0.846414	1.24206	1.83803	2.55359	2.90394	2.95311	2.99852	2.65173	1.98706	1.45586	0.989921	0.516245
1.03742	0.949532	0.880581	0.747537	0.612913	0.554298	0.479963	0.403578	0.335077	0.288041	0.233375	0.210781	0.226296	0.246555	0.277846	0.330748	0.37695	0.386534	0.387483	0.358445	0.299172	0.237359	0.194527	0.153978	0.161893	0.205327	0.267788	0.326653	0.38901	0.400492	0.400934	0.389444	0.38912	0.372566	0.374358	0.366245	0.349806	0.308247	0.289169	0.275754	0.277848	0.283186	0.308848	0.320111	0.324278	0.285018	0.264021	0.250115	0.2394	0.24424
0.424236	0.408062	0.40164	0.384953	0.342921	0.324724	0.307529	0.274654	0.245729	0.235524	0.216837	0.204171	0.210499	0.246479	0.349791	0.478305	0.595225	0.704474	0.760793	0.687065	0.589255	0.509784	0.450541	0.433625	0.529244	0.624366	0.690448	0.716365	0.703591	0.617299	0.55081	0.48161	0.445829	0.424145	0.417532	0.395687	0.414957	0.409656	0.403621	0.404214	0.403301	0.380055	0.361918	0.354895	0.34964	0.367819	0.378294	0.410325	0.427323	0.454864
2.52831	2.46836	2.33703	2.13015	1.96961	1.63191	1.36241	1.20358	1.05237	0.888159	0.885852	0.912058	0.960415	1.10568	1.28491	1.49151	1.77703	2.11367	2.55161	3.14495	3.68585	4.02452	4.18686	4.02414	3.46968	2.83621	2.25743	1.7088	1.31359	1.13238	0.999392	0.913505	0.884518	0.900376	0.970274	1.12569	1.3986	1.72395	2.0559	2.39543	2.61362	2.56957	2.41574	2.13075	1.66053	1.22697	0.915264	0.678105	0.52541	0.481072
4.2003	4.38076	4.48716	4.61228	4.69072	4.45192	4.19495	3.93916	3.76393	3.5159	3.31461	3.04047	2.66111	2.23902	1.8904	1.57767	1.30491	1.10323	0.973127	0.839191	0.842327	0.907545	1.0656	1.238	1.49481	1.69665	2.01637	2.41136	2.94415	3.52451	4.11733	4.51666	4.70071	4.68116	4.45693	4.14263	3.83949	3.58383	3.31913	3.13348	3.05973	2.95857	2.82317	2.69163	2.50026	2.17385	1.92057	1.87667	1.97942	2.2879
0.270467	0.482994	0.72817	1.24391	1.96881	2.81297	3.46597	3.95186	4.14862	4.01751	3.60952	3.32319	3.09455	2.91048	2.76696	2.71975	2.54017	2.35241	2.18057	2.12347	2.08248	2.13149	2.18064	2.28287	2.33127	2.41023	2.50386	2.609	2.76337	2.9422	3.07559	3.27167	3.56934	3.71914	3.69506	3.62941	3.27445	2.67705	2.11297	1.76921	1.47506	1.39788	1.38879	1.39061	1.28675	1.13377	0.89168	0.707067	0.572678	0.439219
1.26859	1.40818	1.47558	1.76779	1.93336	2.15708	2.11039	2.10109	1.74379	1.47644	1.19696	1.11841	0.962972	0.974937	0.961948	0.954995	0.863664	0.828617	0.811825	0.805839	0.790521	0.958574	1.11163	1.30645	1.48565	1.65626	1.525	1.4882	1.35147	1.29025	1.23694	1.48326	1.57529	1.70293	1.70671	1.87798	1.889	1.97513	2.05419	2.43355	2.68776	2.96804	3.23724	3.53312	3.48153	3.31254	2.93691	2.60527	2.29083	2.03926
9.758	10.4918	11.1324	12.3981	13.3505	14.1331	14.5851	15.068	15.8252	16.7949	17.835	19.0246	19.9401	20.1368	19.8425	19.2508	18.3906	17.3284	16.5302	15.8086	15.2337	14.8055	14.5879	14.1584	13.7078	13.0318	12.222	11.2068	10.4579	9.78723	9.07529	8.29351	7.70567	6.90789	6.08824	5.63431	5.4699	5.46945	5.67427	6.1625	6.70857	7.33011	7.81465	8.45411	8.90793	9.35849	9.66012	10.1562	10.5502	10.9804
0.155871	0.275519	0.372243	0.492611	0.590242	0.705497	0.659835	0.683965	0.710246	0.753565	0.794674	0.899897	0.791017	0.69858	0.606699	0.490914	0.338883	0.309348	0.264881	0.211255	0.173479	0.180572	0.199788	0.234378	0.279509	0.324189	0.359728	0.388076	0.378922	0.362186	0.362083	0.34983	0.304015	0.276358	0.257788	0.230115	0.215136	0.224879	0.2477	0.274194	0.304285	0.345479	0.428847	0.53839	0.710794	0.855498	1.04023	1.2279	1.83831	2.31574
0.227992	0.232753	0.242357	0.256361	0.260727	0.28466	0.297183	0.301123	0.324835	0.344993	0.348582	0.353413	0.355143	0.313886	0.282192	0.253545	0.225013	0.191468	0.181164	0.172812	0.162066	0.163488	0.189168	0.217462	0.216416	0.280796	0.33572	0.438391	0.62036	0.841152	1.01764	1.21613	1.31381	1.2808	1.25282	1.23229	1.16788	1.12524	1.1051	1.03254	0.844384	0.683952	0.536035	0.429189	0.373608	0.424487	0.477683	0.532177	0.560284	0.550893
1.02878	1.06563	1.1157	1.18678	1.27924	1.36397	1.49036	1.65406	1.83523	1.97413	2.03321	1.91475	1.72581	1.50625	1.3523	1.28296	1.39884	1.49229	1.55313	1.53512	1.47687	1.26982	1.01089	0.757421	0.542706	0.340031	0.260024	0.30483	0.39366	0.477646	0.626628	0.724773	0.756942	0.802556	0.913426	0.918363	0.91057	0.914242	0.885118	0.78222	0.719808	0.693232	0.680366	0.642686	0.639614	0.708644	0.819932	0.954342	1.1204	1.2475
16.1581	16.2522	16.2626	16.0637	15.5807	14.8445	13.959	13.283	13.1815	13.6723	14.4941	15.7395	16.7917	17.571	17.9177	17.9205	17.3996	16.7724	15.9679	15.3513	15.0675	15.0662	15.3062	15.8903	16.4837	16.8881	17.329	17.758	17.7162	17.1454	16.3523	15.2124	13.6095	12.3525	11.6881	11.5184	11.8045	12.6286	13.4612	14.2447	14.7743	15.181	15.36	15.3724	15.1489	14.9452	14.6241	14.4899	14.5612	14.8056
0.438048	0.537711	0.65106	0.800205	0.867462	0.917996	0.856951	0.687899	0.551769	0.468389	0.385425	0.357668	0.382	0.356065	0.294801	0.241768	0.227951	0.234282	0.333533	0.590922	1.00166	1.62137	2.31428	2.97758	3.39735	3.74971	3.59639	3.28692	2.90033	2.60091	2.00976	1.66426	1.3435	1.05135	0.795259	0.714965	0.630603	0.618925	0.646261	0.660482	0.762356	0.919086	1.04874	1.19058	1.37207	1.51333	1.74212	2.00824	2.27032	2.42987
5.16721	5.51574	5.71432	5.59519	5.67949	5.73289	5.55263	5.35365	5.6169	4.90939	4.62582	4.1486	3.68395	3.29676	3.4669	2.86818	2.49847	2.18096	1.79929	1.38519	1.42785	1.4904	1.54877	1.67169	1.85282	1.8984	1.88357	1.8712	1.93481	2.01413	2.18125	2.41299	3.02953	4.16835	5.26547	6.26023	7.12346	7.14855	5.92262	4.71969	3.62632	3.19244	3.74271	4.87505	6.02897	7.17274	7.21014	6.05532	4.94687	4.08814
0.360646	0.353803	0.339365	0.299376	0.259202	0.225385	0.197297	0.181609	0.178228	0.207004	0.204501	0.197919	0.193914	0.224593	0.242854	0.269186	0.311157	0.352331	0.346127	0.327912	0.319102	0.302362	0.281862	0.254909	0.245456	0.253673	0.247436	0.270938	0.348087	0.485047	0.667734	0.943831	1.24356	1.60647	1.91011	2.10007	2.16584	2.11577	1.8751	1.58808	1.37243	1.17512	1.07431	1.08862	1.15002	1.19472	1.32251	1.46006	1.60687	1.82653
11.1065	11.4149	11.6699	12.0465	12.1627	11.9135	11.5429	11.0067	10.3371	9.87568	9.4972	9.04124	8.73419	8.63313	8.32203	7.88954	7.41887	6.75953	6.04994	5.63881	5.51962	5.88127	6.7239	7.97488	9.28802	11.0519	12.7209	14.0504	14.976	15.7809	15.7137	15.1984	14.6841	14.0607	13.2434	12.5374	12.0499	11.5207	11.4023	11.3663	11.7251	12.1512	12.69	12.9429	13.4102	13.9737	14.6917	15.3572	16.2002	16.953
4.39402	3.98383	3.68041	3.08289	2.76191	2.80738	3.07785	3.47977	3.91388	4.05383	4.12119	3.92072	3.59043	3.20555	2.97943	2.70907	2.53881	2.32605	2.13814	1.88366	1.62151	1.346	1.16721	1.07574	1.03728	1.12601	1.29469	1.46326	1.55536	1.60381	1.54871	1.41228	1.26354	1.11476	1.046	1.02151	1.03664	1.13806	1.28547	1.40216	1.49071	1.76921	2.0112	2.29228	2.59033	3.03417	3.15826	3.37649	3.48341	3.59561
2.17192	2.08053	2.06158	2.02435	1.94085	1.85408	1.81581	1.70625	1.53368	1.46488	1.3956	1.33917	1.30455	1.32503	1.41141	1.54701	1.6898	1.95177	2.32061	2.50792	2.66094	2.71408	2.6117	2.3087	2.12267	2.02065	2.09053	2.20908	2.35256	2.59144	2.97562	3.39796	3.98566	4.84776	5.66451	6.24479	6.65108	6.91949	6.91692	6.81486	6.76664	6.80068	6.80405	6.86645	7.00583	7.26553	7.66544	8.23676	8.72793	9.30271
12.8317	13.4064	13.8934	14.7242	15.4651	16.1163	16.7357	17.3662	18.1887	19.1093	20.0135	20.5917	21.1311	21.3442	21.5115	21.6003	21.79	21.7103	21.6139	21.2652	20.8103	20.4234	20.3859	20.5448	20.968	21.5806	22.004	22.0269	22.1303	22.3039	22.6797	23.6148	25.2054	26.7312	28.476	29.9677	30.849	31.2679	31.6962	31.2416	30.5111	29.8236	29.0654	27.8753	27.2052	26.6719	26.0814	25.3205	24.7604	23.9642
0.748477	0.761413	0.792112	0.874094	0.967873	1.08121	1.34262	1.65794	1.96976	2.32235	2.62724	2.68172	2.58123	2.46772	2.21362	1.92659	1.76953	1.71527	1.60322	1.63919	1.73772	1.82037	1.88275	2.0311	2.21049	2.46436	2.84048	3.25519	3.63269	3.87219	4.07124	4.06364	4.04237	3.95491	3.88615	3.61606	3.51202	3.40332	3.41032	3.49051	3.7309	3.77996	3.74279	3.57437	3.22716	2.77354	2.37455	1.96166	1.6557	1.53137
1.13383	1.2805	1.42867	1.67987	1.92778	2.07449	2.12209	2.16664	2.27167	2.43069	2.59844	2.80419	2.98057	3.00911	2.8024	2.6503	2.46221	2.17011	1.88115	1.82633	1.71977	1.6697	1.64553	1.73341	1.73462	1.74314	1.72628	1.76056	1.72389	1.72939	1.7249	1.71973	1.8093	1.87628	1.9098	1.99427	2.14062	2.18111	2.29037	2.42812	2.66952	2.84452	3.09737	3.35859	3.53548	3.42307	3.33385	3.04735	2.72696	2.44439
1.24015	1.24662	1.21005	1.16984	1.19663	1.19615	1.24569	1.39383	1.55503	1.72822	1.97745	2.251	2.48317	2.73648	2.92935	2.96627	2.94598	2.92313	2.90752	2.91391	2.93952	2.96163	2.90093	2.81608	2.68628	2.58343	2.43581	2.35518	2.18136	2.05249	2.09918	2.26161	2.54741	3.02061	3.48794	3.73903	3.85613	3.71832	3.36468	2.95772	2.59486	2.23713	2.0513	1.98407	2.00122	2.10178	2.28539	2.43725	2.5286	2.56225
6.14392	6.92883	7.86254	9.59602	11.233	12.7246	13.8209	14.3199	14.2661	14.0887	13.627	13.0198	12.4345	11.7911	10.9508	10.1087	9.10868	7.90292	6.61746	5.30708	4.11097	3.10933	2.4575	2.12583	2.11296	2.24801	2.75209	3.35792	3.89224	4.39353	4.93818	5.19568	5.31535	5.43997	5.38092	5.04118	4.51762	3.82462	3.08309	2.64296	2.427	2.45027	2.69929	3.03176	3.07376	2.92027	2.70601	2.40019	2.04196	1.84435
2.51681	2.46315	2.44271	2.37469	2.07338	1.80132	1.52807	1.19475	0.948058	0.821932	0.720673	0.660959	0.659488	0.665072	0.659926	0.666847	0.64657	0.599485	0.559372	0.512113	0.482998	0.467969	0.489163	0.497869	0.536819	0.581882	0.606334	0.630236	0.638541	0.679344	0.685237	0.784165	0.87337	0.973241	0.974141	1.01684	0.971215	0.935931	0.992843	1.21482	1.49234	1.85222	2.19313	2.46816	2.65654	2.81367	2.92886	3.12663	3.30242	3.45951
29.5068	27.9588	26.6899	24.1407	21.9459	20.1228	19.1218	18.4911	18.4533	18.6977	19.1404	19.2938	19.338	19.1591	18.939	18.6459	18.5557	18.6225	18.5595	18.3604	17.9134	17.4416	16.6223	15.9762	15.2507	14.7439	14.1099	13.5808	12.8685	12.2853	11.6377	11.1007	10.8118	10.793	10.795	10.8062	10.8024	10.6639	10.3647	10.1196	10.0109	9.98055	10.05	10.3572	10.7546	11.1771	11.5115	11.6399	11.4311	10.8692
3.06718	3.57179	4.37887	5.33339	6.30181	7.27762	7.46234	6.60539	6.0382	5.1425	3.97803	3.24804	3.23007	2.91988	3.36585	4.28638	5.1448	5.71596	6.15385	5.67967	4.71655	4.08411	3.70334	3.52664	3.66497	4.29107	4.78988	5.06531	5.18357	5.59815	5.79492	5.60655	5.64081	6.08052	6.1697	6.21852	6.52653	6.51584	5.95329	5.49757	5.74819	5.93684	6.41927	7.22864	7.96068	7.08284	6.1412	4.93779	3.54991	2.16652
0.78196	0.847431	0.875776	0.921612	0.954175	0.988828	0.968449	0.961354	0.956556	0.953873	0.944185	0.896547	0.888794	0.96878	1.05588	1.17731	1.3578	1.49916	1.50156	1.46342	1.36975	1.32693	1.27621	1.30479	1.38058	1.47417	1.47967	1.58846	1.61913	1.62282	1.67195	1.79861	1.87111	2.16474	2.57626	2.94124	3.14717	3.18263	2.92735	2.5378	2.20147	1.94246	1.84065	1.9256	2.07656	2.29378	2.75229	3.33056	3.97808	4.69611
2.73621	2.51174	2.30771	2.06398	1.93004	1.99033	2.27764	2.56731	2.72338	3.06003	3.32475	3.35217	3.52085	3.83551	3.69749	3.66001	3.84916	4.04872	4.28033	4.74287	4.99293	5.03575	4.8921	4.45017	3.83564	3.24667	2.64925	2.14348	1.82776	1.65093	1.5858	1.54565	1.49891	1.52688	1.75579	2.13521	2.74906	3.50188	4.0669	4.38611	4.53745	4.41156	4.07238	3.82217	3.50249	2.98807	2.5793	2.27672	1.98555	1.83224
2.84926	2.89224	2.74683	2.86655	3.14044	3.1454	3.4011	3.89736	3.94894	3.81765	3.88917	3.51779	3.03128	2.72747	2.50573	2.13293	2.03737	1.99772	2.40683	3.25281	4.18222	5.50401	6.74287	7.02141	6.43368	5.84185	4.70171	4.08584	4.02939	4.39287	4.65869	4.70446	3.89467	3.01188	2.15495	1.40683	0.97615	0.897378	0.85132	0.81897	0.806102	0.794729	0.847213	0.933383	1.05179	1.08821	1.13503	1.18191	1.23035	1.17785
9.58911	8.63151	7.65027	6.47202	6.06098	6.64993	7.3625	9.01345	9.97165	10.105	9.76754	9.59759	8.81731	8.781	8.53278	8.00211	7.68136	7.02065	5.7962	5.10048	4.67579	4.07851	4.14823	4.37621	4.93067	6.16516	7.39961	8.1178	8.86773	9.30455	8.60512	8.52382	8.7504	9.00467	8.58777	8.65919	8.07626	8.08252	8.10575	9.1859	10.8468	11.8015	11.9463	12.7789	12.4771	11.2436	10.9246	10.3879	8.4003	7.12764
1.91009	1.67651	1.52294	1.32294	1.26569	1.27122	1.43532	1.65834	1.82307	1.77836	1.86171	2.00873	2.08795	2.12034	2.32771	2.33637	2.09013	1.87762	1.83496	1.74389	1.75411	1.9349	2.10256	2.03967	1.86279	1.6899	1.46719	1.27298	1.16498	1.22648	1.29949	1.3931	1.40363	1.51183	1.51901	1.49151	1.51517	1.5849	1.50279	1.4309	1.39236	1.31766	1.27142	1.34113	1.40708	1.41115	1.39568	1.38118	1.39366	1.4427
10.2233	9.15521	8.347	6.7499	5.48083	4.48635	3.99245	3.64729	3.49942	3.42786	3.51839	3.61327	3.71625	3.90152	4.1174	4.22701	4.46061	4.70081	4.85293	5.04457	5.44647	5.73196	6.28954	7.10929	8.09913	9.01548	10.1711	11.1776	11.9849	12.5152	12.8256	12.7802	12.6515	12.4408	12.3056	12.3408	12.5014	12.4161	12.2994	12.0875	11.712	11.1974	10.8426	10.4139	9.87	9.15731	8.34182	7.43248	6.60091	5.92914
2.75612	2.93154	3.07534	3.25794	3.33233	3.33094	3.21014	3.0414	2.84226	2.69649	2.50564	2.21359	1.94162	1.70617	1.542	1.55476	1.69866	1.79935	1.95698	2.08753	2.02278	1.9326	1.87991	1.74785	1.56938	1.48466	1.42198	1.34974	1.44234	1.67143	1.87758	2.09162	2.27014	2.1656	1.83318	1.52305	1.18776	0.954619	0.95197	1.06087	1.19143	1.31251	1.31273	1.19299	1.14362	1.03823	0.968376	1.10039	1.45716	1.91385
0.551217	0.545345	0.59698	0.632985	0.687332	0.765306	0.880018	0.888278	0.8754	0.879708	0.846617	0.726246	0.655465	0.844078	1.23089	1.67213	2.32815	3.1616	3.69113	3.91972	4.07974	4.02249	3.60129	3.08588	2.53094	2.15417	1.69973	1.4592	1.38647	1.4639	1.30129	1.28311	1.28381	1.30238	1.33597	1.52105	1.71389	1.84053	1.93908	1.91298	1.77012	1.56892	1.38635	1.28911	1.33744	1.46395	1.65856	1.89211	2.05788	2.19714
0.853308	0.875491	0.939792	1.05444	1.17348	1.36573	1.52898	1.6617	1.73614	1.81389	1.81802	1.84721	1.84297	1.84523	1.87677	1.84939	1.75844	1.65375	1.59088	1.54799	1.58807	1.73461	1.92527	2.08114	2.03324	2.02774	1.95301	1.84764	1.69309	1.72149	1.62012	1.48816	1.33074	1.20873	1.03617	0.972629	1.0142	1.1234	1.2943	1.55799	1.74716	1.90931	2.02664	2.06761	2.01934	1.97838	1.91865	2.00905	2.21749	2.46568
0.865234	0.837392	0.808114	0.721791	0.67757	0.670879	0.668185	0.686098	0.821365	0.880361	0.95119	1.03185	1.10296	1.01504	1.02595	1.09355	1.13119	1.26292	1.53665	1.85218	2.03445	2.26695	2.39083	2.45175	2.37192	2.44423	2.44358	2.40869	2.30111	2.18097	1.84559	1.54571	1.29078	1.10885	0.997472	1.10195	1.24494	1.45148	1.75899	2.04598	2.27753	2.48523	2.57507	2.47674	2.36089	2.08147	1.74204	1.47107	1.26492	1.07137
0.720758	0.679848	0.686218	0.635127	0.641074	0.657944	0.69107	0.628208	0.601865	0.582327	0.613588	0.614075	0.713066	0.771916	0.842321	0.852485	0.913868	0.897757	0.907227	0.85697	0.85366	0.782092	0.75678	0.676759	0.646205	0.585017	0.548024	0.515592	0.524454	0.520157	0.487315	0.458741	0.422083	0.383358	0.337439	0.329362	0.347678	0.386542	0.424576	0.474325	0.509262	0.503709	0.473945	0.44394	0.410192	0.486978	0.592048	0.727268	0.879555	1.06472
0.972097	1.03536	1.11396	1.25399	1.3519	1.41246	1.47363	1.6596	1.79805	2.04994	2.4684	2.89871	3.03654	3.34258	3.65164	3.79918	3.79472	3.82899	3.68722	3.29948	2.92917	2.65605	2.4879	2.30411	2.30614	2.25136	2.29639	2.37938	2.44541	2.46175	2.62591	2.61526	3.16252	4.32781	5.47309	6.63455	8.01727	8.09607	7.02777	6.05894	4.74858	3.3283	2.795	2.82102	2.76815	2.95755	2.93865	2.78702	2.87025	2.96779
1.02766	1.32459	1.48064	1.76966	2.04319	2.28083	2.09401	1.94564	1.71414	1.60572	1.55675	1.71003	1.85496	1.97427	1.80018	1.53052	1.23974	0.904816	0.604084	0.485537	0.434265	0.399098	0.410671	0.436016	0.47652	0.491232	0.549896	0.597143	0.665731	0.695782	0.765832	0.761977	0.75998	0.74077	0.736534	0.69609	0.68198	0.658991	0.602761	0.556393	0.497318	0.441755	0.394074	0.385394	0.358875	0.368739	0.378841	0.382667	0.358778	0.362202
10.6036	10.7578	10.985	11.7117	12.5788	13.5741	14.6802	15.7055	16.1242	16.24	16.0577	15.6219	14.918	14.3455	13.6771	13.4151	13.2198	13.4415	13.8463	14.6731	15.0365	15.4571	15.6074	15.8754	15.9651	16.4504	17.1986	18.4606	19.5375	20.4958	21.3182	21.808	21.7673	21.8079	21.9684	22.0589	22.2433	22.3729	22.3305	22.2185	22.0509	21.7301	21.7046	22.0083	22.5415	23.4337	24.7627	26.1325	27.4191	28.5399
2.15497	3.14473	3.71595	5.13879	6.8978	9.42146	10.4957	11.5938	11.4737	10.106	8.27105	8.16267	8.03282	8.62143	9.95064	10.0081	8.03465	7.08694	7.0726	6.97841	7.82437	9.69057	9.73083	8.3464	7.50748	6.93196	6.33182	6.40963	7.14805	7.66396	7.77693	8.07797	8.639	8.29633	7.60589	7.75944	7.79418	8.23144	9.6208	10.4117	10.5758	10.4961	9.24494	7.53682	6.69426	5.30815	4.14267	3.81791	3.85397	3.52058
1.94618	2.04094	2.02101	2.02951	2.06771	1.97301	1.80036	1.63626	1.41574	1.19068	1.14639	1.18674	1.35823	1.60202	1.84736	1.92327	2.00897	2.06622	2.06915	2.05066	2.06337	1.94592	1.81803	1.76437	1.77163	1.85346	2.08407	2.25594	2.44245	2.58734	2.55393	2.37557	2.17895	1.94844	1.75527	1.9114	2.10075	2.35713	2.55941	2.70411	2.49256	2.35584	2.19498	2.04898	1.86719	1.74728	1.60006	1.45673	1.30896	1.24152
7.10007	6.79956	6.57187	6.01706	5.31146	4.87686	4.62984	4.36492	4.30065	4.14453	3.93015	3.75901	3.63939	3.7981	4.53552	5.02832	5.23503	5.55104	5.4831	4.57248	3.72708	3.13667	2.42106	1.86271	1.77729	1.84276	1.89831	2.16213	2.72263	3.17553	3.61242	4.01468	4.11169	3.87528	3.71251	3.53867	3.60108	3.89374	4.26665	4.75455	5.20245	5.28648	5.21434	5.01716	4.8026	4.63841	4.83018	4.97151	5.40267	5.43791
3.39721	3.40762	3.2481	3.16915	3.1604	3.2275	3.49819	3.89836	4.07856	3.96119	3.80588	3.52092	3.42143	3.62015	3.96793	4.08436	4.08325	3.89391	3.66699	3.57854	3.59324	3.82592	4.23186	4.34717	4.29026	4.28498	3.88286	3.09131	2.56356	2.10411	1.64358	1.44211	1.61387	1.8301	2.09064	2.42087	2.76123	2.98614	3.0258	2.94151	2.9268	2.89612	2.7433	2.74139	2.88681	2.70813	2.49991	2.41188	2.26418	2.0722
0.991465	1.01406	0.991825	0.979956	0.941189	0.87268	0.786626	0.735792	0.7143	0.656909	0.627584	0.629523	0.612475	0.58041	0.581253	0.528206	0.483097	0.487932	0.535701	0.602377	0.716678	0.786101	0.820355	0.778775	0.69857	0.635283	0.624848	0.600321	0.638107	0.70424	0.751843	0.759416	0.850879	0.903055	0.925566	0.909219	0.913727	0.804853	0.753265	0.75726	0.766323	0.82865	0.940091	0.994806	0.995462	1.0377	0.971293	0.944062	0.951291	1.00353
0.803004	0.739	0.737489	0.723099	0.725473	0.726789	0.772392	0.744285	0.737721	0.736407	0.755574	0.769721	0.850294	0.848262	0.819429	0.787726	0.753412	0.683181	0.661436	0.664939	0.627924	0.60222	0.556622	0.501059	0.472068	0.481771	0.474923	0.535943	0.638282	0.702555	0.773154	0.883299	0.939482	0.966833	1.02103	1.07003	1.06767	1.04967	1.01531	0.947819	0.876127	0.83746	0.843965	0.855563	0.850262	0.844257	0.797395	0.718967	0.651448	0.601175
2.19861	1.93095	1.74616	1.28112	0.999051	0.84299	0.7501	0.768038	0.926545	1.14222	1.42867	1.76439	2.02157	2.2496	2.48578	2.78153	3.11567	3.41044	3.54386	3.44139	3.05522	2.53137	2.04522	1.78419	1.73003	1.9488	2.18461	2.47314	2.57619	2.57436	2.4497	2.42199	2.2371	2.27993	2.3767	2.52225	2.51635	2.68115	2.73942	2.82731	2.84662	3.06034	3.11155	2.94868	2.69242	2.48367	2.0747	1.78698	1.67613	1.57045
0.407969	0.456854	0.493156	0.539323	0.686628	0.783166	0.830804	0.865343	0.878178	0.792204	0.692393	0.634714	0.604174	0.625307	0.670832	0.740422	0.803428	0.857213	0.836933	0.836408	0.831874	0.814197	0.750732	0.716939	0.646863	0.565897	0.488745	0.445758	0.421441	0.410355	0.424441	0.431033	0.433908	0.399306	0.399482	0.503609	0.689766	1.04147	1.75466	2.63108	3.42988	4.18423	4.66921	4.58257	4.16531	3.60141	2.92793	2.33813	1.89543	1.58369
0.909244	0.827396	0.770862	0.725631	0.701636	0.793533	0.920871	1.08365	1.15741	1.12999	1.09955	0.988484	0.832342	0.701316	0.653516	0.594805	0.582696	0.564333	0.549961	0.52306	0.49987	0.768998	1.36999	2.00171	2.88659	3.95673	4.47951	4.41771	4.34378	3.79559	2.86802	2.15736	1.70783	1.22182	0.975113	0.940454	0.973111	1.04353	1.10501	1.09475	1.01154	0.866939	0.663732	0.485766	0.381663	0.342189	0.339787	0.3893	0.482507	0.558958
1.9138	1.94052	1.97142	2.02668	2.20021	2.29238	2.32141	2.29121	2.20723	2.00921	1.88307	1.8995	1.91459	1.88893	1.88075	1.77028	1.53807	1.38387	1.31671	1.36649	1.54112	1.79122	2.04472	2.2811	2.36202	2.33762	2.20117	1.96598	1.69252	1.59855	1.46774	1.45498	1.59292	1.80869	1.83556	1.98484	2.02808	1.9235	1.7241	1.57799	1.36928	1.30341	1.32018	1.42224	1.54361	1.72533	1.79824	1.87268	1.8169	1.76532
2.05408	2.08083	2.12211	2.2171	2.20514	2.13201	1.9906	1.78706	1.48725	1.23714	1.10772	1.09269	1.11656	1.24034	1.41019	1.42923	1.41063	1.39901	1.33372	1.23695	1.20309	1.1747	1.13917	1.16189	1.24377	1.2834	1.27174	1.21178	1.11793	0.943414	0.905529	0.912109	1.00701	1.0812	1.25213	1.25037	1.3891	1.44413	1.54062	1.52585	1.60934	1.42581	1.31386	1.18601	1.13537	1.04445	1.05453	1.0398	1.0401	1.17812
1.3014	1.28695	1.24659	1.14245	1.01621	0.896127	0.803086	0.929502	1.33776	1.7382	2.10974	2.55585	2.67668	3.32529	4.80467	7.04396	9.20054	12.2827	14.4252	15.0143	14.9938	14.8937	14.0282	13.5269	13.7092	13.7835	14.8265	14.997	14.9828	15.7517	16.442	15.4442	16.1874	16.1131	14.6397	12.5502	11.947	9.6408	9.03074	8.93057	9.99778	10.4357	12.3887	12.7389	14.2033	14.6765	14.8042	13.9725	13.9155	12.3251
2.62386	2.50213	2.37672	2.17212	1.96834	1.71439	1.50234	1.31423	1.10621	0.9213	0.818215	0.791923	0.839962	0.921818	1.03157	1.11718	1.16101	1.11538	1.12274	1.1452	1.18967	1.19717	1.27331	1.28801	1.22252	1.12702	1.1032	1.1294	1.22974	1.45815	1.69348	1.90103	2.0171	2.09014	2.03424	2.02328	2.06579	2.15755	2.29766	2.6382	2.94705	3.15424	3.27926	3.29875	3.07999	2.95826	2.94544	3.02741	3.12243	3.23404
1.39957	1.44074	1.47821	1.53914	1.48657	1.39867	1.34581	1.3002	1.32983	1.54027	1.76017	1.9901	2.1087	2.19021	2.97273	4.56194	6.07505	8.67315	12.0048	13.8948	14.4776	15.0536	14.9034	14.4039	14.333	14.422	14.7852	13.8714	11.3059	8.86763	6.72452	4.44705	3.27156	3.35645	3.51591	3.7198	3.51033	3.12461	2.98381	2.85134	2.70047	2.84589	2.80726	2.50611	2.44641	2.41582	2.39403	2.64312	2.69252	2.28331
1.96198	1.86718	1.73653	1.55943	1.5636	1.63568	1.86783	2.3218	2.82722	3.22732	3.56239	3.67761	3.51713	3.13653	2.66486	2.1964	1.8766	1.71111	1.73024	1.88457	2.00431	1.98119	1.89375	1.718	1.40219	1.1269	0.972412	0.884942	0.829385	0.889916	0.944255	0.941824	0.902549	0.858119	0.811648	0.776414	0.799555	0.831188	0.949143	1.16235	1.44076	1.71931	2.05204	2.34658	2.46405	3.50704	5.42491	8.36531	12.2396	16.187
3.47479	3.27569	3.13455	2.81663	2.61151	2.65957	2.8819	3.39798	4.24175	5.19656	6.10168	7.07693	7.86485	8.54053	9.22583	10.1239	11.0751	11.9892	12.7838	13.3382	13.438	13.1133	12.5668	11.9097	11.2551	10.5668	10.2647	10.2933	10.615	11.3348	12.4029	12.9403	13.2572	13.052	12.038	10.7207	9.98765	9.16012	8.80558	8.80703	9.01142	8.85653	8.78658	8.47954	8.61281	8.6674	8.76695	9.02493	9.2097	8.98877
2.21587	2.20836	2.35064	2.56723	3.0427	3.64267	4.26785	4.75502	5.05187	5.22288	5.18042	5.24092	5.28182	5.5433	5.84889	6.32716	6.68443	7.16226	8.44091	9.53998	10.6234	11.5055	12.1673	10.6283	9.09331	7.17767	6.61156	6.1436	6.93442	7.82968	8.98834	7.73423	6.38166	4.91828	3.36821	1.82909	1.50044	1.24242	1.05756	0.977063	0.909027	2.04232	3.31099	4.66394	7.20743	9.74297	9.97537	10.0455	10.052	7.65559
2.07335	2.03118	2.24903	2.41637	2.40921	2.42013	2.48931	2.08206	1.99273	2.21025	2.56393	3.27274	4.44159	5.55604	6.48539	7.34456	7.6234	7.48119	6.87161	6.16542	5.23383	4.49075	3.85521	3.44055	2.9755	2.59659	2.33297	2.19312	2.16587	2.32624	2.516	2.47609	2.34729	2.111	1.72691	1.40928	1.32253	1.29217	1.38022	1.55985	1.71837	1.74708	1.80934	1.82004	1.81774	1.7133	1.63868	1.4844	1.29442	1.07659
2.04124	2.0591	2.07343	2.12728	2.17908	2.16128	2.22833	2.19745	2.25937	2.24464	2.18749	2.27046	2.47339	2.55204	2.81109	3.05366	2.96756	2.87606	2.75426	2.53034	2.41798	2.41252	2.40353	2.48875	2.4816	2.47095	2.46241	2.396	2.22962	2.10036	1.87361	1.80296	1.84103	2.06362	2.29459	2.57524	2.68085	2.63885	2.64776	2.79345	2.90249	3.18432	3.56154	3.67087	3.60373	3.55806	3.27555	2.93387	2.6456	2.40756
0.935271	0.842151	0.884838	0.850908	0.898352	0.966125	1.10095	1.06399	1.05888	1.04246	1.01435	1.03234	1.09501	1.21895	1.36067	1.50611	1.61827	1.84808	1.96863	1.95841	1.99424	2.01619	1.87357	1.76171	1.73426	1.65396	1.46275	1.3233	1.20702	1.11758	0.995943	1.01743	1.1611	1.35776	1.5767	1.84077	2.00975	1.99655	1.78877	1.49182	1.16552	0.900684	0.74827	0.778744	0.83941	0.928025	1.00203	1.09524	1.08218	1.09721
7.05812	6.16752	5.59238	4.49923	3.37423	2.70497	2.46673	2.32827	2.48739	2.64341	2.95897	3.67235	4.215	4.55751	5.06191	5.0565	4.3318	3.83724	3.52444	3.02238	2.89583	3.0455	3.09288	3.09073	3.0893	3.11733	3.42177	3.71718	3.91589	4.30135	4.52364	4.37212	4.05609	3.85777	3.53046	3.57474	3.65572	4.03312	4.48644	4.83017	4.86486	5.13463	5.19378	5.03036	5.06194	4.96592	4.56992	4.46898	4.32185	4.26139
6.34079	6.71176	6.75504	6.94472	6.42861	5.34405	4.23266	3.29237	2.50978	2.07859	1.85069	1.63953	1.35155	1.13333	0.953363	0.908681	0.861682	0.912227	1.2055	1.59451	1.98562	2.40836	2.89417	3.24176	3.35095	3.52816	3.82892	4.00359	3.79985	3.68005	3.28763	2.59429	1.93097	1.54244	1.21128	1.00228	0.929836	0.944424	0.954084	0.909199	0.925239	0.973799	0.944921	0.951614	1.00556	0.992682	0.969811	0.892598	0.82793	0.732469
4.50549	5.25397	6.35755	7.51466	8.93919	10.4124	10.5049	9.44216	8.14553	6.88964	5.99006	5.56383	5.46384	5.60028	5.21586	4.48325	4.28848	4.21403	4.06285	4.32883	4.35006	3.87937	4.44092	5.79804	7.14627	9.6272	12.6993	13.8803	14.4736	15.0333	14.6562	13.4114	13.1965	12.0052	11.6841	11.0142	11.3457	11.533	12.7348	12.2528	11.9733	10.5342	9.08174	7.31883	6.29461	5.47979	5.88316	6.42584	6.97266	7.60334
2.58136	2.59758	2.55924	2.55117	2.56626	2.71214	2.91199	3.23596	3.7417	4.36241	4.86916	5.33189	5.72819	5.77572	5.48969	4.97142	4.31132	3.53745	2.81906	2.25758	1.92322	1.67498	1.50877	1.40657	1.29202	1.21172	1.16407	1.15524	1.22583	1.41324	1.58116	1.88717	2.25333	2.71497	3.23931	3.91105	4.62089	5.49448	6.42386	7.51756	8.7003	9.97208	11.2553	12.3742	13.1837	13.6459	13.738	13.4452	13.0983	12.5202
8.27105	8.41408	8.55051	8.8238	9.09623	9.37368	9.63657	9.9505	10.2225	10.3819	10.2452	9.83414	8.9838	7.87078	6.67671	5.57038	4.6089	3.9712	3.59744	3.43135	3.4704	3.5593	3.53515	3.39543	3.20211	2.94413	2.69167	2.59631	2.56533	2.38305	2.06632	1.83585	1.61166	1.43324	1.42881	1.54421	1.56487	1.55531	1.5571	1.60194	1.67125	1.78258	1.86569	1.86005	1.69651	1.48837	1.24594	0.987134	0.797569	0.688152
2.54743	2.50837	2.38872	2.22034	2.129	2.10342	1.9233	1.82789	1.62804	1.43122	1.21437	1.10302	0.985685	0.911197	0.8216	0.820902	0.864704	1.01808	1.20476	1.43769	1.60638	1.66232	1.51352	1.37902	1.23493	1.0777	0.99926	1.08636	1.17317	1.30359	1.46516	1.65618	1.7809	1.83758	1.77358	1.69205	1.54368	1.42244	1.30531	1.29608	1.35237	1.52237	1.95727	2.68745	3.59041	4.63343	5.70205	6.36538	6.65343	6.68995
2.93199	2.95374	2.95614	3.018	2.92506	2.64895	2.43336	2.20182	1.96737	2.00106	2.30941	2.54656	3.03958	3.66505	4.04097	4.32658	4.81596	4.94091	4.84438	4.71092	4.42305	3.86777	3.33595	2.97469	2.63853	2.46	2.51923	2.89805	3.3318	3.9793	4.70393	5.4656	6.15598	6.86081	7.41866	7.75561	7.7937	7.42982	6.74757	5.78023	4.72824	3.71948	2.91409	2.27581	2.05596	2.1924	2.49377	2.88288	3.19477	3.18778
0.743291	0.708913	0.676241	0.644124	0.689592	0.742941	0.835441	1.02184	1.20981	1.39453	1.676	1.90674	1.99694	1.98612	1.94399	1.72177	1.47946	1.28421	1.18366	1.09992	1.19782	1.45228	1.79836	2.16161	2.57048	2.88114	3.0061	2.98106	2.80934	2.48638	2.06392	1.70939	1.4157	1.27716	1.27672	1.42625	1.58652	1.80715	1.9414	2.02986	2.08518	2.07337	2.00891	1.94669	1.92333	1.94132	2.21338	2.63935	3.17808	3.65593
2.7827	2.59883	2.34739	1.95525	1.53451	1.16443	0.949692	0.913678	1.04717	1.22613	1.39935	1.59044	1.86984	2.05327	2.28286	2.55882	2.80459	2.87108	2.91157	2.82405	2.60181	2.26636	1.93767	1.60549	1.36029	1.2003	1.14055	1.10472	1.19506	1.36648	1.55868	1.74558	1.98159	2.14486	2.20585	2.33197	2.65459	3.16912	3.88057	4.77551	5.81305	6.69005	7.45422	8.0122	8.44853	8.55332	8.5627	8.38345	8.24967	8.08679
5.8536	5.8563	5.8345	5.8334	5.6599	5.27384	4.74287	4.07797	3.28435	2.62159	2.14254	1.86273	1.68539	1.68882	1.43626	1.17113	0.868485	0.652187	0.447351	0.457927	0.486078	0.563708	0.568845	0.539467	0.496191	0.439841	0.350195	0.304146	0.286976	0.262795	0.269796	0.322433	0.366824	0.397778	0.442413	0.431139	0.350854	0.278831	0.216099	0.144106	0.106273	0.113128	0.117565	0.135848	0.189686	0.24538	0.295545	0.35988	0.409184	0.399199
0.733992	0.734515	0.737849	0.821439	0.995911	1.18079	1.36169	1.58112	1.6648	1.52806	1.37528	1.26565	1.08813	0.944428	0.907869	0.918154	0.869029	0.825595	0.826195	0.874196	0.882138	0.911421	0.955661	1.00117	0.971754	0.951374	0.956757	0.943538	0.913283	0.899175	0.969394	1.082	1.5237	2.11921	2.82647	3.4161	3.87052	3.7468	3.32597	2.74523	2.13771	1.6484	1.48112	1.51266	1.63878	1.86671	1.99199	2.06108	2.02149	1.94915
5.58499	5.53701	5.51976	5.53496	5.34371	4.87526	4.04895	3.15295	2.50273	2.0467	2.01197	2.66865	3.58095	3.99006	4.38451	4.936	4.88826	4.5131	4.31901	4.12375	3.39147	2.92591	2.46724	2.06573	1.66963	1.57292	1.61811	1.82428	1.92585	1.96304	1.97424	1.81868	1.70246	1.75155	1.95722	2.1148	2.22053	2.15682	2.04639	1.73959	1.46705	1.3095	1.3291	1.25163	1.27134	1.33341	1.59075	1.9227	2.47676	3.02517
2.72872	2.57576	2.42315	2.0847	1.77927	1.54465	1.36277	1.27785	1.24394	1.21998	1.23012	1.2757	1.25077	1.27476	1.39011	1.62058	1.76231	1.9664	2.12149	2.19399	1.9252	1.67227	1.37142	1.15906	1.02394	1.12043	1.32028	1.59301	1.73646	1.84892	1.9091	1.80356	1.56857	1.41404	1.17251	0.959476	0.833855	0.811195	0.789414	0.8134	0.834338	0.890982	0.952211	0.972054	1.01262	1.02358	1.02373	0.952655	0.957148	0.993895
1.13771	1.14667	1.17471	1.12083	1.14365	1.30463	1.48869	1.6693	1.98415	2.2514	2.29302	2.20198	2.01707	1.63274	1.26874	1.03099	0.854542	0.841575	0.988941	1.16616	1.32399	1.5999	1.8437	2.11932	2.41989	2.72542	2.84783	2.82666	2.61042	2.30509	1.9999	1.75112	1.55641	1.46127	1.39506	1.28495	1.22719	1.23747	1.26875	1.35321	1.4881	1.57964	1.66479	1.73699	1.76243	1.77317	1.71248	1.53378	1.30804	1.05664
11.0912	11.213	11.2787	11.3101	11.3725	11.4039	11.013	10.2796	9.08926	7.68399	6.2527	5.13061	4.63011	4.91017	5.81163	7.07789	8.12129	8.59756	8.43793	7.66462	6.37729	5.08796	3.95718	2.98413	2.2856	1.81246	1.50527	1.44209	1.60165	1.90997	2.41585	2.97239	3.51061	3.97293	4.31722	4.55117	4.75739	4.80839	4.84829	4.78975	4.65308	4.42711	4.23272	4.00662	3.9573	4.03329	4.35152	4.90916	5.45392	5.90114
2.37169	2.37427	2.38412	2.31268	2.04084	1.69677	1.42656	1.26078	1.23306	1.31754	1.47129	1.61683	1.5396	1.52196	1.50124	1.38975	1.25029	1.21825	1.1073	1.0089	0.959943	0.876219	0.795613	0.767926	0.698748	0.640811	0.670978	0.697305	0.681777	0.688755	0.707845	0.648557	0.568215	0.506048	0.453322	0.348676	0.283178	0.266934	0.274323	0.300207	0.375944	0.45267	0.489134	0.533503	0.541891	0.526614	0.529509	0.541539	0.525525	0.51799
3.42471	3.53426	3.70707	3.92492	4.03458	3.91245	3.65234	3.14357	2.71912	2.52536	2.66057	2.94716	3.40548	3.71906	3.8903	3.84053	3.63295	3.39909	3.21045	3.0215	2.9444	3.00213	3.1344	3.33702	3.62717	3.92848	4.38291	4.92416	5.59506	6.31571	7.00335	7.56207	7.92681	8.21159	8.44424	8.81677	9.20505	9.83059	10.436	11.152	11.8174	12.3776	12.6196	12.7324	12.5592	12.1043	11.6078	11.2319	10.7419	10.277
3.7033	3.77948	3.80598	3.86816	3.69697	3.31975	2.96875	2.64622	2.53987	2.82819	3.44501	4.13981	4.94466	5.45913	5.53468	5.33134	4.94378	4.31803	3.80355	3.48499	3.24221	3.04094	2.94284	2.80818	2.6438	2.46213	2.41537	2.37696	2.50624	2.62297	2.72975	2.61439	2.41755	1.994	1.56814	1.13493	0.865241	0.666162	0.600005	0.581787	0.633563	0.670961	0.773011	1.00052	1.26546	1.52409	1.74359	1.91546	1.79286	1.58606
1.52268	1.46636	1.42416	1.39213	1.42293	1.65565	1.99601	2.47841	2.987	3.39895	3.56418	3.52951	3.34476	2.97654	2.62398	2.38844	2.21897	2.00448	2.07183	2.24435	2.46761	2.81303	3.26598	3.36425	3.30827	3.14604	2.81004	2.35537	2.05596	1.86819	1.69494	1.54951	1.49201	1.45445	1.36498	1.38767	1.48617	1.52758	1.60958	1.70056	1.65415	1.59641	1.61171	1.57332	1.54993	1.57119	1.51298	1.3861	1.24473	1.08668
0.299116	0.299671	0.294043	0.282357	0.284466	0.327326	0.412769	0.535787	0.689479	0.903073	1.02698	1.13737	1.25338	1.32903	1.37601	1.48749	1.53627	1.5664	1.61672	1.55845	1.41843	1.29021	1.0612	0.813185	0.648959	0.543104	0.458056	0.445653	0.425201	0.413023	0.436249	0.492243	0.565577	0.669222	0.766401	0.789406	0.750743	0.698459	0.636922	0.53793	0.49939	0.497632	0.520861	0.519814	0.53849	0.558291	0.634177	0.694377	0.804705	1.02614
1.31139	1.33531	1.37452	1.43323	1.38605	1.39545	1.33989	1.26235	1.23184	1.32984	1.42082	1.54871	1.6536	1.70187	1.70263	1.70914	1.79732	1.9459	2.11681	2.30908	2.48387	2.56599	2.63842	2.66325	2.59527	2.4664	2.34302	2.22195	2.18723	2.26772	2.45015	2.62533	2.65111	2.56444	2.28893	1.88964	1.43989	1.21828	1.059	1.05181	1.13877	1.37019	1.41335	1.49593	1.65326	1.84253	1.92489	2.11588	2.28667	2.33864
1.32707	1.34852	1.41615	1.52882	1.67694	1.713	1.81552	1.8757	1.92093	2.07428	2.49107	2.88764	3.25167	3.56697	3.7418	3.53269	3.3403	3.21112	3.19475	3.41321	4.02117	4.66217	5.4867	6.43185	7.35	8.33949	9.54235	10.8062	12.2245	13.946	15.9396	18.1266	20.4975	22.9039	24.8827	26.1797	26.8141	26.9656	26.2505	25.4406	24.5597	23.8198	22.7191	22.1655	21.7042	21.8196	22.0904	22.9553	23.8668	24.7433
3.31497	3.47411	3.55543	3.79498	3.38172	2.99003	2.52991	2.35504	2.32938	2.68543	3.05992	3.48754	3.47384	3.51763	3.55181	3.67887	3.84871	4.12514	4.28617	4.85662	5.4547	6.03629	6.64781	7.12182	6.85181	6.43631	6.0042	5.74878	5.58436	5.84239	6.09177	6.36948	6.58254	6.92327	6.94344	6.83422	6.37613	5.69968	4.79019	3.99806	3.32747	2.99185	2.77624	2.64861	2.55311	2.46878	2.28984	2.12611	2.04947	2.02844
1.9111	1.82025	1.6893	1.38794	1.19989	1.08405	1.13405	1.45723	1.85143	2.16369	2.50616	2.54338	2.19878	1.89368	1.67287	1.4004	1.26765	1.28751	1.22921	1.18411	1.14645	1.13949	1.23456	1.39702	1.45718	1.68282	1.9125	2.12403	2.40339	3.35997	4.23616	5.43672	6.61964	7.72727	7.70027	7.37426	6.27044	5.06537	3.87165	3.30075	3.21952	3.80227	4.52062	5.20711	5.69813	5.74913	5.36919	4.82565	4.17873	3.52986
0.361132	0.346518	0.341457	0.321117	0.318126	0.334761	0.36474	0.377226	0.390725	0.393712	0.394732	0.378254	0.381355	0.392139	0.412359	0.412444	0.427883	0.435185	0.448886	0.416714	0.383241	0.334814	0.29275	0.246695	0.241982	0.2512	0.283373	0.309186	0.327658	0.332708	0.343063	0.330169	0.321054	0.301285	0.29798	0.290725	0.283148	0.262023	0.256632	0.219449	0.165534	0.12272	0.09143	0.059012	0.0570703	0.0862958	0.122922	0.164929	0.209142	0.236168
3.13751	3.23001	3.53726	3.67578	4.14392	4.36315	4.30644	4.02905	3.92196	3.76265	3.89007	4.04	3.87189	3.5801	3.3006	3.35792	3.57044	4.03473	4.43121	4.75692	4.41938	4.29928	4.21833	3.96202	3.75374	4.02426	3.84498	3.86012	4.26509	4.92641	5.67601	6.39655	8.13493	9.51565	10.515	10.878	11.4537	9.40822	7.44695	5.51329	3.87045	2.20096	2.12785	2.28039	2.70826	3.2641	3.73296	3.81794	3.65654	3.24176
4.96547	6.12672	7.96315	10.4002	12.8704	12.7588	12.463	9.80861	7.30814	4.98981	4.01919	3.23707	3.69906	3.97782	4.03511	3.85706	3.5616	3.15314	2.70674	2.46584	2.49107	2.69384	3.17955	3.924	4.41988	4.89128	5.1942	5.2178	5.10155	5.30464	5.22075	5.22187	5.21382	5.08664	4.58581	4.28487	5.32396	7.57403	9.86012	12.2581	15.7202	17.5353	18.17	18.8887	21.159	22.668	24.5864	25.5925	26.5225	24.6963
13.9545	15.1817	14.7045	14.5491	14.3908	11.8235	8.53855	6.48024	4.73659	2.91502	2.1789	1.98852	1.68222	1.31849	1.06626	0.944965	0.841897	0.84744	0.997115	1.15433	1.34125	1.54443	1.82078	2.01152	2.20745	2.32348	2.42508	2.42099	2.36179	2.20074	2.02584	1.84353	1.73338	1.77014	2.1033	2.4444	2.91055	3.24189	3.74535	5.11099	6.55743	9.03607	13.0069	16.7449	18.518	20.1856	19.3124	15.6669	11.7032	8.32035
1.04107	0.970191	0.964081	0.946024	0.951763	1.01371	1.12624	1.17316	1.12985	1.07977	0.973355	0.855314	0.768897	0.757802	0.751223	0.802404	0.927659	1.10818	1.35035	1.67827	2.02684	2.25169	2.44018	2.53884	2.53109	2.39885	2.32545	2.21675	2.12898	2.0859	2.17445	2.39113	2.68634	3.00904	3.38887	3.72171	3.75172	3.61117	3.38837	3.02999	2.62168	2.45439	2.44525	2.47243	2.49588	2.51256	2.35475	2.11903	1.9544	1.91917
1.72943	1.57025	1.51371	1.39483	1.53922	1.93726	2.4718	3.02238	3.5564	3.67905	3.38091	3.04942	2.70186	2.44018	2.43707	2.60604	2.76209	2.74027	2.57147	2.30237	2.19404	2.10549	2.18542	2.44204	2.79953	2.95424	3.19962	3.44629	3.5298	3.77342	4.05253	4.26597	4.79974	5.26084	5.26656	5.2449	5.0671	4.40293	4.09575	4.10624	4.19185	4.56528	6.58637	9.79913	14.8254	19.9639	24.6901	26.2282	24.6793	19.3206
21.4375	21.5143	23.002	23.5832	24.334	24.061	23.5452	20.1799	18.9604	17.2674	16.5038	14.6978	14.3966	11.8093	9.34518	6.78949	5.69856	4.5475	4.27595	4.0877	4.16135	3.97492	3.81635	3.89909	4.0282	3.97293	3.91069	3.57413	3.25447	2.98019	2.78813	2.63844	2.70139	2.72085	2.63907	2.56444	2.44336	2.23739	2.08266	2.00066	1.95419	1.97552	2.11964	3.42279	5.67276	7.94545	10.2087	12.393	12.1136	9.85124
4.79215	4.9934	4.92975	5.12786	5.2072	5.13542	4.7497	4.57676	4.22782	3.67324	2.99872	2.6028	2.28145	2.21082	2.27976	2.73078	3.49934	4.04161	4.59739	5.47206	5.99123	6.00443	6.24359	6.00513	5.24612	4.50711	3.84304	3.02853	2.4414	2.14509	2.00155	1.96825	1.92573	1.95499	1.86512	1.67438	1.67799	1.75124	2.04308	2.7253	3.77473	4.54091	5.2769	5.5465	5.23605	4.42957	3.60607	2.78771	2.3099	2.1024
1.33104	1.32467	1.2771	1.15565	0.952415	0.754778	0.594573	0.486809	0.470427	0.550437	0.726496	0.947564	1.41164	2.05348	2.91218	3.72775	4.5328	4.96621	5.16707	4.96628	4.868	4.60815	4.54194	4.70071	4.97879	4.81149	4.90407	5.17023	5.07834	5.03616	5.29969	5.22468	4.62664	4.12251	3.5797	2.97688	2.5625	2.29476	2.09693	1.91535	1.77647	1.60238	1.53645	1.47073	1.53932	1.69645	2.12642	2.54134	2.98964	3.1664
1.67719	2.08592	2.36545	2.90223	3.59821	3.81506	3.84891	3.76229	3.53945	3.10522	3.00931	2.98901	3.62362	4.48507	5.14324	5.70232	6.09114	5.38344	4.33988	3.51851	2.49346	1.56301	1.11631	0.886423	0.667778	0.787195	1.08147	1.44087	1.73235	2.02111	2.02808	2.01291	2.2646	2.56908	2.9774	3.51217	3.69695	3.6346	3.91252	4.06686	4.30582	4.80412	4.98673	4.44267	3.88662	3.17675	2.54853	2.37075	2.53714	2.83663
2.15622	2.50511	2.71879	3.28844	3.52588	3.38664	3.30543	3.26171	3.19322	2.93556	2.55943	2.4042	2.47408	2.59278	3.21005	4.28969	4.78876	5.00004	5.18134	5.07175	4.65336	4.79152	4.63387	4.49197	4.3782	4.31555	3.76008	3.55059	3.59469	3.70545	3.56544	3.6677	3.73519	3.28657	2.47857	2.23134	2.33467	2.46853	3.11689	4.36359	4.994	4.94656	4.8256	4.41711	3.7087	3.32484	3.33635	3.44846	3.3429	2.9592
2.02553	1.90271	1.93512	1.97308	2.15476	2.11473	2.23811	2.16333	2.12571	1.83046	1.63456	1.49516	1.61937	1.74635	2.08713	2.45686	2.89338	3.05934	3.17997	3.1167	3.14854	2.97103	2.86147	2.68359	2.64204	2.38353	2.21219	2.11208	2.22589	2.42835	2.72214	3.00115	3.40762	3.55233	3.35597	3.20975	3.0725	2.83814	2.72083	3.03952	3.51118	4.08019	4.30945	4.54604	4.44295	4.01243	3.42694	3.06843	2.64376	2.56029
7.79264	7.53681	7.18997	6.70179	7.45266	8.17984	9.35864	10.7258	12.037	10.9103	10.1119	8.60623	7.03596	5.54606	4.90464	3.93034	3.56712	3.39758	3.2337	3.48343	3.61025	3.35126	2.81266	2.31483	1.74569	1.39384	1.16993	1.09487	0.995206	0.856173	0.733713	0.68829	0.643583	0.597577	0.595779	0.592423	0.556639	0.568204	0.664568	0.99342	1.58958	2.22112	2.97172	3.92926	4.465	4.45812	4.4881	4.23788	3.69228	3.3109
6.65088	6.50545	6.28894	5.80612	5.22321	4.72631	4.16177	3.57737	3.03788	2.51803	1.99269	1.72907	1.85121	2.39453	3.24513	4.39182	5.44594	6.27675	6.8381	7.40863	7.99397	8.68668	9.53062	10.4682	11.0887	11.19	11.074	10.8902	10.7465	10.9933	11.6787	12.5369	13.3453	14.0162	14.3381	14.5989	14.5908	14.3416	13.9132	13.4763	12.6535	11.8829	11.2644	10.7741	10.1279	9.60052	9.08785	8.52305	7.86946	7.28745
4.46843	4.15231	3.99004	2.98618	3.11852	2.97637	2.64816	2.23901	1.85803	1.66169	1.62328	1.76919	1.97012	2.22319	2.30998	2.36099	2.34994	2.35247	2.25813	2.20283	2.14198	2.01962	1.90903	1.77461	1.56121	1.41222	1.33474	1.1782	1.0682	1.07626	1.00468	0.929343	0.909246	0.952412	0.987573	1.08029	1.22888	1.38039	1.43475	1.47264	1.55198	1.65245	1.79323	2.02016	2.24246	2.39542	2.43561	2.42931	2.44146	2.50644
2.30592	2.3443	2.34141	2.27786	1.8503	1.38077	0.977591	0.596072	0.624718	1.05869	1.51674	1.94622	2.39815	2.40024	1.96236	1.50246	1.0617	0.600176	0.372601	0.370211	0.363187	0.334265	0.308148	0.307958	0.302266	0.315343	0.342965	0.37168	0.347856	0.349467	0.3389	0.327781	0.294836	0.293627	0.253052	0.214076	0.168568	0.142624	0.10839	0.0905834	0.0809427	0.0814547	0.129134	0.209836	0.296713	0.387118	0.492316	0.544881	0.539778	0.533173
7.41589	7.26723	7.09001	6.79247	6.48573	6.15482	5.74226	5.40947	5.03103	4.62512	4.16032	3.70615	3.08524	2.50163	1.97031	1.6276	1.44215	1.50178	1.63432	1.90279	2.16951	2.48556	2.75226	3.03555	3.21213	3.32738	3.2787	3.14679	2.85628	2.50556	2.17324	1.99017	2.04223	2.33574	2.8822	3.48364	4.06789	4.43094	4.65176	4.67319	4.69977	4.69007	4.76951	4.86391	4.97503	4.96511	4.88579	4.64801	4.37643	4.05665
[truncated: 949 more columns]

## Sheet: Fig. 4h
Date	Animal	Experiment	Number of pulses	Pulse length (ms)	Pulse Freq (Hz)	EC values	Geno	Speed at (cms-1)	Speed imm (cms-1)
'210521'	'MJ0579'	'01_Opto'	10	10	10	0	"wt"	2.22469	2.10353
'210521'	'MJ0579'	'01_Opto'	10	10	10	0	"wt"	5.17777	3.08979
'210521'	'MJ0579'	'01_Opto'	10	10	10	0	"wt"	1.71309	1.48851
'210521'	'MJ0579'	'02_Opto'	10	10	10	1.5	"wt"	2.11698	8.96358
'210521'	'MJ0579'	'02_Opto'	10	10	10	1.5	"wt"	1.61912	1.59762
'210521'	'MJ0579'	'02_Opto'	10	10	10	1.5	"wt"	1.08735	3.40439
'210521'	'MJ0579'	'02_Opto'	10	10	10	1.5	"wt"	9.13896	4.24387
'210521'	'MJ0579'	'03_Opto'	10	10	10	2	"wt"	14.8058	19.4294
'210521'	'MJ0579'	'04_Opto'	10	10	10	1.75	"wt"	15.8723	9.08542
'210521'	'MJ0579'	'05_Opto'	10	10	10	1.85	"wt"	13.4266	11.4484
'210521'	'MJ0579'	'05_Opto'	10	10	10	1.85	"wt"	5.4398	2.79132
'210521'	'MJ0579'	'05_Opto'	10	10	10	1.85	"wt"	8.4253	3.18596
'210521'	'MJ0579'	'06_Opto'	10	10	10	1.95	"wt"	5.21357	46.5471
'210521'	'MJ0579'	'07_Opto'	10	10	10	1.95	"wt"	5.45212	38.8527
'210522'	'MJ0579'	'01_Opto'	10	10	10	1	"wt"	4.49377	1.39381
'210522'	'MJ0579'	'01_Opto'	10	10	10	1	"wt"	4.84034	2.0309
'210522'	'MJ0579'	'01_Opto'	10	10	10	1	"wt"	2.31043	7.02685
'210522'	'MJ0579'	'02_Opto'	10	10	10	1.75	"wt"	2.9273	2.82157
'210522'	'MJ0579'	'02_Opto'	10	10	10	1.75	"wt"	13.2057	7.11264
'210522'	'MJ0579'	'02_Opto'	10	10	10	1.75	"wt"	5.95148	3.066
'210522'	'MJ0579'	'02_Opto'	10	10	10	1.75	"wt"	2.60876	1.94508
'210522'	'MJ0579'	'03_Opto'	10	10	10	1.9	"wt"	3.87983	1.91978
'210522'	'MJ0579'	'03_Opto'	10	10	10	1.9	"wt"	7.14085	4.80178
'210522'	'MJ0579'	'03_Opto'	10	10	10	1.9	"wt"	10.7279	1.71734
'210522'	'MJ0579'	'03_Opto'	10	10	10	1.9	"wt"	3.28007	7.69085
'210522'	'MJ0579'	'04_Opto'	10	10	10	2	"wt"	4.35227	1.23201
'210522'	'MJ0579'	'05_Opto'	10	10	10	2	"wt"	1.46331	1.02087
'210522'	'MJ0579'	'05_Opto'	10	10	10	2	"wt"	2.71384	1.02847
'210522'	'MJ0579'	'06_Opto'	10	10	10	2.25	"wt"	5.02763	3.68898
'210522'	'MJ0579'	'06_Opto'	10	10	10	2.25	"wt"	10.7297	12.8274
'210522'	'MJ0579'	'07_Opto'	10	10	10	2.25	"wt"	4.09624	36.7988
'210522'	'MJ0581'	'05_Opto'	10	10	10	2	"wt"	4.82341	9.26897
'210522'	'MJ0581'	'05_Opto'	10	10	10	2	"wt"	10.6404	2.05699
'210522'	'MJ0581'	'05_Opto'	10	10	10	2	"wt"	8.09311	5.67371
'210522'	'MJ0581'	'06_Opto'	10	10	10	2.25	"wt"	10.8427	40.7685
'210522'	'MJ0581'	'06_Opto'	10	10	10	2.25	"wt"	2.8189	15.2006
'210522'	'MJ0581'	'06_Opto'	10	10	10	2.25	"wt"	2.27142	27.1262
'210522'	'MJ0581'	'07_Opto'	10	10	10	2.25	"wt"	3.38696	30.5072
'210522'	'MJ0581'	'07_Opto'	10	10	10	2.25	"wt"	10.0085	35.1866
'210522'	'MJ0581'	'08_Opto'	10	10	10	2.25	"wt"	13.4221	43.2077
'210522'	'MJ0581'	'08_Opto'	10	10	10	2.25	"wt"	10.017	48.2132
'210522'	'MJ0581'	'08_Opto'	10	10	10	2.25	"wt"	9.2468	18.0827
'210522'	'MJ0581'	'09_Opto'	10	10	10	2.5	"wt"	6.4173	27.895
'210522'	'MJ0581'	'09_Opto'	10	10	10	2.5	"wt"	15.2845	27.7115
'210522'	'MJ0581'	'09_Opto'	10	10	10	2.5	"wt"	13.8221	52.0377
'210522'	'MJ0581'	'09_Opto'	10	10	10	2.5	"wt"	3.2841	46.2409
'210522'	'MJ0581'	'10_Opto'	10	10	10	2.5	"wt"	11.4603	51.3797
'210522'	'MJ0581'	'10_Opto'	10	10	10	2.5	"wt"	13.7555	42.0859
'210522'	'MJ0581'	'11_Opto'	10	10	10	2.5	"wt"	6.68531	40.0277
'210522'	'MJ0581'	'11_Opto'	10	10	10	2.5	"wt"	5.98701	34.1152
'210522'	'MJ0581'	'12_Opto'	10	10	10	2.75	"wt"	8.86801	62.6406
'210522'	'MJ0581'	'13_Opto'	10	10	10	2.75	"wt"	15.3325	47.7958
'210522'	'MJ0582'	'02_Opto'	10	10	10	1.9	"het"	8.58758	1.43591
'210522'	'MJ0582'	'02_Opto'	10	10	10	1.9	"het"	9.47432	3.1746
'210522'	'MJ0582'	'02_Opto'	10	10	10	1.9	"het"	2.07808	2.27347
'210522'	'MJ0582'	'03_Opto'	10	10	10	1.9	"het"	12.0677	2.15385
'210522'	'MJ0582'	'03_Opto'	10	10	10	1.9	"het"	2.9437	1.61342
'210522'	'MJ0582'	'03_Opto'	10	10	10	1.9	"het"	4.40078	2.90373
'210522'	'MJ0582'	'04_Opto'	10	10	10	1.9	"het"	5.12266	3.0073
'210522'	'MJ0582'	'05_Opto'	10	10	10	2	"het"	3.35638	2.08593
'210522'	'MJ0582'	'05_Opto'	10	10	10	2	"het"	3.67877	1.54589
'210522'	'MJ0582'	'05_Opto'	10	10	10	2	"het"	8.72047	2.72704
'210522'	'MJ0582'	'06_Opto'	10	10	10	2	"het"	4.04633	23.7299
'210522'	'MJ0582'	'07_Opto'	10	10	10	2	"het"	5.42321	33.0806
'210522'	'MJ0582'	'07_Opto'	10	10	10	2	"het"	4.65551	1.2257
'210522'	'MJ0582'	'07_Opto'	10	10	10	2	"het"	29.8759	25.0029
'210522'	'MJ0582'	'08_Opto'	10	10	10	2	"het"	3.48546	26.0064
'210522'	'MJ0582'	'08_Opto'	10	10	10	2	"het"	11.8759	9.47507
'210522'	'MJ0582'	'08_Opto'	10	10	10	2	"het"	5.97169	1.00429
'210522'	'MJ0582'	'08_Opto'	10	10	10	2	"het"	2.81082	42.2772
'210522'	'MJ0582'	'09_Opto'	10	10	10	2.25	"het"	7.53708	37.8715
'210522'	'MJ0582'	'09_Opto'	10	10	10	2.25	"het"	8.0584	31.3444
'210522'	'MJ0582'	'10_Opto'	10	10	10	2.25	"het"	2.9796	54.1925
'210522'	'MJ0582'	'11_Opto'	10	10	10	2.5	"het"	3.67648	2.73577
'210522'	'MJ0582'	'11_Opto'	10	10	10	2.5	"het"	23.37	43.6341
'210522'	'MJ0582'	'12_Opto'	10	10	10	2.5	"het"	1.3504	39.9428
'210522'	'MJ0582'	'12_Opto'	10	10	10	2.5	"het"	5.2296	32.1632
'210522'	'MJ0582'	'13_Opto'	10	10	10	2.75	"het"	5.37047	41.8048
'210522'	'MJ0582'	'14_Opto'	10	10	10	2.75	"het"	21.9191	34.8314
'210522'	'MJ0581'	'01_Opto'	10	10	10	1	"wt"	11.6274	3.88711
'210522'	'MJ0581'	'01_Opto'	10	10	10	1	"wt"	2.10228	5.01268
'210522'	'MJ0581'	'01_Opto'	10	10	10	1	"wt"	9.44899	6.59527
'210522'	'MJ0581'	'01_Opto'	10	10	10	1	"wt"	6.47999	11.064
'210522'	'MJ0581'	'02_Opto'	10	10	10	1.5	"wt"	2.31089	7.16773
'210522'	'MJ0581'	'02_Opto'	10	10	10	1.5	"wt"	13.0437	2.95967
'210522'	'MJ0581'	'02_Opto'	10	10	10	1.5	"wt"	8.33464	7.05453
'210522'	'MJ0581'	'02_Opto'	10	10	10	1.5	"wt"	2.96419	2.18968
'210522'	'MJ0581'	'03_Opto'	10	10	10	2	"wt"	11.66	1.9659
'210522'	'MJ0581'	'03_Opto'	10	10	10	2	"wt"	6.68277	2.57158
'210522'	'MJ0581'	'03_Opto'	10	10	10	2	"wt"	3.54481	0.973714
'210522'	'MJ0581'	'03_Opto'	10	10	10	2	"wt"	6.02955	2.78638
'210522'	'MJ0581'	'04_Opto'	10	10	10	2.25	"wt"	17.9603	4.96749
'210522'	'MJ0581'	'04_Opto'	10	10	10	2.25	"wt"	9.52187	28.0643
'210522'	'MJ0581'	'04_Opto'	10	10	10	2.25	"wt"	10.2431	41.7728
'210522'	'MJ0581'	'04_Opto'	10	10	10	2.25	"wt"	7.4744	30.1924
'210522'	'MJ0581'	'05_Opto'	10	10	10	2.25	"wt"	5.35812	34.7664
'210522'	'MJ0581'	'05_Opto'	10	10	10	2.25	"wt"	11.7796	2.5347
'210522'	'MJ0581'	'05_Opto'	10	10	10	2.25	"wt"	11.5535	41.2899
'210522'	'MJ0581'	'05_Opto'	10	10	10	2.25	"wt"	16.3587	5.1757
'210522'	'MJ0581'	'06_Opto'	10	10	10	2.5	"wt"	13.8933	42.5095
'210522'	'MJ0581'	'06_Opto'	10	10	10	2.5	"wt"	13.5532	53.5831
'210522'	'MJ0581'	'07_Opto'	10	10	10	2.5	"wt"	3.48813	44.9031
'210522'	'MJ0581'	'07_Opto'	10	10	10	2.5	"wt"	25.6905	37.345
'210522'	'MJ0581'	'07_Opto'	10	10	10	2.5	"wt"	6.50751	27.7793
'210522'	'MJ0581'	'07_Opto'	10	10	10	2.5	"wt"	9.72209	51.0005
'210522'	'MJ0581'	'08_Opto'	10	10	10	2.5	"wt"	5.71354	34.6582
'210522'	'MJ0581'	'08_Opto'	10	10	10	2.5	"wt"	30.813	49.2352
'210522'	'MJ0581'	'09_Opto'	10	10	10	2.5	"wt"	7.3447	21.9152
'210522'	'MJ0581'	'09_Opto'	10	10	10	2.5	"wt"	19.0749	30.5703
'210522'	'MJ0581'	'09_Opto'	10	10	10	2.5	"wt"	8.03398	35.7585
'210522'	'MJ0581'	'10_Opto'	10	10	10	2.75	"wt"	7.80424	42.6667
'210522'	'MJ0581'	'11_Opto'	10	10	10	2.75	"wt"	28.4414	36.6687
'210522'	'MJ0581'	'11_Opto'	10	10	10	2.75	"wt"	38.2502	41.3049
'210522'	'MJ0581'	'11_Opto'	10	10	10	2.75	"wt"	7.7827	56.2303
'210522'	'MJ0581'	'12_Opto'	10	10	10	3	"wt"	6.69792	65.3114
'210522'	'MJ0581'	'12_Opto'	10	10	10	3	"wt"	60.6859	63.492
'210522'	'MJ0581'	'13_Opto'	10	10	10	3	"wt"	4.74362	42.2166
'210522'	'MJ0581'	'13_Opto'	10	10	10	3	"wt"	4.6212	65.6461
'210522'	'MJ0581'	'13_Opto'	10	10	10	3	"wt"	13.9809	49.1506
'210522'	'MJ0581'	'13_Opto'	10	10	10	3	"wt"	4.67432	53.0204
'210522'	'MJ0581'	'14_Opto'	10	10	10	3	"wt"	6.53031	53.2965
'210522'	'MJ0581'	'14_Opto'	10	10	10	3	"wt"	7.0236	42.0904
'210522'	'MJ0581'	'14_Opto'	10	10	10	3	"wt"	23.6806	60.7799
'210522'	'MJ0581'	'15_Opto'	10	10	10	3.25	"wt"	8.20326	41.374
'210522'	'MJ0581'	'15_Opto'	10	10	10	3.25	"wt"	6.62462	44.0711
'210522'	'MJ0581'	'16_Opto'	10	10	10	3.25	"wt"	12.0403	55.2678
'210522'	'MJ0581'	'16_Opto'	10	10	10	3.25	"wt"	19.303	52.7406
'210522'	'MJ0581'	'17_Opto'	10	10	10	3.25	"wt"	6.96611	46.5277
'210522'	'MJ0581'	'17_Opto'	10	10	10	3.25	"wt"	7.58005	41.5768
'210522'	'MJ0582'	'01_Opto'	10	10	10	1	"het"	28.4031	6.62316
'210522'	'MJ0582'	'01_Opto'	10	10	10	1	"het"	24.8556	7.97388
'210522'	'MJ0582'	'01_Opto'	10	10	10	1	"het"	15.1259	1.48055
'210522'	'MJ0582'	'01_Opto'	10	10	10	1	"het"	4.09939	2.63926
'210522'	'MJ0582'	'02_Opto'	10	10	10	1.75	"het"	4.53822	1.74379
'210522'	'MJ0582'	'02_Opto'	10	10	10	1.75	"het"	2.72115	1.93381
'210522'	'MJ0582'	'03_Opto'	10	10	10	2	"het"	2.13092	13.7473
'210522'	'MJ0582'	'03_Opto'	10	10	10	2	"het"	8.80883	1.83712
'210522'	'MJ0582'	'04_Opto'	10	10	10	2.25	"het"	5.56255	3.99639
'210522'	'MJ0582'	'04_Opto'	10	10	10	2.25	"het"	18.7515	4.55458
'210522'	'MJ0582'	'05_Opto'	10	10	10	2.25	"het"	7.38902	7.57247
'210522'	'MJ0582'	'05_Opto'	10	10	10	2.25	"het"	14.2413	1.97449
'210522'	'MJ0582'	'06_Opto'	10	10	10	2.5	"het"	1.78773	32.8341
'210522'	'MJ0582'	'07_Opto'	10	10	10	2.5	"het"	7.13178	1.27805
'210522'	'MJ0582'	'07_Opto'	10	10	10	2.5	"het"	3.2715	1.47578
'210522'	'MJ0582'	'08_Opto'	10	10	10	2.75	"het"	12.2845	42.1311
'210522'	'MJ0582'	'09_Opto'	10	10	10	2.75	"het"	6.37127	26.6186
'210522'	'MJ0582'	'10_Opto'	10	10	10	3	"het"	13.7534	17.8531
'210522'	'MJ0582'	'11_Opto'	10	10	10	3	"het"	3.58953	34.6471
'210522'	'MJ0582'	'11_Opto'	10	10	10	3	"het"	6.02705	24.1801
'210522'	'MJ0582'	'12_Opto'	10	10	10	3	"het"	6.40377	26.5088
'210522'	'MJ0582'	'13_Opto'	10	10	10	3.25	"het"	8.4647	40.4486
'210522'	'MJ0582'	'14_Opto'	10	10	10	3.25	"het"	8.6336	46.8986
'210522'	'MJ0582'	'15_Opto'	10	10	10	3.5	"het"	4.5641	44.1569
'210522'	'MJ0582'	'16_Opto'	10	10	10	3.5	"het"	4.48102	39.7224
'210522'	'MJ0582'	'16_Opto'	10	10	10	3.5	"het"	8.84568	34.4927
'210522'	'MJ0582'	'01_Opto'	10	10	10	1.75	"het"	15.6988	3.06
'210522'	'MJ0582'	'01_Opto'	10	10	10	1.75	"het"	4.81497	6.37749
'210522'	'MJ0582'	'01_Opto'	10	10	10	1.75	"het"	25.5754	10.8196
'210522'	'MJ0582'	'01_Opto'	10	10	10	1.75	"het"	18.5068	13.6537
'210523'	'MJ0579'	'01_Opto'	10	10	10	1.5	"wt"	4.31466	2.03823
'210523'	'MJ0579'	'01_Opto'	10	10	10	1.5	"wt"	7.30149	2.78784
'210523'	'MJ0579'	'01_Opto'	10	10	10	1.5	"wt"	7.21657	3.28364
'210523'	'MJ0579'	'01_Opto'	10	10	10	1.5	"wt"	12.6568	1.37828
'210523'	'MJ0579'	'02_Opto'	10	10	10	1.75	"wt"	1.52656	3.65401
'210523'	'MJ0579'	'03_Opto'	10	10	10	1.9	"wt"	11.3623	7.52992
'210523'	'MJ0579'	'03_Opto'	10	10	10	1.9	"wt"	12.2541	3.65756
'210523'	'MJ0579'	'04_Opto'	10	10	10	2	"wt"	12.8684	1.91711
'210523'	'MJ0579'	'05_Opto'	10	10	10	2	"wt"	6.08408	0.60087
'210523'	'MJ0579'	'06_Opto'	10	10	10	2	"wt"	2.48289	4.1042
'210523'	'MJ0579'	'07_Opto'	10	10	10	2.25	"wt"	2.97066	2.27268
'210523'	'MJ0579'	'08_Opto'	10	10	10	2.25	"wt"	5.91954	11.0139
'210523'	'MJ0579'	'08_Opto'	10	10	10	2.25	"wt"	3.34226	9.69734
'210523'	'MJ0579'	'09_Opto'	10	10	10	2.5	"wt"	3.55053	3.17248
'210523'	'MJ0579'	'10_Opto'	10	10	10	2.5	"wt"	3.53121	64.0605
'210523'	'MJ0579'	'10_Opto'	10	10	10	2.5	"wt"	8.08223	34.3138
'210523'	'MJ0579'	'11_Opto'	10	10	10	2.75	"wt"	12.1136	19.2804
'210523'	'MJ0579'	'12_Opto'	10	10	10	2.75	"wt"	3.02409	36.494
'210523'	'MJ0579'	'12_Opto'	10	10	10	2.75	"wt"	5.72597	5.40514
'210523'	'MJ0581'	'01_Opto'	10	10	10	1.75	"wt"	13.7975	2.811
'210523'	'MJ0581'	'01_Opto'	10	10	10	1.75	"wt"	13.2215	4.68078
'210523'	'MJ0581'	'01_Opto'	10	10	10	1.75	"wt"	3.06325	4.47545
'210523'	'MJ0581'	'01_Opto'	10	10	10	1.75	"wt"	3.17274	3.79239
'210523'	'MJ0581'	'02_Opto'	10	10	10	1.9	"wt"	6.93198	3.39705
'210523'	'MJ0581'	'02_Opto'	10	10	10	1.9	"wt"	5.82317	12.9536
'210523'	'MJ0581'	'02_Opto'	10	10	10	1.9	"wt"	2.52941	10.591
'210523'	'MJ0581'	'02_Opto'	10	10	10	1.9	"wt"	2.2663	4.74419
'210523'	'MJ0581'	'03_Opto'	10	10	10	2	"wt"	18.2903	12.2318
'210523'	'MJ0581'	'03_Opto'	10	10	10	2	"wt"	4.93069	3.50218
'210523'	'MJ0581'	'03_Opto'	10	10	10	2	"wt"	14.5271	25.4375
'210523'	'MJ0581'	'04_Opto'	10	10	10	2	"wt"	10.6331	2.90054
'210523'	'MJ0581'	'04_Opto'	10	10	10	2	"wt"	4.32057	16.3556
'210523'	'MJ0581'	'04_Opto'	10	10	10	2	"wt"	6.43226	16.0788
'210523'	'MJ0581'	'04_Opto'	10	10	10	2	"wt"	2.76987	23.066
'210523'	'MJ0581'	'05_Opto'	10	10	10	2.25	"wt"	6.93897	36.2681
'210523'	'MJ0581'	'05_Opto'	10	10	10	2.25	"wt"	15.1547	35.38
'210523'	'MJ0581'	'06_Opto'	10	10	10	2.25	"wt"	4.78214	21.803
'210523'	'MJ0581'	'06_Opto'	10	10	10	2.25	"wt"	13.9465	33.7672
'210523'	'MJ0581'	'07_Opto'	10	10	10	2.5	"wt"	4.28577	29.95
'210523'	'MJ0581'	'07_Opto'	10	10	10	2.5	"wt"	18.785	36.5262
'210523'	'MJ0581'	'08_Opto'	10	10	10	2.5	"wt"	7.98168	48.7859
'210523'	'MJ0581'	'08_Opto'	10	10	10	2.5	"wt"	6.91371	53.8597
'210523'	'MJ0581'	'09_Opto'	10	10	10	2.75	"wt"	11.3204	56.5502
'210523'	'MJ0581'	'09_Opto'	10	10	10	2.75	"wt"	10.8282	56.9106
'210523'	'MJ0581'	'09_Opto'	10	10	10	2.75	"wt"	16.809	42.8742
'210523'	'MJ0581'	'10_Opto'	10	10	10	2.75	"wt"	7.66755	58.9326
'210523'	'MJ0581'	'10_Opto'	10	10	10	2.75	"wt"	27.0764	46.1191
'210523'	'MJ0581'	'10_Opto'	10	10	10	2.75	"wt"	16.1102	34.35
'210523'	'MJ0581'	'10_Opto'	10	10	10	2.75	"wt"	18.7188	60.4686
'210523'	'MJ0581'	'11_Opto'	10	10	10	3	"wt"	18.3417	38.6226
'210523'	'MJ0581'	'12_Opto'	10	10	10	3	"wt"	7.3763	45.5809
'210523'	'MJ0581'	'13_Opto'	10	10	10	3.25	"wt"	9.85411	55.8102
'210523'	'MJ0581'	'14_Opto'	10	10	10	3.25	"wt"	15.2747	60.6034
'210523'	'MJ0582'	'01_Opto'	10	10	10	1.75	"het"	14.8321	1.38482
'210523'	'MJ0582'	'01_Opto'	10	10	10	1.75	"het"	7.84575	1.59611
'210523'	'MJ0582'	'01_Opto'	10	10	10	1.75	"het"	9.60542	3.31738
'210523'	'MJ0582'	'02_Opto'	10	10	10	1.9	"het"	3.0397	3.45515
'210523'	'MJ0582'	'02_Opto'	10	10	10	1.9	"het"	6.89463	1.623
'210523'	'MJ0582'	'02_Opto'	10	10	10	1.9	"het"	2.6197	3.24143
'210523'	'MJ0582'	'02_Opto'	10	10	10	1.9	"het"	3.55457	4.27847
'210523'	'MJ0582'	'03_Opto'	10	10	10	2	"het"	9.68768	10.5918
'210523'	'MJ0582'	'03_Opto'	10	10	10	2	"het"	5.44656	4.69279
'210523'	'MJ0582'	'03_Opto'	10	10	10	2	"het"	13.6335	25.1659
'210523'	'MJ0582'	'04_Opto'	10	10	10	2	"het"	0.82781	3.63437
'210523'	'MJ0582'	'04_Opto'	10	10	10	2	"het"	2.1754	43.3745
'210523'	'MJ0582'	'04_Opto'	10	10	10	2	"het"	7.0793	5.41572
'210523'	'MJ0582'	'04_Opto'	10	10	10	2	"het"	2.77909	1.64671
'210523'	'MJ0582'	'05_Opto'	10	10	10	2	"het"	2.94981	2.99867
'210523'	'MJ0582'	'05_Opto'	10	10	10	2	"het"	24.8054	2.96326
'210523'	'MJ0582'	'05_Opto'	10	10	10	2	"het"	20.5406	4.34049
'210523'	'MJ0582'	'06_Opto'	10	10	10	2.25	"het"	1.59238	19.3124
'210523'	'MJ0582'	'06_Opto'	10	10	10	2.25	"het"	2.63976	25.7138
'210523'	'MJ0582'	'06_Opto'	10	10	10	2.25	"het"	6.11063	3.6577
'210523'	'MJ0582'	'07_Opto'	10	10	10	2.25	"het"	13.996	35.7669
'210523'	'MJ0582'	'07_Opto'	10	10	10	2.25	"het"	12.987	6.36304
'210523'	'MJ0582'	'07_Opto'	10	10	10	2.25	"het"	27.382	3.14069
'210523'	'MJ0582'	'08_Opto'	10	10	10	2.25	"het"	2.54252	1.42435
'210523'	'MJ0582'	'08_Opto'	10	10	10	2.25	"het"	10.8749	26.3275
'210523'	'MJ0582'	'09_Opto'	10	10	10	2.5	"het"	14.0546	4.88919
'210523'	'MJ0582'	'10_Opto'	10	10	10	2.5	"het"	5.72215	25.5865
'210523'	'MJ0582'	'10_Opto'	10	10	10	2.5	"het"	5.51596	2.8927
'210523'	'MJ0582'	'11_Opto'	10	10	10	2.5	"het"	3.62722	31.5275
'210523'	'MJ0582'	'11_Opto'	10	10	10	2.5	"het"	5.4809	20.327
'210523'	'MJ0582'	'12_Opto'	10	10	10	2.75	"het"	18.8777	15.3645
'210523'	'MJ0582'	'12_Opto'	10	10	10	2.75	"het"	8.57888	30.5961
'210523'	'MJ0582'	'13_Opto'	10	10	10	2.75	"het"	1.36962	2.50186
'210523'	'MJ0582'	'13_Opto'	10	10	10	2.75	"het"	19.4045	22.3913
'210523'	'MJ0582'	'14_Opto'	10	10	10	2.75	"het"	14.9611	23.9368
'210523'	'MJ0582'	'15_Opto'	10	10	10	3	"het"	10.7691	26.6854
'210523'	'MJ0582'	'15_Opto'	10	10	10	3	"het"	28.539	7.24788
'210523'	'MJ0582'	'15_Opto'	10	10	10	3	"het"	3.7323	2.60029
'210523'	'MJ0582'	'16_Opto'	10	10	10	3	"het"	7.35548	3.30472
'210523'	'MJ0582'	'17_Opto'	10	10	10	3	"het"	7.05954	35.8967
'210523'	'MJ0582'	'17_Opto'	10	10	10	3	"het"	6.35249	27.5919
'210523'	'MJ0582'	'18_Opto'	10	10	10	3.25	"het"	2.14235	1.34734
'210523'	'MJ0582'	'19_Opto'	10	10	10	3.25	"het"	5.70551	5.02591
'210523'	'MJ0582'	'19_Opto'	10	10	10	3.25	"het"	17.4426	41.447
'210523'	'MJ0582'	'20_Opto'	10	10	10	3.25	"het"	10.2774	29.4964
'210523'	'MJ0582'	'20_Opto'	10	10	10	3.25	"het"	10.1129	15.2636
'210906'	'MJ1348'	'01_Opto'	10	10	10	1.5	"het"	4.36141	7.06823
'210906'	'MJ1348'	'01_Opto'	10	10	10	1.5	"het"	5.1273	3.05358
'210906'	'MJ1348'	'01_Opto'	10	10	10	1.5	"het"	9.83808	13.1747
'210906'	'MJ1348'	'01_Opto'	10	10	10	1.5	"het"	13.781	22.4246
'210906'	'MJ1348'	'01_Opto'	10	10	10	1.5	"het"	4.86992	4.18346
'210906'	'MJ1348'	'02_Opto'	10	10	10	1.75	"het"	2.02151	3.71929
'210906'	'MJ1348'	'02_Opto'	10	10	10	1.75	"het"	13.6334	3.69241
'210906'	'MJ1348'	'02_Opto'	10	10	10	1.75	"het"	3.46402	2.3478
'210906'	'MJ1348'	'02_Opto'	10	10	10	1.75	"het"	12.6096	6.15802
'210906'	'MJ1348'	'02_Opto'	10	10	10	1.75	"het"	16.1891	14.3491
'210906'	'MJ1348'	'03_Opto'	10	10	10	1.9	"het"	21.3572	5.42798
'210906'	'MJ1348'	'03_Opto'	10	10	10	1.9	"het"	7.10053	6.30871
'210906'	'MJ1348'	'03_Opto'	10	10	10	1.9	"het"	3.75685	2.3977
'210906'	'MJ1348'	'03_Opto'	10	10	10	1.9	"het"	5.25402	16.6851
'210906'	'MJ1348'	'03_Opto'	10	10	10	1.9	"het"	11.3101	4.4753
'210906'	'MJ1348'	'04_Opto'	10	10	10	1.95	"het"	2.99599	4.29599
'210906'	'MJ1348'	'04_Opto'	10	10	10	1.95	"het"	13.6715	3.19791
'210906'	'MJ1348'	'04_Opto'	10	10	10	1.95	"het"	8.69072	2.83203
'210906'	'MJ1348'	'04_Opto'	10	10	10	1.95	"het"	4.16816	2.30976
'210906'	'MJ1348'	'04_Opto'	10	10	10	1.95	"het"	2.68448	1.92116
'210906'	'MJ1348'	'05_Opto'	10	10	10	2	"het"	7.93142	2.85097
'210906'	'MJ1348'	'05_Opto'	10	10	10	2	"het"	5.45029	5.93582
'210906'	'MJ1348'	'05_Opto'	10	10	10	2	"het"	4.52662	2.25865
'210906'	'MJ1348'	'05_Opto'	10	10	10	2	"het"	8.04302	5.45486
'210906'	'MJ1348'	'05_Opto'	10	10	10	2	"het"	2.42276	2.23348
'210906'	'MJ1348'	'06_Opto'	10	10	10	2	"het"	11.6902	1.75291
'210906'	'MJ1348'	'06_Opto'	10	10	10	2	"het"	7.82631	2.52579
'210906'	'MJ1348'	'06_Opto'	10	10	10	2	"het"	4.69379	1.47255
'210906'	'MJ1348'	'06_Opto'	10	10	10	2	"het"	3.95658	5.47528
'210906'	'MJ1348'	'06_Opto'	10	10	10	2	"het"	16.6815	3.23735
'210906'	'MJ1348'	'07_Opto'	10	10	10	2.1	"het"	7.70566	7.46485
'210906'	'MJ1348'	'07_Opto'	10	10	10	2.1	"het"	4.84427	4.55606
'210906'	'MJ1348'	'07_Opto'	10	10	10	2.1	"het"	4.39729	4.00914
'210906'	'MJ1348'	'07_Opto'	10	10	10	2.1	"het"	3.53017	5.365
'210906'	'MJ1348'	'07_Opto'	10	10	10	2.1	"het"	2.91165	2.22854
'210906'	'MJ1348'	'08_Opto'	10	10	10	2.1	"het"	10.0838	9.91774
'210906'	'MJ1348'	'08_Opto'	10	10	10	2.1	"het"	17.595	7.92557
'210906'	'MJ1348'	'08_Opto'	10	10	10	2.1	"het"	14.6044	4.48944
'210906'	'MJ1348'	'08_Opto'	10	10	10	2.1	"het"	7.89429	2.18121
'210906'	'MJ1348'	'08_Opto'	10	10	10	2.1	"het"	2.45724	3.56775
'210906'	'MJ1348'	'09_Opto'	10	10	10	2.25	"het"	3.33681	7.17502
'210906'	'MJ1348'	'09_Opto'	10	10	10	2.25	"het"	2.59399	2.16494
'210906'	'MJ1348'	'09_Opto'	10	10	10	2.25	"het"	11.8299	6.021
'210906'	'MJ1348'	'10_Opto'	10	10	10	2.25	"het"	7.32308	6.3019
'210906'	'MJ1348'	'10_Opto'	10	10	10	2.25	"het"	12.8541	13.2244
'210906'	'MJ1348'	'10_Opto'	10	10	10	2.25	"het"	3.30911	1.20028
'210906'	'MJ1348'	'11_Opto'	10	10	10	2.4	"het"	7.02288	4.87405
'210906'	'MJ1348'	'11_Opto'	10	10	10	2.4	"het"	5.40152	3.86091
'210906'	'MJ1348'	'11_Opto'	10	10	10	2.4	"het"	8.74009	6.14152
'210906'	'MJ1348'	'11_Opto'	10	10	10	2.4	"het"	2.55805	2.01652
'210906'	'MJ1348'	'12_Opto'	10	10	10	2.5	"het"	8.811	5.81035
'210906'	'MJ1348'	'13_Opto'	10	10	10	2.5	"het"	8.72234	5.12963
'210906'	'MJ1348'	'13_Opto'	10	10	10	2.5	"het"	7.8021	31.1466
'210906'	'MJ1348'	'13_Opto'	10	10	10	2.5	"het"	8.39897	2.83991
'210906'	'MJ1348'	'14_Opto'	10	10	10	2.7	"het"	5.81064	4.78453
'210906'	'MJ1348'	'15_Opto'	10	10	10	2.7	"het"	5.16393	20.5089
'210906'	'MJ1348'	'15_Opto'	10	10	10	2.7	"het"	7.26787	3.06165
'210906'	'MJ1348'	'16_Opto'	10	10	10	2.9	"het"	5.17095	2.97239
'210906'	'MJ1348'	'16_Opto'	10	10	10	2.9	"het"	5.00218	6.8325
'210906'	'MJ1348'	'17_Opto'	10	10	10	2.9	"het"	3.66089	4.62586
'210906'	'MJ1348'	'18_Opto'	10	10	10	3	"het"	3.7757	7.1526
'210906'	'MJ1348'	'19_Opto'	10	10	10	3	"het"	4.82835	4.03776
'210906'	'MJ1348'	'20_Opto'	10	10	10	3.25	"het"	4.59303	5.11225
'210906'	'MJ1348'	'21_Opto'	10	10	10	3.25	"het"	9.60834	4.50671
'210906'	'MJ1348'	'22_Opto'	10	10	10	2.7	"het"	7.58427	2.37177
'210906'	'MJ1348'	'23_Opto'	10	10	10	2.7	"het"	3.84973	15.7738
'210906'	'MJ1348'	'24_Opto'	10	10	10	2.5	"het"	12.2673	4.03371
'210906'	'MJ1348'	'25_Opto'	10	10	10	2.5	"het"	6.84427	5.25019
'210906'	'MJ1348'	'26_Opto'	10	10	10	2.25	"het"	6.18892	2.79512
'210906'	'MJ1348'	'27_Opto'	10	10	10	2.25	"het"	7.21541	3.33615
'210906'	'MJ1348'	'28_Opto'	10	10	10	2	"het"	3.33937	1.63985
'210906'	'MJ1348'	'28_Opto'	10	10	10	2	"het"	9.62206	6.56387
'210906'	'MJ1348'	'29_Opto'	10	10	10	2	"het"	17.3298	10.0888
'210906'	'MJ1348'	'29_Opto'	10	10	10	2	"het"	1.91847	0.90051
'210906'	'MJ1348'	'29_Opto'	10	10	10	2	"het"	3.37478	3.07977
'210906'	'MJ1348'	'29_Opto'	10	10	10	2	"het"	10.4852	6.36431
'210906'	'MJ1348'	'29_Opto'	10	10	10	2	"het"	9.53699	2.79244
'210906'	'MJ1348'	'30_Opto'	10	10	10	1.5	"het"	6.81903	7.31245
'210906'	'MJ1348'	'30_Opto'	10	10	10	1.5	"het"	9.1317	16.7853
'210906'	'MJ1348'	'30_Opto'	10	10	10	1.5	"het"	2.36949	4.09087
'210916'	'MJ1414'	'01_Opto'	10	10	10	1.5	"wt"	13.5315	1.97457
'210916'	'MJ1414'	'01_Opto'	10	10	10	1.5	"wt"	3.35177	7.28393
'210916'	'MJ1414'	'01_Opto'	10	10	10	1.5	"wt"	5.02206	4.86673
'210916'	'MJ1414'	'01_Opto'	10	10	10	1.5	"wt"	9.90341	3.47751
'210916'	'MJ1414'	'02_Opto'	10	10	10	1.95	"wt"	4.10389	1.73397
'210916'	'MJ1414'	'02_Opto'	10	10	10	1.95	"wt"	4.08865	1.58264
'210916'	'MJ1414'	'02_Opto'	10	10	10	1.95	"wt"	0.968418	0.784368
'210916'	'MJ1414'	'02_Opto'	10	10	10	1.95	"wt"	4.15635	1.99115
'210916'	'MJ1414'	'03_Opto'	10	10	10	2	"wt"	14.9306	1.42664
'210916'	'MJ1414'	'03_Opto'	10	10	10	2	"wt"	2.67281	0.737127
'210916'	'MJ1414'	'03_Opto'	10	10	10	2	"wt"	10.4928	8.37275
'210916'	'MJ1414'	'03_Opto'	10	10	10	2	"wt"	11.4043	1.1981
'210916'	'MJ1414'	'04_Opto'	10	10	10	2.1	"wt"	3.71088	6.74366
'210916'	'MJ1414'	'04_Opto'	10	10	10	2.1	"wt"	8.18383	3.03672
'210916'	'MJ1414'	'04_Opto'	10	10	10	2.1	"wt"	3.45938	4.33815
'210916'	'MJ1414'	'04_Opto'	10	10	10	2.1	"wt"	8.39507	26.6564
'210916'	'MJ1414'	'05_Opto'	10	10	10	2.25	"wt"	3.79137	1.21873
'210916'	'MJ1414'	'05_Opto'	10	10	10	2.25	"wt"	4.44778	14.9936
'210916'	'MJ1414'	'06_Opto'	10	10	10	2.5	"wt"	4.65098	33.4065
'210916'	'MJ1414'	'07_Opto'	10	10	10	2.75	"wt"	2.7909	40.7702
'210916'	'MJ1414'	'07_Opto'	10	10	10	2.75	"wt"	4.47772	38.933
'210916'	'MJ1414'	'07_Opto'	10	10	10	2.75	"wt"	5.02812	13.7725
'210916'	'MJ1414'	'07_Opto'	10	10	10	2.75	"wt"	4.54942	2.54245
'210916'	'MJ1414'	'08_Opto'	10	10	10	3	"wt"	3.27732	1.56231
'210916'	'MJ1414'	'09_Opto'	10	10	10	3.25	"wt"	6.45268	51.8728
'210916'	'MJ1414'	'09_Opto'	10	10	10	3.25	"wt"	4.50604	16.1869
'210916'	'MJ1414'	'10_Opto'	10	10	10	3.5	"wt"	7.17249	36.4332
'210916'	'MJ1414'	'10_Opto'	10	10	10	3.5	"wt"	6.41813	46.9505
'210916'	'MJ1414'	'10_Opto'	10	10	10	3.5	"wt"	3.86615	32.6037
'210916'	'MJ1414'	'10_Opto'	10	10	10	3.5	"wt"	5.67739	31.8193
'210916'	'MJ1414'	'10_Opto'	10	10	10	3.5	"wt"	5.49841	2.49283
'210916'	'MJ1414'	'11_Opto'	10	10	10	3.75	"wt"	3.20276	7.63785
'210916'	'MJ1414'	'11_Opto'	10	10	10	3.75	"wt"	5.00237	9.04966
'210916'	'MJ1414'	'12_Opto'	10	10	10	3.75	"wt"	6.53959	48.2995
'210916'	'MJ1414'	'12_Opto'	10	10	10	3.75	"wt"	4.9593	5.64008
'210916'	'MJ1414'	'13_Opto'	10	10	10	3.25	"wt"	2.60921	30.1542
'210916'	'MJ1414'	'13_Opto'	10	10	10	3.25	"wt"	4.02504	59.6282
'210913'	'MJ1414'	'01_Opto'	10	10	10	1.5	"wt"	3.01051	5.79643
'210913'	'MJ1414'	'01_Opto'	10	10	10	1.5	"wt"	5.27058	2.82316
'210913'	'MJ1414'	'01_Opto'	10	10	10	1.5	"wt"	4.68899	5.10209
'210913'	'MJ1414'	'01_Opto'	10	10	10	1.5	"wt"	3.30285	8.89837
'210913'	'MJ1414'	'01_Opto'	10	10	10	1.5	"wt"	2.20106	2.15072
'210913'	'MJ1414'	'02_Opto'	10	10	10	1.75	"wt"	5.92059	0.593984
'210913'	'MJ1414'	'02_Opto'	10	10	10	1.75	"wt"	10.0906	8.47428
'210913'	'MJ1414'	'02_Opto'	10	10	10	1.75	"wt"	5.57936	21.7467
'210913'	'MJ1414'	'02_Opto'	10	10	10	1.75	"wt"	0.39245	2.59365
'210913'	'MJ1414'	'02_Opto'	10	10	10	1.75	"wt"	0.859602	1.19848
'210913'	'MJ1414'	'03_Opto'	10	10	10	1.9	"wt"	5.59777	2.96398
'210913'	'MJ1414'	'03_Opto'	10	10	10	1.9	"wt"	14.1684	0.91738
'210913'	'MJ1414'	'03_Opto'	10	10	10	1.9	"wt"	4.79646	0.424766
'210913'	'MJ1414'	'03_Opto'	10	10	10	1.9	"wt"	3.27929	0.785796
'210913'	'MJ1414'	'03_Opto'	10	10	10	1.9	"wt"	18.3032	2.48788
'210913'	'MJ1414'	'04_Opto'	10	10	10	1.95	"wt"	2.02574	1.51392
'210913'	'MJ1414'	'04_Opto'	10	10	10	1.95	"wt"	3.7766	3.38521
'210913'	'MJ1414'	'04_Opto'	10	10	10	1.95	"wt"	15.3584	0.55817
'210913'	'MJ1414'	'04_Opto'	10	10	10	1.95	"wt"	1.83137	0.899071
'210913'	'MJ1414'	'04_Opto'	10	10	10	1.95	"wt"	1.02348	0.492402
'210913'	'MJ1414'	'05_Opto'	10	10	10	2	"wt"	4.02778	6.53194
'210913'	'MJ1414'	'05_Opto'	10	10	10	2	"wt"	2.56313	0.882657
'210913'	'MJ1414'	'05_Opto'	10	10	10	2	"wt"	6.61759	1.22044
'210913'	'MJ1414'	'05_Opto'	10	10	10	2	"wt"	1.55406	0.545212
'210913'	'MJ1414'	'05_Opto'	10	10	10	2	"wt"	9.47788	0.662953
'210913'	'MJ1414'	'06_Opto'	10	10	10	2	"wt"	6.77386	2.344
'210913'	'MJ1414'	'06_Opto'	10	10	10	2	"wt"	6.2843	2.30599
'210913'	'MJ1414'	'06_Opto'	10	10	10	2	"wt"	2.61847	1.42571
'210913'	'MJ1414'	'06_Opto'	10	10	10	2	"wt"	1.18761	0.399472
'210913'	'MJ1414'	'06_Opto'	10	10	10	2	"wt"	0.724222	19.4221
'210913'	'MJ1414'	'07_Opto'	10	10	10	2.1	"wt"	4.19579	0.831588
'210913'	'MJ1414'	'07_Opto'	10	10	10	2.1	"wt"	10.9172	22.6943
'210913'	'MJ1414'	'07_Opto'	10	10	10	2.1	"wt"	12.532	9.932
'210913'	'MJ1414'	'07_Opto'	10	10	10	2.1	"wt"	7.03898	0.751385
'210913'	'MJ1414'	'08_Opto'	10	10	10	2.2	"wt"	9.08675	1.91389
'210913'	'MJ1414'	'08_Opto'	10	10	10	2.2	"wt"	6.79616	18.5638
'210913'	'MJ1414'	'08_Opto'	10	10	10	2.2	"wt"	3.11187	4.44968
'210913'	'MJ1414'	'09_Opto'	10	10	10	2.25	"wt"	4.66972	5.49546
'210913'	'MJ1414'	'10_Opto'	10	10	10	2.3	"wt"	9.03609	18.8411
'210913'	'MJ1414'	'10_Opto'	10	10	10	2.3	"wt"	6.93766	1.02287
'210913'	'MJ1414'	'11_Opto'	10	10	10	2.4	"wt"	3.10374	4.84217
'210913'	'MJ1414'	'12_Opto'	10	10	10	2.5	"wt"	2.10948	5.98299
'210913'	'MJ1414'	'12_Opto'	10	10	10	2.5	"wt"	4.5783	2.90082
'210913'	'MJ1414'	'12_Opto'	10	10	10	2.5	"wt"	2.85589	2.35582
'210913'	'MJ1414'	'12_Opto'	10	10	10	2.5	"wt"	4.23997	2.65902
'210913'	'MJ1414'	'13_Opto'	10	10	10	2.75	"wt"	3.83259	4.0659
'210913'	'MJ1414'	'13_Opto'	10	10	10	2.75	"wt"	3.28866	4.75831
'210913'	'MJ1414'	'13_Opto'	10	10	10	2.75	"wt"	3.2795	4.39748
'210913'	'MJ1414'	'14_Opto'	10	10	10	3	"wt"	2.14426	4.18969
'210913'	'MJ1414'	'14_Opto'	10	10	10	3	"wt"	3.68987	2.01176
'210913'	'MJ1414'	'15_Opto'	10	10	10	3.25	"wt"	4.55489	4.00534
'210913'	'MJ1414'	'15_Opto'	10	10	10	3.25	"wt"	5.9214	3.53072
'210913'	'MJ1414'	'15_Opto'	10	10	10	3.25	"wt"	4.9659	4.29386
'210913'	'MJ1414'	'16_Opto'	10	10	10	3.5	"wt"	7.11667	4.86044
'210913'	'MJ1416'	'01_Opto'	10	10	10	1.5	"wt"	2.78855	9.89622
'210913'	'MJ1416'	'01_Opto'	10	10	10	1.5	"wt"	17.9042	4.08363
'210913'	'MJ1416'	'01_Opto'	10	10	10	1.5	"wt"	13.2189	15.5558
'210913'	'MJ1416'	'01_Opto'	10	10	10	1.5	"wt"	8.01657	3.78192
'210913'	'MJ1416'	'01_Opto'	10	10	10	1.5	"wt"	19.499	18.724
'210913'	'MJ1416'	'02_Opto'	10	10	10	1.75	"wt"	3.012	2.79907
'210913'	'MJ1416'	'02_Opto'	10	10	10	1.75	"wt"	10.5213	3.69949
'210913'	'MJ1416'	'02_Opto'	10	10	10	1.75	"wt"	21.1932	5.74878
'210913'	'MJ1416'	'02_Opto'	10	10	10	1.75	"wt"	4.78519	1.79433
'210913'	'MJ1416'	'03_Opto'	10	10	10	1.9	"wt"	2.94148	4.91905
'210913'	'MJ1416'	'03_Opto'	10	10	10	1.9	"wt"	9.05452	9.19115
'210913'	'MJ1416'	'03_Opto'	10	10	10	1.9	"wt"	2.70298	5.50772
'210913'	'MJ1416'	'03_Opto'	10	10	10	1.9	"wt"	21.1657	10.8055
'210913'	'MJ1416'	'03_Opto'	10	10	10	1.9	"wt"	27.0002	6.81464
'210913'	'MJ1416'	'04_Opto'	10	10	10	1.95	"wt"	4.40398	0.574427
'210913'	'MJ1416'	'04_Opto'	10	10	10	1.95	"wt"	4.08562	0.679136
'210913'	'MJ1416'	'04_Opto'	10	10	10	1.95	"wt"	15.4644	0.998146
'210913'	'MJ1416'	'04_Opto'	10	10	10	1.95	"wt"	6.42511	1.36519
'210913'	'MJ1416'	'05_Opto'	10	10	10	2	"wt"	2.5685	3.287
'210913'	'MJ1416'	'05_Opto'	10	10	10	2	"wt"	9.69071	5.83008
'210913'	'MJ1416'	'05_Opto'	10	10	10	2	"wt"	7.09033	2.28648
'210913'	'MJ1416'	'05_Opto'	10	10	10	2	"wt"	1.66033	15.39
'210913'	'MJ1416'	'05_Opto'	10	10	10	2	"wt"	2.26196	6.41295
'210913'	'MJ1416'	'06_Opto'	10	10	10	2.1	"wt"	4.95652	8.11751
'210913'	'MJ1416'	'06_Opto'	10	10	10	2.1	"wt"	10.3653	5.37123
'210913'	'MJ1416'	'06_Opto'	10	10	10	2.1	"wt"	12.3413	5.20566
'210913'	'MJ1416'	'06_Opto'	10	10	10	2.1	"wt"	4.64338	2.62765
'210913'	'MJ1416'	'07_Opto'	10	10	10	2.2	"wt"	6.61852	10.264
'210913'	'MJ1416'	'07_Opto'	10	10	10	2.2	"wt"	3.42063	14.7192
'210913'	'MJ1416'	'07_Opto'	10	10	10	2.2	"wt"	4.72984	13.5723
'210913'	'MJ1416'	'07_Opto'	10	10	10	2.2	"wt"	4.71592	17.3102
'210913'	'MJ1416'	'07_Opto'	10	10	10	2.2	"wt"	7.00084	17.6941
'210913'	'MJ1416'	'08_Opto'	10	10	10	2.25	"wt"	17.0032	9.76367
'210913'	'MJ1416'	'08_Opto'	10	10	10	2.25	"wt"	1.28971	6.50968
'210913'	'MJ1416'	'08_Opto'	10	10	10	2.25	"wt"	3.9804	9.79377
'210913'	'MJ1416'	'08_Opto'	10	10	10	2.25	"wt"	6.54081	13.4056
'210913'	'MJ1416'	'08_Opto'	10	10	10	2.25	"wt"	9.11307	10.2573
'210913'	'MJ1416'	'09_Opto'	10	10	10	2.3	"wt"	4.63627	6.18687
'210913'	'MJ1416'	'09_Opto'	10	10	10	2.3	"wt"	3.75544	11.8424
'210913'	'MJ1416'	'09_Opto'	10	10	10	2.3	"wt"	4.2443	20.285
'210913'	'MJ1416'	'09_Opto'	10	10	10	2.3	"wt"	2.48794	11.4784
'210913'	'MJ1416'	'09_Opto'	10	10	10	2.3	"wt"	10.9809	13.8379
'210913'	'MJ1416'	'10_Opto'	10	10	10	2.4	"wt"	6.05582	10.5246
'210913'	'MJ1416'	'10_Opto'	10	10	10	2.4	"wt"	12.6446	13.8841
'210913'	'MJ1416'	'10_Opto'	10	10	10	2.4	"wt"	5.5507	7.87995
'210913'	'MJ1416'	'10_Opto'	10	10	10	2.4	"wt"	5.5697	16.7483
'210913'	'MJ1416'	'10_Opto'	10	10	10	2.4	"wt"	18.534	26.0038
'210913'	'MJ1416'	'11_Opto'	10	10	10	2.5	"wt"	6.92267	13.9143
'210913'	'MJ1416'	'11_Opto'	10	10	10	2.5	"wt"	4.69944	22.2902
'210913'	'MJ1416'	'11_Opto'	10	10	10	2.5	"wt"	6.57261	15.1267
'210913'	'MJ1416'	'11_Opto'	10	10	10	2.5	"wt"	3.48165	24.0528
'210913'	'MJ1416'	'11_Opto'	10	10	10	2.5	"wt"	5.05987	12.0602
'210913'	'MJ1416'	'12_Opto'	10	10	10	2.75	"wt"	3.71286	20.7112
'210913'	'MJ1416'	'12_Opto'	10	10	10	2.75	"wt"	5.20709	33.69
'210913'	'MJ1416'	'12_Opto'	10	10	10	2.75	"wt"	15.8446	22.1007
'210913'	'MJ1416'	'12_Opto'	10	10	10	2.75	"wt"	5.91833	32.1272
'210913'	'MJ1416'	'13_Opto'	10	10	10	3	"wt"	4.47201	34.2632
'210913'	'MJ1416'	'13_Opto'	10	10	10	3	"wt"	7.95362	36.8093
'210913'	'MJ1416'	'13_Opto'	10	10	10	3	"wt"	4.54618	31.2853
'210913'	'MJ1416'	'13_Opto'	10	10	10	3	"wt"	13.8884	28.8845
'210913'	'MJ1416'	'13_Opto'	10	10	10	3	"wt"	4.27879	34.1811
'210913'	'MJ1416'	'14_Opto'	10	10	10	3.25	"wt"	6.26596	26.7615
'210913'	'MJ1416'	'14_Opto'	10	10	10	3.25	"wt"	2.70613	18.1637
'210913'	'MJ1416'	'14_Opto'	10	10	10	3.25	"wt"	4.0763	28.1085
'210913'	'MJ1416'	'14_Opto'	10	10	10	3.25	"wt"	7.32113	26.0732
'210913'	'MJ1416'	'14_Opto'	10	10	10	3.25	"wt"	4.59633	21.0042
'210913'	'MJ1416'	'15_Opto'	10	10	10	3.5	"wt"	3.35638	27.9359
'210913'	'MJ1416'	'15_Opto'	10	10	10	3.5	"wt"	3.44393	41.0679
'210913'	'MJ1416'	'15_Opto'	10	10	10	3.5	"wt"	3.00876	34.1186
'210913'	'MJ1416'	'15_Opto'	10	10	10	3.5	"wt"	3.85747	15.0453
'210913'	'MJ1416'	'15_Opto'	10	10	10	3.5	"wt"	4.88444	23.8311
'210913'	'MJ1416'	'16_Opto'	10	10	10	3.75	"wt"	6.08295	39.9376
'210913'	'MJ1416'	'16_Opto'	10	10	10	3.75	"wt"	3.3718	15.7859
'210913'	'MJ1416'	'16_Opto'	10	10	10	3.75	"wt"	6.89987	13.1732
'210913'	'MJ1416'	'16_Opto'	10	10	10	3.75	"wt"	3.61369	21.5188
'210913'	'MJ1416'	'16_Opto'	10	10	10	3.75	"wt"	5.36145	10.1556
'210913'	'MJ1416'	'17_Opto'	10	10	10	4	"wt"	4.20459	18.6496
'210913'	'MJ1416'	'17_Opto'	10	10	10	4	"wt"	7.09206	42.2303
'210913'	'MJ1416'	'17_Opto'	10	10	10	4	"wt"	14.0656	23.1886
'210913'	'MJ1416'	'17_Opto'	10	10	10	4	"wt"	3.52274	8.77064
'210913'	'MJ1416'	'17_Opto'	10	10	10	4	"wt"	3.61064	13.4888
'210913'	'MJ1417'	'01_Opto'	10	10	10	1.5	"het"	2.34537	1.74873
'210913'	'MJ1417'	'01_Opto'	10	10	10	1.5	"het"	0.744478	7.84892
'210913'	'MJ1417'	'01_Opto'	10	10	10	1.5	"het"	0.979831	3.00411
'210913'	'MJ1417'	'01_Opto'	10	10	10	1.5	"het"	16.7058	9.27244
'210913'	'MJ1417'	'01_Opto'	10	10	10	1.5	"het"	1.21316	5.24251
'210913'	'MJ1417'	'02_Opto'	10	10	10	1.75	"het"	12.2434	2.52256
'210913'	'MJ1417'	'02_Opto'	10	10	10	1.75	"het"	2.10049	2.77363
'210913'	'MJ1417'	'02_Opto'	10	10	10	1.75	"het"	14.527	1.84656
'210913'	'MJ1417'	'03_Opto'	10	10	10	1.9	"het"	15.3776	3.71651
'210913'	'MJ1417'	'03_Opto'	10	10	10	1.9	"het"	4.04286	3.65682
'210913'	'MJ1417'	'03_Opto'	10	10	10	1.9	"het"	1.37003	3.00541
'210913'	'MJ1417'	'03_Opto'	10	10	10	1.9	"het"	11.518	2.88186
'210913'	'MJ1417'	'03_Opto'	10	10	10	1.9	"het"	3.94673	0.855833
'210913'	'MJ1417'	'04_Opto'	10	10	10	1.95	"het"	3.27123	0.564613
'210913'	'MJ1417'	'04_Opto'	10	10	10	1.95	"het"	2.24104	0.37114
'210913'	'MJ1417'	'04_Opto'	10	10	10	1.95	"het"	2.66804	4.75398
'210913'	'MJ1417'	'04_Opto'	10	10	10	1.95	"het"	9.73099	0.363007
'210913'	'MJ1417'	'04_Opto'	10	10	10	1.95	"het"	0.945087	0.480196
'210913'	'MJ1417'	'05_Opto'	10	10	10	2	"het"	2.11854	0.52398
'210913'	'MJ1417'	'05_Opto'	10	10	10	2	"het"	2.94868	0.618884
'210913'	'MJ1417'	'05_Opto'	10	10	10	2	"het"	10.5065	0.715053
'210913'	'MJ1417'	'05_Opto'	10	10	10	2	"het"	5.01837	1.55936
'210913'	'MJ1417'	'05_Opto'	10	10	10	2	"het"	3.21939	0.862996
'210913'	'MJ1417'	'06_Opto'	10	10	10	2.1	"het"	1.75739	0.557561
'210913'	'MJ1417'	'06_Opto'	10	10	10	2.1	"het"	12.9781	0.680582
'210913'	'MJ1417'	'06_Opto'	10	10	10	2.1	"het"	8.06758	0.816262
'210913'	'MJ1417'	'06_Opto'	10	10	10	2.1	"het"	0.717804	0.446881
'210913'	'MJ1417'	'07_Opto'	10	10	10	2.2	"het"	2.18557	2.23343
'210913'	'MJ1417'	'07_Opto'	10	10	10	2.2	"het"	13.6665	2.87601
'210913'	'MJ1417'	'07_Opto'	10	10	10	2.2	"het"	15.6776	2.04132
'210913'	'MJ1417'	'08_Opto'	10	10	10	2.25	"het"	1.51823	0.837536
'210913'	'MJ1417'	'08_Opto'	10	10	10	2.25	"het"	3.61065	31.4832
'210913'	'MJ1417'	'08_Opto'	10	10	10	2.25	"het"	5.63894	1.38113
'210913'	'MJ1417'	'08_Opto'	10	10	10	2.25	"het"	12.7155	1.0532
'210913'	'MJ1417'	'09_Opto'	10	10	10	2.3	"het"	9.3026	1.48993
'210913'	'MJ1417'	'09_Opto'	10	10	10	2.3	"het"	6.85055	5.04851
'210913'	'MJ1417'	'10_Opto'	10	10	10	2.4	"het"	8.01589	1.13843
'210913'	'MJ1417'	'10_Opto'	10	10	10	2.4	"het"	5.79581	6.92013
'210913'	'MJ1417'	'11_Opto'	10	10	10	2.5	"het"	8.46785	9.16178
'210913'	'MJ1417'	'11_Opto'	10	10	10	2.5	"het"	5.46861	7.54638
'210913'	'MJ1417'	'11_Opto'	10	10	10	2.5	"het"	13.6961	7.03922
'210913'	'MJ1417'	'11_Opto'	10	10	10	2.5	"het"	8.57613	3.29229
'210913'	'MJ1417'	'12_Opto'	10	10	10	2.75	"het"	1.17688	23.0821
'210913'	'MJ1417'	'12_Opto'	10	10	10	2.75	"het"	5.37873	2.17113
'210913'	'MJ1417'	'12_Opto'	10	10	10	2.75	"het"	1.92333	18.1146
'210913'	'MJ1417'	'13_Opto'	10	10	10	3	"het"	1.96388	7.65398
'210913'	'MJ1417'	'13_Opto'	10	10	10	3	"het"	4.20116	3.58814
'210913'	'MJ1417'	'13_Opto'	10	10	10	3	"het"	3.05096	1.41791
'210913'	'MJ1417'	'13_Opto'	10	10	10	3	"het"	5.80467	0.901237
'210913'	'MJ1417'	'14_Opto'	10	10	10	3.25	"het"	7.33635	1.91791
'210913'	'MJ1417'	'14_Opto'	10	10	10	3.25	"het"	1.34208	7.36828
'210913'	'MJ1417'	'14_Opto'	10	10	10	3.25	"het"	9.18286	0.82101
'210913'	'MJ1417'	'14_Opto'	10	10	10	3.25	"het"	1.54429	0.921525
'210913'	'MJ1417'	'15_Opto'	10	10	10	3.5	"het"	7.04845	1.76958
'210913'	'MJ1417'	'15_Opto'	10	10	10	3.5	"het"	11.9727	1.17352
'210913'	'MJ1417'	'15_Opto'	10	10	10	3.5	"het"	10.1224	1.11456
'210913'	'MJ1417'	'15_Opto'	10	10	10	3.5	"het"	3.11064	1.23546
'210913'	'MJ1417'	'16_Opto'	10	10	10	3.75	"het"	7.49777	0.703823
'210913'	'MJ1417'	'16_Opto'	10	10	10	3.75	"het"	16.0787	1.4747
'210913'	'MJ1417'	'16_Opto'	10	10	10	3.75	"het"	5.55722	1.06971
'210913'	'MJ1417'	'17_Opto'	10	10	10	3	"het"	8.37153	1.11312
'210913'	'MJ1417'	'17_Opto'	10	10	10	3	"het"	5.27381	0.848442
'210913'	'MJ1417'	'17_Opto'	10	10	10	3	"het"	6.75635	2.06237
'210913'	'MJ1417'	'18_Opto'	10	10	10	2.5	"het"	9.02846	2.476
'210913'	'MJ1417'	'18_Opto'	10	10	10	2.5	"het"	4.68248	2.26156
'210913'	'MJ1417'	'18_Opto'	10	10	10	2.5	"het"	3.38896	2.29901
'210913'	'MJ1417'	'19_Opto'	10	10	10	2.25	"het"	6.51245	0.575171
'210913'	'MJ1417'	'19_Opto'	10	10	10	2.25	"het"	3.44547	2.20771
'210913'	'MJ1417'	'19_Opto'	10	10	10	2.25	"het"	1.1846	2.54052
'220310'	'MJ2547'	'01_Opto'	10	10	10	1.5	"het"	13.6986	15.3155
'220310'	'MJ2547'	'01_Opto'	10	10	10	1.5	"het"	4.12049	2.77291
'220310'	'MJ2547'	'01_Opto'	10	10	10	1.5	"het"	4.0592	5.71338
'220310'	'MJ2547'	'01_Opto'	10	10	10	1.5	"het"	6.72879	3.90307
'220310'	'MJ2547'	'01_Opto'	10	10	10	1.5	"het"	3.42254	6.63649
'220310'	'MJ2547'	'02_Opto'	10	10	10	2	"het"	1.02958	0.752304
'220310'	'MJ2547'	'02_Opto'	10	10	10	2	"het"	4.97619	3.33674
'220310'	'MJ2547'	'02_Opto'	10	10	10	2	"het"	2.53269	8.11203
'220310'	'MJ2547'	'02_Opto'	10	10	10	2	"het"	13.9453	10.6147
'220310'	'MJ2547'	'02_Opto'	10	10	10	2	"het"	2.66042	3.13175
'220310'	'MJ2547'	'03_Opto'	10	10	10	2.25	"het"	2.32585	4.48198
'220310'	'MJ2547'	'03_Opto'	10	10	10	2.25	"het"	0.528238	0.231608
'220310'	'MJ2547'	'03_Opto'	10	10	10	2.25	"het"	2.126	3.23924
'220310'	'MJ2547'	'03_Opto'	10	10	10	2.25	"het"	1.70285	2.13661
'220310'	'MJ2547'	'03_Opto'	10	10	10	2.25	"het"	2.36539	1.86546
'220310'	'MJ2547'	'04_Opto'	10	10	10	2.5	"het"	2.9554	1.04033
'220310'	'MJ2547'	'04_Opto'	10	10	10	2.5	"het"	2.80315	8.74849
'220310'	'MJ2547'	'04_Opto'	10	10	10	2.5	"het"	1.60634	12.1169
'220310'	'MJ2547'	'04_Opto'	10	10	10	2.5	"het"	3.86251	3.16953
'220310'	'MJ2547'	'04_Opto'	10	10	10	2.5	"het"	1.28098	9.80087
'220310'	'MJ2547'	'05_Opto'	10	10	10	2.75	"het"	5.67631	2.11276
'220310'	'MJ2547'	'05_Opto'	10	10	10	2.75	"het"	5.78922	1.96153
'220310'	'MJ2547'	'05_Opto'	10	10	10	2.75	"het"	1.79079	2.02015
'220310'	'MJ2547'	'05_Opto'	10	10	10	2.75	"het"	2.15937	1.49969
'220310'	'MJ2547'	'05_Opto'	10	10	10	2.75	"het"	4.00702	3.59612
'220310'	'MJ2547'	'06_Opto'	10	10	10	3	"het"	15.7866	10.4218
'220310'	'MJ2547'	'06_Opto'	10	10	10	3	"het"	14.6539	6.3153
'220310'	'MJ2547'	'06_Opto'	10	10	10	3	"het"	11.33	2.14711
'220310'	'MJ2547'	'07_Opto'	10	10	10	3.25	"het"	12.6033	8.16134
'220310'	'MJ2547'	'07_Opto'	10	10	10	3.25	"het"	16.5599	7.50759
'220310'	'MJ2547'	'07_Opto'	10	10	10	3.25	"het"	6.48192	13.2114
'220310'	'MJ2547'	'07_Opto'	10	10	10	3.25	"het"	10.7886	4.49122
'220310'	'MJ2547'	'08_Opto'	10	10	10	3.5	"het"	13.912	7.45098
'220310'	'MJ2547'	'08_Opto'	10	10	10	3.5	"het"	2.74572	4.73457
'220310'	'MJ2547'	'08_Opto'	10	10	10	3.5	"het"	6.57743	2.47607
'220310'	'MJ2547'	'08_Opto'	10	10	10	3.5	"het"	10.0795	6.40549
'220310'	'MJ2547'	'09_Opto'	10	10	10	3.75	"het"	2.04919	2.96498
'220310'	'MJ2547'	'09_Opto'	10	10	10	3.75	"het"	10.1156	4.43888
'220310'	'MJ2547'	'10_Opto'	10	10	10	2	"het"	9.2092	6.91192
'220310'	'MJ2547'	'10_Opto'	10	10	10	2	"het"	14.1264	3.54145
'220310'	'MJ2547'	'10_Opto'	10	10	10	2	"het"	0.863878	0.951743
'220310'	'MJ2547'	'10_Opto'	10	10	10	2	"het"	0.332197	0.261303
'220310'	'MJ2547'	'11_Opto'	10	10	10	3	"het"	5.06636	16.4307
'220310'	'MJ2547'	'11_Opto'	10	10	10	3	"het"	4.80573	6.28603
'220310'	'MJ2547'	'12_Opto'	10	10	10	2.25	"het"	13.2748	4.49349
'220310'	'MJ2547'	'12_Opto'	10	10	10	2.25	"het"	12.0994	5.85902
'220310'	'MJ2547'	'13_Opto'	10	10	10	3.75	"het"	9.54294	8.96215
'220322'	'MJ2547'	'01_Opto'	10	10	10	1.5	"het"	2.84475	2.8665
'220322'	'MJ2547'	'01_Opto'	10	10	10	1.5	"het"	6.37649	2.07486
'220322'	'MJ2547'	'01_Opto'	10	10	10	1.5	"het"	7.19415	4.00726
'220322'	'MJ2547'	'01_Opto'	10	10	10	1.5	"het"	1.97341	2.37765
'220322'	'MJ2547'	'02_Opto'	10	10	10	2	"het"	18.7332	6.56203
'220322'	'MJ2547'	'02_Opto'	10	10	10	2	"het"	11.3817	5.00236
'220322'	'MJ2547'	'02_Opto'	10	10	10	2	"het"	16.7899	4.17978
'220322'	'MJ2547'	'02_Opto'	10	10	10	2	"het"	1.76576	0.63411
'220322'	'MJ2547'	'02_Opto'	10	10	10	2	"het"	1.77111	0.529915
'220322'	'MJ2547'	'03_Opto'	10	10	10	2.25	"het"	4.79279	0.713866
'220322'	'MJ2547'	'03_Opto'	10	10	10	2.25	"het"	17.3087	3.73102
'220322'	'MJ2547'	'03_Opto'	10	10	10	2.25	"het"	4.18905	3.18537
'220322'	'MJ2547'	'03_Opto'	10	10	10	2.25	"het"	4.60867	4.56016
'220322'	'MJ2547'	'03_Opto'	10	10	10	2.25	"het"	1.34305	1.22995
'220322'	'MJ2547'	'04_Opto'	10	10	10	2.5	"het"	1.43824	5.09948
'220322'	'MJ2547'	'04_Opto'	10	10	10	2.5	"het"	13.8627	4.05098
'220322'	'MJ2547'	'04_Opto'	10	10	10	2.5	"het"	4.45475	5.35295
'220322'	'MJ2547'	'04_Opto'	10	10	10	2.5	"het"	10.458	5.19962
'220322'	'MJ2547'	'04_Opto'	10	10	10	2.5	"het"	3.81171	1.32333
'220322'	'MJ2547'	'05_Opto'	10	10	10	2.75	"het"	10.4601	2.24196
'220322'	'MJ2547'	'05_Opto'	10	10	10	2.75	"het"	23.7328	4.1701
'220322'	'MJ2547'	'05_Opto'	10	10	10	2.75	"het"	2.63988	0.84009
'220322'	'MJ2547'	'05_Opto'	10	10	10	2.75	"het"	16.1836	7.23143
'220322'	'MJ2547'	'06_Opto'	10	10	10	3	"het"	17.9034	7.13752
'220322'	'MJ2547'	'06_Opto'	10	10	10	3	"het"	12.7006	9.27414
'220322'	'MJ2547'	'07_Opto'	10	10	10	3.25	"het"	11.722	6.63671
'220322'	'MJ2547'	'07_Opto'	10	10	10	3.25	"het"	10.3131	7.52474
'220322'	'MJ2547'	'08_Opto'	10	10	10	3.5	"het"	17.7117	5.43573
'220322'	'MJ2547'	'08_Opto'	10	10	10	3.5	"het"	7.98566	11.0083
'220322'	'MJ2547'	'09_Opto'	10	10	10	3.75	"het"	12.1143	6.59801
'220322'	'MJ2547'	'09_Opto'	10	10	10	3.75	"het"	12.0495	1.19945
'220322'	'MJ2547'	'10_Opto'	10	10	10	4	"het"	10.5724	2.38724
'220322'	'MJ2547'	'10_Opto'	10	10	10	4	"het"	14.5796	4.796
'220322'	'MJ2547'	'11_Opto'	10	10	10	2	"het"	4.9394	1.77772
'220322'	'MJ2547'	'11_Opto'	10	10	10	2	"het"	11.3834	16.8055
'220322'	'MJ2547'	'11_Opto'	10	10	10	2	"het"	10.2669	1.9322
'220322'	'MJ2547'	'11_Opto'	10	10	10	2	"het"	1.26083	1.81554
'220322'	'MJ2547'	'11_Opto'	10	10	10	2	"het"	3.98033	0.4789

## Sheet: Fig. 4i
	Setd5+/+
	Laser (mW)	Decrease	No change	Increase
	0.01	0.6	0.28	0.12
	0.5	0.62	0.2	0.18
	5	0.131579	0.210526	0.657895
	10	0.04375	0	0.95625
	15	0	0.0869565	0.882609
	20	0.0333333	0.0222222	0.944444
					Setd5+/-
					Laser (mW)	Decrease	No change	Increase
					0.01	0.470588	0.294118	0.235294
					0.5	0.684211	0.210526	0.105263
					5	0.6	0.2	0.2
					10	0.481481	0.333333	0.185185
					15	0.444444	0.177778	0.377778
					20	0.321429	0.321429	0.357143

## Sheet: Fig. 4k
	Data from ‘xy_analysis’
	Date	Animal	Reaction time (s)	Contrast (1=98, 2=50, 3=20)	Geno
	'200225'	'GN3956'	1.48333	1	wt
	'200225'	'GN3956'	1.48333	3	wt
	'200225'	'GN3956'	1.65	2	wt
	'200225'	'GN3956'	1.08333	2	wt
	'200225'	'GN3956'	1.7	2	wt
	'200225'	'GN3959'	1.91667	3	het
	'200225'	'GN3959'	1.56667	4	het
	'200225'	'GN4242'	2.98333	3	wt
	'200225'	'GN4242'	1.23333	3	wt
	'200225'	'GN4244'	3.61667	1	het
	'200225'	'GN4468'	3.95	1	wt
	'200225'	'GN4469'	1.73333	3	wt
	'200225'	'GN4469'	1.65	2	wt
	'200225'	'GN4469'	2.71667	2	wt
	'200225'	'GN4469'	3.86667	2	wt
	'200225'	'GN4469'	5.46667	4	wt
	'200225'	'GN4469'	4.58333	1	wt
	'200225'	'GN4469'	3.81667	4	wt
	'200225'	'GN4469'	3.53333	2	wt
	'200225'	'GN4469'	5.45	3	wt
	'200225'	'GN4469'	3.86667	3	wt
	'200225'	'GN4472'	1.98333	2	wt
	'200225'	'GN4472'	4.61667	4	wt
	'200225'	'GN4472'	2.01667	1	wt
	'200225'	'GN4472'	4.9	2	wt
	'200225'	'GN4472'	7.86667	1	wt
	'200225'	'GN4472'	8.96667	4	wt
	'200225'	'GN4472'	3.1	4	wt
	'200225'	'GN4473'	3.48333	4	het
	'200225'	'GN4473'	2.26667	4	het
	'200225'	'GN4473'	4.38333	1	het
	'200225'	'GN4473'	2.33333	1	het
	'200225'	'GN4473'	2.68333	3	het
	'200225'	'GN4473'	9.8	1	het
	'200225'	'GN4473'	6.9	3	het
	'200225'	'GN4473'	8.68333	4	het
	'200225'	'GN4473'	9.05	1	het
	'200225'	'GN4473'	4.58333	3	het
	'200225'	'GN4473'	4.51667	4	het
	'200225'	'GN4473'	5.96667	3	het
	'200225'	'GN4473'	6.8	1	het
	'200211'	'GN6558'	0.9	3	wt
	'200211'	'GN6558'	1.18333	2	wt
	'200211'	'GN6558'	3.16667	2	wt
	'200211'	'GN6558'	1.68333	2	wt
	'200211'	'GN6558'	1.08333	2	wt
	'200211'	'GN6558'	2.81667	3	wt
	'200211'	'GN6558'	0.45	3	wt
	'200211'	'GN6558'	4.28333	3	wt
	'200211'	'GN6558'	2.93333	4	wt
	'200211'	'GN6558'	1.85	4	wt
	'200211'	'GN6558'	2.76667	4	wt
	'200211'	'GN6558'	7.81667	4	wt
	'200211'	'GN6558'	8.75	4	wt
	'200211'	'GN6558'	1.2	1	wt
	'200211'	'GN6558'	2.21667	4	wt
	'200211'	'GN6558'	4.06667	4	wt
	'200211'	'GN6558'	1.81667	3	wt
	'200211'	'GN6558'	4.5	4	wt
	'200211'	'GN6558'	2.91667	4	wt
	'200211'	'GN6558'	1.36667	1	wt
	'200211'	'GN6558'	5.58333	4	wt
	'200211'	'GN6558'	5.93333	1	wt
	'200211'	'GN6558'	9.85	1	wt
	'200211'	'GN6559'	1.26667	4	wt
	'200211'	'GN6559'	0.583333	3	wt
	'200211'	'GN6559'	0.366667	1	wt
	'200211'	'GN6560'	3.61667	4	het
	'200211'	'GN6560'	2.73333	1	het
	'200211'	'GN6560'	8	1	het
	'200211'	'GN6560'	3.43333	1	het
	'200211'	'GN6560'	1.85	1	het
	'200211'	'GN6560'	6.46667	3	het
	'200211'	'GN6560'	4.01667	1	het
	'200211'	'GN6560'	5.46667	4	het
	'200211'	'GN6560'	2.55	1	het
	'200211'	'GN6560'	6.81667	1	het
	'200211'	'GN6560'	4.9	1	het
	'200211'	'GN6560'	2.55	2	het
	'200211'	'GN6560'	1.31667	3	het
	'200211'	'GN6560'	1.61667	3	het
	'200211'	'GN6560'	0.833333	2	het
	'200211'	'GN6562'	2.46667	1	het
	'200211'	'GN6562'	1.43333	3	het
	'200211'	'GN6562'	3.31667	3	het
	'200211'	'GN6562'	1.2	1	het
	'200211'	'GN6562'	3.91667	3	het
	'200211'	'GN6562'	2.71667	4	het
	'200211'	'GN6562'	2.43333	3	het
	'200211'	'GN6562'	5.83333	1	het
	'200211'	'GN6562'	3.46667	1	het
	'200211'	'GN6562'	0.766667	1	het
	'200211'	'GN6610'	1.23333	3	het
	'200211'	'GN6620'	0.15	2	wt
	'200211'	'GN6622'	0.416667	1	wt
	'200512'	'GN7270'	3.66667	1	wt
	'200512'	'GN7270'	0.65	1	wt
	'200512'	'GN7476'	6.21667	2	het
	'200512'	'GN7476'	5.15	1	het
	'200512'	'GN7476'	2.21667	1	het
	'200512'	'GN7476'	1.76667	1	het
	'200512'	'GN7476'	2.36667	1	het
	'200512'	'GN7476'	4.15	2	het
	'200512'	'GN7476'	2.71667	1	het
	'200514'	'GN7614'	1.88333	2	het
	'200514'	'GN7616'	0	1	wt
	'200514'	'GN7616'	0.583333	1	wt
	'200514'	'GN7788'	1.11667	2	wt
	'200514'	'GN7790'	3.16667	2	wt
	'200514'	'GN7790'	3.08333	1	wt
	'210120'	'MJ2159'	3.38333	4	het
	'210120'	'MJ2159'	3.45	1	het
	'210120'	'MJ2159'	4.08333	4	het
	'210120'	'MJ2159'	1.21667	4	het
	'210120'	'MJ2159'	6.33333	3	het
	'210120'	'MJ2159'	4.63333	3	het
	'210120'	'MJ2159'	2.28333	3	het
	'210120'	'MJ2159'	2.38333	1	het
	'210120'	'MJ2159'	1.66667	4	het
	'210120'	'MJ2162'	0	4	het
	'210120'	'MJ2162'	2.4	4	het
	'210120'	'MJ2162'	4.21667	3	het
	'210120'	'MJ2162'	4.16667	3	het
	'210120'	'MJ2162'	2.3	1	het
	'210120'	'MJ2172'	4.26667	4	het
	'210120'	'MJ2172'	4.35	3	het
	'210120'	'MJ2172'	0.783333	4	het
	'210120'	'MJ2172'	1.88333	4	het
	'210120'	'MJ2172'	7.6	4	het
	'210120'	'MJ2172'	0.05	3	het
	'210120'	'MJ2172'	7.46667	3	het
	'210120'	'MJ2172'	1.46667	3	het
	'210120'	'MJ2172'	9.4	3	het
	'210120'	'MJ2172'	2.93333	3	het
	'210120'	'MJ2172'	3.81667	3	het
	'210120'	'MJ2174'	2.91667	1	wt
	'210120'	'MJ2174'	0.216667	1	wt
	'210120'	'MJ2174'	6.56667	4	wt
	'210120'	'MJ2174'	1.88333	1	wt
	'210120'	'MJ2174'	4.48333	4	wt
	'210120'	'MJ2174'	9.01667	4	wt
	'210120'	'MJ2175'	8.58333	4	wt
	'210120'	'MJ2175'	0.266667	1	wt
	'210120'	'MJ2175'	0.3	1	wt
	'210120'	'MJ2175'	0.866667	4	wt
	'210120'	'MJ2179'	0.466667	4	het
	'210120'	'MJ2179'	1.65	4	het
	'210120'	'MJ2179'	1.56667	4	het
	'210120'	'MJ2179'	10	4	het
	'210120'	'MJ2179'	1.48333	4	het
	'210120'	'MJ2311'	9.18333	4	wt
	'210120'	'MJ2311'	0.216667	1	wt
	'210120'	'MJ2311'	1.91667	4	wt
	'210120'	'MJ2311'	3.08333	3	wt
	'210120'	'MJ2311'	0.65	4	wt
	'210120'	'MJ2311'	6.91667	4	wt
	'210120'	'MJ2311'	1.45	1	wt
	'210120'	'MJ2311'	0.366667	1	wt
	'210120'	'MJ2312'	5.26667	4	wt
	'210120'	'MJ2312'	7.9	4	wt
	'210120'	'MJ2312'	3.4	3	wt
	'210120'	'MJ2312'	7.41667	4	wt
	'210120'	'MJ2312'	5.83333	4	wt
	'210120'	'MJ2312'	0.95	1	wt
	'210122'	'MJ2159'	5.35	4	het
	'210122'	'MJ2159'	1.95	4	het
	'210122'	'MJ2159'	1.8	4	het
	'210122'	'MJ2159'	4.36667	3	het
	'210122'	'MJ2172'	5.6	4	het
	'210122'	'MJ2172'	8.58333	4	het
	'210122'	'MJ2172'	0.183333	3	het
	'210122'	'MJ2172'	2.01667	3	het
	'210122'	'MJ2172'	7.5	4	het
	'210122'	'MJ2172'	5.15	4	het
	'210122'	'MJ2172'	5.45	3	het
	'210122'	'MJ2172'	1.4	1	het
	'210122'	'MJ2174'	4.43333	4	wt
	'210122'	'MJ2174'	2.75	4	wt
	'210122'	'MJ2174'	2.81667	3	wt
	'210122'	'MJ2174'	4.91667	3	wt
	'210122'	'MJ2174'	2.65	4	wt
	'210122'	'MJ2174'	3.7	4	wt
	'210122'	'MJ2174'	1.08333	4	wt
	'210122'	'MJ2174'	1.2	1	wt
	'210122'	'MJ2179'	2.81667	3	het
	'210122'	'MJ2179'	8.8	4	het
	'210122'	'MJ2179'	4.85	4	het
	'210122'	'MJ2311'	1.88333	1	wt
	'210122'	'MJ2311'	1.85	1	wt
	'210122'	'MJ2311'	0.533333	1	wt
	'210122'	'MJ2312'	6.56667	4	wt
	'210122'	'MJ2312'	2.93333	4	wt
	'210122'	'MJ2312'	2.93333	4	wt
	'210122'	'MJ2312'	0.916667	4	wt

## Sheet: Fig. 4l
	Setd5+/+
		Decrease	No change	Increase
	20	0.724138	0.137931	0.137931
	50	0.5	0.25	0.25
	98	0.555556	0.037037	0.407407
					Setd5+/-
						Decrease	No change	Increase
					20	0.75	0.1875	0.0625
					50	0.857143	0.0952381	0.047619
					98	0.809524	0.0952381	0.0952381
									Data from ‘xy_analysis’
									Date	Animal	Contrast (1=98, 2=50, 3=20)	Geno	Speed_at	Speed_im
									'200225'	'GN3956'	1	wt	9.8797	16.1458
									'200225'	'GN3956'	3	wt	23.2988	10.4661
									'200225'	'GN3956'	2	wt	16.1079	20.4552
									'200225'	'GN3956'	2	wt	7.39383	14.2037
									'200225'	'GN3956'	2	wt	11.354	5.85288
									'200225'	'GN3959'	3	het	14.566	2.41744
									'200225'	'GN3959'	4	het	5.33895	5.89272
									'200225'	'GN4242'	3	wt	17.7952	8.87011
									'200225'	'GN4242'	3	wt	21.4205	13.1888
									'200225'	'GN4244'	1	het	9.75327	3.93137
									'200225'	'GN4468'	1	wt	19.2479	9.31746
									'200225'	'GN4469'	3	wt	22.6025	6.84439
									'200225'	'GN4469'	2	wt	18.5508	6.77671
									'200225'	'GN4469'	2	wt	17.2373	5.39481
									'200225'	'GN4469'	2	wt	18.5949	4.74288
									'200225'	'GN4469'	4	wt	13.6909	1.76809
									'200225'	'GN4469'	1	wt	11.2077	4.49836
									'200225'	'GN4469'	4	wt	6.0904	15.3435
									'200225'	'GN4469'	2	wt	15.774	2.77804
									'200225'	'GN4469'	3	wt	6.88317	4.77563
									'200225'	'GN4469'	3	wt	3.55438	4.46851
									'200225'	'GN4472'	2	wt	5.14099	7.31462
									'200225'	'GN4472'	4	wt	3.29874	7.7046
									'200225'	'GN4472'	1	wt	3.36076	1.69554
									'200225'	'GN4472'	2	wt	17.8489	4.85745
									'200225'	'GN4472'	1	wt	6.72152	2.96517
									'200225'	'GN4472'	4	wt	10.4921	3.0718
									'200225'	'GN4472'	4	wt	72.0514	33.838
									'200225'	'GN4473'	4	het	20.8171	5.27488
									'200225'	'GN4473'	4	het	6.60577	9.06346
									'200225'	'GN4473'	1	het	10.2402	3.73935
									'200225'	'GN4473'	1	het	16.7103	2.9245
									'200225'	'GN4473'	3	het	21.2007	10.2988
									'200225'	'GN4473'	1	het	6.35613	3.17657
									'200225'	'GN4473'	3	het	5.80166	4.16756
									'200225'	'GN4473'	4	het	10.6528	6.6732
									'200225'	'GN4473'	1	het	0.582314	0.45869
									'200225'	'GN4473'	3	het	7.61969	3.01351
									'200225'	'GN4473'	4	het	13.1027	12.3126
									'200225'	'GN4473'	3	het	19.6911	3.53942
									'200225'	'GN4473'	1	het	8.35797	4.18358
									'200211'	'GN6558'	3	wt	16.6876	20.3131
									'200211'	'GN6558'	2	wt	5.078	10.0616
									'200211'	'GN6558'	2	wt	4.61683	2.27143
									'200211'	'GN6558'	2	wt	8.63011	3.11675
									'200211'	'GN6558'	2	wt	8.86387	4.82966
									'200211'	'GN6558'	3	wt	6.82007	4.29685
									'200211'	'GN6558'	3	wt	8.92912	21.0989
									'200211'	'GN6558'	3	wt	13.6143	2.44333
									'200211'	'GN6558'	4	wt	11.1624	4.38282
									'200211'	'GN6558'	4	wt	5.5394	3.99272
									'200211'	'GN6558'	4	wt	6.89335	2.7193
									'200211'	'GN6558'	4	wt	6.24737	10.1291
									'200211'	'GN6558'	4	wt	21.7528	10.0657
									'200211'	'GN6558'	1	wt	3.05512	1.21259
									'200211'	'GN6558'	4	wt	8.82501	1.64883
									'200211'	'GN6558'	4	wt	12.2976	2.53349
									'200211'	'GN6558'	3	wt	9.87249	1.50093
									'200211'	'GN6558'	4	wt	15.3708	2.98372
									'200211'	'GN6558'	4	wt	1.69338	7.43121
									'200211'	'GN6558'	1	wt	6.7572	2.53303
									'200211'	'GN6558'	4	wt	15.4436	2.94131
									'200211'	'GN6558'	1	wt	4.35003	2.10948
									'200211'	'GN6558'	1	wt	14.0705	2.124
									'200211'	'GN6559'	4	wt	11.7684	13.5451
									'200211'	'GN6559'	3	wt	10.4479	22.8898
									'200211'	'GN6559'	1	wt	14.9608	28.8095
									'200211'	'GN6560'	4	het	13.4888	5.62106
									'200211'	'GN6560'	1	het	16.7831	8.0089
									'200211'	'GN6560'	1	het	8.23137	8.00164
									'200211'	'GN6560'	1	het	5.74298	14.2985
									'200211'	'GN6560'	1	het	0	0
									'200211'	'GN6560'	3	het	11.4454	6.61917
									'200211'	'GN6560'	1	het	8.26116	2.10833
									'200211'	'GN6560'	4	het	9.52547	6.83486
									'200211'	'GN6560'	1	het	13.3882	6.42265
									'200211'	'GN6560'	1	het	10.4455	2.15083
									'200211'	'GN6560'	1	het	22.922	6.98112
									'200211'	'GN6560'	2	het	14.9759	9.4342
									'200211'	'GN6560'	3	het	3.07711	1.42844
									'200211'	'GN6560'	3	het	11.7556	2.47589
									'200211'	'GN6560'	2	het	13.3948	16.4299
									'200211'	'GN6562'	1	het	10.2525	1.52762
									'200211'	'GN6562'	3	het	15.0126	2.91966
									'200211'	'GN6562'	3	het	20.8474	1.67034
									'200211'	'GN6562'	1	het	5.19727	1.43634
									'200211'	'GN6562'	3	het	18.9053	2.31442
									'200211'	'GN6562'	4	het	7.6588	0.32365
									'200211'	'GN6562'	3	het	3.49628	3.99746
									'200211'	'GN6562'	1	het	3.35581	1.39529
									'200211'	'GN6562'	1	het	7.05798	5.17107
									'200211'	'GN6562'	1	het	19.4526	23.5877
									'200211'	'GN6610'	3	het	20.1315	4.93915
									'200211'	'GN6620'	2	wt	8.72089	30.4778
									'200211'	'GN6622'	1	wt	17.0675	45.5626
									'200512'	'GN7270'	1	wt	20.1442	0.639409
									'200512'	'GN7270'	1	wt	16.6668	32.8977
									'200512'	'GN7476'	2	het	0.540767	0.52367
									'200512'	'GN7476'	1	het	12.2772	1.34729
									'200512'	'GN7476'	1	het	11.2024	0.843897
									'200512'	'GN7476'	1	het	10.6682	1.30453
									'200512'	'GN7476'	1	het	13.4944	0.632361
									'200512'	'GN7476'	2	het	0.62416	0.528287
									'200512'	'GN7476'	1	het	18.3094	3.59309
									'200514'	'GN7614'	2	het	9.83475	2.72391
									'200514'	'GN7616'	1	wt	48.0276	30.5482
									'200514'	'GN7616'	1	wt	6.31875	33.4377
									'200514'	'GN7788'	2	wt	7.73925	4.27361
									'200514'	'GN7790'	2	wt	3.53925	2.21469
									'200514'	'GN7790'	1	wt	24.2284	2.59344
									'210120'	'MJ2159'	4	het	2.55023	1.10676
									'210120'	'MJ2159'	1	het	8.754	0.702822
									'210120'	'MJ2159'	4	het	5.05686	0.425319
									'210120'	'MJ2159'	4	het	10.8311	1.67011
									'210120'	'MJ2159'	3	het	9.04574	14.5568
									'210120'	'MJ2159'	3	het	4.13395	2.41
									'210120'	'MJ2159'	3	het	2.37914	1.22505
									'210120'	'MJ2159'	1	het	4.25338	2.05216
									'210120'	'MJ2159'	4	het	1.8694	2.70774
									'210120'	'MJ2162'	4	het	30.8257	14.4165
									'210120'	'MJ2162'	4	het	16.805	13.2874
									'210120'	'MJ2162'	3	het	3.70352	1.82818
									'210120'	'MJ2162'	3	het	17.6364	2.05265
									'210120'	'MJ2162'	1	het	11.8313	1.60068
									'210120'	'MJ2172'	4	het	6.19416	1.06507
									'210120'	'MJ2172'	3	het	7.37122	1.58726
									'210120'	'MJ2172'	4	het	0.810585	27.068
									'210120'	'MJ2172'	4	het	5.12794	1.12771
									'210120'	'MJ2172'	4	het	18.3671	4.84264
									'210120'	'MJ2172'	3	het	20.0749	2.84206
									'210120'	'MJ2172'	3	het	2.23668	1.30002
									'210120'	'MJ2172'	3	het	12.7827	4.59395
									'210120'	'MJ2172'	3	het	13	2.14014
									'210120'	'MJ2172'	3	het	1.31437	1.32362
									'210120'	'MJ2172'	3	het	17.4636	1.55752
									'210120'	'MJ2174'	1	wt	20.8686	1.19202
									'210120'	'MJ2174'	1	wt	7.175	4.81926
									'210120'	'MJ2174'	4	wt	1.39823	1.06729
									'210120'	'MJ2174'	1	wt	14.599	0.927287
									'210120'	'MJ2174'	4	wt	3.3284	1.23359
									'210120'	'MJ2174'	4	wt	16.6396	2.30161
									'210120'	'MJ2175'	4	wt	3.77576	2.50039
									'210120'	'MJ2175'	1	wt	13.0795	33.6671
									'210120'	'MJ2175'	1	wt	17.2198	32.1475
									'210120'	'MJ2175'	4	wt	2.9636	19.3717
									'210120'	'MJ2179'	4	het	16.4625	10.5998
									'210120'	'MJ2179'	4	het	0.817223	0.598019
									'210120'	'MJ2179'	4	het	6.40771	5.28722
									'210120'	'MJ2179'	4	het	11.0258	1.27867
									'210120'	'MJ2179'	4	het	1.27198	0.738533
									'210120'	'MJ2311'	4	wt	6.87795	0.715245
									'210120'	'MJ2311'	1	wt	3.26926	32.0981
									'210120'	'MJ2311'	4	wt	1.00923	1.09378
									'210120'	'MJ2311'	3	wt	2.8186	2.36935
									'210120'	'MJ2311'	4	wt	8.15421	16.5172
									'210120'	'MJ2311'	4	wt	10.8403	1.18879
									'210120'	'MJ2311'	1	wt	6.8448	1.01457
									'210120'	'MJ2311'	1	wt	7.19502	20.2547
									'210120'	'MJ2312'	4	wt	1.12158	0.631808
									'210120'	'MJ2312'	4	wt	1.5297	1.22152
									'210120'	'MJ2312'	3	wt	3.59663	2.68217
									'210120'	'MJ2312'	4	wt	6.10284	1.04239
									'210120'	'MJ2312'	4	wt	1.46751	0.661834
									'210120'	'MJ2312'	1	wt	2.43367	24.4454
									'210122'	'MJ2159'	4	het	13.2466	12.1602
									'210122'	'MJ2159'	4	het	4.44587	0.568595
									'210122'	'MJ2159'	4	het	5.35211	2.84996
									'210122'	'MJ2159'	3	het	17.8554	15.4666
									'210122'	'MJ2172'	4	het	14.3358	1.37528
									'210122'	'MJ2172'	4	het	11.4214	2.65895
									'210122'	'MJ2172'	3	het	13.0615	10.3276
									'210122'	'MJ2172'	3	het	9.78267	0.814685
									'210122'	'MJ2172'	4	het	3.3963	4.48328
									'210122'	'MJ2172'	4	het	4.50369	2.06199
									'210122'	'MJ2172'	3	het	19.1481	4.55039
									'210122'	'MJ2172'	1	het	5.11354	2.07329
									'210122'	'MJ2174'	4	wt	3.03357	1.30623
									'210122'	'MJ2174'	4	wt	8.82484	1.72189
									'210122'	'MJ2174'	3	wt	9.95345	1.32957
									'210122'	'MJ2174'	3	wt	7.68458	25.8508
									'210122'	'MJ2174'	4	wt	13.6892	1.31401
									'210122'	'MJ2174'	4	wt	1.86296	0.996967
									'210122'	'MJ2174'	4	wt	4.30179	2.52009
									'210122'	'MJ2174'	1	wt	1.42976	1.35777
									'210122'	'MJ2179'	3	het	17.0293	6.32006
									'210122'	'MJ2179'	4	het	4.16362	7.51166
									'210122'	'MJ2179'	4	het	15.9565	3.32802
									'210122'	'MJ2311'	1	wt	5.39348	1.20685
									'210122'	'MJ2311'	1	wt	2.34789	1.2344
									'210122'	'MJ2311'	1	wt	9.82646	3.92718
									'210122'	'MJ2312'	4	wt	2.44529	1.54699
									'210122'	'MJ2312'	4	wt	2.52966	0.685695
									'210122'	'MJ2312'	4	wt	6.26516	0.722712
									'210122'	'MJ2312'	4	wt	2.28859	1.20018
