# Supplementary material for: Shared behavioural impairments in visual perception and place avoidance across different autism models are driven by periaqueductal grey hypoexcitability in Setd5 haploinsufficient mice
Source: PLoS Biol. 2024 Jun 10;22(6):e3002668. doi: 10.1371/journal.pbio.3002668 (PMC11216578; doi:10.1371/journal.pbio.3002668)
Supplement: S5 Data — (XLSX) [file pbio.3002668.s017.xlsx]

## Sheet: Fig.5c
Animal	Geno (1=WT)	Cell	Input resistance	Tau	Cm	Resting memo pot
1348	1	1	1.9205	71.8173	37.3951	-55.5898
1348	1	2	0.6945	33.3319	47.9941	-61.3359
1347	2	1	0.586	50.8996	86.8594	-72.315
1347	2	2	0.4485	29.3684	65.4814	-58.9893
1347	2	3	0.5785	36.7519	63.5296	-59.5786
1347	2	4	1.334	96.4908	72.3193	-61.4833
1415	2	1	2.06	75.1599	36.4854	-60.1476
1415	2	2	1.8265	82.6716	45.2623	-59.6581
1415	2	3	1.088	36.8753	33.8927	-53.0933
1414	1	1	0.795	31.8104	40.0131	-61.3174
1414	1	2	2.383	98.6433	41.3946	-62.9772
1414	1	3	1.729	98.4708	56.9524	-70.55
1416	1	1	2.095	124.549	59.4506	-67.9492
1416	1	2	0.888	40.6459	45.7724	-62.7928
1416	1	3	1.4375	60.435	42.0417	-63.0536
1417	2	1	3.644	167.602	45.994	-52.9711
1417	2	2	0.7235	16.9453	23.4213	-62.6541
1992	2	1	1.187	95.5257	80.4766	-57.1116
1992	2	2	1.912	65.8436	34.437	-61.4403
1992	2	3	2.927	130.832	44.6983	-59.6822
1992	2	4	NaN	NaN	NaN	NaN
1992	2	5	NaN	NaN	NaN	NaN
1990	1	1	0.801	46.3108	57.8162	-59.584
1990	1	2	1.12	52.9788	47.3025	-58.4418
1990	1	3	0.963	53.215	55.2596	-66.2058
1990	1	4	0.473	35.0709	74.1457	-68.8505
1938	2	1	NaN	NaN	NaN	NaN
1938	2	2	NaN	NaN	NaN	NaN
1942	2	1	2.0155	87.5848	43.4556	-64.7876
1942	2	2	1.8725	60.6104	32.3687	-60.2295
1942	2	3	1.4875	98.5324	66.2403	-62.2607
1943	1	1	1.352	89.1699	65.9541	-64.0444
1943	1	2	1.5535	93.2419	60.0205	-57.6084
1943	1	3	2.2065	129.368	63.8381	-62.5857
1936	1	1	1.117	72.1997	64.6372	-64.8464
1936	1	2	1.37	91.4856	66.7778	-64.0034
1936	1	3	2.075	73.3505	35.3496	-61.9565
1937	2	1	1.2815	77.6107	60.5624	-62.3086
1937	2	2	1.3445	82.8082	61.5903	-61.6345
1937	2	3	2.0325	129.368	63.6497	-65.2742
2139	2	1	0.845	57.2531	67.7551	-67.1014
4666	2	1	2.13	85.2411	40.0193	-65.7013

## Sheet: Fig. 5d
Setd5+/+ - Spikes per cell
Current ink (A)
0	0	0	0	0	0	0	0	0	0	0	0	0	0	0	0	0	0	0
10	0	15	0	2	0	13	4	0	7	9	6	8	3	5	1	4	1	0
20	3	20	0	8	5	24	15	2	15	20	16	12	16	11	3	11	9	2
30	9	31	0	14	9	34	25	12	24	26	25	19	27	19	7	16	16	5
40	15	41	2	21	16	43	39	18	32	30	31	18	37	26	9	22	22	10
50	21	50	7	28	21	53	47	24	38	35	43	24	47	32	18	27	29	15
60	28	58	11	36	28	61	54	29	43	41	44	24	54	37	20	34	35	20
70	35	66	28	44	33	68	61	34	48	44	50	29	60	45	24	40	41	26
80	43	71	33	51	38	77	70	38	51	47	55	33	64	50	32	45	49	32
90	49	78	36	57	40	84	77	42	54	50	57	25	70	56	39	49	48	37
100	55	82	48	63	43	91	83	49	55	52	60	NaN	73	62	40	52	49	44
110	62	86	49	68	57	98	88	52	57	53	62	NaN	77	64	53	57	56	50
120	66	89	47	75	59	102	94	57	56	56	65	NaN	81	70	55	60	56	57
130	71	93	51	79	63	107	100	64	42	56	67	NaN	82	75	60	63	60	64
140	75	95	59	82	67	109	105	66	27	57	69	NaN	84	78	59	65	65	71
150	78	98	59	90	68	111	110	68	22	58	67	NaN	85	80	58	67	68	76
160	82	98	60	92	70	117	112	68	16	NaN	69	NaN	86	83	NaN	68	70	82
170	85	100	53	93	73	119	116	69	15	NaN	71	NaN	86	85	NaN	NaN	73	88
180	87	98	53	97	75	122	119	66	14	NaN	NaN	NaN	NaN	87	NaN	NaN	73	93
190	89	91	51	100	74	125	121	38	11	NaN	NaN	NaN	NaN	90	NaN	NaN	77	101
200	91	74	46	100	76	127	124	25	10	NaN	NaN	NaN	NaN	91	NaN	NaN	NaN	106
210	93	44	1	102	78	128	126	23	9	NaN	NaN	NaN	NaN	NaN	NaN	NaN	NaN	NaN
220	94	51	NaN	106	77	130	127	22	9	NaN	NaN	NaN	NaN	NaN	NaN	NaN	NaN	NaN
																			Setd5+/- - Spikes per cell
																			Current ink (A)
																			0	0	0	3	0	1	0	0	0	0	0	0	0	0	0	1	0	0	0	0	0	0	0	0	0
																			10	1	9	12	7	7	0	3	5	7	1	4	7	5	0	4	0	0	0	0	6	7	6	12	0
																			20	6	8	27	14	13	4	7	13	13	4	12	15	11	0	7	0	0	0	7	15	15	15	18	0
																			30	11	5	33	21	16	8	17	17	18	9	18	23	16	0	12	0	0	0	10	21	21	21	24	2
																			40	16	4	36	28	23	15	21	22	25	18	25	29	20	0	18	0	0	0	15	19	26	26	25	8
																			50	21	4	46	33	27	21	26	29	31	21	31	34	21	0	15	0	0	0	20	10	32	27	29	11
																			60	27	3	57	36	32	26	34	33	37	30	36	40	26	0	19	1	0	0	25	8	36	28	25	22
																			70	31	3	58	39	39	29	43	36	42	35	40	44	30	0	18	5	0	1	29	NaN	39	14	NaN	34
																			80	37	3	64	39	43	34	45	38	48	28	42	49	31	2	18	9	1	1	33	NaN	41	NaN	NaN	42
																			90	43	2	68	33	48	38	47	38	52	31	44	52	32	5	20	14	7	2	37	NaN	42	NaN	NaN	48
																			100	47	2	41	23	52	43	55	31	58	22	42	56	NaN	9	21	20	7	6	39	NaN	46	NaN	NaN	54
																			110	49	2	73	19	57	47	56	20	63	22	33	58	NaN	14	23	25	8	8	43	NaN	49	NaN	NaN	57
																			120	53	2	73	18	62	50	60	18	67	16	33	62	NaN	21	28	31	6	8	44	NaN	50	NaN	NaN	58
																			130	57	2	72	15	65	54	63	14	71	16	22	64	NaN	28	26	34	5	7	46	NaN	54	NaN	NaN	58
																			140	62	2	48	12	71	57	65	12	75	13	18	67	NaN	38	27	40	5	12	47	NaN	56	NaN	NaN	40
																			150	62	2	23	11	76	60	68	11	78	12	14	70	NaN	43	29	45	NaN	15	50	NaN	58	NaN	NaN	NaN
																			160	65	2	38	10	81	61	68	11	83	12	15	72	NaN	47	34	48	NaN	22	49	NaN	57	NaN	NaN	NaN
																			170	67	2	28	9	86	67	66	10	88	12	12	74	NaN	52	33	52	NaN	20	NaN	NaN	57	NaN	NaN	NaN
																			180	70	2	22	8	90	71	63	9	89	12	12	75	NaN	55	28	58	NaN	27	NaN	NaN	59	NaN	NaN	NaN
																			190	73	2	26	8	96	73	55	9	93	11	9	76	NaN	58	NaN	61	NaN	11	NaN	NaN	59	NaN	NaN	NaN
																			200	75	2	18	9	99	75	44	7	95	9	11	76	NaN	62	NaN	65	NaN	29	NaN	NaN	59	NaN	NaN	NaN
																			210	74	2	25	8	102	76	40	8	98	9	9	75	NaN	65	NaN	NaN	NaN	NaN	NaN	NaN	NaN	NaN	NaN	NaN
																			220	76	2	21	8	108	78	33	7	101	9	8	72	NaN	67	NaN	NaN	NaN	NaN	NaN	NaN	NaN	NaN	NaN	NaN

## Sheet: Fig. 5e
Voltage data per spike - Setd5+/+
-42.7551	-42.7856	-42.7856	-42.7856	-42.7246	-42.6941	-42.6941	-42.7246	-42.6941	-42.7246	-42.7246	-42.6941	-42.7246	-42.7551	-42.6941	-42.6941	-42.6636	-42.6941	-42.6941	-42.7246	-42.6941	-42.6941	-42.7551	-42.7246	-42.6941	-42.6636	-42.6941	-42.6941	-42.7246	-42.7246	-42.7246	-42.7246	-42.7246	-42.6636	-42.6331	-42.6636	-42.6331	-42.6331	-42.6025	-42.6025	-42.6025	-42.572	-42.6025	-42.6025	-42.572	-42.6025	-42.6025	-42.6025	-42.6025	-42.6025
-43.7012	-43.7317	-43.7317	-43.7317	-43.7317	-43.7012	-43.7317	-43.7317	-43.7012	-43.7317	-43.7012	-43.7012	-43.7012	-43.6707	-43.6707	-43.6707	-43.7012	-43.6707	-43.7317	-43.7012	-43.6707	-43.6401	-43.6401	-43.6401	-43.6401	-43.6401	-43.6707	-43.6707	-43.6401	-43.6707	-43.6401	-43.6707	-43.6707	-43.6401	-43.6096	-43.6096	-43.5791	-43.5791	-43.5486	-43.6096	-43.6096	-43.6096	-43.6096	-43.6401	-43.6096	-43.6096	-43.5486	-43.5486	-43.5486	-43.5181
-42.8467	-42.8772	-42.8772	-42.8772	-42.8772	-42.8772	-42.9077	-42.9382	-42.9077	-42.9382	-42.9077	-42.9688	-42.9382	-42.9382	-42.9688	-42.9993	-42.9688	-42.9993	-43.0603	-43.0298	-42.9993	-42.9993	-42.9688	-42.9688	-42.9993	-42.9993	-42.9993	-42.9993	-42.9688	-43.0298	-42.9993	-42.9993	-42.9688	-42.9993	-42.9688	-42.9993	-43.0298	-43.0298	-42.9993	-43.0298	-42.9993	-42.9993	-42.9993	-42.9993	-43.0298	-43.0298	-42.9993	-42.9688	-42.9993	-42.9688
-43.4875	-43.457	-43.4265	-43.4265	-43.4265	-43.457	-43.4265	-43.457	-43.457	-43.4875	-43.4875	-43.4875	-43.4875	-43.4875	-43.457	-43.457	-43.4265	-43.457	-43.4875	-43.4875	-43.4875	-43.5181	-43.4875	-43.5181	-43.4875	-43.4875	-43.457	-43.457	-43.457	-43.4265	-43.4265	-43.457	-43.4875	-43.457	-43.4265	-43.457	-43.4875	-43.457	-43.457	-43.4875	-43.457	-43.457	-43.4265	-43.396	-43.396	-43.396	-43.396	-43.3655	-43.3655	-43.396
-41.1682	-41.1682	-41.1987	-41.1987	-41.1987	-41.1987	-41.1987	-41.1987	-41.1682	-41.1682	-41.1682	-41.1987	-41.1682	-41.1987	-41.1987	-41.2292	-41.2292	-41.2292	-41.2292	-41.2292	-41.1987	-41.2598	-41.2292	-41.2292	-41.1987	-41.1987	-41.1987	-41.1987	-41.1377	-41.1377	-41.1377	-41.1377	-41.1377	-41.1072	-41.1072	-41.0767	-41.0767	-41.0767	-41.0767	-41.1072	-41.1377	-41.1377	-41.1682	-41.1682	-41.1987	-41.1682	-41.1987	-41.1682	-41.1682	-41.1377
-41.9006	-41.8396	-41.8091	-41.8701	-41.8091	-41.8091	-41.7786	-41.8091	-41.8091	-41.8091	-41.8396	-41.8396	-41.8396	-41.8396	-41.8396	-41.8091	-41.8091	-41.7786	-41.7786	-41.7786	-41.8091	-41.7786	-41.7786	-41.748	-41.7175	-41.748	-41.748	-41.7175	-41.7175	-41.6565	-41.687	-41.687	-41.748	-41.748	-41.748	-41.7175	-41.748	-41.748	-41.748	-41.748	-41.7175	-41.7175	-41.687	-41.687	-41.687	-41.7175	-41.687	-41.748	-41.748	-41.7175
-42.8467	-42.8467	-42.8162	-42.8467	-42.8162	-42.8467	-42.8162	-42.7856	-42.7856	-42.8162	-42.8162	-42.7856	-42.7856	-42.7551	-42.7856	-42.7551	-42.7246	-42.7246	-42.7246	-42.6636	-42.6636	-42.6636	-42.6331	-42.6636	-42.6941	-42.6941	-42.6636	-42.6941	-42.6941	-42.6941	-42.6941	-42.7246	-42.6941	-42.6941	-42.6941	-42.6636	-42.6636	-42.6636	-42.6331	-42.6331	-42.6636	-42.6331	-42.6025	-42.6025	-42.6025	-42.6025	-42.6025	-42.572	-42.6025	-42.6331
-41.9006	-41.9006	-41.9006	-41.8396	-41.8396	-41.8396	-41.8396	-41.8396	-41.8396	-41.8396	-41.8091	-41.8701	-41.8396	-41.8396	-41.8091	-41.8396	-41.8396	-41.8701	-41.8701	-41.8396	-41.8396	-41.8701	-41.8396	-41.8091	-41.8396	-41.8396	-41.8091	-41.8396	-41.8091	-41.8091	-41.7786	-41.748	-41.748	-41.748	-41.7175	-41.687	-41.6565	-41.7175	-41.748	-41.748	-41.7175	-41.7175	-41.7175	-41.7786	-41.748	-41.7786	-41.748	-41.7786	-41.748	-41.7175
-47.3938	-47.3938	-47.3633	-47.3633	-47.3633	-47.3938	-47.3633	-47.3938	-47.3938	-47.3938	-47.3633	-47.3328	-47.3633	-47.3328	-47.3328	-47.3633	-47.3328	-47.3633	-47.3633	-47.3328	-47.3328	-47.3633	-47.3328	-47.3328	-47.3633	-47.3633	-47.3633	-47.3328	-47.3633	-47.3938	-47.3938	-47.3938	-47.3633	-47.3328	-47.3328	-47.3633	-47.3328	-47.3328	-47.3328	-47.3328	-47.2717	-47.3022	-47.3022	-47.2717	-47.2717	-47.2717	-47.2717	-47.2717	-47.2717	-47.2412
-46.2341	-46.2036	-46.2341	-46.2646	-46.2341	-46.2341	-46.2341	-46.2341	-46.2341	-46.2341	-46.2341	-46.2646	-46.2341	-46.2646	-46.2646	-46.2646	-46.2646	-46.2646	-46.2036	-46.2341	-46.2341	-46.2036	-46.2036	-46.2341	-46.2036	-46.2036	-46.2341	-46.2036	-46.2341	-46.2036	-46.2341	-46.2036	-46.2036	-46.2036	-46.2036	-46.2036	-46.2036	-46.1731	-46.1731	-46.2036	-46.1731	-46.2036	-46.1731	-46.1731	-46.1731	-46.2036	-46.1731	-46.1731	-46.1426	-46.1426
-44.6777	-44.6777	-44.6472	-44.6777	-44.6472	-44.6167	-44.6167	-44.6167	-44.6167	-44.5862	-44.5862	-44.5862	-44.5862	-44.5862	-44.6167	-44.5862	-44.5557	-44.5862	-44.6167	-44.6167	-44.6472	-44.5862	-44.6472	-44.6472	-44.5862	-44.6167	-44.6472	-44.6472	-44.6777	-44.6777	-44.6472	-44.6777	-44.6167	-44.5862	-44.6167	-44.6167	-44.5862	-44.5862	-44.6167	-44.6167	-44.5862	-44.5862	-44.5862	-44.6167	-44.5862	-44.5862	-44.5557	-44.5862	-44.5557	-44.5251
-46.2646	-46.2646	-46.2646	-46.2341	-46.2341	-46.2341	-46.2341	-46.2646	-46.2341	-46.2341	-46.2341	-46.2341	-46.2036	-46.2036	-46.2036	-46.1731	-46.2036	-46.2036	-46.2036	-46.2341	-46.2036	-46.2036	-46.2341	-46.2036	-46.2341	-46.2646	-46.2036	-46.2341	-46.2341	-46.2036	-46.2036	-46.2036	-46.2341	-46.2036	-46.2341	-46.2646	-46.2341	-46.2341	-46.2341	-46.2341	-46.2646	-46.2341	-46.2341	-46.2341	-46.2646	-46.2341	-46.2036	-46.2036	-46.2036	-46.2036
-46.051	-46.0815	-46.1121	-46.1121	-46.1426	-46.1121	-46.0815	-46.0815	-46.0815	-46.0815	-46.1121	-46.1121	-46.1121	-46.1121	-46.1121	-46.1121	-46.1121	-46.0815	-46.0815	-46.0815	-46.1121	-46.1121	-46.1426	-46.1426	-46.1426	-46.1426	-46.1426	-46.1426	-46.1426	-46.1121	-46.1121	-46.1121	-46.1121	-46.1121	-46.1121	-46.1426	-46.1731	-46.1426	-46.1426	-46.1426	-46.1731	-46.1426	-46.1731	-46.1426	-46.1731	-46.1426	-46.1426	-46.1121	-46.0815	-46.0815
-44.8303	-44.7693	-44.7693	-44.7998	-44.8303	-44.7998	-44.7998	-44.7998	-44.8303	-44.7998	-44.8303	-44.7998	-44.8303	-44.8303	-44.7998	-44.7998	-44.7998	-44.7998	-44.7693	-44.7693	-44.7693	-44.7388	-44.7998	-44.7693	-44.7693	-44.7388	-44.7388	-44.7083	-44.7083	-44.6777	-44.7083	-44.6777	-44.7083	-44.6777	-44.7083	-44.7083	-44.7388	-44.7083	-44.7083	-44.6777	-44.7083	-44.7083	-44.6777	-44.6777	-44.6777	-44.6777	-44.7083	-44.7083	-44.6472	-44.6472
-48.8281	-48.8586	-48.8586	-48.8281	-48.8281	-48.7976	-48.8281	-48.8586	-48.8281	-48.8586	-48.8586	-48.8281	-48.8281	-48.8586	-48.8281	-48.8281	-48.8281	-48.7976	-48.7976	-48.7976	-48.8281	-48.7976	-48.7976	-48.7671	-48.8281	-48.7671	-48.7976	-48.7671	-48.7976	-48.7976	-48.7976	-48.7671	-48.7671	-48.7366	-48.7671	-48.7366	-48.7671	-48.7671	-48.7671	-48.7671	-48.7671	-48.7671	-48.7976	-48.7671	-48.7671	-48.7366	-48.7366	-48.7366	-48.7061	-48.7366
-45.6848	-45.6848	-45.6848	-45.6848	-45.7153	-45.6848	-45.7153	-45.6848	-45.6848	-45.6543	-45.6848	-45.6848	-45.6848	-45.6848	-45.6543	-45.6848	-45.7153	-45.6848	-45.6848	-45.6848	-45.6848	-45.6238	-45.6543	-45.6543	-45.6238	-45.6238	-45.6543	-45.6543	-45.6238	-45.6543	-45.6543	-45.6543	-45.6543	-45.6238	-45.6238	-45.6238	-45.6238	-45.6543	-45.6848	-45.6848	-45.6543	-45.6238	-45.6543	-45.6238	-45.6543	-45.6543	-45.6543	-45.6543	-45.6543	-45.6543
-45.166	-45.105	-45.1355	-45.1355	-45.1355	-45.166	-45.105	-45.1355	-45.166	-45.1355	-45.1355	-45.105	-45.166	-45.1355	-45.105	-45.1355	-45.1355	-45.1355	-45.1355	-45.166	-45.166	-45.166	-45.166	-45.1355	-45.105	-45.0745	-45.1355	-45.105	-45.105	-45.1355	-45.1355	-45.105	-45.0439	-45.0439	-45.0439	-45.0439	-45.0439	-45.0439	-45.0745	-45.0439	-45.0439	-45.105	-45.0745	-45.0439	-45.0134	-45.0134	-44.9829	-44.9829	-44.9829	-44.9829
-47.2107	-47.2412	-47.2412	-47.2107	-47.1802	-47.2107	-47.1802	-47.1802	-47.2107	-47.1802	-47.2107	-47.2107	-47.2107	-47.2107	-47.1802	-47.2107	-47.1802	-47.1802	-47.2107	-47.1802	-47.1497	-47.1497	-47.1497	-47.1802	-47.1802	-47.1802	-47.1497	-47.1802	-47.1497	-47.2107	-47.1802	-47.1802	-47.1802	-47.1802	-47.1802	-47.1802	-47.1497	-47.1802	-47.1802	-47.1497	-47.1497	-47.1191	-47.1191	-47.0581	-47.0276	-47.0276	-46.9971	-46.9666	-46.936	-46.936
-50.9338	-50.9033	-50.9033	-50.9033	-50.9033	-50.9033	-50.8728	-50.8423	-50.8728	-50.8118	-50.8423	-50.8728	-50.8118	-50.8423	-50.8728	-50.9338	-50.9338	-50.8728	-50.9033	-50.9033	-50.9033	-50.9338	-50.9338	-50.8728	-50.9033	-50.8728	-50.9033	-50.8728	-50.8423	-50.8118	-50.8423	-50.8423	-50.8423	-50.8728	-50.8423	-50.8118	-50.8423	-50.8423	-50.8728	-50.8423	-50.8423	-50.8423	-50.8423	-50.8118	-50.8423	-50.8423	-50.8423	-50.8423	-50.8423	-50.8423
-50.0488	-50.0488	-50.0488	-50.0488	-50.0183	-50.0183	-50.0183	-50.0183	-49.9878	-50.0183	-50.0183	-50.0183	-50.0183	-49.9878	-49.9878	-49.9878	-49.9878	-49.9878	-49.9878	-49.9878	-49.9573	-49.9878	-49.9878	-49.9878	-49.9878	-49.9878	-50.0183	-49.9573	-49.9573	-49.9878	-50.0183	-50.0183	-50.0488	-49.9878	-49.9878	-49.9573	-49.9878	-49.9878	-49.9878	-49.9878	-50.0183	-49.9878	-49.9573	-49.9878	-49.9878	-49.9878	-49.9268	-49.9573	-49.9878	-49.9573
-46.1426	-46.0815	-46.0815	-46.0815	-46.0205	-45.99	-45.99	-45.9595	-45.929	-45.8984	-45.8984	-45.8374	-45.8069	-45.8069	-45.8069	-45.7459	-45.7153	-45.6543	-45.6238	-45.5627	-45.5322	-45.5017	-45.5017	-45.4407	-45.4102	-45.3796	-45.3491	-45.3186	-45.2881	-45.2881	-45.1965	-45.166	-45.1355	-45.105	-45.0439	-45.0439	-45.0134	-44.9524	-44.9524	-44.9219	-44.8914	-44.8303	-44.7998	-44.7998	-44.7693	-44.7388	-44.7083	-44.6167	-44.6167	-44.5557
-48.2483	-48.2483	-48.2178	-48.2178	-48.2178	-48.2178	-48.2483	-48.2178	-48.2178	-48.1873	-48.1873	-48.1873	-48.1567	-48.1567	-48.1567	-48.1262	-48.1262	-48.1262	-48.1262	-48.1567	-48.1262	-48.1262	-48.1567	-48.1567	-48.1262	-48.1262	-48.0652	-48.1567	-48.0957	-48.1262	-48.1873	-48.1567	-48.1567	-48.1262	-48.1567	-48.1567	-48.1567	-48.1262	-48.1567	-48.1567	-48.1262	-48.0957	-48.1262	-48.0957	-48.0652	-48.0957	-48.0957	-48.0957	-48.1262	-48.0957
-42.7856	-42.8467	-42.8162	-42.8162	-42.7856	-42.7856	-42.7856	-42.8162	-42.8162	-42.7856	-42.7856	-42.7551	-42.7551	-42.7551	-42.7551	-42.7246	-42.7246	-42.7246	-42.7246	-42.7246	-42.7551	-42.7551	-42.6941	-42.7246	-42.6636	-42.6636	-42.6941	-42.6941	-42.7246	-42.6941	-42.6941	-42.6636	-42.6941	-42.6941	-42.7246	-42.6941	-42.6941	-42.6941	-42.6941	-42.6941	-42.6636	-42.6636	-42.6636	-42.6636	-42.6941	-42.6941	-42.6941	-42.6941	-42.6941	-42.6941
-38.6658	-38.6658	-38.6658	-38.6963	-38.6353	-38.6658	-38.6353	-38.6658	-38.6658	-38.6658	-38.6047	-38.6047	-38.6047	-38.6047	-38.5437	-38.5742	-38.5742	-38.5132	-38.5132	-38.5132	-38.4827	-38.4827	-38.4521	-38.4827	-38.4521	-38.4521	-38.4521	-38.4521	-38.4521	-38.4216	-38.3911	-38.3911	-38.3911	-38.3606	-38.3301	-38.3301	-38.3301	-38.3606	-38.3301	-38.3301	-38.2996	-38.3606	-38.3301	-38.3606	-38.3606	-38.3301	-38.3301	-38.3606	-38.3911	-38.3911
-39.2761	-39.2456	-39.2761	-39.2761	-39.2456	-39.2456	-39.2456	-39.1846	-39.1846	-39.1846	-39.1846	-39.2151	-39.1846	-39.2151	-39.2151	-39.2151	-39.1846	-39.1846	-39.1846	-39.1846	-39.1846	-39.1541	-39.1541	-39.1541	-39.1235	-39.1846	-39.1846	-39.1541	-39.2151	-39.1846	-39.1541	-39.1541	-39.1846	-39.1846	-39.1541	-39.2151	-39.1846	-39.2151	-39.1541	-39.1235	-39.1541	-39.1846	-39.1541	-39.1541	-39.1235	-39.1235	-39.093	-39.093	-39.1235	-39.1235
-51.2695	-51.239	-51.239	-51.2085	-51.2085	-51.239	-51.2085	-51.239	-51.2085	-51.2085	-51.178	-51.2085	-51.2085	-51.2085	-51.2085	-51.2085	-51.178	-51.1475	-51.178	-51.1475	-51.1475	-51.1475	-51.1169	-51.0864	-51.1169	-51.1169	-51.0864	-51.0864	-51.0559	-51.0559	-51.0864	-51.0864	-51.0559	-51.0559	-51.0254	-51.0559	-50.9949	-50.9949	-50.9644	-50.9949	-50.9949	-50.9644	-50.9644	-50.9644	-50.9338	-50.9338	-50.9033	-50.9338	-50.9338	-50.9033
-50.1404	-50.1099	-50.1404	-50.1099	-50.1099	-50.1099	-50.0793	-50.0793	-50.0793	-50.0793	-50.0793	-50.0488	-50.0183	-50.0488	-50.0183	-49.9573	-49.9878	-49.9878	-49.9878	-49.9573	-49.9573	-49.9573	-49.8962	-49.9268	-49.8962	-49.8962	-49.8962	-49.8962	-49.8962	-49.8962	-49.8657	-49.8962	-49.8962	-49.8962	-49.9268	-49.8657	-49.8657	-49.8657	-49.8352	-49.8352	-49.8352	-49.8352	-49.8047	-49.8352	-49.8047	-49.7742	-49.8047	-49.8047	-49.8047	-49.7742
-49.8352	-49.8047	-49.8047	-49.8352	-49.8047	-49.8047	-49.8352	-49.8352	-49.8352	-49.8352	-49.8352	-49.8047	-49.8352	-49.7742	-49.8352	-49.7742	-49.7742	-49.7742	-49.7742	-49.7742	-49.7742	-49.7742	-49.7742	-49.7742	-49.8047	-49.7437	-49.7437	-49.7437	-49.7437	-49.7131	-49.7131	-49.6826	-49.7131	-49.7131	-49.6826	-49.6826	-49.6521	-49.6216	-49.6521	-49.6521	-49.6216	-49.6216	-49.6521	-49.6216	-49.6521	-49.6216	-49.6216	-49.6216	-49.6216	-49.5911
-49.53	-49.4995	-49.4995	-49.53	-49.4995	-49.4995	-49.4995	-49.469	-49.469	-49.469	-49.408	-49.4385	-49.4385	-49.4385	-49.408	-49.408	-49.408	-49.408	-49.408	-49.408	-49.3774	-49.3774	-49.3469	-49.3469	-49.3469	-49.2859	-49.3164	-49.3164	-49.2554	-49.2859	-49.2859	-49.2554	-49.2859	-49.3164	-49.2859	-49.3164	-49.2554	-49.2859	-49.2859	-49.2554	-49.2554	-49.2249	-49.2249	-49.2249	-49.1943	-49.2554	-49.2249	-49.1943	-49.2249	-49.1943
-48.9197	-48.9197	-48.9807	-48.8892	-48.9197	-48.8586	-48.9197	-48.8892	-48.8586	-48.8586	-48.8586	-48.8892	-48.8586	-48.8586	-48.8892	-48.8586	-48.8281	-48.8586	-48.8281	-48.7976	-48.7976	-48.8281	-48.7976	-48.7976	-48.7671	-48.7976	-48.8281	-48.8281	-48.8281	-48.7976	-48.7976	-48.7976	-48.7671	-48.7671	-48.7671	-48.7366	-48.7366	-48.7366	-48.7671	-48.7061	-48.7061	-48.7366	-48.7366	-48.7061	-48.6755	-48.6755	-48.6755	-48.6755	-48.6145	-48.6145
-49.469	-49.469	-49.469	-49.469	-49.469	-49.4385	-49.408	-49.4385	-49.408	-49.3774	-49.408	-49.408	-49.4385	-49.408	-49.3774	-49.3469	-49.3774	-49.3469	-49.3774	-49.3469	-49.3469	-49.3469	-49.3469	-49.3164	-49.3164	-49.2859	-49.2859	-49.2859	-49.2554	-49.2554	-49.2554	-49.2249	-49.2554	-49.2554	-49.2554	-49.2249	-49.2249	-49.2249	-49.1943	-49.1943	-49.2249	-49.1943	-49.1638	-49.1638	-49.1638	-49.1333	-49.1333	-49.1638	-49.1333	-49.1333
-48.9502	-49.0112	-48.9807	-48.9502	-48.9502	-48.9807	-48.9197	-48.9502	-48.9502	-48.9502	-48.9502	-48.9197	-48.9502	-48.9197	-48.8892	-48.9197	-48.9197	-48.8892	-48.8892	-48.8892	-48.8892	-48.8586	-48.8586	-48.8586	-48.8586	-48.8586	-48.8281	-48.8892	-48.8281	-48.8892	-48.8281	-48.8281	-48.8281	-48.8281	-48.8586	-48.8281	-48.8281	-48.8281	-48.7976	-48.8281	-48.7976	-48.7976	-48.7671	-48.7671	-48.7671	-48.7366	-48.7366	-48.7366	-48.7671	-48.7366
-48.4619	-48.4314	-48.4314	-48.4009	-48.4314	-48.4619	-48.4314	-48.4009	-48.4314	-48.4619	-48.4009	-48.4009	-48.4009	-48.4009	-48.4009	-48.3398	-48.3398	-48.3704	-48.3704	-48.3398	-48.3093	-48.3093	-48.3093	-48.2788	-48.2788	-48.2483	-48.2483	-48.2483	-48.2178	-48.2483	-48.1873	-48.1873	-48.2178	-48.2178	-48.1873	-48.1873	-48.1567	-48.1567	-48.1567	-48.1567	-48.1262	-48.1262	-48.1262	-48.0957	-48.0652	-48.0652	-48.0347	-48.0347	-48.0042	-48.0042
-48.7671	-48.7366	-48.7671	-48.7366	-48.7366	-48.7366	-48.7366	-48.7061	-48.7366	-48.7061	-48.7366	-48.7366	-48.7671	-48.7366	-48.7366	-48.7366	-48.7061	-48.7061	-48.7061	-48.7061	-48.7061	-48.6755	-48.645	-48.6755	-48.645	-48.645	-48.6145	-48.6145	-48.6145	-48.584	-48.584	-48.584	-48.584	-48.584	-48.584	-48.5535	-48.5535	-48.523	-48.5535	-48.5535	-48.523	-48.523	-48.523	-48.4924	-48.4924	-48.523	-48.4619	-48.523	-48.4924	-48.4619
-48.0957	-48.0957	-48.0957	-48.0652	-48.0957	-48.0652	-48.0652	-48.0652	-48.0652	-48.0042	-48.0042	-48.0347	-48.0347	-48.0347	-48.0347	-48.0042	-47.9736	-48.0042	-47.9736	-48.0042	-47.9736	-47.9736	-47.9736	-47.9736	-47.9736	-47.9736	-47.9736	-47.9431	-47.9736	-47.9431	-47.9431	-47.9431	-47.9431	-47.9126	-47.9126	-47.9126	-47.9126	-47.9126	-47.9126	-47.9126	-47.8821	-47.8821	-47.8516	-47.8516	-47.8821	-47.821	-47.821	-47.821	-47.821	-47.821
-47.9736	-47.9736	-47.9736	-47.9736	-47.9736	-47.9736	-47.9736	-47.9736	-47.9431	-47.9431	-47.9431	-47.9431	-47.9431	-47.9126	-47.9431	-47.9126	-47.9126	-47.8516	-47.8516	-47.8516	-47.8516	-47.821	-47.8516	-47.8516	-47.8516	-47.8516	-47.8516	-47.821	-47.821	-47.821	-47.821	-47.821	-47.7905	-47.7905	-47.821	-47.821	-47.7905	-47.7905	-47.7905	-47.7905	-47.76	-47.76	-47.76	-47.7295	-47.7295	-47.7295	-47.7295	-47.7295	-47.7295	-47.7295
-47.8516	-47.8821	-47.821	-47.821	-47.821	-47.821	-47.821	-47.821	-47.821	-47.821	-47.7905	-47.7905	-47.7905	-47.76	-47.76	-47.7905	-47.76	-47.76	-47.76	-47.7295	-47.699	-47.76	-47.7295	-47.7905	-47.7295	-47.76	-47.76	-47.76	-47.7295	-47.76	-47.76	-47.76	-47.7295	-47.699	-47.76	-47.7295	-47.7295	-47.699	-47.699	-47.699	-47.699	-47.699	-47.6685	-47.7295	-47.699	-47.699	-47.699	-47.699	-47.699	-47.7295
-48.0957	-48.0347	-48.0652	-48.0347	-48.0042	-48.0042	-48.0042	-48.0042	-48.0042	-48.0042	-48.0042	-48.0042	-47.9736	-47.9736	-47.9736	-47.9126	-47.9736	-47.9431	-47.9431	-47.9431	-47.9126	-47.9431	-47.9126	-47.9126	-47.9126	-47.8821	-47.8821	-47.8516	-47.8516	-47.8516	-47.8516	-47.7905	-47.8516	-47.7905	-47.7905	-47.76	-47.821	-47.7905	-47.7905	-47.76	-47.7905	-47.7905	-47.7905	-47.76	-47.76	-47.76	-47.76	-47.76	-47.699	-47.7295
-48.584	-48.5535	-48.4924	-48.523	-48.5535	-48.5535	-48.523	-48.523	-48.523	-48.4924	-48.523	-48.4924	-48.4924	-48.4924	-48.4924	-48.4924	-48.4924	-48.4924	-48.4924	-48.4924	-48.4619	-48.4619	-48.4619	-48.4314	-48.4314	-48.4314	-48.4314	-48.4314	-48.4314	-48.4314	-48.4009	-48.4009	-48.4314	-48.4009	-48.4314	-48.4314	-48.4314	-48.4009	-48.3704	-48.4009	-48.4009	-48.3704	-48.3704	-48.3704	-48.3704	-48.3704	-48.3704	-48.3398	-48.3704	-48.3093
-47.9431	-47.9431	-47.9126	-47.9126	-47.9126	-47.9126	-47.8821	-47.8821	-47.9126	-47.9126	-47.8821	-47.8821	-47.8821	-47.8821	-47.8516	-47.8516	-47.8516	-47.8821	-47.8821	-47.8516	-47.8516	-47.821	-47.8516	-47.821	-47.8516	-47.7905	-47.821	-47.7905	-47.7905	-47.7905	-47.76	-47.76	-47.76	-47.7295	-47.7905	-47.7295	-47.76	-47.7295	-47.7295	-47.76	-47.699	-47.7905	-47.7295	-47.7295	-47.7295	-47.7295	-47.6685	-47.6685	-47.699	-47.699
-48.0042	-48.0347	-48.0347	-48.0042	-48.0042	-47.9736	-48.0042	-47.9736	-48.0042	-47.9736	-48.0042	-47.9736	-47.9736	-47.9431	-47.9431	-47.9736	-47.9431	-47.9431	-47.9126	-47.9126	-47.9126	-47.8516	-47.8821	-47.8821	-47.8821	-47.8821	-47.8516	-47.8821	-47.821	-47.821	-47.821	-47.8516	-47.821	-47.821	-47.7905	-47.7905	-47.7905	-47.7905	-47.7905	-47.7295	-47.699	-47.7295	-47.7295	-47.7295	-47.6685	-47.699	-47.699	-47.699	-47.699	-47.699
-47.7905	-47.7295	-47.76	-47.7295	-47.7295	-47.7295	-47.699	-47.699	-47.7295	-47.7295	-47.6685	-47.6685	-47.6685	-47.6379	-47.699	-47.6685	-47.6685	-47.6379	-47.6379	-47.6685	-47.6379	-47.6074	-47.6379	-47.6379	-47.6685	-47.6685	-47.6074	-47.6379	-47.6074	-47.6074	-47.6379	-47.6074	-47.5769	-47.6074	-47.6074	-47.5769	-47.5769	-47.5769	-47.5769	-47.5464	-47.6074	-47.5769	-47.5464	-47.5464	-47.5464	-47.5769	-47.5464	-47.5159	-47.5464	-47.5159
-47.76	-47.7905	-47.7295	-47.7295	-47.76	-47.7295	-47.7295	-47.699	-47.7295	-47.699	-47.6685	-47.699	-47.699	-47.699	-47.699	-47.699	-47.6685	-47.6685	-47.6685	-47.699	-47.6685	-47.699	-47.6685	-47.6685	-47.6379	-47.6685	-47.6685	-47.6379	-47.6685	-47.6685	-47.6379	-47.6379	-47.6074	-47.6074	-47.6074	-47.6074	-47.6074	-47.6074	-47.5769	-47.5769	-47.5769	-47.5769	-47.6074	-47.5464	-47.5769	-47.6074	-47.5769	-47.5769	-47.5464	-47.5769
-48.4924	-48.4924	-48.4924	-48.4619	-48.4619	-48.4924	-48.4314	-48.4314	-48.4314	-48.4314	-48.4619	-48.4619	-48.4009	-48.4314	-48.4009	-48.4314	-48.4009	-48.3704	-48.4009	-48.4009	-48.3704	-48.4009	-48.3704	-48.3704	-48.4009	-48.3704	-48.3704	-48.3704	-48.3704	-48.3704	-48.3398	-48.3398	-48.4009	-48.4009	-48.3398	-48.3704	-48.3398	-48.3704	-48.3704	-48.3093	-48.3398	-48.3093	-48.3093	-48.3093	-48.2788	-48.3093	-48.3093	-48.3093	-48.2788	-48.2483
-46.4783	-46.4783	-46.4783	-46.4783	-46.4783	-46.4783	-46.5088	-46.5088	-46.4783	-46.4783	-46.4478	-46.4783	-46.4783	-46.4478	-46.4783	-46.4478	-46.4172	-46.4783	-46.4783	-46.4478	-46.4478	-46.4478	-46.4478	-46.4172	-46.4478	-46.4478	-46.4478	-46.4478	-46.4478	-46.4478	-46.4172	-46.4172	-46.3867	-46.4478	-46.3867	-46.4172	-46.3867	-46.4172	-46.3562	-46.4478	-46.4172	-46.3867	-46.4172	-46.3867	-46.4172	-46.3867	-46.4172	-46.3867	-46.4172	-46.4172
-46.3562	-46.2952	-46.3257	-46.3257	-46.2952	-46.3257	-46.2952	-46.2952	-46.2952	-46.2952	-46.2952	-46.2952	-46.2646	-46.2646	-46.2646	-46.2646	-46.2646	-46.2646	-46.2646	-46.2036	-46.2341	-46.2341	-46.2341	-46.2341	-46.2646	-46.2036	-46.2036	-46.2036	-46.2036	-46.2036	-46.1731	-46.2036	-46.1731	-46.1426	-46.1731	-46.1426	-46.1731	-46.1731	-46.1426	-46.1731	-46.1426	-46.1121	-46.1121	-46.1121	-46.1121	-46.1121	-46.1121	-46.1121	-46.1121	-46.0815
-48.2483	-48.1873	-48.1873	-48.1567	-48.1567	-48.1567	-48.0957	-48.0652	-48.1262	-48.0957	-48.0652	-48.0347	-48.0347	-48.0347	-48.0042	-48.0042	-47.9736	-47.9736	-47.9431	-47.9431	-47.9736	-47.9126	-47.8516	-47.8821	-47.8516	-47.821	-47.821	-47.7905	-47.821	-47.7905	-47.7905	-47.76	-47.76	-47.7295	-47.6685	-47.699	-47.6685	-47.6379	-47.6074	-47.6074	-47.6074	-47.5769	-47.5464	-47.5769	-47.5769	-47.5464	-47.5464	-47.5159	-47.5159	-47.5159
-50.1709	-50.1404	-50.1404	-50.0793	-50.0183	-50.0793	-50.0488	-49.9878	-49.9573	-49.9573	-49.9573	-49.8962	-49.8962	-49.8962	-49.8047	-49.7742	-49.7437	-49.6826	-49.6826	-49.6826	-49.6521	-49.6216	-49.5911	-49.53	-49.5911	-49.5605	-49.4995	-49.4385	-49.4385	-49.4385	-49.408	-49.3469	-49.3774	-49.3164	-49.2859	-49.2554	-49.2859	-49.2249	-49.2249	-49.1943	-49.1333	-49.1333	-49.1333	-49.1028	-49.0723	-49.0723	-49.0112	-48.9807	-48.9807	-48.9807
-46.7224	-46.6919	-46.7224	-46.7224	-46.6919	-46.6614	-46.6614	-46.6309	-46.6309	-46.5393	-45.99	-45.8374	-46.1121	-46.2646	-46.3257	-46.3562	-46.4172	-46.3867	-46.3562	-46.3867	-46.3562	-46.3562	-46.3257	-46.2952	-46.2952	-46.2952	-46.2952	-46.2646	-46.2341	-46.2646	-46.2341	-46.2036	-46.2036	-46.2036	-46.2036	-46.2036	-46.1731	-46.1731	-46.1731	-46.1731	-46.1731	-46.1121	-46.1121	-46.1121	-46.1121	-46.1121	-46.0815	-46.0815	-46.051	-46.051
-46.5393	-46.5393	-46.5088	-46.5088	-46.4783	-46.4783	-46.4172	-46.4783	-46.4478	-46.4478	-46.4478	-46.4172	-46.4172	-46.4172	-46.3867	-46.3562	-46.3562	-46.3257	-46.3257	-46.2952	-46.3257	-46.3257	-46.2646	-46.2646	-46.2341	-46.2036	-46.2341	-46.2341	-46.2036	-46.2341	-46.2036	-46.2341	-46.2036	-46.2036	-46.1731	-46.2036	-46.1121	-46.1121	-46.1121	-46.1121	-46.0815	-46.051	-46.051	-46.051	-46.051	-46.051	-46.0205	-46.0205	-46.0205	-46.0205
-47.7295	-47.699	-47.699	-47.6685	-47.6379	-47.6379	-47.6074	-47.5769	-47.5159	-47.5159	-47.4854	-47.4854	-47.4548	-47.4548	-47.4243	-47.3938	-47.3938	-47.3633	-47.3328	-47.3022	-47.3022	-47.2717	-47.2717	-47.2412	-47.2107	-47.1802	-47.1802	-47.1497	-47.1497	-47.1497	-47.1191	-47.0886	-47.0886	-47.0886	-47.0581	-46.9971	-46.9666	-46.9666	-46.936	-46.936	-46.936	-46.9055	-46.9055	-46.9055	-46.875	-46.8445	-46.8445	-46.7834	-46.7834	-46.7529
-45.8374	-45.8069	-45.8069	-45.7764	-45.7459	-45.7459	-45.7459	-45.7153	-45.7153	-45.7153	-45.6848	-45.6543	-45.6238	-45.6543	-45.6238	-45.5933	-45.5933	-45.5933	-45.5627	-45.5627	-45.5627	-45.5627	-45.5627	-45.5322	-45.5627	-45.5017	-45.5322	-45.5017	-45.5017	-45.4407	-45.4407	-45.4712	-45.4407	-45.4712	-45.4407	-45.4407	-45.4102	-45.3796	-45.3796	-45.3186	-45.3796	-45.3491	-45.3491	-45.3186	-45.3491	-45.3186	-45.3186	-45.2881	-45.2881	-45.2881
-46.0205	-45.99	-45.99	-45.9595	-45.9595	-45.9595	-45.8984	-45.8984	-45.929	-45.8984	-45.8374	-45.8679	-45.8679	-45.8069	-45.8069	-45.8069	-45.7459	-45.7764	-45.7459	-45.7459	-45.7459	-45.7153	-45.6848	-45.7153	-45.7153	-45.6848	-45.6543	-45.6543	-45.6238	-45.6543	-45.6238	-45.5933	-45.5627	-45.5627	-45.5322	-45.5627	-45.5322	-45.5322	-45.5017	-45.5017	-45.4712	-45.4712	-45.4407	-45.4407	-45.4102	-45.4102	-45.4102	-45.4102	-45.3491	-45.3796
-45.2881	-45.2271	-45.1965	-45.2271	-45.1965	-45.1965	-45.166	-45.1355	-45.166	-45.166	-45.105	-45.105	-45.0745	-45.105	-45.0745	-45.0439	-45.0134	-44.9829	-45.0134	-45.0134	-45.0134	-44.9524	-44.9829	-44.9524	-44.9524	-44.9219	-44.8914	-44.8914	-44.8608	-44.8303	-44.8608	-44.8303	-44.8303	-44.7998	-44.7998	-44.7693	-44.7693	-44.7693	-44.7693	-44.7083	-44.6777	-44.7083	-44.6777	-44.7083	-44.6777	-44.6472	-44.6472	-44.6472	-44.6472	-44.6167
-46.051	-46.0205	-46.0205	-45.99	-46.0205	-45.9595	-45.9595	-45.9595	-45.9595	-45.929	-45.929	-45.8984	-45.8984	-45.8984	-45.8679	-45.8679	-45.8984	-45.8679	-45.8069	-45.8069	-45.7764	-45.7764	-45.7764	-45.8069	-45.7764	-45.7459	-45.7153	-45.6848	-45.6848	-45.6543	-45.6543	-45.5933	-45.6238	-45.5933	-45.5933	-45.5627	-45.5627	-45.5933	-45.5322	-45.5322	-45.5322	-45.5017	-45.4712	-45.4712	-45.4712	-45.4407	-45.4407	-45.4102	-45.3796	-45.4102
-46.5698	-46.5393	-46.5698	-46.5393	-46.5698	-46.4783	-46.4783	-46.4783	-46.4478	-46.4172	-46.4172	-46.3867	-46.3867	-46.3562	-46.3562	-46.3257	-46.2952	-46.2646	-46.2646	-46.2341	-46.2646	-46.2036	-46.2036	-46.2036	-46.1731	-46.1426	-46.1426	-46.1121	-46.1121	-46.0815	-46.0815	-46.0205	-46.0205	-46.0205	-46.0205	-45.9595	-45.99	-45.929	-45.8984	-45.8984	-45.8984	-45.8679	-45.8374	-45.8374	-45.7764	-45.7764	-45.7764	-45.7764	-45.7459	-45.7153
-46.936	-46.9055	-46.875	-46.875	-46.875	-46.8445	-46.8445	-46.814	-46.7529	-46.7529	-46.7224	-46.7834	-46.7529	-46.7529	-46.6919	-46.6614	-46.6614	-46.6614	-46.6309	-46.6003	-46.6003	-46.5698	-46.5698	-46.5698	-46.5698	-46.5393	-46.5088	-46.5088	-46.4478	-46.4478	-46.4783	-46.4478	-46.4478	-46.4172	-46.3867	-46.3867	-46.3562	-46.3867	-46.3562	-46.3257	-46.3257	-46.3257	-46.2952	-46.2952	-46.2341	-46.2341	-46.2036	-46.2341	-46.2036	-46.2036
-48.0347	-48.0347	-48.0347	-47.9736	-47.9736	-47.9126	-47.9126	-47.9126	-47.9126	-47.8516	-47.8516	-47.821	-47.821	-47.7905	-47.7905	-47.76	-47.699	-47.699	-47.699	-47.699	-47.6379	-47.6379	-47.6379	-47.6379	-47.6074	-47.5464	-47.5159	-47.5464	-47.5159	-47.4854	-47.4854	-47.4243	-47.4243	-47.4243	-47.3633	-47.3633	-47.3022	-47.3022	-47.3022	-47.2717	-47.2717	-47.2412	-47.2412	-47.2107	-47.1802	-47.1497	-47.1191	-47.1191	-47.1191	-47.1191
-46.1121	-46.1121	-46.0815	-46.0815	-46.0815	-46.051	-46.0205	-45.99	-45.99	-45.99	-45.99	-45.9595	-45.929	-45.929	-45.929	-45.8679	-45.8984	-45.8679	-45.8679	-45.8069	-45.7764	-45.7764	-45.7764	-45.8069	-45.7459	-45.7459	-45.7153	-45.6848	-45.6543	-45.6543	-45.6543	-45.6238	-45.6238	-45.5933	-45.5933	-45.5627	-45.5322	-45.5322	-45.5322	-45.5017	-45.5017	-45.4712	-45.4407	-45.4407	-45.4102	-45.4102	-45.3796	-45.3491	-45.3491	-45.3491
-45.5627	-45.5017	-45.5322	-45.5017	-45.4712	-45.5017	-45.4407	-45.4407	-45.4407	-45.4102	-45.3796	-45.3796	-45.3186	-45.3491	-45.3186	-45.2881	-45.2576	-45.2576	-45.2576	-45.2576	-45.2271	-45.2271	-45.2271	-45.1965	-45.166	-45.1965	-45.1355	-45.1355	-45.105	-45.0439	-45.0439	-45.0134	-45.0439	-45.0439	-44.9829	-44.9829	-44.9829	-44.9524	-44.9524	-44.9524	-44.9219	-44.9219	-44.9219	-44.8914	-44.8914	-44.8608	-44.8608	-44.8608	-44.8303	-44.7998
-44.4336	-44.4031	-44.4031	-44.3726	-44.3726	-44.3726	-44.3726	-44.342	-44.3726	-44.3115	-44.3115	-44.281	-44.2505	-44.2505	-44.2505	-44.22	-44.22	-44.22	-44.1895	-44.22	-44.2505	-44.22	-44.1589	-44.1589	-44.1284	-44.1284	-44.1589	-44.1284	-44.1284	-44.1284	-44.1284	-44.1284	-44.1284	-44.0979	-44.0674	-44.0674	-44.0674	-44.0674	-44.0369	-44.0063	-44.0063	-44.0063	-44.0063	-44.0063	-44.0063	-43.9758	-43.9758	-43.9758	-43.9453	-43.9453
-47.3938	-47.4243	-47.3938	-47.3938	-47.3633	-47.3633	-47.3938	-47.3938	-47.3633	-47.3633	-47.3938	-47.3328	-47.3328	-47.3022	-47.3328	-47.3022	-47.3022	-47.3022	-47.3328	-47.3022	-47.3022	-47.3022	-47.3022	-47.2717	-47.2717	-47.3022	-47.2412	-47.2717	-47.2412	-47.2412	-47.2107	-47.2107	-47.2107	-47.2107	-47.1802	-47.2107	-47.1802	-47.1497	-47.1191	-47.1802	-47.1497	-47.1191	-47.1191	-47.1191	-47.1191	-47.1497	-47.1191	-47.1191	-47.1191	-47.1191
-47.9736	-47.9126	-47.9431	-47.9431	-47.9736	-47.9736	-47.9431	-47.9736	-47.9431	-47.9431	-47.9736	-47.9431	-47.9431	-47.9736	-47.9736	-47.9431	-47.9431	-47.9736	-47.9431	-47.9126	-47.9126	-47.9431	-47.9126	-47.9126	-47.9126	-47.8821	-47.8821	-47.8821	-47.8516	-47.8821	-47.8821	-47.8821	-47.8516	-47.8821	-47.8516	-47.8516	-47.8516	-47.821	-47.7905	-47.821	-47.821	-47.7905	-47.7905	-47.821	-47.821	-47.821	-47.821	-47.7905	-47.7295	-47.76
-46.7529	-46.7529	-46.7529	-46.7529	-46.7529	-46.7224	-46.7529	-46.7224	-46.6919	-46.6919	-46.6919	-46.7224	-46.7224	-46.6919	-46.6919	-46.6919	-46.6919	-46.6919	-46.6614	-46.6919	-46.6919	-46.6614	-46.6919	-46.6919	-46.6614	-46.6309	-46.6309	-46.6309	-46.6309	-46.6309	-46.6309	-46.6309	-46.6003	-46.5698	-46.6003	-46.5698	-46.5698	-46.6003	-46.6003	-46.6003	-46.6003	-46.6003	-46.5698	-46.6003	-46.5698	-46.5698	-46.5393	-46.5393	-46.5698	-46.5393
-45.3491	-45.3796	-45.3491	-45.3796	-45.3186	-45.3491	-45.3491	-45.3491	-45.3186	-45.3186	-45.3186	-45.3186	-45.3186	-45.2881	-45.3186	-45.3186	-45.3186	-45.3186	-45.2881	-45.3186	-45.2881	-45.2271	-45.2881	-45.2271	-45.2576	-45.2271	-45.2271	-45.2271	-45.2271	-45.2271	-45.2271	-45.1965	-45.166	-45.1965	-45.1965	-45.1355	-45.166	-45.1355	-45.166	-45.166	-45.1355	-45.166	-45.1355	-45.1355	-45.1355	-45.1355	-45.1355	-45.1355	-45.0745	-45.105
-45.8374	-45.7764	-45.7764	-45.7764	-45.7764	-45.7764	-45.7459	-45.7764	-45.7459	-45.7459	-45.7764	-45.7764	-45.7459	-45.7459	-45.7459	-45.7153	-45.7153	-45.7153	-45.7153	-45.7153	-45.6848	-45.6848	-45.6848	-45.6848	-45.6848	-45.7153	-45.6848	-45.6848	-45.6848	-45.7153	-45.6848	-45.6543	-45.6848	-45.6543	-45.6543	-45.6543	-45.6238	-45.6238	-45.6238	-45.6238	-45.5933	-45.6238	-45.6238	-45.5933	-45.5933	-45.5627	-45.5322	-45.5322	-45.5322	-45.5322
-44.8608	-44.8608	-44.8914	-44.8608	-44.8608	-44.8608	-44.8608	-44.8608	-44.8608	-44.8608	-44.8608	-44.8608	-44.8608	-44.8914	-44.8914	-44.8914	-44.8608	-44.8303	-44.8608	-44.8303	-44.8608	-44.8608	-44.8608	-44.8914	-44.8914	-44.8914	-44.8608	-44.8608	-44.8608	-44.8303	-44.8303	-44.8608	-44.8608	-44.8608	-44.8608	-44.8608	-44.8608	-44.8303	-44.8303	-44.8608	-44.7998	-44.8303	-44.8608	-44.8608	-44.8608	-44.8608	-44.8608	-44.7998	-44.8608	-44.8608
-44.6777	-44.6777	-44.7083	-44.6777	-44.6777	-44.6777	-44.6167	-44.6472	-44.6777	-44.6167	-44.6777	-44.6167	-44.6472	-44.6167	-44.6167	-44.6167	-44.6167	-44.6167	-44.6167	-44.6167	-44.5862	-44.5862	-44.5862	-44.5862	-44.6167	-44.6167	-44.6167	-44.5557	-44.5862	-44.6167	-44.5862	-44.5862	-44.5862	-44.5862	-44.5557	-44.5557	-44.5557	-44.5557	-44.5862	-44.5557	-44.5557	-44.5557	-44.5557	-44.5251	-44.5557	-44.6167	-44.5862	-44.5557	-44.5862	-44.5557
-45.1965	-45.1965	-45.1965	-45.1965	-45.166	-45.166	-45.1965	-45.166	-45.166	-45.1965	-45.166	-45.1965	-45.166	-45.1355	-45.166	-45.1355	-45.0745	-45.105	-45.105	-45.0745	-45.0745	-45.105	-45.0745	-45.0439	-45.0134	-45.0134	-44.9829	-44.9829	-44.9829	-44.9829	-44.9829	-45.0134	-45.0134	-44.9829	-44.9829	-44.9829	-44.9524	-44.9524	-44.9829	-44.9829	-44.9219	-44.9219	-44.9524	-44.9524	-44.9524	-44.9219	-44.9524	-44.9219	-44.9219	-44.9219
-45.3796	-45.4102	-45.4407	-45.4102	-45.3796	-45.3796	-45.3796	-45.3796	-45.3796	-45.3796	-45.4102	-45.4102	-45.3796	-45.3491	-45.3491	-45.3491	-45.3491	-45.3491	-45.2881	-45.3491	-45.3186	-45.3186	-45.3186	-45.2881	-45.3186	-45.2576	-45.2881	-45.2576	-45.2881	-45.2271	-45.2576	-45.2576	-45.2271	-45.2576	-45.2576	-45.2271	-45.2576	-45.2271	-45.2271	-45.2271	-45.2271	-45.2271	-45.2271	-45.2271	-45.2271	-45.1965	-45.166	-45.166	-45.1965	-45.1965
-45.2576	-45.2271	-45.2271	-45.1965	-45.1965	-45.2271	-45.2271	-45.1965	-45.1965	-45.1965	-45.166	-45.1965	-45.1355	-45.166	-45.1355	-45.166	-45.1355	-45.1355	-45.166	-45.1355	-45.166	-45.166	-45.1355	-45.1355	-45.1355	-45.105	-45.105	-45.1355	-45.105	-45.105	-45.1355	-45.105	-45.0745	-45.105	-45.0745	-45.105	-45.0745	-45.105	-45.0745	-45.105	-45.0745	-45.105	-45.0745	-45.105	-45.105	-45.105	-45.105	-45.0745	-45.105	-45.0745
-45.7153	-45.7153	-45.7459	-45.7459	-45.7459	-45.7153	-45.7153	-45.7459	-45.7459	-45.7153	-45.7153	-45.6848	-45.7153	-45.7459	-45.7153	-45.7459	-45.7153	-45.7153	-45.7153	-45.7153	-45.6848	-45.6848	-45.6848	-45.6848	-45.6848	-45.6848	-45.7153	-45.7153	-45.7153	-45.7153	-45.7153	-45.6848	-45.6848	-45.6848	-45.6848	-45.7153	-45.6543	-45.6543	-45.6543	-45.6848	-45.6238	-45.6543	-45.6238	-45.6543	-45.6238	-45.6238	-45.6238	-45.6238	-45.6238	-45.5627
-47.0886	-47.0886	-47.0886	-47.0886	-47.0886	-47.0581	-47.0581	-47.1191	-47.0886	-47.0886	-47.0886	-47.0276	-47.0581	-47.0276	-47.0276	-47.0581	-47.0886	-47.0581	-47.0886	-47.0581	-47.0276	-47.0276	-46.9971	-46.9971	-46.9971	-46.9666	-46.9666	-46.9666	-46.9666	-46.9666	-46.936	-46.936	-46.9971	-46.936	-46.936	-46.936	-46.9666	-46.936	-46.936	-46.9055	-46.9055	-46.9055	-46.9055	-46.875	-46.936	-46.9055	-46.875	-46.9055	-46.9055	-46.9055
-35.9802	-35.9802	-35.9802	-35.9802	-35.9802	-35.9802	-35.9497	-35.9802	-36.0107	-35.9802	-36.0107	-35.9497	-36.0107	-35.9497	-35.9802	-35.9802	-35.9802	-35.9802	-35.9802	-35.9802	-36.0107	-35.9497	-35.9802	-35.9497	-35.9802	-35.9802	-35.9802	-36.0107	-35.9802	-35.9497	-35.9497	-35.9497	-35.9192	-35.9192	-35.8887	-35.8582	-35.8887	-35.8887	-35.8887	-35.8582	-35.9192	-35.8887	-35.8887	-35.8276	-35.8582	-35.8582	-35.8887	-35.9192	-35.9192	-35.8887
-34.6985	-34.729	-34.729	-34.729	-34.729	-34.7595	-34.729	-34.7595	-34.79	-34.8206	-34.8206	-34.8816	-34.8816	-34.8816	-34.8511	-34.8816	-34.9121	-34.9121	-34.9121	-34.9426	-34.9731	-34.9731	-34.9731	-35.0037	-35.0037	-35.0037	-35.0342	-35.0342	-35.0342	-35.0037	-35.0342	-35.0647	-35.0647	-35.0647	-35.0952	-35.0952	-35.0647	-35.0647	-35.0952	-35.0952	-35.0952	-35.0647	-35.0952	-35.0647	-35.0952	-35.0647	-35.1257	-35.0952	-35.0952	-35.0952
-46.6309	-46.6003	-46.6309	-46.6003	-46.6003	-46.6003	-46.6309	-46.6309	-46.6614	-46.6003	-46.6309	-46.6614	-46.6309	-46.6003	-46.6614	-46.6614	-46.6309	-46.6309	-46.6309	-46.6003	-46.6614	-46.6614	-46.6309	-46.6614	-46.6614	-46.6309	-46.6614	-46.6614	-46.6614	-46.6614	-46.6614	-46.6614	-46.6614	-46.6614	-46.6614	-46.6614	-46.6614	-46.6919	-46.6614	-46.6309	-46.6614	-46.6614	-46.6919	-46.6919	-46.7224	-46.6919	-46.6919	-46.6919	-46.6919	-46.7224
-43.7317	-43.7622	-43.7317	-43.7622	-43.7317	-43.7012	-43.6707	-43.7317	-43.6707	-43.6707	-43.7012	-43.7012	-43.6707	-43.7012	-43.6707	-43.7012	-43.6707	-43.6707	-43.7012	-43.7012	-43.6707	-43.6401	-43.6401	-43.6401	-43.6096	-43.6401	-43.6401	-43.6401	-43.6401	-43.6401	-43.6401	-43.6401	-43.6401	-43.6096	-43.6096	-43.6096	-43.6096	-43.6401	-43.6401	-43.6096	-43.6096	-43.6401	-43.6096	-43.6096	-43.6096	-43.6096	-43.6096	-43.6096	-43.6096	-43.6096
-44.9829	-44.9829	-44.9829	-44.9829	-44.9524	-44.9524	-44.9524	-44.9524	-44.9524	-44.9524	-44.9524	-44.9829	-44.9829	-44.9524	-44.9524	-44.9829	-44.9829	-44.9524	-44.9524	-44.9829	-44.9524	-44.9524	-44.9829	-44.9524	-45.0134	-45.0439	-44.9829	-44.9829	-44.9829	-44.9524	-44.9829	-44.9524	-44.9524	-44.9829	-44.9829	-44.9524	-44.9829	-45.0134	-45.0134	-44.9829	-44.9524	-44.9524	-44.9524	-44.9524	-44.9524	-45.0134	-44.9829	-44.9524	-44.9219	-44.9524
-42.8162	-42.8162	-42.7856	-42.8467	-42.8162	-42.7856	-42.8162	-42.8162	-42.7856	-42.8162	-42.8467	-42.8162	-42.8162	-42.8162	-42.8162	-42.8162	-42.7856	-42.8467	-42.8467	-42.8467	-42.8467	-42.8467	-42.8467	-42.8162	-42.8162	-42.8162	-42.8467	-42.8467	-42.8162	-42.8467	-42.8162	-42.8162	-42.7856	-42.8162	-42.8162	-42.8467	-42.8162	-42.8467	-42.8162	-42.8162	-42.8162	-42.8467	-42.8162	-42.8467	-42.8162	-42.8162	-42.8467	-42.8162	-42.8162	-42.8162
-42.45	-42.4805	-42.4805	-42.4805	-42.4805	-42.4805	-42.511	-42.45	-42.4194	-42.4194	-42.4194	-42.4194	-42.4194	-42.4194	-42.4194	-42.3584	-42.3889	-42.4194	-42.3889	-42.4194	-42.4194	-42.4194	-42.4194	-42.4194	-42.3889	-42.4194	-42.4194	-42.4194	-42.3889	-42.3889	-42.3889	-42.3584	-42.3889	-42.3584	-42.3889	-42.3279	-42.3584	-42.3584	-42.3584	-42.3584	-42.3584	-42.2974	-42.3584	-42.3279	-42.3279	-42.3279	-42.3279	-42.3279	-42.3279	-42.3279
-44.3726	-44.3726	-44.4031	-44.3726	-44.3726	-44.3726	-44.3115	-44.342	-44.3726	-44.342	-44.342	-44.342	-44.3115	-44.3115	-44.342	-44.342	-44.3115	-44.342	-44.3115	-44.281	-44.281	-44.2505	-44.0674	-43.9453	-43.9758	-44.1284	-44.1284	-44.1589	-44.1284	-44.1895	-44.1589	-44.1589	-44.1589	-44.1284	-44.1284	-44.0979	-44.1589	-44.1589	-44.0979	-44.0979	-44.0979	-44.1284	-44.0979	-44.1284	-44.1284	-44.1284	-44.0979	-44.0979	-44.0674	-44.0674
-42.3889	-42.3889	-42.3889	-42.3889	-42.3889	-42.4194	-42.3889	-42.3889	-42.4194	-42.4194	-42.3584	-42.3889	-42.3889	-42.3584	-42.3889	-42.3889	-42.3584	-42.3279	-42.3279	-42.3584	-42.3584	-42.3584	-42.3279	-42.3279	-42.3584	-42.3584	-42.3584	-42.3584	-42.3279	-42.3584	-42.3279	-42.3279	-42.3584	-42.3584	-42.2974	-42.2974	-42.3279	-42.2974	-42.2974	-42.3279	-42.2974	-42.2974	-42.3279	-42.2974	-42.2974	-42.3279	-42.2974	-42.2974	-42.2974	-42.2974
-42.0227	-42.0532	-42.0532	-42.0532	-42.0532	-42.0532	-42.0837	-42.0837	-42.0837	-42.0837	-42.0532	-42.0837	-42.0837	-42.0837	-42.0532	-42.0532	-42.0532	-42.0837	-42.0837	-42.0532	-42.0837	-42.0837	-42.0837	-42.0532	-42.0532	-42.0837	-42.0837	-42.0532	-42.0532	-42.0532	-42.0837	-42.0532	-42.0227	-42.0532	-42.0837	-42.0837	-42.0532	-42.0837	-42.0532	-42.0532	-42.0532	-42.0837	-42.0837	-42.0837	-42.0837	-42.0532	-42.0837	-42.0837	-42.1143	-42.0837
-49.5911	-49.5911	-49.5911	-49.5605	-49.5911	-49.5605	-49.5605	-49.5605	-49.5605	-49.5605	-49.5605	-49.4995	-49.4995	-49.469	-49.469	-49.4995	-49.469	-49.4385	-49.4385	-49.408	-49.408	-49.3774	-49.3469	-49.3469	-49.3164	-49.3774	-49.3774	-49.3469	-49.3469	-49.3469	-49.3164	-49.2859	-49.2859	-49.2554	-49.2554	-49.2554	-49.2554	-49.2554	-49.2249	-49.1943	-49.1638	-49.1943	-49.1638	-49.1333	-49.1333	-49.1028	-49.0723	-49.0417	-49.0417	-49.0112
-48.1567	-48.1262	-48.1567	-48.1262	-48.1567	-48.1567	-48.1262	-48.1262	-48.1262	-48.0957	-48.0957	-48.0957	-48.1567	-48.1262	-48.0957	-48.1262	-48.0957	-48.0957	-48.0957	-48.0957	-48.0652	-48.0957	-48.1262	-48.0957	-48.0652	-48.0957	-48.0652	-48.0652	-48.0957	-48.0652	-48.0652	-48.0957	-48.0957	-48.0957	-48.0957	-48.0957	-48.0652	-48.0652	-48.0652	-48.0652	-48.0042	-48.0652	-48.0652	-48.0957	-48.0957	-48.0957	-48.1262	-48.1262	-48.1262	-48.1262
-46.5088	-46.5088	-46.4783	-46.4783	-46.5393	-46.5088	-46.5088	-46.5393	-46.5088	-46.5088	-46.5088	-46.5088	-46.5088	-46.5088	-46.5088	-46.5088	-46.5088	-46.5088	-46.5088	-46.5088	-46.5393	-46.5088	-46.5393	-46.5088	-46.5088	-46.5698	-46.5393	-46.4783	-46.5088	-46.5088	-46.5088	-46.5088	-46.5088	-46.5088	-46.5088	-46.5088	-46.4478	-46.4783	-46.4783	-46.4783	-46.4478	-46.4478	-46.4172	-46.4172	-46.4478	-46.4172	-46.3867	-46.3867	-46.3867	-46.3867
-45.5322	-45.5017	-45.5017	-45.5322	-45.5017	-45.5017	-45.5017	-45.4712	-45.4712	-45.4712	-45.4407	-45.4407	-45.4102	-45.4407	-45.4407	-45.4712	-45.4407	-45.4407	-45.4102	-45.4407	-45.4102	-45.3796	-45.3796	-45.3796	-45.4102	-45.3491	-45.3491	-45.3491	-45.3491	-45.3186	-45.3186	-45.3186	-45.3186	-45.2881	-45.2576	-45.2576	-45.2881	-45.2271	-45.2271	-45.2271	-45.2271	-45.2271	-45.2271	-45.1965	-45.1965	-45.166	-45.1355	-45.105	-45.105	-45.1355
-45.6238	-45.6238	-45.6543	-45.5933	-45.6238	-45.5933	-45.6238	-45.6543	-45.6543	-45.6238	-45.6543	-45.6238	-45.6543	-45.6848	-45.6238	-45.6543	-45.6543	-45.6848	-45.6848	-45.6543	-45.6238	-45.6543	-45.7153	-45.6848	-45.7153	-45.6848	-45.6543	-45.6848	-45.7459	-45.7153	-45.7153	-45.7153	-45.7153	-45.7153	-45.7153	-45.7153	-45.6848	-45.6848	-45.6543	-45.6848	-45.6848	-45.6848	-45.7153	-45.7153	-45.7153	-45.7153	-45.6848	-45.6848	-45.7153	-45.7153
-45.8374	-45.8984	-45.8679	-45.8679	-45.8679	-45.8984	-45.8679	-45.8374	-45.8374	-45.8679	-45.8679	-45.8679	-45.8679	-45.8679	-45.8984	-45.8984	-45.8984	-45.8984	-45.8984	-45.8984	-45.8679	-45.8984	-45.8984	-45.929	-45.8984	-45.8679	-45.8984	-45.929	-45.8984	-45.8984	-45.929	-45.8984	-45.8679	-45.8984	-45.8679	-45.8679	-45.8679	-45.8679	-45.8984	-45.8679	-45.929	-45.8984	-45.8679	-45.8984	-45.8984	-45.8679	-45.8679	-45.8374	-45.8069	-45.8374
-43.7622	-43.7622	-43.7317	-43.7622	-43.7927	-43.7622	-43.7622	-43.7927	-43.7927	-43.7927	-43.7927	-43.7927	-43.7927	-43.8232	-43.7927	-43.7927	-43.7927	-43.7927	-43.8232	-43.7927	-43.8232	-43.7927	-43.8232	-43.7927	-43.8232	-43.7927	-43.8232	-43.7927	-43.7927	-43.7927	-43.7927	-43.7927	-43.7927	-43.8232	-43.7927	-43.7927	-43.7927	-43.8232	-43.8232	-43.8232	-43.8538	-43.8538	-43.8843	-43.9148	-43.8843	-43.8843	-43.8843	-43.9453	-43.9758	-43.9148
-44.4336	-44.4336	-44.4031	-44.4031	-44.4336	-44.4641	-44.4641	-44.4641	-44.4641	-44.4336	-44.4641	-44.4641	-44.4641	-44.4946	-44.4641	-44.4946	-44.4336	-44.4946	-44.4641	-44.4946	-44.4946	-44.5251	-44.5251	-44.5251	-44.5251	-44.4946	-44.4946	-44.5557	-44.5557	-44.5251	-44.5251	-44.5251	-44.5251	-44.4946	-44.5251	-44.4946	-44.4946	-44.4946	-44.4946	-44.4946	-44.4641	-44.4946	-44.4946	-44.4641	-44.4641	-44.4946	-44.4641	-44.4946	-44.4946	-44.4946
-47.1191	-47.1191	-47.0886	-47.0886	-47.0886	-47.0886	-47.0886	-47.0581	-47.0886	-47.0886	-47.0886	-47.0886	-47.0886	-47.1191	-47.0886	-47.0886	-47.1497	-47.1191	-47.1191	-47.1191	-47.1191	-47.1191	-47.1497	-47.1191	-47.1497	-47.1497	-47.1191	-47.1191	-47.1191	-47.1191	-47.1497	-47.1497	-47.1497	-47.1497	-47.1497	-47.0886	-47.0886	-47.1191	-47.0886	-47.1191	-47.0886	-47.0581	-47.0276	-47.0581	-46.9971	-47.0276	-47.0276	-46.9971	-47.0276	-47.0276
-47.7905	-47.7905	-47.7905	-47.76	-47.76	-47.7905	-47.76	-47.7905	-47.76	-47.7295	-47.76	-47.76	-47.7295	-47.76	-47.7295	-47.699	-47.699	-47.7295	-47.7295	-47.7295	-47.7295	-47.7295	-47.699	-47.7295	-47.699	-47.7295	-47.7295	-47.7295	-47.7295	-47.699	-47.7295	-47.7295	-47.7295	-47.7295	-47.7295	-47.7295	-47.76	-47.76	-47.76	-47.76	-47.699	-47.7295	-47.76	-47.76	-47.7295	-47.699	-47.699	-47.6685	-47.699	-47.699
-46.875	-46.875	-46.875	-46.875	-46.9055	-46.8445	-46.875	-46.814	-46.875	-46.814	-46.8445	-46.814	-46.814	-46.814	-46.8445	-46.814	-46.814	-46.814	-46.814	-46.7834	-46.7834	-46.7834	-46.7834	-46.7834	-46.814	-46.7834	-46.814	-46.7529	-46.7834	-46.7529	-46.7834	-46.7834	-46.7834	-46.7529	-46.7529	-46.7529	-46.7224	-46.7224	-46.7224	-46.7224	-46.7224	-46.7834	-46.7224	-46.7224	-46.7529	-46.7224	-46.7224	-46.7529	-46.7529	-46.7224
-46.875	-46.875	-46.875	-46.8445	-46.875	-46.875	-46.875	-46.875	-46.875	-46.9055	-46.875	-46.9055	-46.875	-46.9055	-46.8445	-46.8445	-46.9055	-46.875	-46.9055	-46.9055	-46.9055	-46.9055	-46.9055	-46.875	-46.875	-46.9055	-46.875	-46.9055	-46.9055	-46.875	-46.9055	-46.936	-46.875	-46.875	-46.9055	-46.9055	-46.9055	-46.9055	-46.9055	-46.875	-46.875	-46.875	-46.9055	-46.875	-46.9055	-46.9055	-46.875	-46.875	-46.875	-46.875
-46.5698	-46.5698	-46.6003	-46.6309	-46.5698	-46.6003	-46.5393	-46.6003	-46.6003	-46.5698	-46.6003	-46.6003	-46.6003	-46.6003	-46.6003	-46.5088	-46.5393	-46.5393	-46.5393	-46.5393	-46.5393	-46.6003	-46.5698	-46.5698	-46.5698	-46.6003	-46.5698	-46.5698	-46.6003	-46.6003	-46.6003	-46.6003	-46.5698	-46.6003	-46.6003	-46.6003	-46.6003	-46.6003	-46.5698	-46.6003	-46.6003	-46.5698	-46.6614	-46.6614	-46.6614	-46.6309	-46.6309	-46.6003	-46.6003	-46.6309
-45.8374	-45.7764	-45.7764	-45.8069	-45.7459	-45.7153	-45.7459	-45.7459	-45.7459	-45.7764	-45.7459	-45.7459	-45.7459	-45.7459	-45.7459	-45.7459	-45.7153	-45.7459	-45.7153	-45.7459	-45.7764	-45.7764	-45.7459	-45.7459	-45.7459	-45.7153	-45.6848	-45.6848	-45.7153	-45.7153	-45.6543	-45.6848	-45.7459	-45.7764	-45.7153	-45.7153	-45.7459	-45.7459	-45.7153	-45.7153	-45.7153	-45.6848	-45.7153	-45.7153	-45.7153	-45.6848	-45.6848	-45.6848	-45.6543	-45.6238
-46.7834	-46.814	-46.814	-46.814	-46.814	-46.814	-46.814	-46.814	-46.7834	-46.814	-46.8445	-46.8445	-46.7834	-46.7834	-46.7834	-46.7834	-46.7834	-46.7834	-46.7529	-46.7529	-46.7834	-46.7529	-46.7834	-46.7529	-46.7529	-46.7834	-46.7834	-46.7529	-46.7529	-46.7529	-46.7529	-46.7224	-46.7224	-46.7529	-46.7224	-46.6919	-46.7529	-46.7529	-46.7529	-46.7529	-46.7529	-46.7224	-46.6919	-46.7529	-46.7224	-46.7224	-46.6919	-46.6614	-46.6919	-46.7224
-46.3562	-46.3562	-46.3257	-46.3562	-46.3867	-46.3562	-46.3562	-46.3562	-46.3562	-46.3562	-46.3257	-46.2952	-46.3257	-46.3562	-46.3257	-46.3257	-46.3562	-46.3257	-46.3257	-46.2646	-46.2952	-46.2952	-46.2952	-46.2952	-46.2952	-46.2952	-46.1426	-45.99	-45.99	-46.0205	-46.0815	-46.0815	-46.1121	-46.0815	-46.1121	-46.1121	-46.1121	-46.1426	-46.1426	-46.1731	-46.2036	-46.1731	-46.2036	-46.2341	-46.2036	-46.1731	-46.2036	-46.2341	-46.2341	-46.2036
-46.7224	-46.7224	-46.7224	-46.7224	-46.7224	-46.6614	-46.6614	-46.6919	-46.6614	-46.6309	-46.6919	-46.6614	-46.6614	-46.6919	-46.6309	-46.6614	-46.6003	-46.6309	-46.6309	-46.6003	-46.6003	-46.6309	-46.6614	-46.6614	-46.6614	-46.6614	-46.6614	-46.6614	-46.6614	-46.6309	-46.6614	-46.6309	-46.6614	-46.6309	-46.6309	-46.6003	-46.6309	-46.6003	-46.6309	-46.6003	-46.6003	-46.6309	-46.5698	-46.5698	-46.5698	-46.6309	-46.5698	-46.6003	-46.6003	-46.5698
-47.7905	-47.76	-47.76	-47.7295	-47.7295	-47.7295	-47.7295	-47.6685	-47.699	-47.6379	-47.6685	-47.6685	-47.6379	-47.6074	-47.5769	-47.5769	-47.5464	-47.5464	-47.5769	-47.5464	-47.5464	-47.5464	-47.5159	-47.5159	-47.5159	-47.4854	-47.4854	-47.4243	-47.4548	-47.4854	-47.4243	-47.4548	-47.4243	-47.4548	-47.4243	-47.4243	-47.4243	-47.4243	-47.3938	-47.3633	-47.3938	-47.3938	-47.3633	-47.3633	-47.3328	-47.3328	-47.3328	-47.3328	-47.3633	-47.3328
-46.8445	-46.8445	-46.8445	-46.814	-46.814	-46.7834	-46.7834	-46.814	-46.8445	-46.814	-46.814	-46.7834	-46.814	-46.814	-46.8445	-46.814	-46.8445	-46.8445	-46.814	-46.7834	-46.814	-46.814	-46.814	-46.814	-46.7834	-46.7529	-46.7529	-46.7834	-46.814	-46.7224	-46.7529	-46.7224	-46.7529	-46.7529	-46.7529	-46.7529	-46.7529	-46.7529	-46.7529	-46.7834	-46.7529	-46.7224	-46.7529	-46.7529	-46.7529	-46.7529	-46.7529	-46.7224	-46.7529	-46.7224
-46.3257	-46.3562	-46.3257	-46.3257	-46.3562	-46.3562	-46.3867	-46.3562	-46.3562	-46.3257	-46.3562	-46.3562	-46.3562	-46.3257	-46.3562	-46.3257	-46.3257	-46.3257	-46.3562	-46.3257	-46.3257	-46.3257	-46.3257	-46.3257	-46.2952	-46.2952	-46.2646	-46.2646	-46.2341	-46.2646	-46.2646	-46.2952	-46.2646	-46.2952	-46.2646	-46.2952	-46.2952	-46.2646	-46.2952	-46.3257	-46.2646	-46.2952	-46.2952	-46.2341	-46.2646	-46.2646	-46.2646	-46.2646	-46.2952	-46.2952
-47.4548	-47.4548	-47.4548	-47.4243	-47.4548	-47.4548	-47.4548	-47.4243	-47.4243	-47.4548	-47.4243	-47.4548	-47.4243	-47.3938	-47.3938	-47.3938	-47.3938	-47.4243	-47.4243	-47.4243	-47.4548	-47.4243	-47.4243	-47.3633	-47.3938	-47.3938	-47.3938	-47.4243	-47.4243	-47.4243	-47.3938	-47.4243	-47.3633	-47.3938	-47.3938	-47.3633	-47.3938	-47.3633	-47.3938	-47.3633	-47.3328	-47.3328	-47.3328	-47.3633	-47.3328	-47.3633	-47.3328	-47.3633	-47.3328	-47.3633
-45.8374	-45.8069	-45.8069	-45.7764	-45.8069	-45.7764	-45.7764	-45.7764	-45.7459	-45.7764	-45.8069	-45.8069	-45.7764	-45.8069	-45.8069	-45.7764	-45.8069	-45.7153	-45.7459	-45.7764	-45.7459	-45.7459	-45.7459	-45.7764	-45.7459	-45.7459	-45.7153	-45.7459	-45.7153	-45.6543	-45.6848	-45.6543	-45.6543	-45.6543	-45.6238	-45.6543	-45.6543	-45.6238	-45.5933	-45.5933	-45.5933	-45.5933	-45.5933	-45.5933	-45.6238	-45.6238	-45.5933	-45.6238	-45.6238	-45.6238
-43.396	-43.396	-43.3655	-43.396	-43.396	-43.3655	-43.335	-43.3044	-43.3044	-43.3655	-43.3655	-43.335	-43.3655	-43.3655	-43.335	-43.3655	-43.3655	-43.3655	-43.3655	-43.396	-43.396	-43.335	-43.3655	-43.3655	-43.3655	-43.396	-43.3655	-43.3655	-43.3655	-43.335	-43.3655	-43.3655	-43.3655	-43.3655	-43.396	-43.3655	-43.3655	-43.335	-43.335	-43.335	-43.3655	-43.396	-43.3655	-43.3655	-43.3655	-43.3655	-43.335	-43.396	-43.396	-43.335
-43.2739	-43.2739	-43.2434	-43.2129	-43.2434	-43.2434	-43.2129	-43.1519	-43.1824	-43.1213	-43.1519	-43.1824	-43.1519	-43.1519	-43.2129	-43.2434	-43.1824	-43.2129	-43.2129	-43.2434	-43.2434	-43.2129	-43.1519	-43.1519	-43.1519	-43.1519	-43.1519	-43.1213	-43.1519	-43.1824	-43.2129	-43.2129	-43.1824	-43.1519	-43.1519	-43.1213	-43.1519	-43.1519	-43.0908	-43.0908	-43.1213	-43.0603	-43.0908	-43.0908	-43.0603	-43.0603	-43.0298	-43.0603	-43.0298	-43.0298
-42.5415	-42.572	-42.6025	-42.572	-42.5415	-42.572	-42.572	-42.6025	-42.572	-42.572	-42.572	-42.6025	-42.572	-42.6025	-42.572	-42.5415	-42.572	-42.572	-42.572	-42.572	-42.572	-42.5415	-42.511	-42.5415	-42.5415	-42.511	-42.5415	-42.5415	-42.5415	-42.5415	-42.5415	-42.572	-42.572	-42.5415	-42.5415	-42.511	-42.511	-42.511	-42.5415	-42.511	-42.511	-42.511	-42.511	-42.511	-42.4805	-42.511	-42.572	-42.5415	-42.5415	-42.511
-43.0908	-43.0908	-43.0603	-43.0908	-43.0908	-43.0908	-43.0908	-43.0298	-43.0603	-42.9993	-43.0298	-42.9993	-43.0603	-42.9993	-43.0298	-43.0298	-42.9993	-42.9993	-42.9993	-43.0298	-42.9993	-43.0298	-42.9688	-42.9993	-43.0298	-42.9688	-42.9688	-42.9688	-42.9993	-42.9688	-42.9077	-42.9688	-42.9382	-42.9382	-42.9382	-42.9382	-42.9077	-42.9382	-42.9382	-42.9993	-42.9688	-42.9688	-42.9688	-42.9688	-42.9993	-42.9382	-42.9382	-42.9688	-42.9993	-42.9993
-41.4124	-41.3818	-41.4124	-41.4124	-41.3513	-41.3818	-41.3513	-41.4124	-41.4429	-41.3818	-41.3818	-41.3513	-41.4124	-41.3818	-41.3818	-41.3513	-41.4124	-41.3818	-41.3818	-41.3513	-41.3818	-41.3818	-41.3818	-41.3818	-41.3818	-41.3513	-41.3513	-41.3818	-41.3818	-41.3513	-41.3208	-41.3818	-41.3208	-41.3208	-41.3513	-41.3513	-41.3513	-41.3513	-41.3513	-41.3208	-41.3208	-41.3208	-41.3208	-41.3513	-41.3513	-41.3513	-41.3513	-41.3513	-41.3513	-41.3513
-42.9382	-42.9688	-42.9688	-42.9382	-42.9688	-42.9688	-42.9993	-42.9382	-42.9993	-42.9688	-42.9993	-42.9993	-42.9688	-42.9993	-42.9688	-42.9382	-42.9382	-42.9382	-42.9382	-42.9382	-42.8772	-42.9077	-42.8772	-42.8772	-42.8772	-42.8772	-42.8467	-42.8467	-42.8772	-42.8467	-42.8772	-42.8772	-42.9077	-42.8772	-42.8467	-42.8467	-42.8162	-42.8162	-42.8467	-42.8162	-42.7856	-42.7856	-42.7551	-42.7856	-42.7551	-42.7551	-42.7551	-42.7551	-42.7551	-42.7551
-42.1753	-42.1753	-42.1753	-42.1753	-42.1448	-42.1143	-42.1143	-42.1448	-42.1448	-42.1448	-42.1143	-42.1448	-42.1143	-42.1448	-42.1143	-42.1143	-42.1143	-42.1143	-42.1143	-42.0837	-42.0837	-42.0837	-42.0532	-42.0837	-42.1143	-42.1143	-42.0837	-42.1448	-42.1143	-42.1448	-42.1448	-42.1143	-42.0837	-42.1143	-42.1448	-42.1448	-42.1448	-42.1143	-42.1448	-42.1143	-42.1448	-42.1143	-42.1448	-42.0837	-42.0837	-42.0837	-42.1143	-42.1448	-42.1143	-42.1448
-41.1987	-41.1682	-41.1987	-41.1987	-41.2292	-41.1987	-41.1682	-41.2292	-41.2292	-41.2598	-41.2598	-41.2292	-41.2292	-41.2292	-41.2292	-41.2292	-41.2292	-41.2598	-41.2598	-41.2292	-41.1987	-41.2292	-41.1987	-41.2292	-41.1987	-41.2598	-41.2292	-41.2598	-41.2292	-41.2292	-41.1987	-41.1682	-41.1682	-41.1682	-41.1682	-41.1987	-41.1987	-41.1987	-41.1987	-41.1377	-41.1377	-41.1682	-41.1072	-41.1377	-41.1072	-41.1072	-41.1072	-41.0767	-41.1072	-41.1072
-42.7551	-42.7551	-42.7551	-42.7551	-42.7551	-42.7551	-42.7551	-42.7246	-42.6941	-42.6636	-42.6941	-42.6941	-42.6941	-42.7246	-42.6941	-42.6941	-42.6941	-42.6941	-42.6941	-42.6941	-42.6941	-42.6636	-42.6941	-42.6331	-42.6331	-42.6636	-42.6025	-42.6025	-42.6331	-42.6331	-42.6025	-42.6025	-42.572	-42.572	-42.5415	-42.511	-42.511	-42.5415	-42.5415	-42.5415	-42.5415	-42.5415	-42.511	-42.5415	-42.511	-42.511	-42.511	-42.5415	-42.4805	-42.4805
-45.9595	-45.9595	-45.929	-45.8984	-45.9595	-45.929	-45.9595	-45.929	-45.929	-45.99	-45.9595	-45.9595	-45.929	-45.9595	-45.9595	-45.929	-45.929	-45.929	-45.9595	-45.8984	-45.8984	-45.929	-45.929	-45.929	-45.9595	-45.9595	-45.9595	-45.9595	-45.929	-45.99	-45.9595	-45.99	-45.929	-45.929	-45.929	-45.929	-45.8984	-45.8984	-45.8984	-45.929	-45.8679	-45.8984	-45.8984	-45.8679	-45.8984	-45.8679	-45.8679	-45.8679	-45.8679	-45.8679
-46.4478	-46.4783	-46.4783	-46.4478	-46.4172	-46.4478	-46.4172	-46.4172	-46.4172	-46.3562	-46.3867	-46.3562	-46.3867	-46.4172	-46.3867	-46.3867	-46.3867	-46.3867	-46.3562	-46.3562	-46.3562	-46.3562	-46.3562	-46.3562	-46.3867	-46.3562	-46.3562	-46.3562	-46.3867	-46.3257	-46.3562	-46.3257	-46.3257	-46.3257	-46.3562	-46.3257	-46.3257	-46.3257	-46.3257	-46.3562	-46.3257	-46.2646	-46.2952	-46.3257	-46.2952	-46.2646	-46.2646	-46.2952	-46.2952	-46.2952
-46.3257	-46.2952	-46.2952	-46.3257	-46.3257	-46.2952	-46.3257	-46.3562	-46.3257	-46.3257	-46.3257	-46.2952	-46.3257	-46.2952	-46.2646	-46.2952	-46.2952	-46.2646	-46.2646	-46.2646	-46.2952	-46.2646	-46.2952	-46.2952	-46.2952	-46.2646	-46.2952	-46.2341	-46.2341	-46.2341	-46.2036	-46.2646	-46.2646	-46.2646	-46.2646	-46.2646	-46.2341	-46.2646	-46.2646	-46.2341	-46.2341	-46.2341	-46.1731	-46.2036	-46.1731	-46.2036	-46.2036	-46.1731	-46.1731	-46.1731
-46.2646	-46.2646	-46.2952	-46.2341	-46.2952	-46.2341	-46.2646	-46.2646	-46.2646	-46.2341	-46.2341	-46.2646	-46.2646	-46.2646	-46.2646	-46.2646	-46.2341	-46.2646	-46.2341	-46.2341	-46.2646	-46.2341	-46.2646	-46.2341	-46.2646	-46.2646	-46.2952	-46.2952	-46.2646	-46.2646	-46.2952	-46.2646	-46.3257	-46.2646	-46.2341	-46.2952	-46.2646	-46.2646	-46.2646	-46.2646	-46.2952	-46.2646	-46.2646	-46.2646	-46.2341	-46.2646	-46.2646	-46.2646	-46.2341	-46.2646
-48.2483	-48.2788	-48.2788	-48.2788	-48.2483	-48.2483	-48.3093	-48.3093	-48.3093	-48.2788	-48.2788	-48.2788	-48.2788	-48.3093	-48.3093	-48.2788	-48.2788	-48.2483	-48.3093	-48.2788	-48.2788	-48.2483	-48.2788	-48.2788	-48.2483	-48.2178	-48.2483	-48.2178	-48.2178	-48.2178	-48.1873	-48.1873	-48.1873	-48.1567	-48.1567	-48.1567	-48.1262	-48.1262	-48.1262	-48.1262	-48.1567	-48.0957	-48.0957	-48.0957	-48.0957	-48.0957	-48.0957	-48.0652	-48.0957	-48.0957
-54.1077	-54.1077	-54.0771	-54.0771	-54.0771	-54.0771	-54.1077	-54.1077	-54.1077	-54.0771	-54.1077	-54.1077	-54.1077	-54.1077	-54.1077	-54.0771	-54.0771	-54.0771	-54.0771	-54.0771	-54.0771	-54.0771	-54.0771	-54.0771	-54.0466	-54.0771	-54.0771	-54.1077	-54.1077	-54.0771	-54.0466	-54.0771	-54.0771	-54.0161	-54.0466	-54.0771	-54.0161	-54.0466	-54.0466	-54.0466	-54.0771	-54.0466	-54.0771	-54.1077	-54.0466	-54.0466	-54.0771	-54.0161	-54.0466	-54.0161
-43.1519	-43.1519	-43.1519	-43.1824	-43.1519	-43.1519	-43.1824	-43.1519	-43.1824	-43.1824	-43.1519	-43.1213	-43.1213	-43.0908	-43.1213	-43.1213	-43.0908	-43.0908	-43.0908	-43.0908	-43.0908	-43.1213	-43.0603	-43.0603	-43.0603	-43.0603	-42.9993	-43.0298	-43.0298	-43.0298	-42.9993	-43.0298	-43.0298	-43.0298	-43.0298	-42.9993	-42.9688	-42.9993	-43.0298	-43.0298	-42.9993	-42.9993	-42.9993	-42.9993	-42.9993	-42.9688	-42.9993	-42.9993	-42.9993	-42.9688
-46.2952	-46.2646	-46.2341	-46.1731	-46.1731	-46.1426	-46.0815	-46.0205	-45.99	-45.99	-45.9595	-45.929	-45.8679	-45.8679	-45.8069	-45.7764	-45.7459	-45.7153	-45.6543	-45.5933	-45.5933	-45.5627	-45.5017	-45.5322	-45.5017	-45.4712	-45.4407	-45.3796	-45.3796	-45.3491	-45.3491	-45.2576	-45.2271	-45.2271	-45.166	-45.166	-45.1355	-45.1355	-45.0745	-45.0745	-45.0134	-44.9829	-44.9829	-44.9524	-44.9219	-44.8914	-44.8914	-44.8303	-44.8303	-44.7998
-41.9312	-41.9312	-41.9617	-41.9312	-41.9312	-41.9006	-41.9006	-41.9006	-41.9617	-41.9006	-41.9006	-41.8701	-41.8701	-41.8701	-41.8396	-41.8396	-41.8701	-41.8396	-41.8396	-41.8396	-41.8701	-41.8701	-41.8396	-41.8396	-41.7786	-41.7786	-41.8091	-41.7786	-41.8091	-41.748	-41.687	-41.687	-41.6565	-41.7175	-41.7175	-41.687	-41.7175	-41.687	-41.687	-41.687	-41.7175	-41.6565	-41.687	-41.687	-41.6565	-41.6565	-41.6565	-41.6565	-41.626	-41.626
-41.8091	-41.8091	-41.7786	-41.7786	-41.8091	-41.7786	-41.8091	-41.7786	-41.7786	-41.748	-41.8091	-41.8091	-41.7786	-41.7786	-41.7786	-41.7786	-41.748	-41.748	-41.748	-41.7175	-41.748	-41.748	-41.7175	-41.7175	-41.7175	-41.7175	-41.687	-41.7175	-41.687	-41.687	-41.687	-41.687	-41.687	-41.6565	-41.6565	-41.6565	-41.687	-41.687	-41.6565	-41.6565	-41.6565	-41.626	-41.6565	-41.626	-41.626	-41.5955	-41.5955	-41.5955	-41.5955	-41.5649
-41.5039	-41.4734	-41.5039	-41.5039	-41.4734	-41.4734	-41.4734	-41.4734	-41.4429	-41.4429	-41.4734	-41.4734	-41.4734	-41.4734	-41.4734	-41.4429	-41.4429	-41.4429	-41.4429	-41.4124	-41.4429	-41.4429	-41.4429	-41.4124	-41.4124	-41.4429	-41.4124	-41.4124	-41.4124	-41.4124	-41.4429	-41.4124	-41.4429	-41.4124	-41.4429	-41.4124	-41.3818	-41.4124	-41.4124	-41.4124	-41.4124	-41.4429	-41.4124	-41.4124	-41.4124	-41.3818	-41.3818	-41.4124	-41.4124	-41.3818
-41.3208	-41.3208	-41.3208	-41.2903	-41.2598	-41.2598	-41.2903	-41.2903	-41.2598	-41.2292	-41.2903	-41.1987	-41.2292	-41.2903	-41.2903	-41.2598	-41.2903	-41.2598	-41.2292	-41.2292	-41.1987	-41.2292	-41.2292	-41.2598	-41.2292	-41.2292	-41.2292	-41.2598	-41.1987	-41.2292	-41.1987	-41.2292	-41.2598	-41.2292	-41.1987	-41.1987	-41.1987	-41.1987	-41.2292	-41.1987	-41.1987	-41.1987	-41.2292	-41.1987	-41.1682	-41.1682	-41.1987	-41.1682	-41.1682	-41.1682
-41.4124	-41.4124	-41.4124	-41.4124	-41.4429	-41.4124	-41.3818	-41.3818	-41.3818	-41.3818	-41.3818	-41.3818	-41.3513	-41.4429	-41.4124	-41.4124	-41.3818	-41.3818	-41.4124	-41.3513	-41.3513	-41.3513	-41.3513	-41.3513	-41.3513	-41.3513	-41.3513	-41.3208	-41.3208	-41.3513	-41.3513	-41.3513	-41.3513	-41.3513	-41.2903	-41.3208	-41.3208	-41.3208	-41.3208	-41.3208	-41.3208	-41.2903	-41.3208	-41.2598	-41.2903	-41.2903	-41.2903	-41.2292	-41.2292	-41.2292
-40.741	-40.741	-40.7105	-40.741	-40.7105	-40.741	-40.741	-40.741	-40.7105	-40.6799	-40.6799	-40.7105	-40.7105	-40.6799	-40.6799	-40.6494	-40.6494	-40.6494	-40.6799	-40.5884	-40.5579	-40.5884	-40.6189	-40.5884	-40.5579	-40.6189	-40.5884	-40.6189	-40.6189	-40.6494	-40.6189	-40.5579	-40.6189	-40.5579	-40.5884	-40.6189	-40.5884	-40.5579	-40.5884	-40.6189	-40.6189	-40.5884	-40.6189	-40.6189	-40.5884	-40.6189	-40.6189	-40.6189	-40.6189	-40.5884
-40.9546	-40.9851	-40.9851	-40.9546	-41.0156	-40.9851	-40.9851	-40.9851	-40.9851	-40.9851	-40.9851	-40.9851	-40.9851	-40.9546	-41.0156	-40.9546	-40.9851	-40.9546	-40.9546	-40.9546	-40.9851	-40.9241	-40.9241	-40.9241	-40.8936	-40.9241	-40.8936	-40.8936	-40.863	-40.8936	-40.8936	-40.8936	-40.863	-40.863	-40.8325	-40.8325	-40.802	-40.8325	-40.863	-40.8325	-40.8325	-40.8325	-40.8325	-40.8325	-40.863	-40.8325	-40.8325	-40.8325	-40.863	-40.802
-42.7856	-42.7551	-42.7246	-42.6941	-42.6941	-42.6636	-42.6636	-42.6025	-42.572	-42.572	-42.5415	-42.5415	-42.511	-42.4805	-42.4805	-42.45	-42.4194	-42.45	-42.3889	-42.3889	-42.3584	-42.3584	-42.3584	-42.3279	-42.3584	-42.2974	-42.2974	-42.2668	-42.2668	-42.2363	-42.2058	-42.2058	-42.1753	-42.1448	-42.1448	-42.1143	-42.1143	-42.1143	-42.1143	-42.0837	-42.0837	-42.0837	-42.0532	-42.0532	-42.0532	-42.0227	-41.9922	-41.9617	-41.9922	-41.9312
-41.3208	-41.3208	-41.2903	-41.3208	-41.3208	-41.3208	-41.3208	-41.2903	-41.2903	-41.2903	-41.3208	-41.3208	-41.2903	-41.3208	-41.3208	-41.3208	-41.3208	-41.3208	-41.2903	-41.2598	-41.2598	-41.2598	-41.2903	-41.2598	-41.2598	-41.2598	-41.2598	-41.2903	-41.2598	-41.2292	-41.2292	-41.2292	-41.2292	-41.1987	-41.2292	-41.2292	-41.1987	-41.1987	-41.2292	-41.1682	-41.1682	-41.1987	-41.1987	-41.1682	-41.1987	-41.1987	-41.1682	-41.1682	-41.1987	-41.1987
-47.6074	-47.6379	-47.6685	-47.6685	-47.699	-47.6685	-47.6685	-47.6379	-47.6379	-47.6379	-47.6379	-47.6379	-47.6379	-47.6379	-47.6074	-47.6379	-47.6379	-47.6685	-47.6685	-47.6379	-47.6074	-47.6074	-47.6379	-47.6074	-47.6379	-47.6379	-47.6074	-47.5769	-47.6074	-47.6074	-47.6074	-47.6074	-47.6074	-47.5769	-47.6074	-47.6074	-47.5769	-47.6074	-47.6074	-47.5769	-47.5464	-47.5769	-47.5464	-47.5769	-47.5464	-47.5464	-47.5464	-47.5159	-47.5159	-47.5159
-47.2107	-47.2107	-47.2107	-47.2107	-47.2107	-47.1802	-47.1802	-47.2107	-47.2107	-47.2107	-47.1802	-47.1802	-47.1802	-47.2107	-47.1802	-47.1497	-47.1191	-47.1497	-47.1802	-47.1497	-47.1497	-47.1802	-47.1802	-47.1497	-47.1802	-47.1497	-47.1497	-47.1802	-47.1191	-47.1191	-47.1191	-47.1191	-47.1497	-47.0886	-47.1191	-47.1191	-47.1191	-47.1497	-47.1191	-47.0886	-47.1191	-47.0886	-47.0581	-47.0886	-47.0886	-47.0581	-47.0886	-47.0581	-47.0886	-47.0886
-51.5137	-51.5442	-51.5442	-51.5442	-51.4832	-51.4832	-51.5442	-51.5442	-51.5137	-51.5442	-51.5442	-51.5442	-51.5442	-51.5137	-51.4832	-51.4832	-51.4526	-51.5137	-51.4832	-51.5137	-51.5137	-51.5137	-51.5137	-51.5137	-51.4832	-51.5137	-51.4832	-51.5137	-51.5442	-51.5442	-51.5137	-51.5137	-51.5137	-51.5442	-51.5442	-51.5442	-51.5747	-51.5442	-51.5137	-51.4832	-51.5137	-51.4832	-51.4832	-51.4832	-51.4832	-51.5137	-51.5137	-51.5137	-51.5137	-51.5442
-52.2156	-52.2461	-52.2766	-52.3071	-52.2766	-52.2766	-52.2766	-52.2156	-52.2461	-52.2156	-52.2461	-52.2461	-52.2156	-52.2156	-52.2156	-52.2156	-52.2461	-52.2461	-52.2461	-52.2461	-52.2461	-52.2461	-52.2766	-52.2766	-52.2766	-52.2766	-52.2766	-52.2766	-52.2766	-52.2461	-52.2461	-52.2461	-52.2461	-52.2461	-52.2156	-52.2156	-52.2156	-52.2156	-52.2156	-52.2156	-52.2156	-52.2156	-52.2461	-52.2461	-52.2461	-52.2461	-52.2461	-52.2461	-52.2156	-52.2766
-46.6003	-46.6309	-46.6309	-46.6614	-46.6309	-46.6309	-46.6614	-46.6309	-46.6309	-46.6003	-46.6309	-46.6003	-46.6309	-46.6003	-46.5393	-46.4783	-46.4783	-46.5088	-46.5088	-46.5088	-46.4783	-46.4783	-46.4783	-46.5088	-46.5088	-46.4783	-46.4478	-46.4478	-46.4478	-46.4783	-46.4783	-46.4783	-46.4783	-46.4783	-46.5088	-46.5088	-46.5088	-46.4783	-46.4783	-46.4783	-46.4783	-46.4783	-46.4783	-46.4478	-46.4172	-46.4478	-46.4478	-46.4478	-46.4478	-46.4172
-59.1736	-59.1126	-58.9905	-58.9294	-58.8684	-58.6853	-58.6853	-58.5022	-58.3801	-58.2275	-58.075	-57.9834	-57.9224	-57.8308	-57.7698	-57.6477	-57.5562	-57.4646	-57.373	-57.2815	-57.2205	-57.1594	-57.0984	-57.0068	-56.9458	-56.8542	-56.7627	-56.7017	-56.6711	-56.6406	-56.5491	-56.5186	-56.4575	-56.427	-56.3965	-56.3355	-56.3049	-56.2744	-56.2439	-56.2134	-56.1829	-56.1523	-56.1218	-56.1218	-56.0913	-56.0303	-55.9998	-55.9692	-55.9692	-55.8777
-54.3823	-54.3518	-54.3518	-54.3823	-54.3518	-54.3213	-54.3518	-54.3518	-54.3518	-54.4128	-54.4128	-54.3823	-54.3823	-54.4128	-54.4128	-54.4128	-54.4128	-54.4128	-54.4128	-54.4434	-54.4434	-54.4434	-54.3823	-54.4128	-54.3518	-54.3823	-54.4128	-54.4434	-54.4128	-54.4128	-54.4128	-54.4434	-54.4434	-54.4434	-54.4128	-54.4128	-54.4434	-54.4434	-54.4739	-54.4128	-54.4739	-54.4434	-54.4434	-54.4739	-54.4434	-54.4128	-54.3823	-54.3823	-54.3518	-54.2603
-41.4124	-41.3818	-41.3513	-41.3513	-41.3513	-41.3208	-41.3513	-41.2903	-41.3208	-41.3208	-41.3208	-41.2598	-41.2598	-41.2903	-41.2292	-41.2292	-41.2598	-41.2292	-41.2292	-41.1987	-41.1987	-41.1987	-41.1682	-41.1987	-41.1987	-41.1987	-41.1987	-41.1987	-41.1987	-41.1682	-41.1682	-41.1377	-41.1377	-41.1987	-41.1377	-41.1377	-41.1682	-41.1987	-41.1987	-41.1682	-41.1377	-41.1682	-41.1377	-41.1682	-41.1377	-41.0767	-41.1072	-41.0461	-41.0767	-41.1072
-41.4124	-41.4429	-41.4124	-41.4429	-41.4429	-41.4429	-41.4124	-41.4429	-41.4124	-41.4124	-41.4124	-41.4124	-41.4429	-41.4429	-41.4429	-41.4429	-41.4429	-41.4124	-41.4429	-41.4429	-41.4429	-41.4429	-41.4429	-41.4124	-41.4124	-41.4429	-41.4734	-41.4429	-41.4734	-41.4734	-41.4429	-41.4429	-41.4124	-41.3818	-41.3818	-41.4429	-41.4124	-41.4124	-41.4124	-41.4124	-41.4734	-41.4124	-41.4124	-41.4429	-41.4734	-41.4429	-41.4734	-41.4734	-41.4429	-41.4734
-37.5061	-37.5366	-37.5061	-37.4756	-37.4756	-37.5061	-37.5061	-37.5061	-37.5061	-37.5366	-37.4756	-37.5061	-37.5061	-37.5061	-37.5061	-37.5366	-37.5366	-37.5061	-37.5671	-37.5366	-37.5366	-37.5366	-37.5366	-37.5671	-37.5061	-37.5366	-37.5061	-37.5366	-37.5366	-37.5366	-37.5061	-37.5061	-37.5061	-37.5061	-37.5366	-37.5061	-37.5366	-37.4756	-37.5061	-37.5061	-37.4756	-37.5061	-37.5061	-37.5061	-37.5061	-37.5061	-37.5061	-37.5061	-37.4756	-37.5061
-38.2385	-38.2385	-38.2385	-38.2385	-38.2385	-38.208	-38.208	-38.208	-38.208	-38.208	-38.2385	-38.208	-38.208	-38.208	-38.2385	-38.1775	-38.208	-38.208	-38.208	-38.1775	-38.1775	-38.1775	-38.1775	-38.1775	-38.208	-38.1775	-38.208	-38.208	-38.208	-38.1775	-38.208	-38.208	-38.1775	-38.1775	-38.208	-38.208	-38.1775	-38.208	-38.147	-38.208	-38.1775	-38.1775	-38.147	-38.147	-38.1165	-38.0859	-38.0859	-38.0859	-38.0859	-38.0554
-38.208	-38.2385	-38.2385	-38.208	-38.208	-38.208	-38.208	-38.208	-38.2385	-38.208	-38.1775	-38.2385	-38.208	-38.208	-38.208	-38.208	-38.208	-38.208	-38.208	-38.2385	-38.208	-38.2385	-38.2385	-38.2385	-38.208	-38.208	-38.1775	-38.1775	-38.1775	-38.1775	-38.1775	-38.1775	-38.1775	-38.1775	-38.1775	-38.208	-38.1775	-38.147	-38.147	-38.147	-38.208	-38.1775	-38.1775	-38.208	-38.1775	-38.1775	-38.1775	-38.208	-38.208	-38.208
-37.323	-37.323	-37.2925	-37.323	-37.2925	-37.2925	-37.2925	-37.2925	-37.262	-37.2925	-37.262	-37.2314	-37.262	-37.2925	-37.262	-37.262	-37.262	-37.262	-37.2314	-37.2314	-37.2009	-37.2009	-37.1704	-37.2009	-37.2009	-37.1704	-37.1704	-37.2009	-37.2009	-37.1704	-37.2009	-37.1399	-37.1704	-37.1094	-37.1094	-37.1094	-37.1399	-37.1399	-37.1094	-37.0789	-37.0483	-37.1094	-37.1094	-37.0789	-37.0789	-37.0789	-37.0789	-37.0789	-37.0483	-37.0483
-39.032	-39.0015	-39.0015	-38.9709	-39.032	-39.032	-39.0015	-39.0625	-39.032	-39.0625	-39.032	-39.032	-39.032	-39.0015	-39.0625	-39.032	-39.0625	-39.0625	-39.032	-39.0625	-39.032	-39.0625	-39.0625	-39.093	-39.0625	-39.093	-39.1235	-39.093	-39.1235	-39.1235	-39.093	-39.093	-39.093	-39.093	-39.093	-39.093	-39.1235	-39.0625	-39.0625	-39.0625	-39.0625	-39.032	-39.0625	-39.032	-39.0625	-39.0625	-39.032	-39.032	-39.0625	-39.032
-54.718	-54.718	-54.718	-54.718	-54.7485	-54.6875	-54.6875	-54.718	-54.657	-54.657	-54.657	-54.6265	-54.6265	-54.6265	-54.5959	-54.6265	-54.657	-54.6265	-54.5959	-54.5654	-54.5959	-54.5959	-54.6265	-54.5654	-54.5654	-54.5654	-54.5959	-54.5654	-54.5654	-54.5959	-54.5654	-54.5959	-54.5959	-54.5654	-54.5044	-54.5349	-54.5349	-54.5349	-54.5349	-54.5044	-54.5044	-54.5349	-54.4739	-54.4739	-54.4434	-54.4739	-54.4739	-54.5044	-54.4434	-54.4434
-52.6428	-52.6428	-52.6428	-52.6428	-52.6428	-52.6733	-52.6733	-52.6733	-52.6733	-52.6428	-52.6428	-52.6123	-52.6428	-52.5818	-52.6428	-52.6123	-52.6123	-52.6428	-52.6733	-52.6428	-52.6123	-52.5818	-52.6123	-52.6123	-52.5818	-52.5513	-52.5513	-52.5818	-52.5513	-52.5818	-52.5208	-52.5513	-52.5208	-52.5818	-52.5513	-52.5818	-52.5208	-52.5208	-52.5513	-52.5208	-52.4902	-52.5208	-52.4902	-52.4597	-52.5208	-52.4902	-52.4902	-52.4902	-52.4902	-52.4597
-51.9714	-52.002	-51.9714	-51.9409	-51.9714	-51.9409	-51.9714	-52.002	-51.9409	-51.9409	-51.9409	-51.9714	-51.9104	-51.9409	-51.9104	-51.9104	-51.9104	-51.9104	-51.8799	-51.8799	-51.9104	-51.8494	-51.8494	-51.8799	-51.8494	-51.8799	-51.8799	-51.9104	-51.9104	-51.8494	-51.8494	-51.8799	-51.8494	-51.8494	-51.8494	-51.8799	-51.8799	-51.9104	-51.8799	-51.8494	-51.8494	-51.8799	-51.8494	-51.8494	-51.7883	-51.7883	-51.7883	-51.8188	-51.8188	-51.8188
-51.8799	-51.8494	-51.8494	-51.8494	-51.8799	-51.8494	-51.8494	-51.8494	-51.8188	-51.8494	-51.8188	-51.7883	-51.8188	-51.8188	-51.7883	-51.7883	-51.8188	-51.8188	-51.8494	-51.8188	-51.8188	-51.7883	-51.7578	-51.7883	-51.7578	-51.7883	-51.7578	-51.7578	-51.7273	-51.7578	-51.7273	-51.7273	-51.6968	-51.6968	-51.7273	-51.6968	-51.7273	-51.6968	-51.6968	-51.6968	-51.6663	-51.6968	-51.6968	-51.6357	-51.6663	-51.6357	-51.6357	-51.5747	-51.6357	-51.6052
-51.6968	-51.7273	-51.7273	-51.6968	-51.6968	-51.6968	-51.6663	-51.6357	-51.6663	-51.6357	-51.6663	-51.6357	-51.6663	-51.6968	-51.6968	-51.6968	-51.6663	-51.6357	-51.6663	-51.6357	-51.6357	-51.6663	-51.6663	-51.6357	-51.6357	-51.6357	-51.6357	-51.6357	-51.6357	-51.6357	-51.6357	-51.6052	-51.6052	-51.6052	-51.6357	-51.6052	-51.6357	-51.6052	-51.6357	-51.6052	-51.6052	-51.5747	-51.6052	-51.5747	-51.5747	-51.5747	-51.5442	-51.5747	-51.6052	-51.6052
-50.6592	-50.5981	-50.5981	-50.5981	-50.5981	-50.5676	-50.5981	-50.5981	-50.5981	-50.5981	-50.5981	-50.5676	-50.5981	-50.6287	-50.5676	-50.5981	-50.5676	-50.5676	-50.5676	-50.5676	-50.5066	-50.5676	-50.5676	-50.5371	-50.5371	-50.5676	-50.5676	-50.5371	-50.5676	-50.5676	-50.5371	-50.5371	-50.5371	-50.4761	-50.4761	-50.4761	-50.4456	-50.4456	-50.4456	-50.4456	-50.4761	-50.415	-50.415	-50.3845	-50.415	-50.354	-50.3235	-50.354	-50.3235	-50.3235
-50.9949	-50.9949	-50.9949	-50.9949	-50.9949	-50.9644	-51.0254	-50.9338	-50.9338	-50.9338	-50.9338	-50.9033	-50.9033	-50.9338	-50.9338	-50.9338	-50.9033	-50.9033	-50.9033	-50.9338	-50.9338	-50.9338	-50.8728	-50.9033	-50.8728	-50.8728	-50.8118	-50.8423	-50.8118	-50.8423	-50.8118	-50.8118	-50.8118	-50.8423	-50.8728	-50.8423	-50.8728	-50.8728	-50.8118	-50.8118	-50.8118	-50.8423	-50.8118	-50.8118	-50.8423	-50.8118	-50.8423	-50.8118	-50.8118	-50.7813
-50.0793	-50.0488	-50.0488	-50.0793	-50.0488	-49.9878	-50.0183	-50.0183	-50.0488	-50.0183	-49.9878	-49.9878	-49.9573	-49.9573	-49.9878	-49.9573	-49.9878	-49.9573	-49.9573	-49.9573	-49.9573	-49.9573	-49.9268	-49.9268	-49.9268	-49.8962	-49.9268	-49.9268	-49.9268	-49.9573	-49.9878	-49.9573	-49.9268	-49.9268	-49.9573	-49.9573	-49.9268	-49.8962	-49.9573	-49.8962	-49.8962	-49.8962	-49.8962	-49.8657	-49.8962	-49.8657	-49.9268	-49.8657	-49.8657	-49.8352
-50.1099	-50.1404	-50.1709	-50.1099	-50.1099	-50.1099	-50.0793	-50.0793	-50.0793	-50.0488	-50.0793	-50.0793	-50.1099	-50.1099	-50.0793	-50.0793	-50.0793	-50.0793	-50.0793	-50.0793	-50.1099	-50.0488	-49.9878	-50.0488	-50.0183	-50.0183	-50.0183	-50.0183	-50.0488	-50.0793	-50.0793	-50.0793	-50.0488	-50.0488	-50.0793	-50.0488	-50.0488	-50.0183	-50.0183	-50.0488	-50.0488	-50.0183	-50.0183	-50.0183	-49.9878	-49.9878	-49.9573	-49.9878	-49.9878	-49.9573
-50.6592	-50.6592	-50.6287	-50.6592	-50.6287	-50.5981	-50.5981	-50.5981	-50.5981	-50.6592	-50.6287	-50.6287	-50.6287	-50.6287	-50.5981	-50.5676	-50.5981	-50.5981	-50.5981	-50.6592	-50.6287	-50.6287	-50.6592	-50.6592	-50.5981	-50.5981	-50.6287	-50.6287	-50.5981	-50.5981	-50.5981	-50.6287	-50.5676	-50.5676	-50.5981	-50.5371	-50.5676	-50.5676	-50.5676	-50.5371	-50.5676	-50.5371	-50.5371	-50.5066	-50.5066	-50.5371	-50.5371	-50.5066	-50.5066	-50.4761
-50.0488	-50.0183	-50.0183	-50.0183	-50.0488	-50.0183	-49.9878	-49.9268	-49.9268	-49.9268	-49.9268	-49.9268	-49.9573	-49.8962	-49.8962	-49.8962	-49.8657	-49.8352	-49.8962	-49.8962	-49.8962	-49.8962	-49.8962	-49.8962	-49.8657	-49.8962	-49.8657	-49.8657	-49.8962	-49.8352	-49.8657	-49.8352	-49.8047	-49.8047	-49.8047	-49.8047	-49.8047	-49.8047	-49.7437	-49.7742	-49.7437	-49.7437	-49.7742	-49.8047	-49.7437	-49.7742	-49.7742	-49.7742	-49.7742	-49.7742
-49.7742	-49.8352	-49.7742	-49.8352	-49.8352	-49.7742	-49.8047	-49.7437	-49.7742	-49.8047	-49.8047	-49.8047	-49.8047	-49.8047	-49.8352	-49.8352	-49.8047	-49.8047	-49.8352	-49.8047	-49.8047	-49.7742	-49.8047	-49.7742	-49.7742	-49.7742	-49.7437	-49.7437	-49.7437	-49.7131	-49.7131	-49.6826	-49.7131	-49.7131	-49.7437	-49.7437	-49.7131	-49.7131	-49.7131	-49.7131	-49.6826	-49.6826	-49.6521	-49.6521	-49.6826	-49.6826	-49.7131	-49.6826	-49.6521	-49.6521
-50.415	-50.415	-50.415	-50.415	-50.3845	-50.354	-50.3845	-50.3845	-50.354	-50.354	-50.354	-50.354	-50.354	-50.3235	-50.3845	-50.354	-50.354	-50.293	-50.3235	-50.293	-50.293	-50.3235	-50.293	-50.3235	-50.2625	-50.293	-50.2625	-50.3235	-50.3235	-50.293	-50.2625	-50.2625	-50.2625	-50.2625	-50.2625	-50.2625	-50.2014	-50.2319	-50.2319	-50.2014	-50.2625	-50.2625	-50.2319	-50.2319	-50.2625	-50.2625	-50.2625	-50.2625	-50.2625	-50.2625
-48.9807	-48.9502	-48.9807	-48.9807	-48.9807	-48.9807	-48.9197	-48.9807	-48.9502	-48.9502	-48.9502	-48.9502	-48.9197	-48.9502	-48.9502	-48.8892	-48.9197	-48.9502	-48.8892	-48.9197	-48.9502	-48.8892	-48.9197	-48.9197	-48.8892	-48.8892	-48.8586	-48.8586	-48.8586	-48.8586	-48.8586	-48.8586	-48.8586	-48.8281	-48.8281	-48.8281	-48.7976	-48.8281	-48.7976	-48.8281	-48.7976	-48.8281	-48.8281	-48.7976	-48.7671	-48.7976	-48.8281	-48.7976	-48.8281	-48.7976
-47.699	-47.699	-47.699	-47.6685	-47.699	-47.699	-47.699	-47.6685	-47.699	-47.6685	-47.6685	-47.6685	-47.6685	-47.6379	-47.6685	-47.6685	-47.699	-47.6685	-47.6685	-47.6685	-47.699	-47.6685	-47.6685	-47.6379	-47.6685	-47.6685	-47.6685	-47.6379	-47.6379	-47.6074	-47.6074	-47.6074	-47.6074	-47.6074	-47.6074	-47.6074	-47.6074	-47.6074	-47.5769	-47.5159	-47.5769	-47.5769	-47.5464	-47.5769	-47.5464	-47.5464	-47.5464	-47.5159	-47.5464	-47.5159
-47.6074	-47.6074	-47.5769	-47.5769	-47.6074	-47.6379	-47.5769	-47.5769	-47.5464	-47.5464	-47.5159	-47.4854	-47.5159	-47.4854	-47.5159	-47.4854	-47.5464	-47.5159	-47.4854	-47.4854	-47.5159	-47.4854	-47.4548	-47.4243	-47.3938	-47.4243	-47.4243	-47.4243	-47.3938	-47.4243	-47.4243	-47.3938	-47.3938	-47.3633	-47.3633	-47.3938	-47.3633	-47.3633	-47.3633	-47.3633	-47.3328	-47.3022	-47.3328	-47.3022	-47.3022	-47.3022	-47.3328	-47.2717	-47.3022	-47.3022
-47.2107	-47.2107	-47.2107	-47.1802	-47.2107	-47.2107	-47.1802	-47.1802	-47.1802	-47.1191	-47.0886	-47.0886	-47.1191	-47.0581	-47.0886	-47.0886	-47.0581	-47.0581	-47.1191	-47.0886	-47.0886	-47.0886	-47.0886	-47.0886	-47.0581	-47.0581	-47.0276	-47.0276	-47.0276	-47.0581	-47.0276	-47.0276	-47.0581	-47.0276	-46.9971	-46.9971	-46.9666	-46.9666	-46.936	-46.936	-46.9666	-46.9055	-46.9666	-46.936	-46.9666	-46.936	-46.9055	-46.9055	-46.9055	-46.9055
-47.1497	-47.1802	-47.1802	-47.2412	-47.1802	-47.1497	-47.1802	-47.1497	-47.1497	-47.1497	-47.1497	-47.1497	-47.1191	-47.1191	-47.1497	-47.1191	-47.1191	-47.1497	-47.1497	-47.1497	-47.0886	-47.1191	-47.1191	-47.1191	-47.1497	-47.0886	-47.0581	-47.0886	-47.0886	-47.0886	-47.0581	-47.0886	-47.0581	-47.0276	-47.0276	-47.0276	-46.9971	-46.9971	-47.0276	-46.9971	-46.9666	-46.9971	-46.9971	-46.9971	-46.9666	-46.9971	-46.9666	-46.9666	-46.9666	-46.9971
-46.6309	-46.6003	-46.6309	-46.6003	-46.5698	-46.6003	-46.5698	-46.6003	-46.5698	-46.5698	-46.6003	-46.6003	-46.6003	-46.5698	-46.5698	-46.6309	-46.6003	-46.5698	-46.6003	-46.6003	-46.6003	-46.6003	-46.6003	-46.5698	-46.6003	-46.6003	-46.5698	-46.5698	-46.5393	-46.5393	-46.5393	-46.5393	-46.5393	-46.5698	-46.5393	-46.6003	-46.6003	-46.6003	-46.5698	-46.5393	-46.5698	-46.5088	-46.5088	-46.5393	-46.5088	-46.4783	-46.5088	-46.4783	-46.4783	-46.4783
-45.0745	-45.0439	-45.0439	-45.0439	-45.0439	-45.0439	-45.0439	-45.0439	-45.0134	-45.0439	-45.0439	-45.0439	-45.0745	-45.0439	-45.0134	-45.0745	-45.0745	-45.0134	-45.0134	-45.0134	-44.9829	-45.0134	-44.9829	-45.0134	-45.0439	-44.9829	-44.9829	-45.0134	-44.9524	-44.9524	-44.9524	-44.9524	-44.9829	-44.9524	-44.9524	-44.9219	-44.9219	-44.9219	-44.9219	-44.8914	-44.9219	-44.9219	-44.8608	-44.8914	-44.9219	-44.9524	-44.8914	-44.9219	-44.8914	-44.8914
-45.2271	-45.2271	-45.2576	-45.2576	-45.2271	-45.1965	-45.1965	-45.2271	-45.2271	-45.2271	-45.166	-45.166	-45.166	-45.166	-45.1355	-45.1965	-45.166	-45.166	-45.166	-45.1355	-45.1965	-45.2576	-45.2271	-45.2271	-45.1965	-45.166	-45.1965	-45.166	-45.1965	-45.166	-45.166	-45.1355	-45.166	-45.166	-45.166	-45.1965	-45.1965	-45.2271	-45.1965	-45.1965	-45.1965	-45.1965	-45.1965	-45.1965	-45.166	-45.166	-45.166	-45.1965	-45.166	-45.1355
-46.6919	-46.6919	-46.7224	-46.7224	-46.7224	-46.7224	-46.6919	-46.7224	-46.6919	-46.6919	-46.6919	-46.6614	-46.6919	-46.6919	-46.6614	-46.7529	-46.6614	-46.6309	-46.6919	-46.6614	-46.6003	-46.6309	-46.6003	-46.6309	-46.6309	-46.6309	-46.6309	-46.6309	-46.6003	-46.5698	-46.5393	-46.5393	-46.5393	-46.5698	-46.5393	-46.5088	-46.5393	-46.5393	-46.5088	-46.5393	-46.5088	-46.5088	-46.5088	-46.4783	-46.5088	-46.5393	-46.5393	-46.5088	-46.4783	-46.5088
-47.6074	-47.5769	-47.5769	-47.5769	-47.5769	-47.5769	-47.5464	-47.5464	-47.5464	-47.5464	-47.5464	-47.5464	-47.5769	-47.5769	-47.5769	-47.5769	-47.5769	-47.5464	-47.5769	-47.6074	-47.5769	-47.5769	-47.5769	-47.5769	-47.5464	-47.5464	-47.5159	-47.5159	-47.5159	-47.5159	-47.5159	-47.5159	-47.4854	-47.4854	-47.4548	-47.4548	-47.4854	-47.4243	-47.4243	-47.4548	-47.4548	-47.4548	-47.4548	-47.4243	-47.3938	-47.4243	-47.4548	-47.4854	-47.4854	-47.5159
-48.7976	-48.7976	-48.7976	-48.7976	-48.7976	-48.8281	-48.7976	-48.8281	-48.8281	-48.8281	-48.8281	-48.8281	-48.7976	-48.8281	-48.7976	-48.8281	-48.8281	-48.8281	-48.7976	-48.8281	-48.8281	-48.8281	-48.8281	-48.8281	-48.8586	-48.8281	-48.8586	-48.8586	-48.8281	-48.8281	-48.8281	-48.8281	-48.8586	-48.8586	-48.8586	-48.8586	-48.8586	-48.8586	-48.8892	-48.8586	-48.9197	-48.8892	-48.9197	-48.9502	-48.9197	-48.9197	-48.9197	-48.9197	-48.9197	-48.9502
-49.408	-49.408	-49.408	-49.408	-49.4385	-49.4385	-49.408	-49.469	-49.4385	-49.4385	-49.408	-49.3774	-49.4385	-49.408	-49.408	-49.408	-49.408	-49.408	-49.408	-49.3774	-49.408	-49.3774	-49.3774	-49.3774	-49.3469	-49.3469	-49.3469	-49.3164	-49.3164	-49.3469	-49.3469	-49.3164	-49.3469	-49.3469	-49.408	-49.3774	-49.408	-49.3774	-49.3774	-49.3774	-49.3774	-49.3774	-49.408	-49.3774	-49.408	-49.4385	-49.408	-49.408	-49.408	-49.3774
-50.4456	-50.4456	-50.4761	-50.4456	-50.4761	-50.4456	-50.5066	-50.5066	-50.4761	-50.5066	-50.5066	-50.5371	-50.4761	-50.5066	-50.4761	-50.4761	-50.4761	-50.5066	-50.5066	-50.5066	-50.5066	-50.5066	-50.5066	-50.5066	-50.5066	-50.4761	-50.4761	-50.4761	-50.4761	-50.4761	-50.4761	-50.5066	-50.4761	-50.5371	-50.5066	-50.5371	-50.5066	-50.5371	-50.4761	-50.4761	-50.5066	-50.5066	-50.5066	-50.5371	-50.5066	-50.5066	-50.5066	-50.5371	-50.5371	-50.5371
-40.802	-40.802	-40.802	-40.8325	-40.802	-40.8325	-40.8325	-40.8325	-40.8325	-40.8325	-40.8325	-40.8325	-40.8325	-40.8325	-40.8325	-40.863	-40.8936	-40.863	-40.8325	-40.863	-40.863	-40.863	-40.863	-40.8325	-40.863	-40.8936	-40.8936	-40.8936	-40.863	-40.8936	-40.863	-40.8325	-40.863	-40.863	-40.8325	-40.863	-40.8936	-40.863	-40.8936	-40.8936	-40.863	-40.8936	-40.8936	-40.8936	-40.863	-40.863	-40.8936	-40.8936	-40.9241	-40.8936
-43.0298	-42.9993	-43.0298	-42.9993	-42.9993	-42.9688	-42.9688	-42.9382	-42.9688	-42.9077	-42.9382	-42.8772	-42.9382	-42.9382	-42.9077	-42.9077	-42.8772	-42.8772	-42.8772	-42.9077	-42.9077	-42.8772	-42.8772	-42.8467	-42.8467	-42.8467	-42.8162	-42.8467	-42.8467	-42.8772	-42.8467	-42.8467	-42.8467	-42.8467	-42.8467	-42.8467	-42.8467	-42.8467	-42.8162	-42.8467	-42.8162	-42.8162	-42.7856	-42.8162	-42.7856	-42.7551	-42.7551	-42.7246	-42.7246	-42.7551
-41.5039	-41.5039	-41.5344	-41.5039	-41.5039	-41.4734	-41.4734	-41.4734	-41.4734	-41.4429	-41.4429	-41.4429	-41.4429	-41.4124	-41.4734	-41.4429	-41.4124	-41.4124	-41.4124	-41.4429	-41.4124	-41.3818	-41.3818	-41.4124	-41.3818	-41.4429	-41.3818	-41.3818	-41.3818	-41.3818	-41.3818	-41.3513	-41.3513	-41.3513	-41.3208	-41.3513	-41.3513	-41.3513	-41.3513	-41.3513	-41.3513	-41.3513	-41.3513	-41.3208	-41.2903	-41.2903	-41.2903	-41.2903	-41.2598	-41.2903
-39.4592	-39.4897	-39.4592	-39.4287	-39.4287	-39.4287	-39.4287	-39.4287	-39.4287	-39.4287	-39.3982	-39.3982	-39.3982	-39.3982	-39.3677	-39.3677	-39.3677	-39.3677	-39.3982	-39.3982	-39.3982	-39.3677	-39.3677	-39.3982	-39.3677	-39.3372	-39.3677	-39.3372	-39.3066	-39.3066	-39.2761	-39.3372	-39.3066	-39.2761	-39.3066	-39.3066	-39.3372	-39.3066	-39.3066	-39.3372	-39.3066	-39.3066	-39.2761	-39.2761	-39.2761	-39.2456	-39.2761	-39.2761	-39.2761	-39.2761
-39.1541	-39.1235	-39.1235	-39.1541	-39.1235	-39.1541	-39.1541	-39.1846	-39.1541	-39.1846	-39.1541	-39.1541	-39.1846	-39.1541	-39.1235	-39.1235	-39.1235	-39.1235	-39.1235	-39.1235	-39.1541	-39.1541	-39.1235	-39.1235	-39.1541	-39.1541	-39.093	-39.093	-39.1235	-39.1235	-39.093	-39.093	-39.032	-39.032	-39.0625	-39.0625	-39.032	-39.032	-39.0625	-39.032	-39.0625	-39.0625	-39.0625	-39.093	-39.0625	-39.032	-39.032	-39.032	-39.0625	-39.0625
-39.5203	-39.5203	-39.5203	-39.5508	-39.5203	-39.5508	-39.5508	-39.5508	-39.5813	-39.5203	-39.5508	-39.5203	-39.5203	-39.5508	-39.5508	-39.5203	-39.5508	-39.5203	-39.5203	-39.5813	-39.5508	-39.5813	-39.5813	-39.5508	-39.5813	-39.6118	-39.6118	-39.5508	-39.5813	-39.5508	-39.5813	-39.5508	-39.5508	-39.5813	-39.6118	-39.6118	-39.5813	-39.5508	-39.5813	-39.5813	-39.5813	-39.5508	-39.5508	-39.5508	-39.5508	-39.5508	-39.5508	-39.5203	-39.5508	-39.5813
-39.7034	-39.7034	-39.7034	-39.7034	-39.7034	-39.7034	-39.7034	-39.7034	-39.7034	-39.7034	-39.7034	-39.7034	-39.7034	-39.7339	-39.7339	-39.7034	-39.7339	-39.7644	-39.7339	-39.7339	-39.7339	-39.7339	-39.7339	-39.7339	-39.7339	-39.7339	-39.7339	-39.7339	-39.7644	-39.7339	-39.7644	-39.7644	-39.7644	-39.7949	-39.7644	-39.7949	-39.7644	-39.7949	-39.7949	-39.8254	-39.7949	-39.7644	-39.7644	-39.7339	-39.7339	-39.7339	-39.7339	-39.7339	-39.7339	-39.7339
-39.3066	-39.3372	-39.2761	-39.3066	-39.3066	-39.2761	-39.2761	-39.2761	-39.2761	-39.2761	-39.2456	-39.2456	-39.2456	-39.2151	-39.2151	-39.2151	-39.2761	-39.2151	-39.2151	-39.2151	-39.2151	-39.2151	-39.2151	-39.1846	-39.1846	-39.1846	-39.1541	-39.1541	-39.1541	-39.1235	-39.1235	-39.1541	-39.1235	-39.1541	-39.1541	-39.1846	-39.1846	-39.1541	-39.2151	-39.1846	-39.1846	-39.1846	-39.1846	-39.1846	-39.1846	-39.2151	-39.1846	-39.1846	-39.1846	-39.1846
-45.8679	-45.8374	-45.8374	-45.8374	-45.8374	-45.8679	-45.8679	-45.8679	-45.8374	-45.8679	-45.8374	-45.8679	-45.8679	-45.8679	-45.8679	-45.8679	-45.8069	-45.8374	-45.8374	-45.8374	-45.8679	-45.8679	-45.8374	-45.8374	-45.8374	-45.8374	-45.8374	-45.8374	-45.8679	-45.8679	-45.8374	-45.8374	-45.8069	-45.8374	-45.8374	-45.8069	-45.8374	-45.8069	-45.8069	-45.7764	-45.8069	-45.7764	-45.7764	-45.7764	-45.8069	-45.7764	-45.8374	-45.7764	-45.7764	-45.7764
-48.7366	-48.7366	-48.7671	-48.7671	-48.7366	-48.7366	-48.7366	-48.7061	-48.7061	-48.6755	-48.6755	-48.6755	-48.645	-48.645	-48.6145	-48.645	-48.6145	-48.645	-48.645	-48.6145	-48.6145	-48.6145	-48.584	-48.5535	-48.5535	-48.5535	-48.584	-48.584	-48.5535	-48.5535	-48.523	-48.5535	-48.4924	-48.523	-48.523	-48.4924	-48.4924	-48.4619	-48.4619	-48.4619	-48.4314	-48.4314	-48.4314	-48.4314	-48.4314	-48.4009	-48.4009	-48.3704	-48.4009	-48.4009
-44.0063	-43.9758	-44.0063	-44.0063	-44.0063	-43.9758	-43.9758	-43.9758	-43.9758	-44.0063	-43.9758	-43.9758	-43.9758	-43.9453	-43.9453	-43.9453	-43.9148	-43.9453	-43.8843	-43.8843	-43.8843	-43.8843	-43.8843	-43.8538	-43.8843	-43.8843	-43.8538	-43.8538	-43.8538	-43.8232	-43.8232	-43.8232	-43.7927	-43.7927	-43.7927	-43.7927	-43.7927	-43.7927	-43.8232	-43.8232	-43.8232	-43.7927	-43.7927	-43.7622	-43.7622	-43.7622	-43.7927	-43.7622	-43.7622	-43.7622
-40.9546	-40.9546	-40.9241	-40.9241	-40.9241	-40.8936	-40.8936	-40.8325	-40.802	-40.8325	-40.7715	-40.7715	-40.741	-40.741	-40.741	-40.741	-40.741	-40.7105	-40.7105	-40.6799	-40.6799	-40.6799	-40.6799	-40.6494	-40.6799	-40.6189	-40.6189	-40.6494	-40.6189	-40.6189	-40.6189	-40.6189	-40.6189	-40.5579	-40.5579	-40.5579	-40.5579	-40.5579	-40.5579	-40.5273	-40.4968	-40.5273	-40.5273	-40.5273	-40.5273	-40.5273	-40.5273	-40.5273	-40.4968	-40.5273
-40.6799	-40.7105	-40.7105	-40.6799	-40.6494	-40.6494	-40.6494	-40.6494	-40.6494	-40.6799	-40.6494	-40.6494	-40.6799	-40.6799	-40.6494	-40.6494	-40.6799	-40.6494	-40.6799	-40.6799	-40.6494	-40.6494	-40.6494	-40.6799	-40.7105	-40.6799	-40.6799	-40.7105	-40.7105	-40.6799	-40.7105	-40.6799	-40.6799	-40.6494	-40.6799	-40.6494	-40.6494	-40.6494	-40.6799	-40.7105	-40.6799	-40.6799	-40.6799	-40.6799	-40.7105	-40.6799	-40.7105	-40.6799	-40.6799	-40.7105
-39.1235	-39.1235	-39.1846	-39.1541	-39.1541	-39.093	-39.1235	-39.0625	-39.093	-39.093	-39.093	-39.1235	-39.093	-39.1235	-39.1541	-39.1235	-39.1235	-39.1235	-39.1235	-39.1541	-39.1541	-39.1541	-39.1235	-39.1235	-39.1541	-39.1541	-39.1541	-39.1235	-39.1541	-39.1541	-39.1541	-39.1541	-39.1235	-39.1235	-39.1541	-39.1235	-39.1235	-39.093	-39.1235	-39.1235	-39.1541	-39.1235	-39.1541	-39.093	-39.093	-39.093	-39.1235	-39.093	-39.0625	-39.093
-38.9099	-38.9404	-38.9099	-38.9404	-38.9099	-38.8794	-38.8794	-38.8794	-38.8794	-38.8794	-38.9099	-38.9404	-38.9404	-38.9404	-38.9404	-38.9404	-39.0015	-39.0015	-39.0015	-39.032	-39.0015	-38.9709	-39.032	-39.0015	-39.032	-39.032	-39.0015	-39.032	-39.032	-39.032	-39.093	-39.0625	-39.0625	-39.0625	-39.093	-39.093	-39.0625	-39.093	-39.1235	-39.093	-39.1235	-39.1235	-39.1235	-39.093	-39.1235	-39.1235	-39.1235	-39.1235	-39.1235	-39.093
-44.0979	-44.0674	-44.0979	-44.0979	-44.0979	-44.0674	-44.0369	-44.0674	-44.0674	-44.0674	-44.0369	-44.0674	-44.0369	-44.0369	-44.0063	-44.0369	-44.0369	-44.0369	-44.0369	-44.0674	-44.0369	-44.0369	-44.0369	-44.0063	-44.0674	-44.0369	-44.0369	-44.0369	-44.0369	-44.0674	-44.0369	-44.0369	-44.0369	-44.0369	-44.0369	-44.0674	-44.0674	-44.0979	-44.0674	-44.0979	-44.0979	-44.0979	-44.0979	-44.0979	-44.0979	-44.0979	-44.0979	-44.0979	-44.1284	-44.0979
-40.741	-40.7105	-40.7105	-40.7105	-40.7105	-40.6799	-40.7105	-40.6799	-40.6799	-40.6799	-40.741	-40.7105	-40.6494	-40.6799	-40.6494	-40.6494	-40.6494	-40.6799	-40.6494	-40.6494	-40.6494	-40.6189	-40.6189	-40.6494	-40.6494	-40.6494	-40.6189	-40.6189	-40.6189	-40.6189	-40.6189	-40.6189	-40.6189	-40.6189	-40.6189	-40.6189	-40.6189	-40.5884	-40.5884	-40.5579	-40.5579	-40.5579	-40.5273	-40.4968	-40.5273	-40.4968	-40.4968	-40.4968	-40.4968	-40.4968
-39.7034	-39.7034	-39.6423	-39.6423	-39.6118	-39.6118	-39.6118	-39.5813	-39.5508	-39.5203	-39.4897	-39.4897	-39.4897	-39.5203	-39.5203	-39.5203	-39.4897	-39.4897	-39.4897	-39.4592	-39.4287	-39.4592	-39.4287	-39.4287	-39.4287	-39.4592	-39.4592	-39.4287	-39.4592	-39.4592	-39.4287	-39.4287	-39.3982	-39.4287	-39.3677	-39.3372	-39.3372	-39.3372	-39.3066	-39.3066	-39.3066	-39.3372	-39.2761	-39.3066	-39.3066	-39.2761	-39.2456	-39.2456	-39.2151	-39.2151
-41.2598	-41.2598	-41.2292	-41.1987	-41.2292	-41.2292	-41.2292	-41.2292	-41.2292	-41.1987	-41.1987	-41.1377	-41.1682	-41.1987	-41.1682	-41.1682	-41.1682	-41.1682	-41.1682	-41.1682	-41.1377	-41.1682	-41.1377	-41.1377	-41.1377	-41.1377	-41.1377	-41.1072	-41.1377	-41.1377	-41.1377	-41.1377	-41.1377	-41.1072	-41.1072	-41.0767	-41.1072	-41.0767	-41.0767	-41.0767	-41.1072	-41.0767	-41.0767	-41.0767	-41.0767	-41.0767	-41.0156	-40.9851	-41.0156	-40.9851
-41.5649	-41.5649	-41.5344	-41.5039	-41.5039	-41.5039	-41.5039	-41.5344	-41.5039	-41.5344	-41.5039	-41.5039	-41.5039	-41.5344	-41.5039	-41.5039	-41.5039	-41.5344	-41.5039	-41.5344	-41.5039	-41.5649	-41.5039	-41.5344	-41.5344	-41.5344	-41.5039	-41.5039	-41.5344	-41.5649	-41.5344	-41.5649	-41.5039	-41.5649	-41.5649	-41.5649	-41.5649	-41.5649	-41.5649	-41.5344	-41.5344	-41.5649	-41.5649	-41.5344	-41.5649	-41.5649	-41.5344	-41.5344	-41.5649	-41.5344
-41.0461	-41.0461	-41.0461	-41.0461	-41.0156	-41.0156	-41.0767	-41.0156	-41.0767	-41.0156	-41.0461	-41.0461	-41.0767	-41.0767	-41.0767	-41.0461	-41.0461	-41.0461	-41.0461	-41.0156	-41.0156	-41.0767	-41.0461	-41.0461	-41.0156	-41.0156	-41.0461	-41.0461	-41.0461	-41.0156	-40.9851	-41.0156	-40.9851	-40.9546	-40.9546	-40.9546	-40.9241	-40.9546	-40.9241	-40.9546	-40.9546	-40.8936	-40.9241	-40.8936	-40.8936	-40.8936	-40.8936	-40.863	-40.863	-40.863
-42.2668	-42.2668	-42.2974	-42.2668	-42.2363	-42.2668	-42.2974	-42.2668	-42.2974	-42.2974	-42.3279	-42.3584	-42.3279	-42.3279	-42.2974	-42.2974	-42.3279	-42.2974	-42.2974	-42.3279	-42.2974	-42.2974	-42.2668	-42.2974	-42.2974	-42.2668	-42.2363	-42.2668	-42.2668	-42.2363	-42.2058	-42.2363	-42.2363	-42.2363	-42.2058	-42.2363	-42.2668	-42.2058	-42.2363	-42.2058	-42.2058	-42.2058	-42.2058	-42.2058	-42.2058	-42.1448	-42.1448	-42.1753	-42.2058	-42.2058
-41.7786	-41.7786	-41.748	-41.748	-41.7786	-41.748	-41.748	-41.7175	-41.7175	-41.7175	-41.687	-41.687	-41.748	-41.748	-41.7175	-41.748	-41.748	-41.748	-41.748	-41.7786	-41.7786	-41.7175	-41.7786	-41.748	-41.7786	-41.748	-41.7786	-41.8091	-41.8091	-41.8091	-41.8091	-41.8091	-41.8091	-41.8396	-41.7786	-41.8091	-41.7786	-41.8091	-41.7786	-41.8091	-41.8091	-41.8091	-41.8091	-41.8091	-41.8091	-41.8396	-41.7786	-41.8091	-41.8396	-41.8701
-41.626	-41.5955	-41.626	-41.5649	-41.5649	-41.5649	-41.5649	-41.5649	-41.5955	-41.5649	-41.5955	-41.5649	-41.5649	-41.626	-41.5649	-41.5649	-41.5344	-41.5344	-41.5344	-41.5649	-41.5649	-41.5344	-41.5344	-41.5649	-41.5649	-41.5649	-41.5955	-41.5344	-41.5344	-41.5649	-41.5344	-41.5039	-41.5039	-41.4734	-41.5039	-41.5039	-41.5039	-41.5344	-41.5039	-41.5039	-41.5039	-41.4734	-41.4734	-41.4734	-41.4734	-41.4429	-41.4429	-41.4734	-41.4429	-41.4124
-41.4124	-41.3818	-41.3818	-41.3818	-41.3513	-41.3818	-41.3513	-41.3513	-41.3513	-41.3208	-41.3513	-41.3208	-41.3208	-41.3513	-41.3513	-41.3208	-41.3208	-41.2903	-41.2903	-41.3208	-41.3208	-41.2903	-41.2903	-41.2903	-41.3513	-41.3513	-41.3513	-41.3208	-41.3208	-41.3208	-41.3208	-41.3513	-41.3208	-41.2598	-41.2903	-41.3208	-41.2903	-41.2598	-41.2598	-41.2598	-41.2903	-41.2598	-41.2292	-41.2598	-41.2292	-41.2598	-41.2598	-41.2598	-41.2292	-41.2903
-41.1987	-41.1682	-41.1377	-41.1682	-41.1377	-41.1377	-41.1072	-41.1377	-41.1072	-41.1072	-41.0767	-41.1072	-41.0461	-41.0767	-41.0461	-41.0156	-41.0156	-41.0156	-41.0156	-41.0156	-41.0156	-41.0461	-40.9851	-40.9546	-40.9546	-40.9546	-40.9546	-40.9241	-40.9241	-40.9546	-40.9546	-40.8936	-40.9241	-40.9241	-40.9241	-40.8936	-40.8936	-40.9241	-40.9546	-40.863	-40.8936	-40.9241	-40.8936	-40.9241	-40.9241	-40.8936	-40.863	-40.8936	-40.863	-40.8936
-39.856	-39.8865	-39.8865	-39.917	-39.917	-39.917	-39.917	-39.917	-39.856	-39.856	-39.8865	-39.856	-39.8865	-39.856	-39.856	-39.856	-39.8254	-39.7949	-39.8254	-39.856	-39.856	-39.8254	-39.8254	-39.856	-39.8865	-39.856	-39.8254	-39.7949	-39.856	-39.856	-39.856	-39.8254	-39.8254	-39.8254	-39.7949	-39.7949	-39.7949	-39.7644	-39.7644	-39.7949	-39.7949	-39.7644	-39.7339	-39.7644	-39.7644	-39.7339	-39.7644	-39.7949	-39.7644	-39.7339
-37.2009	-37.1704	-37.1399	-37.2009	-37.1704	-37.1704	-37.1399	-37.1704	-37.1704	-37.1399	-37.1399	-37.1399	-37.1399	-37.1094	-37.1399	-37.1704	-37.1704	-37.1704	-37.1399	-37.1704	-37.2009	-37.1704	-37.2009	-37.1704	-37.1704	-37.1399	-37.1704	-37.2009	-37.1399	-37.1704	-37.1399	-37.1399	-37.1094	-37.1399	-37.1094	-37.1094	-37.1094	-37.1094	-37.0789	-37.0178	-37.0178	-36.9873	-36.9873	-37.0178	-36.9873	-37.0178	-37.0178	-37.0483	-36.9873	-37.0178
-37.6587	-37.6892	-37.6892	-37.6587	-37.6892	-37.6587	-37.6587	-37.6892	-37.6892	-37.6587	-37.6587	-37.6892	-37.7197	-37.6892	-37.7197	-37.7197	-37.7502	-37.7197	-37.6892	-37.6892	-37.6587	-37.6587	-37.6892	-37.6587	-37.5977	-37.6282	-37.6587	-37.6282	-37.6587	-37.6587	-37.6587	-37.6587	-37.6282	-37.6282	-37.6282	-37.6587	-37.5977	-37.5977	-37.6282	-37.6282	-37.6282	-37.6282	-37.5671	-37.5977	-37.6282	-37.5977	-37.5671	-37.5671	-37.5366	-37.5671
[truncated: 950 more columns]

## Sheet: Fig. 5f
	dvdt for Setd5+/+
	-1.52588	0	0	3.05176	1.52588	0	-1.52588	1.52588	-1.52588	0	1.52588	-1.52588	-1.52588	3.05176	0	1.52588	-1.52588	0	-1.52588	1.52588	0	-3.05176	1.52588	1.52588	1.52588	-1.52588	0	-1.52588	0	0	0	0	3.05176	1.52588	-1.52588	1.52588	0	1.52588	0	0	1.52588	-1.52588	0	1.52588	-1.52588	0	0	0	0
	-1.52588	0	0	0	1.52588	-1.52588	0	1.52588	-1.52588	1.52588	0	0	1.52588	0	0	-1.52588	1.52588	-3.05176	1.52588	1.52588	1.52588	0	0	0	0	-1.52588	0	1.52588	-1.52588	1.52588	-1.52588	0	1.52588	1.52588	0	1.52588	0	1.52588	-3.05176	0	0	0	-1.52588	1.52588	0	3.05176	0	0	1.52588
	-1.52588	0	0	0	0	-1.52588	-1.52588	1.52588	-1.52588	1.52588	-3.05176	1.52588	0	-1.52588	-1.52588	1.52588	-1.52588	-3.05176	1.52588	1.52588	0	1.52588	0	-1.52588	0	0	0	1.52588	-3.05176	1.52588	0	1.52588	-1.52588	1.52588	-1.52588	-1.52588	0	1.52588	-1.52588	1.52588	0	0	0	-1.52588	0	1.52588	1.52588	-1.52588	1.52588
	1.52588	1.52588	0	0	-1.52588	1.52588	-1.52588	0	-1.52588	0	0	0	0	1.52588	0	1.52588	-1.52588	-1.52588	0	0	-1.52588	1.52588	-1.52588	1.52588	0	1.52588	0	0	1.52588	0	-1.52588	-1.52588	1.52588	1.52588	-1.52588	-1.52588	1.52588	0	-1.52588	1.52588	0	1.52588	1.52588	0	0	0	1.52588	0	-1.52588
	0	-1.52588	0	0	0	0	0	1.52588	0	0	-1.52588	1.52588	-1.52588	0	-1.52588	0	0	0	0	1.52588	-3.05176	1.52588	0	1.52588	0	0	0	3.05176	0	0	0	0	1.52588	0	1.52588	0	0	0	-1.52588	-1.52588	0	-1.52588	0	-1.52588	1.52588	-1.52588	1.52588	0	1.52588
	3.05176	1.52588	-3.05176	3.05176	0	1.52588	-1.52588	0	0	-1.52588	0	0	0	0	1.52588	0	1.52588	0	0	-1.52588	1.52588	0	1.52588	1.52588	-1.52588	0	1.52588	0	3.05176	-1.52588	0	-3.05176	0	0	1.52588	-1.52588	0	0	0	1.52588	0	1.52588	0	0	-1.52588	1.52588	-3.05176	0	1.52588
	0	1.52588	-1.52588	1.52588	-1.52588	1.52588	1.52588	0	-1.52588	0	1.52588	0	1.52588	-1.52588	1.52588	1.52588	0	0	3.05176	0	0	1.52588	-1.52588	-1.52588	0	1.52588	-1.52588	0	0	0	-1.52588	1.52588	0	0	1.52588	0	0	1.52588	0	-1.52588	1.52588	1.52588	0	0	0	0	1.52588	-1.52588	-1.52588
	0	0	3.05176	0	0	0	0	0	0	1.52588	-3.05176	1.52588	0	1.52588	-1.52588	0	-1.52588	0	1.52588	0	-1.52588	1.52588	1.52588	-1.52588	0	1.52588	-1.52588	1.52588	0	1.52588	1.52588	0	0	1.52588	1.52588	1.52588	-3.05176	-1.52588	0	1.52588	0	0	-3.05176	1.52588	-1.52588	1.52588	-1.52588	1.52588	1.52588
	0	1.52588	0	0	-1.52588	1.52588	-1.52588	0	0	1.52588	1.52588	-1.52588	1.52588	0	-1.52588	1.52588	-1.52588	0	1.52588	0	-1.52588	1.52588	0	-1.52588	0	0	1.52588	-1.52588	-1.52588	0	0	1.52588	1.52588	0	-1.52588	1.52588	0	0	0	3.05176	-1.52588	0	1.52588	0	0	0	0	0	1.52588
	1.52588	-1.52588	-1.52588	1.52588	0	0	0	0	0	0	-1.52588	1.52588	-1.52588	0	0	0	0	3.05176	-1.52588	0	1.52588	0	-1.52588	1.52588	0	-1.52588	1.52588	-1.52588	1.52588	-1.52588	1.52588	0	0	0	0	0	1.52588	0	-1.52588	1.52588	-1.52588	1.52588	0	0	-1.52588	1.52588	0	1.52588	0
	0	1.52588	-1.52588	1.52588	1.52588	0	0	0	1.52588	0	0	0	0	-1.52588	1.52588	1.52588	-1.52588	-1.52588	0	-1.52588	3.05176	-3.05176	0	3.05176	-1.52588	-1.52588	0	-1.52588	0	1.52588	-1.52588	3.05176	1.52588	-1.52588	0	1.52588	0	-1.52588	0	1.52588	0	0	-1.52588	1.52588	0	1.52588	-1.52588	1.52588	1.52588
	0	0	1.52588	0	0	0	-1.52588	1.52588	0	0	0	1.52588	0	0	1.52588	-1.52588	0	0	-1.52588	1.52588	0	-1.52588	1.52588	-1.52588	-1.52588	3.05176	-1.52588	0	1.52588	0	0	-1.52588	1.52588	-1.52588	-1.52588	1.52588	0	0	0	-1.52588	1.52588	0	0	-1.52588	1.52588	1.52588	0	0	0
	-1.52588	-1.52588	0	-1.52588	1.52588	1.52588	0	0	0	-1.52588	0	0	0	0	0	0	1.52588	0	0	-1.52588	0	-1.52588	0	0	0	0	0	0	1.52588	0	0	0	0	0	-1.52588	-1.52588	1.52588	0	0	-1.52588	1.52588	-1.52588	1.52588	-1.52588	1.52588	0	1.52588	1.52588	0
	3.05176	0	-1.52588	-1.52588	1.52588	0	0	-1.52588	1.52588	-1.52588	1.52588	-1.52588	0	1.52588	0	0	0	1.52588	0	0	1.52588	-3.05176	1.52588	0	1.52588	0	1.52588	0	1.52588	-1.52588	1.52588	-1.52588	1.52588	-1.52588	0	-1.52588	1.52588	0	1.52588	-1.52588	0	1.52588	0	0	0	-1.52588	0	3.05176	0
	-1.52588	0	1.52588	0	1.52588	-1.52588	-1.52588	1.52588	-1.52588	0	1.52588	0	-1.52588	1.52588	0	0	1.52588	0	0	-1.52588	1.52588	0	1.52588	-3.05176	3.05176	-1.52588	1.52588	-1.52588	0	0	1.52588	0	1.52588	-1.52588	1.52588	-1.52588	0	0	0	0	0	-1.52588	1.52588	0	1.52588	0	0	1.52588	-1.52588
	0	0	0	-1.52588	1.52588	-1.52588	1.52588	0	1.52588	-1.52588	0	0	0	1.52588	-1.52588	-1.52588	1.52588	0	0	0	3.05176	-1.52588	0	1.52588	0	-1.52588	0	1.52588	-1.52588	0	0	0	1.52588	0	0	0	-1.52588	-1.52588	0	1.52588	1.52588	-1.52588	1.52588	-1.52588	0	0	0	0	0
	3.05176	-1.52588	0	0	-1.52588	3.05176	-1.52588	-1.52588	1.52588	0	1.52588	-3.05176	1.52588	1.52588	-1.52588	0	0	0	-1.52588	0	0	0	1.52588	1.52588	1.52588	-3.05176	1.52588	0	-1.52588	0	1.52588	3.05176	0	0	0	0	0	-1.52588	1.52588	0	-3.05176	1.52588	1.52588	1.52588	0	1.52588	0	0	0
	-1.52588	0	1.52588	1.52588	-1.52588	1.52588	0	-1.52588	1.52588	-1.52588	0	0	0	1.52588	-1.52588	1.52588	0	-1.52588	1.52588	1.52588	0	0	-1.52588	0	0	1.52588	-1.52588	1.52588	-3.05176	1.52588	0	0	0	0	0	1.52588	-1.52588	0	1.52588	0	1.52588	0	3.05176	1.52588	0	1.52588	1.52588	1.52588	0
	1.52588	0	0	0	0	1.52588	1.52588	-1.52588	3.05176	-1.52588	-1.52588	3.05176	-1.52588	-1.52588	-3.05176	0	3.05176	-1.52588	0	0	-1.52588	0	3.05176	-1.52588	1.52588	-1.52588	1.52588	1.52588	1.52588	-1.52588	0	0	-1.52588	1.52588	1.52588	-1.52588	0	-1.52588	1.52588	0	0	0	1.52588	-1.52588	0	0	0	0	0
	0	0	0	1.52588	0	0	0	1.52588	-1.52588	0	0	0	1.52588	0	0	0	0	0	0	1.52588	-1.52588	0	0	0	0	-1.52588	3.05176	0	-1.52588	-1.52588	0	-1.52588	3.05176	0	1.52588	-1.52588	0	0	0	-1.52588	1.52588	1.52588	-1.52588	0	0	3.05176	-1.52588	-1.52588	1.52588
	3.05176	0	0	3.05176	1.52588	0	1.52588	1.52588	1.52588	0	3.05176	1.52588	0	0	3.05176	1.52588	3.05176	1.52588	3.05176	1.52588	1.52588	0	3.05176	1.52588	1.52588	1.52588	1.52588	1.52588	0	4.57764	1.52588	1.52588	1.52588	3.05176	0	1.52588	3.05176	0	1.52588	1.52588	3.05176	1.52588	0	1.52588	1.52588	1.52588	4.57764	0	3.05176
	0	1.52588	0	0	0	-1.52588	1.52588	0	1.52588	0	0	1.52588	0	0	1.52588	0	0	0	-1.52588	1.52588	0	-1.52588	0	1.52588	0	3.05176	-4.57764	3.05176	-1.52588	-3.05176	1.52588	0	1.52588	-1.52588	0	0	1.52588	-1.52588	0	1.52588	1.52588	-1.52588	1.52588	1.52588	-1.52588	0	0	-1.52588	1.52588
	-3.05176	1.52588	0	1.52588	0	0	-1.52588	0	1.52588	0	1.52588	0	0	0	1.52588	0	0	0	0	-1.52588	0	3.05176	-1.52588	3.05176	0	-1.52588	0	-1.52588	1.52588	0	1.52588	-1.52588	0	-1.52588	1.52588	0	0	0	0	1.52588	0	0	0	-1.52588	0	0	0	0	0
	0	0	-1.52588	3.05176	-1.52588	1.52588	-1.52588	0	0	3.05176	0	0	0	3.05176	-1.52588	0	3.05176	0	0	1.52588	0	1.52588	-1.52588	1.52588	0	0	0	0	1.52588	1.52588	0	0	1.52588	1.52588	0	0	-1.52588	1.52588	0	1.52588	-3.05176	1.52588	-1.52588	0	1.52588	0	-1.52588	-1.52588	0
	1.52588	-1.52588	0	1.52588	0	0	3.05176	0	0	0	-1.52588	1.52588	-1.52588	0	0	1.52588	0	0	0	0	1.52588	0	0	1.52588	-3.05176	0	1.52588	-3.05176	1.52588	1.52588	0	-1.52588	0	1.52588	-3.05176	1.52588	-1.52588	3.05176	1.52588	-1.52588	-1.52588	1.52588	0	1.52588	0	1.52588	0	-1.52588	0
	1.52588	0	1.52588	0	-1.52588	1.52588	-1.52588	1.52588	0	1.52588	-1.52588	0	0	0	0	1.52588	1.52588	-1.52588	1.52588	0	0	1.52588	1.52588	-1.52588	0	1.52588	0	1.52588	0	-1.52588	0	1.52588	0	1.52588	-1.52588	3.05176	0	1.52588	-1.52588	0	1.52588	0	0	1.52588	0	1.52588	-1.52588	0	1.52588
	1.52588	-1.52588	1.52588	0	0	1.52588	0	0	0	0	1.52588	1.52588	-1.52588	1.52588	3.05176	-1.52588	0	0	1.52588	0	0	3.05176	-1.52588	1.52588	0	0	0	0	0	1.52588	-1.52588	0	0	-1.52588	3.05176	0	0	1.52588	0	0	0	1.52588	-1.52588	1.52588	1.52588	-1.52588	0	0	1.52588
	1.52588	0	-1.52588	1.52588	0	-1.52588	0	0	0	0	1.52588	-1.52588	3.05176	-3.05176	3.05176	0	0	0	0	0	0	0	0	-1.52588	3.05176	0	0	0	1.52588	0	1.52588	-1.52588	0	1.52588	0	1.52588	1.52588	-1.52588	0	1.52588	0	-1.52588	1.52588	-1.52588	1.52588	0	0	0	1.52588
	1.52588	0	-1.52588	1.52588	0	0	1.52588	0	0	3.05176	-1.52588	0	0	1.52588	0	0	0	0	0	1.52588	0	1.52588	0	0	3.05176	-1.52588	0	3.05176	-1.52588	0	1.52588	-1.52588	-1.52588	1.52588	-1.52588	3.05176	-1.52588	0	1.52588	0	1.52588	0	0	1.52588	-3.05176	1.52588	1.52588	-1.52588	1.52588
	0	-3.05176	4.57764	-1.52588	3.05176	-3.05176	1.52588	1.52588	0	0	-1.52588	1.52588	0	-1.52588	1.52588	1.52588	-1.52588	1.52588	1.52588	0	-1.52588	1.52588	0	1.52588	-1.52588	-1.52588	0	0	1.52588	0	0	1.52588	0	0	1.52588	0	0	-1.52588	3.05176	0	-1.52588	0	1.52588	1.52588	0	0	0	3.05176	0
	0	0	0	0	1.52588	1.52588	-1.52588	1.52588	1.52588	-1.52588	0	-1.52588	1.52588	1.52588	1.52588	-1.52588	1.52588	-1.52588	1.52588	0	0	0	1.52588	0	1.52588	0	0	1.52588	0	0	1.52588	-1.52588	0	0	1.52588	0	0	1.52588	0	-1.52588	1.52588	1.52588	0	0	1.52588	0	-1.52588	1.52588	0
	-3.05176	1.52588	1.52588	0	-1.52588	3.05176	-1.52588	0	0	0	1.52588	-1.52588	1.52588	1.52588	-1.52588	0	1.52588	0	0	0	1.52588	0	0	0	0	1.52588	-3.05176	3.05176	-3.05176	3.05176	0	0	0	-1.52588	1.52588	0	0	1.52588	-1.52588	1.52588	0	1.52588	0	0	1.52588	0	0	-1.52588	1.52588
	1.52588	0	1.52588	-1.52588	-1.52588	1.52588	1.52588	-1.52588	-1.52588	3.05176	0	0	0	0	3.05176	0	-1.52588	0	1.52588	1.52588	0	0	1.52588	0	1.52588	0	0	1.52588	-1.52588	3.05176	0	-1.52588	0	1.52588	0	1.52588	0	0	0	1.52588	0	0	1.52588	1.52588	0	1.52588	0	1.52588	0
	1.52588	-1.52588	1.52588	0	0	0	1.52588	-1.52588	1.52588	-1.52588	0	-1.52588	1.52588	0	0	1.52588	0	0	0	0	1.52588	1.52588	-1.52588	1.52588	0	1.52588	0	0	1.52588	0	0	0	0	0	1.52588	0	1.52588	-1.52588	0	1.52588	0	0	1.52588	0	-1.52588	3.05176	-3.05176	1.52588	1.52588
	0	0	1.52588	-1.52588	1.52588	0	0	0	3.05176	0	-1.52588	0	0	0	1.52588	1.52588	-1.52588	1.52588	-1.52588	1.52588	0	0	0	0	0	0	1.52588	-1.52588	1.52588	0	0	0	1.52588	0	0	0	0	0	0	1.52588	0	1.52588	0	-1.52588	3.05176	0	0	0	0
	0	0	0	0	0	0	0	1.52588	0	0	0	0	1.52588	-1.52588	1.52588	0	3.05176	0	0	0	1.52588	-1.52588	0	0	0	0	1.52588	0	0	0	0	1.52588	0	-1.52588	0	1.52588	0	0	0	1.52588	0	0	1.52588	0	0	0	0	0	0
	-1.52588	3.05176	0	0	0	0	0	0	0	1.52588	0	0	1.52588	0	-1.52588	1.52588	0	0	1.52588	1.52588	-3.05176	1.52588	-3.05176	3.05176	-1.52588	0	0	1.52588	-1.52588	0	0	1.52588	1.52588	-3.05176	1.52588	0	1.52588	0	0	0	0	1.52588	-3.05176	1.52588	0	0	0	0	-1.52588
	3.05176	-1.52588	1.52588	1.52588	0	0	0	0	0	0	0	1.52588	0	0	3.05176	-3.05176	1.52588	0	0	1.52588	-1.52588	1.52588	0	0	1.52588	0	1.52588	0	0	0	3.05176	-3.05176	3.05176	0	1.52588	-3.05176	1.52588	0	1.52588	-1.52588	0	0	1.52588	0	0	0	0	3.05176	-1.52588
	1.52588	3.05176	-1.52588	-1.52588	0	1.52588	0	0	1.52588	-1.52588	1.52588	0	0	0	0	0	0	0	0	1.52588	0	0	1.52588	0	0	0	0	0	0	1.52588	0	-1.52588	1.52588	-1.52588	0	0	1.52588	1.52588	-1.52588	0	1.52588	0	0	0	0	0	1.52588	-1.52588	3.05176
	0	1.52588	0	0	0	1.52588	0	-1.52588	0	1.52588	0	0	0	1.52588	0	0	-1.52588	0	1.52588	0	1.52588	-1.52588	1.52588	-1.52588	3.05176	-1.52588	1.52588	0	0	1.52588	0	0	1.52588	-3.05176	3.05176	-1.52588	1.52588	0	-1.52588	3.05176	-4.57764	3.05176	0	0	0	3.05176	0	-1.52588	0
	-1.52588	0	1.52588	0	1.52588	-1.52588	1.52588	-1.52588	1.52588	-1.52588	1.52588	0	1.52588	0	-1.52588	1.52588	0	1.52588	0	0	3.05176	-1.52588	0	0	0	1.52588	-1.52588	3.05176	0	0	-1.52588	1.52588	0	1.52588	0	0	0	0	3.05176	1.52588	-1.52588	0	0	3.05176	-1.52588	0	0	0	0
	3.05176	-1.52588	1.52588	0	0	1.52588	0	-1.52588	0	3.05176	0	0	1.52588	-3.05176	1.52588	0	1.52588	0	-1.52588	1.52588	1.52588	-1.52588	0	-1.52588	0	3.05176	-1.52588	1.52588	0	-1.52588	1.52588	1.52588	-1.52588	0	1.52588	0	0	0	1.52588	-3.05176	1.52588	1.52588	0	0	-1.52588	1.52588	1.52588	-1.52588	1.52588
	-1.52588	3.05176	0	-1.52588	1.52588	0	1.52588	-1.52588	1.52588	1.52588	-1.52588	0	0	0	0	1.52588	0	0	-1.52588	1.52588	-1.52588	1.52588	0	1.52588	-1.52588	0	1.52588	-1.52588	0	1.52588	0	1.52588	0	0	0	0	0	1.52588	0	0	0	-1.52588	3.05176	-1.52588	-1.52588	1.52588	0	1.52588	-1.52588
	0	0	1.52588	0	-1.52588	3.05176	0	0	0	-1.52588	0	3.05176	-1.52588	1.52588	-1.52588	1.52588	1.52588	-1.52588	0	1.52588	-1.52588	1.52588	0	-1.52588	1.52588	0	0	0	0	1.52588	0	-3.05176	0	3.05176	-1.52588	1.52588	-1.52588	0	3.05176	-1.52588	1.52588	0	0	1.52588	-1.52588	0	0	1.52588	1.52588
	0	0	0	0	0	-1.52588	0	1.52588	0	1.52588	-1.52588	0	1.52588	-1.52588	1.52588	1.52588	-3.05176	0	1.52588	0	0	0	1.52588	-1.52588	0	0	0	0	0	1.52588	0	1.52588	-3.05176	3.05176	-1.52588	1.52588	-1.52588	3.05176	-4.57764	1.52588	1.52588	-1.52588	1.52588	-1.52588	1.52588	-1.52588	1.52588	-1.52588	0
	3.05176	-1.52588	0	1.52588	-1.52588	1.52588	0	0	0	0	0	1.52588	0	0	0	0	0	0	3.05176	-1.52588	0	0	0	-1.52588	3.05176	0	0	0	0	1.52588	-1.52588	1.52588	1.52588	-1.52588	1.52588	-1.52588	0	1.52588	-1.52588	1.52588	1.52588	0	0	0	0	0	0	0	1.52588
	3.05176	0	1.52588	0	0	3.05176	1.52588	-3.05176	1.52588	1.52588	1.52588	0	0	1.52588	0	1.52588	0	1.52588	0	-1.52588	3.05176	3.05176	-1.52588	1.52588	1.52588	0	1.52588	-1.52588	1.52588	0	1.52588	0	1.52588	3.05176	-1.52588	1.52588	1.52588	1.52588	0	0	1.52588	1.52588	-1.52588	0	1.52588	0	1.52588	0	0
	1.52588	0	3.05176	3.05176	-3.05176	1.52588	3.05176	1.52588	0	0	3.05176	0	0	4.57764	1.52588	1.52588	3.05176	0	0	1.52588	1.52588	1.52588	3.05176	-3.05176	1.52588	3.05176	3.05176	0	0	1.52588	3.05176	-1.52588	3.05176	1.52588	1.52588	-1.52588	3.05176	0	1.52588	3.05176	0	0	1.52588	1.52588	0	3.05176	1.52588	0	0
	1.52588	-1.52588	0	1.52588	1.52588	0	1.52588	0	4.57764	27.4658	7.62939	-13.7329	-7.62939	-3.05176	-1.52588	-3.05176	1.52588	1.52588	-1.52588	1.52588	0	1.52588	1.52588	0	0	0	1.52588	1.52588	-1.52588	1.52588	1.52588	0	0	0	0	1.52588	0	0	0	0	3.05176	0	0	0	0	1.52588	0	1.52588	0
	0	1.52588	0	1.52588	0	3.05176	-3.05176	1.52588	0	0	1.52588	0	0	1.52588	1.52588	0	1.52588	0	1.52588	-1.52588	0	3.05176	0	1.52588	1.52588	-1.52588	0	1.52588	-1.52588	1.52588	-1.52588	1.52588	0	1.52588	-1.52588	4.57764	0	0	0	1.52588	1.52588	0	0	0	0	1.52588	0	0	0
	1.52588	0	1.52588	1.52588	0	1.52588	1.52588	3.05176	0	1.52588	0	1.52588	0	1.52588	1.52588	0	1.52588	1.52588	1.52588	0	1.52588	0	1.52588	1.52588	1.52588	0	1.52588	0	0	1.52588	1.52588	0	0	1.52588	3.05176	1.52588	0	1.52588	0	0	1.52588	0	0	1.52588	1.52588	0	3.05176	0	1.52588
	1.52588	0	1.52588	1.52588	0	0	1.52588	0	0	1.52588	1.52588	1.52588	-1.52588	1.52588	1.52588	0	0	1.52588	0	0	0	0	1.52588	-1.52588	3.05176	-1.52588	1.52588	0	3.05176	0	-1.52588	1.52588	-1.52588	1.52588	0	1.52588	1.52588	0	3.05176	-3.05176	1.52588	0	1.52588	-1.52588	1.52588	0	1.52588	0	0
	1.52588	0	1.52588	0	0	3.05176	0	-1.52588	1.52588	3.05176	-1.52588	0	3.05176	0	0	3.05176	-1.52588	1.52588	0	0	1.52588	1.52588	-1.52588	0	1.52588	1.52588	0	1.52588	-1.52588	1.52588	1.52588	1.52588	0	1.52588	-1.52588	1.52588	0	1.52588	0	1.52588	0	1.52588	0	1.52588	0	0	0	3.05176	-1.52588
	3.05176	1.52588	-1.52588	1.52588	0	1.52588	1.52588	-1.52588	0	3.05176	0	1.52588	-1.52588	1.52588	1.52588	1.52588	1.52588	-1.52588	0	0	3.05176	-1.52588	1.52588	0	1.52588	1.52588	0	1.52588	1.52588	-1.52588	1.52588	0	1.52588	0	1.52588	0	0	0	3.05176	1.52588	-1.52588	1.52588	-1.52588	1.52588	1.52588	0	0	0	1.52588
	1.52588	0	1.52588	-1.52588	3.05176	0	0	0	1.52588	0	1.52588	0	0	1.52588	0	-1.52588	1.52588	3.05176	0	1.52588	0	0	-1.52588	1.52588	1.52588	1.52588	1.52588	0	1.52588	0	3.05176	-1.52588	1.52588	0	1.52588	0	-1.52588	3.05176	0	0	1.52588	1.52588	0	0	1.52588	0	1.52588	1.52588	-1.52588
	1.52588	-1.52588	1.52588	-1.52588	4.57764	0	0	1.52588	1.52588	0	1.52588	0	1.52588	0	1.52588	1.52588	1.52588	0	1.52588	-1.52588	3.05176	0	0	1.52588	1.52588	0	1.52588	0	1.52588	0	3.05176	0	0	0	3.05176	-1.52588	3.05176	1.52588	0	0	1.52588	1.52588	0	3.05176	0	0	0	1.52588	1.52588
	1.52588	1.52588	0	0	1.52588	0	1.52588	3.05176	0	1.52588	-3.05176	1.52588	0	3.05176	1.52588	0	0	1.52588	1.52588	0	1.52588	0	0	0	1.52588	1.52588	0	3.05176	0	-1.52588	1.52588	0	1.52588	1.52588	0	1.52588	-1.52588	1.52588	1.52588	0	0	1.52588	0	3.05176	0	1.52588	-1.52588	1.52588	0
	0	0	3.05176	0	3.05176	0	0	0	3.05176	0	1.52588	0	1.52588	0	1.52588	3.05176	0	0	0	3.05176	0	0	0	1.52588	3.05176	1.52588	-1.52588	1.52588	1.52588	0	3.05176	0	0	3.05176	0	3.05176	0	0	1.52588	0	1.52588	0	1.52588	1.52588	1.52588	1.52588	0	0	0
	0	1.52588	0	0	1.52588	1.52588	1.52588	0	0	0	1.52588	1.52588	0	0	3.05176	-1.52588	1.52588	0	3.05176	1.52588	0	0	-1.52588	3.05176	0	1.52588	1.52588	1.52588	0	0	1.52588	0	1.52588	0	1.52588	1.52588	0	0	1.52588	0	1.52588	1.52588	0	1.52588	0	1.52588	1.52588	0	0
	3.05176	-1.52588	1.52588	1.52588	-1.52588	3.05176	0	0	1.52588	1.52588	0	3.05176	-1.52588	1.52588	1.52588	1.52588	0	0	0	1.52588	0	0	1.52588	1.52588	-1.52588	3.05176	0	1.52588	3.05176	0	1.52588	-1.52588	0	3.05176	0	0	1.52588	0	0	1.52588	0	0	1.52588	0	1.52588	0	0	1.52588	1.52588
	1.52588	0	1.52588	0	0	0	1.52588	-1.52588	3.05176	0	1.52588	1.52588	0	0	1.52588	0	0	1.52588	-1.52588	-1.52588	1.52588	3.05176	0	1.52588	0	-1.52588	1.52588	0	0	0	0	0	1.52588	1.52588	0	0	0	1.52588	1.52588	0	0	0	0	0	1.52588	0	0	1.52588	0
	-1.52588	1.52588	0	1.52588	0	-1.52588	0	1.52588	0	-1.52588	3.05176	0	1.52588	-1.52588	1.52588	0	0	-1.52588	1.52588	0	0	0	1.52588	0	-1.52588	3.05176	-1.52588	1.52588	0	1.52588	0	0	0	1.52588	-1.52588	1.52588	1.52588	1.52588	-3.05176	1.52588	1.52588	0	0	0	-1.52588	1.52588	0	0	0
	3.05176	-1.52588	0	-1.52588	0	1.52588	-1.52588	1.52588	0	-1.52588	1.52588	0	-1.52588	0	1.52588	0	-1.52588	1.52588	1.52588	0	-1.52588	1.52588	0	0	1.52588	0	0	1.52588	-1.52588	0	0	1.52588	-1.52588	1.52588	0	0	1.52588	1.52588	-1.52588	0	1.52588	0	-1.52588	0	0	0	1.52588	3.05176	-1.52588
	0	0	0	0	1.52588	-1.52588	1.52588	1.52588	0	0	-1.52588	0	1.52588	0	0	0	0	1.52588	-1.52588	0	1.52588	-1.52588	0	1.52588	1.52588	0	0	0	0	0	0	1.52588	1.52588	-1.52588	1.52588	0	-1.52588	0	0	0	0	1.52588	-1.52588	1.52588	0	1.52588	0	-1.52588	1.52588
	-1.52588	1.52588	-1.52588	3.05176	-1.52588	0	0	1.52588	0	0	0	0	1.52588	-1.52588	0	0	0	1.52588	-1.52588	1.52588	3.05176	-3.05176	3.05176	-1.52588	1.52588	0	0	0	0	0	1.52588	1.52588	-1.52588	0	3.05176	-1.52588	1.52588	-1.52588	0	1.52588	-1.52588	1.52588	0	0	0	0	0	3.05176	-1.52588
	3.05176	0	0	0	0	1.52588	-1.52588	1.52588	0	-1.52588	0	1.52588	0	0	1.52588	0	0	0	0	1.52588	0	0	0	0	-1.52588	1.52588	0	0	-1.52588	1.52588	1.52588	-1.52588	1.52588	0	0	1.52588	0	0	0	1.52588	-1.52588	0	1.52588	0	1.52588	1.52588	0	0	0
	0	-1.52588	1.52588	0	0	0	0	0	0	0	0	0	-1.52588	0	0	1.52588	1.52588	-1.52588	1.52588	-1.52588	0	0	-1.52588	0	0	1.52588	0	0	1.52588	0	-1.52588	0	0	0	0	0	1.52588	0	-1.52588	3.05176	-1.52588	-1.52588	0	0	0	0	3.05176	-3.05176	0
	0	-1.52588	1.52588	0	0	3.05176	-1.52588	-1.52588	3.05176	-3.05176	3.05176	-1.52588	1.52588	0	0	0	0	0	0	1.52588	0	0	0	-1.52588	0	0	3.05176	-1.52588	-1.52588	1.52588	0	0	0	1.52588	0	0	0	-1.52588	1.52588	0	0	0	1.52588	-1.52588	-3.05176	1.52588	1.52588	-1.52588	1.52588
	0	0	0	1.52588	0	-1.52588	1.52588	0	-1.52588	1.52588	-1.52588	1.52588	1.52588	-1.52588	1.52588	3.05176	-1.52588	0	1.52588	0	-1.52588	1.52588	1.52588	1.52588	0	1.52588	0	0	0	0	-1.52588	0	1.52588	0	0	1.52588	0	-1.52588	0	3.05176	0	-1.52588	0	0	1.52588	-1.52588	1.52588	0	0
	-1.52588	-1.52588	1.52588	1.52588	0	0	0	0	0	-1.52588	0	1.52588	1.52588	0	0	0	0	3.05176	-3.05176	1.52588	0	0	1.52588	-1.52588	3.05176	-1.52588	1.52588	-1.52588	3.05176	-1.52588	0	1.52588	-1.52588	0	1.52588	-1.52588	1.52588	0	0	0	0	0	0	0	1.52588	1.52588	0	-1.52588	0
	1.52588	0	1.52588	0	-1.52588	0	1.52588	0	0	1.52588	-1.52588	3.05176	-1.52588	1.52588	-1.52588	1.52588	0	-1.52588	1.52588	-1.52588	0	1.52588	0	0	1.52588	0	-1.52588	1.52588	0	-1.52588	1.52588	1.52588	-1.52588	1.52588	-1.52588	1.52588	-1.52588	1.52588	-1.52588	1.52588	-1.52588	1.52588	-1.52588	0	0	0	1.52588	-1.52588	1.52588
	0	-1.52588	0	0	1.52588	0	-1.52588	0	1.52588	0	1.52588	-1.52588	-1.52588	1.52588	-1.52588	1.52588	0	0	0	1.52588	0	0	0	0	0	-1.52588	0	0	0	0	1.52588	0	0	0	-1.52588	3.05176	0	0	-1.52588	3.05176	-1.52588	1.52588	-1.52588	1.52588	0	0	0	0	3.05176
	0	0	0	0	1.52588	0	-3.05176	1.52588	0	0	3.05176	-1.52588	1.52588	0	-1.52588	-1.52588	1.52588	-1.52588	1.52588	1.52588	0	1.52588	0	0	1.52588	0	0	0	0	1.52588	0	-3.05176	3.05176	0	0	-1.52588	1.52588	0	1.52588	0	0	0	1.52588	-3.05176	1.52588	1.52588	-1.52588	0	0
	0	0	0	0	0	1.52588	-1.52588	-1.52588	1.52588	-1.52588	3.05176	-3.05176	3.05176	-1.52588	0	0	0	0	0	-1.52588	3.05176	-1.52588	1.52588	-1.52588	0	0	-1.52588	1.52588	1.52588	0	0	1.52588	0	1.52588	1.52588	-1.52588	0	0	1.52588	-3.05176	1.52588	0	3.05176	-1.52588	0	-1.52588	-1.52588	0	1.52588
	-1.52588	0	0	0	-1.52588	1.52588	-1.52588	-1.52588	-1.52588	0	-3.05176	0	0	1.52588	-1.52588	-1.52588	0	0	-1.52588	-1.52588	0	0	-1.52588	0	0	-1.52588	0	0	1.52588	-1.52588	-1.52588	0	0	-1.52588	0	1.52588	0	-1.52588	0	0	1.52588	-1.52588	1.52588	-1.52588	1.52588	-3.05176	1.52588	0	0
	1.52588	-1.52588	1.52588	0	0	-1.52588	0	-1.52588	3.05176	-1.52588	-1.52588	1.52588	1.52588	-3.05176	0	1.52588	0	0	1.52588	-3.05176	0	1.52588	-1.52588	0	1.52588	-1.52588	0	0	0	0	0	0	0	0	0	0	-1.52588	1.52588	1.52588	-1.52588	0	-1.52588	0	-1.52588	1.52588	0	0	0	-1.52588
	-1.52588	1.52588	-1.52588	1.52588	1.52588	1.52588	-3.05176	3.05176	0	-1.52588	0	1.52588	-1.52588	1.52588	-1.52588	1.52588	0	-1.52588	0	1.52588	1.52588	0	0	1.52588	-1.52588	0	0	0	0	0	0	0	1.52588	0	0	0	-1.52588	0	1.52588	0	-1.52588	1.52588	0	0	0	0	0	0	0
	0	0	0	1.52588	0	0	0	0	0	0	-1.52588	0	1.52588	0	-1.52588	0	1.52588	0	-1.52588	1.52588	0	-1.52588	1.52588	-3.05176	-1.52588	3.05176	0	0	1.52588	-1.52588	1.52588	0	-1.52588	0	1.52588	-1.52588	-1.52588	0	1.52588	1.52588	0	0	0	0	-3.05176	1.52588	1.52588	1.52588	-1.52588
	0	1.52588	-3.05176	1.52588	1.52588	-1.52588	0	1.52588	-1.52588	-1.52588	1.52588	0	0	0	0	1.52588	-3.05176	0	0	0	0	0	1.52588	0	0	-1.52588	0	1.52588	-1.52588	1.52588	0	1.52588	-1.52588	0	-1.52588	1.52588	-1.52588	1.52588	0	0	-1.52588	1.52588	-1.52588	1.52588	0	-1.52588	1.52588	0	0
	-1.52588	0	0	0	0	-1.52588	3.05176	1.52588	0	0	0	0	0	0	3.05176	-1.52588	-1.52588	1.52588	-1.52588	0	0	0	0	1.52588	-1.52588	0	0	1.52588	0	0	1.52588	-1.52588	1.52588	-1.52588	3.05176	-1.52588	0	0	0	0	3.05176	-3.05176	1.52588	0	0	0	0	0	0
	0	-1.52588	1.52588	0	0	3.05176	-1.52588	-1.52588	1.52588	0	0	1.52588	0	-1.52588	0	1.52588	-1.52588	1.52588	1.52588	0	1.52588	9.15527	6.10352	-1.52588	-7.62939	0	-1.52588	1.52588	-3.05176	1.52588	0	0	1.52588	0	1.52588	-3.05176	0	3.05176	0	0	-1.52588	1.52588	-1.52588	0	0	1.52588	0	1.52588	0
	0	0	0	0	-1.52588	1.52588	0	-1.52588	0	3.05176	-1.52588	0	1.52588	-1.52588	0	1.52588	1.52588	0	-1.52588	0	0	1.52588	0	-1.52588	0	0	0	1.52588	-1.52588	1.52588	0	-1.52588	0	3.05176	0	-1.52588	1.52588	0	-1.52588	1.52588	0	-1.52588	1.52588	0	-1.52588	1.52588	0	0	0
	-1.52588	0	0	0	0	-1.52588	0	0	0	1.52588	-1.52588	0	0	1.52588	0	0	-1.52588	0	1.52588	-1.52588	0	0	1.52588	0	-1.52588	0	1.52588	0	0	-1.52588	1.52588	1.52588	-1.52588	-1.52588	0	1.52588	-1.52588	1.52588	0	0	-1.52588	0	0	0	1.52588	-1.52588	0	-1.52588	1.52588
	0	0	1.52588	-1.52588	1.52588	0	0	0	0	0	3.05176	0	1.52588	0	-1.52588	1.52588	1.52588	0	1.52588	0	1.52588	1.52588	0	1.52588	-3.05176	0	1.52588	0	0	1.52588	1.52588	0	1.52588	0	0	0	0	1.52588	1.52588	1.52588	-1.52588	1.52588	1.52588	0	1.52588	1.52588	1.52588	0	1.52588
	1.52588	-1.52588	1.52588	-1.52588	0	1.52588	0	0	1.52588	0	0	-3.05176	1.52588	1.52588	-1.52588	1.52588	0	0	0	1.52588	-1.52588	-1.52588	1.52588	1.52588	-1.52588	1.52588	0	-1.52588	1.52588	0	-1.52588	0	0	0	0	1.52588	0	0	0	3.05176	-3.05176	0	-1.52588	0	0	-1.52588	0	0	0
	0	1.52588	0	-3.05176	1.52588	0	-1.52588	1.52588	0	0	0	0	0	0	0	0	0	0	0	-1.52588	1.52588	-1.52588	1.52588	0	-3.05176	1.52588	3.05176	-1.52588	0	0	0	0	0	0	0	3.05176	-1.52588	0	0	1.52588	0	1.52588	0	-1.52588	1.52588	1.52588	0	0	0
	1.52588	0	-1.52588	1.52588	0	0	1.52588	0	0	1.52588	0	1.52588	-1.52588	0	-1.52588	1.52588	0	1.52588	-1.52588	1.52588	1.52588	0	0	-1.52588	3.05176	0	0	0	1.52588	0	0	0	1.52588	1.52588	0	-1.52588	3.05176	0	0	0	0	0	1.52588	0	1.52588	1.52588	1.52588	0	-1.52588
	0	-1.52588	3.05176	-1.52588	1.52588	-1.52588	-1.52588	0	1.52588	-1.52588	1.52588	-1.52588	-1.52588	3.05176	-1.52588	0	-1.52588	0	1.52588	1.52588	-1.52588	-3.05176	1.52588	-1.52588	1.52588	1.52588	-1.52588	-3.05176	1.52588	0	0	0	0	0	0	1.52588	0	1.52588	-1.52588	0	0	-1.52588	0	0	0	1.52588	0	-1.52588	0
	-3.05176	1.52588	0	0	-1.52588	1.52588	1.52588	0	-1.52588	0	0	0	0	-1.52588	0	0	0	0	0	1.52588	-1.52588	0	-1.52588	1.52588	1.52588	-1.52588	-1.52588	1.52588	0	-1.52588	1.52588	1.52588	-1.52588	1.52588	0	0	0	-1.52588	1.52588	-3.05176	1.52588	1.52588	-1.52588	0	1.52588	0	1.52588	1.52588	-1.52588
	0	1.52588	-1.52588	-1.52588	1.52588	0	-1.52588	0	0	0	0	0	-1.52588	1.52588	0	0	0	-1.52588	1.52588	-1.52588	1.52588	-1.52588	1.52588	-1.52588	1.52588	-1.52588	1.52588	0	0	0	0	0	-1.52588	1.52588	0	0	-1.52588	0	0	-1.52588	0	-1.52588	-1.52588	1.52588	0	0	-3.05176	-1.52588	3.05176
	0	1.52588	0	-1.52588	-1.52588	0	0	0	1.52588	-1.52588	0	0	-1.52588	1.52588	-1.52588	3.05176	-3.05176	1.52588	-1.52588	0	-1.52588	0	0	0	1.52588	0	-3.05176	0	1.52588	0	0	0	1.52588	-1.52588	1.52588	0	0	0	0	1.52588	-1.52588	0	1.52588	0	-1.52588	1.52588	-1.52588	0	0
	0	1.52588	0	0	0	0	1.52588	-1.52588	0	0	0	0	-1.52588	1.52588	0	-3.05176	1.52588	0	0	0	0	-1.52588	1.52588	-1.52588	0	1.52588	0	0	0	-1.52588	0	0	0	0	3.05176	0	-1.52588	1.52588	-1.52588	1.52588	1.52588	1.52588	-1.52588	3.05176	-1.52588	0	1.52588	-1.52588	0
	0	0	1.52588	0	-1.52588	1.52588	-1.52588	1.52588	1.52588	-1.52588	0	1.52588	-1.52588	1.52588	1.52588	0	-1.52588	0	0	0	0	1.52588	-1.52588	1.52588	-1.52588	0	0	0	1.52588	-1.52588	0	0	0	0	0	-1.52588	0	0	0	3.05176	-1.52588	-1.52588	0	1.52588	1.52588	0	1.52588	-1.52588	0
	0	0	0	-1.52588	3.05176	-1.52588	3.05176	-3.05176	3.05176	-1.52588	1.52588	0	0	-1.52588	1.52588	0	0	0	1.52588	0	0	0	0	-1.52588	1.52588	-1.52588	3.05176	-1.52588	1.52588	-1.52588	0	0	1.52588	0	0	1.52588	0	0	0	0	-3.05176	3.05176	0	-1.52588	1.52588	0	-1.52588	0	1.52588
	0	0	1.52588	-1.52588	0	0	0	0	-1.52588	1.52588	-1.52588	1.52588	-1.52588	3.05176	0	-3.05176	1.52588	-1.52588	0	0	0	0	1.52588	0	-1.52588	1.52588	-1.52588	0	1.52588	-1.52588	-1.52588	3.05176	0	-1.52588	0	0	0	0	1.52588	0	0	-1.52588	1.52588	-1.52588	0	1.52588	0	0	0
	0	-1.52588	-1.52588	3.05176	-1.52588	3.05176	-3.05176	0	1.52588	-1.52588	0	0	0	0	4.57764	-1.52588	0	0	0	0	-3.05176	1.52588	0	0	-1.52588	1.52588	0	-1.52588	0	0	0	1.52588	-1.52588	0	0	0	0	1.52588	-1.52588	0	1.52588	-4.57764	0	0	1.52588	0	1.52588	0	-1.52588
	3.05176	0	-1.52588	3.05176	1.52588	-1.52588	0	0	-1.52588	1.52588	0	0	0	0	0	1.52588	-1.52588	1.52588	-1.52588	-1.52588	0	1.52588	0	0	1.52588	1.52588	0	-1.52588	0	3.05176	-1.52588	-3.05176	-1.52588	3.05176	0	-1.52588	0	1.52588	0	0	1.52588	-1.52588	0	0	1.52588	0	0	1.52588	1.52588
	-1.52588	0	0	0	0	0	0	1.52588	-1.52588	-1.52588	0	3.05176	0	0	0	0	0	1.52588	0	-1.52588	1.52588	-1.52588	1.52588	0	-1.52588	0	1.52588	0	0	0	1.52588	0	-1.52588	1.52588	1.52588	-3.05176	0	0	0	0	1.52588	1.52588	-3.05176	1.52588	0	1.52588	1.52588	-1.52588	-1.52588
	0	1.52588	-1.52588	-1.52588	1.52588	0	0	0	0	1.52588	1.52588	-1.52588	-1.52588	1.52588	0	-1.52588	1.52588	0	3.05176	-1.52588	0	0	0	0	0	7.62939	7.62939	0	-1.52588	-3.05176	0	-1.52588	1.52588	-1.52588	0	0	-1.52588	0	-1.52588	-1.52588	1.52588	-1.52588	-1.52588	1.52588	1.52588	-1.52588	-1.52588	0	1.52588
	0	0	0	0	3.05176	0	-1.52588	1.52588	1.52588	-3.05176	1.52588	0	-1.52588	3.05176	-1.52588	3.05176	-1.52588	0	1.52588	0	-1.52588	-1.52588	0	0	0	0	0	0	1.52588	-1.52588	1.52588	-1.52588	1.52588	0	1.52588	-1.52588	1.52588	-1.52588	1.52588	0	-1.52588	3.05176	0	0	-3.05176	3.05176	-1.52588	0	1.52588
	1.52588	0	1.52588	0	0	0	3.05176	-1.52588	3.05176	-1.52588	0	1.52588	1.52588	1.52588	0	1.52588	0	-1.52588	1.52588	0	0	1.52588	0	0	1.52588	0	3.05176	-1.52588	-1.52588	3.05176	-1.52588	1.52588	-1.52588	1.52588	0	0	0	1.52588	1.52588	-1.52588	0	1.52588	0	1.52588	0	0	0	-1.52588	1.52588
	0	0	1.52588	0	1.52588	0	-1.52588	-1.52588	1.52588	0	1.52588	-1.52588	0	-1.52588	1.52588	-1.52588	0	1.52588	1.52588	-1.52588	0	0	0	1.52588	1.52588	0	-1.52588	-1.52588	4.57764	-1.52588	1.52588	-1.52588	0	0	0	0	0	0	-1.52588	1.52588	1.52588	-1.52588	0	0	0	0	1.52588	-1.52588	1.52588
	-1.52588	1.52588	0	-1.52588	0	-1.52588	1.52588	0	1.52588	-1.52588	0	0	1.52588	-1.52588	1.52588	0	0	-1.52588	1.52588	0	0	0	0	1.52588	0	1.52588	0	1.52588	-1.52588	0	-1.52588	1.52588	-1.52588	1.52588	-1.52588	0	1.52588	-1.52588	-1.52588	3.05176	-1.52588	0	3.05176	-1.52588	0	0	0	-1.52588	0
	0	0	1.52588	-1.52588	0	0	1.52588	0	-1.52588	1.52588	-1.52588	1.52588	1.52588	0	0	0	-1.52588	0	0	-1.52588	1.52588	0	3.05176	-1.52588	0	0	-1.52588	0	0	1.52588	-1.52588	3.05176	-1.52588	0	1.52588	-1.52588	1.52588	-1.52588	1.52588	1.52588	0	0	-1.52588	1.52588	-1.52588	1.52588	-1.52588	1.52588	-1.52588
	1.52588	0	1.52588	-1.52588	1.52588	0	0	1.52588	-1.52588	-1.52588	0	1.52588	-1.52588	0	1.52588	-1.52588	4.57764	-1.52588	-1.52588	1.52588	0	0	-1.52588	1.52588	0	1.52588	-1.52588	1.52588	3.05176	-1.52588	1.52588	0	0	1.52588	-1.52588	0	1.52588	1.52588	0	0	0	0	0	-1.52588	0	1.52588	-1.52588	0	0
	0	1.52588	-1.52588	0	1.52588	1.52588	1.52588	0	-3.05176	0	1.52588	-1.52588	0	1.52588	-1.52588	0	0	0	-1.52588	0	3.05176	-1.52588	0	0	-1.52588	1.52588	0	0	1.52588	-1.52588	0	0	0	-1.52588	1.52588	0	1.52588	0	0	-1.52588	-1.52588	1.52588	0	0	0	1.52588	-3.05176	0	3.05176
	0	1.52588	1.52588	-1.52588	0	1.52588	3.05176	-1.52588	3.05176	-1.52588	-1.52588	1.52588	0	-3.05176	-1.52588	3.05176	-1.52588	0	-1.52588	0	1.52588	3.05176	0	0	0	0	1.52588	-1.52588	-1.52588	-1.52588	0	1.52588	1.52588	0	1.52588	-1.52588	0	3.05176	0	-1.52588	3.05176	-1.52588	0	1.52588	0	1.52588	-1.52588	1.52588	0
	-1.52588	-1.52588	1.52588	1.52588	-1.52588	0	-1.52588	1.52588	0	0	-1.52588	1.52588	-1.52588	1.52588	1.52588	-1.52588	0	0	0	0	1.52588	1.52588	-1.52588	0	1.52588	-1.52588	0	0	0	0	-1.52588	0	1.52588	0	1.52588	0	0	-1.52588	1.52588	0	0	0	0	1.52588	-1.52588	-3.05176	1.52588	0	1.52588
	0	1.52588	-1.52588	0	0	0	3.05176	-1.52588	3.05176	-1.52588	1.52588	-3.05176	3.05176	-1.52588	0	1.52588	0	0	-1.52588	1.52588	-1.52588	3.05176	-1.52588	-1.52588	3.05176	0	0	-1.52588	1.52588	3.05176	-3.05176	1.52588	0	0	0	1.52588	-1.52588	0	-3.05176	1.52588	0	0	0	-1.52588	3.05176	0	-1.52588	-1.52588	0
	1.52588	-1.52588	0	3.05176	-1.52588	1.52588	-3.05176	-1.52588	3.05176	0	1.52588	-3.05176	1.52588	0	1.52588	-3.05176	1.52588	0	1.52588	-1.52588	0	0	0	0	1.52588	0	-1.52588	0	1.52588	1.52588	-3.05176	3.05176	0	-1.52588	0	0	0	0	1.52588	0	0	0	-1.52588	0	0	0	0	0	0
	-1.52588	0	1.52588	-1.52588	0	-1.52588	3.05176	-3.05176	1.52588	-1.52588	0	1.52588	-1.52588	1.52588	1.52588	0	0	0	0	3.05176	-1.52588	1.52588	0	0	0	1.52588	0	-1.52588	1.52588	-1.52588	0	-1.52588	1.52588	1.52588	0	1.52588	0	-1.52588	1.52588	1.52588	0	1.52588	-1.52588	1.52588	0	0	0	0	0
	0	0	0	1.52588	1.52588	0	-1.52588	0	0	1.52588	-1.52588	1.52588	-1.52588	1.52588	0	0	0	0	1.52588	0	0	1.52588	-1.52588	-1.52588	0	1.52588	-3.05176	1.52588	-1.52588	0	1.52588	1.52588	-1.52588	-1.52588	0	0	1.52588	-1.52588	1.52588	-1.52588	1.52588	-1.52588	3.05176	0	0	-1.52588	-1.52588	1.52588	-1.52588
	1.52588	-1.52588	0	-1.52588	1.52588	1.52588	-3.05176	0	-1.52588	0	1.52588	0	0	0	0	0	-1.52588	0	1.52588	1.52588	-1.52588	1.52588	-1.52588	1.52588	-3.05176	1.52588	-1.52588	1.52588	0	1.52588	1.52588	0	0	0	-1.52588	0	0	0	3.05176	0	-1.52588	3.05176	-1.52588	1.52588	0	0	1.52588	-1.52588	0
	0	0	0	0	0	0	1.52588	1.52588	1.52588	-1.52588	0	0	-1.52588	1.52588	0	0	0	0	0	0	1.52588	-1.52588	3.05176	0	-1.52588	3.05176	0	-1.52588	0	1.52588	0	1.52588	0	1.52588	1.52588	0	-1.52588	0	0	0	0	1.52588	-1.52588	1.52588	0	0	-1.52588	3.05176	0
	0	1.52588	1.52588	-3.05176	1.52588	-1.52588	1.52588	0	-3.05176	1.52588	0	1.52588	-1.52588	0	1.52588	0	0	-1.52588	3.05176	0	-1.52588	0	0	-1.52588	0	0	0	1.52588	-3.05176	1.52588	-1.52588	3.05176	0	0	0	1.52588	0	0	-1.52588	3.05176	-1.52588	0	1.52588	-1.52588	1.52588	0	0	0	0
	-1.52588	0	1.52588	1.52588	-1.52588	1.52588	0	0	3.05176	-1.52588	1.52588	-1.52588	-1.52588	1.52588	0	0	0	1.52588	0	0	0	0	0	-1.52588	1.52588	0	0	-1.52588	3.05176	-1.52588	1.52588	0	0	-1.52588	1.52588	0	0	0	-1.52588	1.52588	3.05176	-1.52588	-1.52588	1.52588	1.52588	0	-1.52588	0	0
	1.52588	0	-1.52588	0	1.52588	-1.52588	-1.52588	1.52588	0	0	1.52588	-1.52588	1.52588	1.52588	-1.52588	0	1.52588	0	0	-1.52588	1.52588	-1.52588	0	0	1.52588	-1.52588	3.05176	0	0	1.52588	-3.05176	0	0	0	0	1.52588	-1.52588	0	1.52588	0	0	3.05176	-1.52588	1.52588	-1.52588	0	1.52588	0	0
	0	-1.52588	3.05176	-3.05176	3.05176	-1.52588	0	0	1.52588	0	-1.52588	0	0	0	0	1.52588	-1.52588	1.52588	0	-1.52588	1.52588	-1.52588	1.52588	-1.52588	0	-1.52588	0	1.52588	0	-1.52588	1.52588	-3.05176	3.05176	1.52588	-3.05176	1.52588	0	0	0	-1.52588	1.52588	0	0	1.52588	-1.52588	0	0	1.52588	-1.52588
	-1.52588	0	0	1.52588	0	-3.05176	0	0	1.52588	0	0	0	-1.52588	0	1.52588	0	1.52588	-3.05176	1.52588	0	1.52588	-1.52588	0	1.52588	1.52588	-1.52588	1.52588	0	0	1.52588	0	0	1.52588	0	0	1.52588	0	0	0	-1.52588	3.05176	0	0	0	0	0	1.52588	-1.52588	0
	0	1.52588	0	0	0	-1.52588	0	0	1.52588	-1.52588	0	0	0	0	1.52588	0	0	0	0	0	0	0	0	1.52588	-1.52588	0	-1.52588	0	1.52588	1.52588	-1.52588	0	3.05176	-1.52588	-1.52588	3.05176	-1.52588	0	0	-1.52588	1.52588	-1.52588	-1.52588	3.05176	0	-1.52588	3.05176	-1.52588	1.52588
	0	0	-1.52588	1.52588	0	-1.52588	1.52588	-1.52588	0	1.52588	1.52588	0	1.52588	-1.52588	0	1.52588	0	0	0	0	-1.52588	3.05176	0	0	0	3.05176	-1.52588	0	0	1.52588	-1.52588	0	0	0	1.52588	1.52588	-1.52588	-1.52588	0	1.52588	0	0	0	0	1.52588	-1.52588	0	0	1.52588
	1.52588	1.52588	3.05176	0	1.52588	3.05176	3.05176	1.52588	0	1.52588	1.52588	3.05176	0	3.05176	1.52588	1.52588	1.52588	3.05176	3.05176	0	1.52588	3.05176	-1.52588	1.52588	1.52588	1.52588	3.05176	0	1.52588	0	4.57764	1.52588	0	3.05176	0	1.52588	0	3.05176	0	3.05176	1.52588	0	1.52588	1.52588	1.52588	0	3.05176	0	1.52588
	0	-1.52588	1.52588	0	1.52588	0	0	-3.05176	3.05176	0	1.52588	0	0	1.52588	0	-1.52588	1.52588	0	0	-1.52588	0	1.52588	0	3.05176	0	-1.52588	1.52588	-1.52588	3.05176	3.05176	0	1.52588	-3.05176	0	1.52588	-1.52588	1.52588	0	0	-1.52588	3.05176	-1.52588	0	1.52588	0	0	0	1.52588	0
	0	1.52588	0	-1.52588	1.52588	-1.52588	1.52588	0	1.52588	-3.05176	0	1.52588	0	0	0	1.52588	0	0	1.52588	-1.52588	0	1.52588	0	0	0	1.52588	-1.52588	1.52588	0	0	0	0	1.52588	0	0	-1.52588	0	1.52588	0	0	1.52588	-1.52588	1.52588	0	1.52588	0	0	0	1.52588
	1.52588	-1.52588	0	1.52588	0	0	0	1.52588	0	-1.52588	0	0	0	0	1.52588	0	0	0	1.52588	-1.52588	0	0	1.52588	0	-1.52588	1.52588	0	0	0	-1.52588	1.52588	-1.52588	1.52588	-1.52588	1.52588	1.52588	-1.52588	0	0	0	-1.52588	1.52588	0	0	1.52588	0	-1.52588	0	1.52588
	0	0	1.52588	1.52588	0	-1.52588	0	1.52588	1.52588	-3.05176	4.57764	-1.52588	-3.05176	0	1.52588	-1.52588	1.52588	1.52588	0	1.52588	-1.52588	0	-1.52588	1.52588	0	0	-1.52588	3.05176	-1.52588	1.52588	-1.52588	-1.52588	1.52588	1.52588	0	0	0	-1.52588	1.52588	0	0	-1.52588	1.52588	1.52588	0	-1.52588	1.52588	0	0
	0	0	0	-1.52588	1.52588	1.52588	0	0	0	0	0	1.52588	-4.57764	1.52588	0	1.52588	0	-1.52588	3.05176	0	0	0	0	0	0	0	1.52588	0	-1.52588	0	0	0	0	3.05176	-1.52588	0	0	0	0	0	1.52588	-1.52588	3.05176	-1.52588	0	0	3.05176	0	0
	0	1.52588	-1.52588	1.52588	-1.52588	0	0	1.52588	1.52588	0	-1.52588	0	1.52588	0	1.52588	0	0	-1.52588	4.57764	1.52588	-1.52588	-1.52588	1.52588	1.52588	-3.05176	1.52588	-1.52588	0	-1.52588	1.52588	3.05176	-3.05176	3.05176	-1.52588	-1.52588	1.52588	1.52588	-1.52588	-1.52588	0	1.52588	-1.52588	0	1.52588	-1.52588	0	0	0	1.52588
	-1.52588	0	1.52588	-3.05176	1.52588	0	0	0	0	0	0	0	1.52588	-3.05176	3.05176	-1.52588	1.52588	0	0	-1.52588	3.05176	0	0	1.52588	-1.52588	1.52588	0	1.52588	-1.52588	0	0	1.52588	0	1.52588	0	1.52588	-1.52588	-1.52588	1.52588	0	0	0	0	-1.52588	1.52588	0	0	-1.52588	3.05176
	1.52588	1.52588	1.52588	0	1.52588	0	3.05176	1.52588	0	1.52588	0	1.52588	1.52588	0	1.52588	1.52588	-1.52588	3.05176	0	1.52588	0	0	1.52588	-1.52588	3.05176	0	1.52588	0	1.52588	1.52588	0	1.52588	1.52588	0	1.52588	0	0	0	1.52588	0	0	1.52588	0	0	1.52588	1.52588	1.52588	-1.52588	3.05176
	0	1.52588	-1.52588	0	0	0	1.52588	0	0	-1.52588	0	1.52588	-1.52588	0	0	0	0	1.52588	1.52588	0	0	-1.52588	1.52588	0	0	0	-1.52588	1.52588	1.52588	0	0	0	1.52588	-1.52588	0	1.52588	0	-1.52588	3.05176	0	-1.52588	0	1.52588	-1.52588	0	1.52588	0	-1.52588	0
	-1.52588	-1.52588	0	-1.52588	1.52588	0	1.52588	0	0	0	0	0	0	1.52588	-1.52588	0	-1.52588	0	1.52588	1.52588	0	-1.52588	1.52588	-1.52588	0	1.52588	1.52588	-1.52588	0	0	0	0	1.52588	-1.52588	0	1.52588	-1.52588	0	1.52588	1.52588	-1.52588	1.52588	-1.52588	1.52588	0	0	1.52588	0	0
	0	0	0	0	1.52588	0	-1.52588	0	0	1.52588	0	0	-1.52588	1.52588	1.52588	1.52588	-1.52588	-1.52588	1.52588	0	-1.52588	0	1.52588	-1.52588	1.52588	0	-1.52588	3.05176	0	0	0	-1.52588	3.05176	-1.52588	0	0	-1.52588	1.52588	1.52588	-1.52588	1.52588	1.52588	-1.52588	0	1.52588	-1.52588	1.52588	-1.52588	0
	-1.52588	0	0	3.05176	0	-3.05176	0	1.52588	-1.52588	0	0	0	1.52588	1.52588	0	1.52588	-3.05176	1.52588	-1.52588	0	0	0	0	1.52588	-1.52588	1.52588	-1.52588	-1.52588	0	1.52588	0	0	-1.52588	0	0	-1.52588	1.52588	1.52588	1.52588	-1.52588	1.52588	0	0	0	-1.52588	0	0	0	-1.52588
	-1.52588	-1.52588	-1.52588	1.52588	0	0	3.05176	-1.52588	1.52588	-1.52588	0	1.52588	0	0	0	-1.52588	0	0	0	0	0	-1.52588	0	0	0	0	0	0	1.52588	0	0	0	0	1.52588	0	0	0	0	0	0	0	-1.52588	0	0	0	0	0	1.52588	-3.05176
	-1.52588	0	-1.52588	1.52588	0	-1.52588	1.52588	0	1.52588	-1.52588	1.52588	-1.52588	1.52588	3.05176	3.05176	0	-1.52588	0	0	1.52588	0	0	-1.52588	0	1.52588	1.52588	0	0	-1.52588	0	0	0	0	-1.52588	0	0	1.52588	0	0	0	0	0	1.52588	1.52588	-1.52588	0	0	0	1.52588
	3.05176	6.10352	3.05176	3.05176	9.15527	0	9.15527	6.10352	7.62939	7.62939	4.57764	3.05176	4.57764	3.05176	6.10352	4.57764	4.57764	4.57764	4.57764	3.05176	3.05176	3.05176	4.57764	3.05176	4.57764	4.57764	3.05176	1.52588	1.52588	4.57764	1.52588	3.05176	1.52588	1.52588	3.05176	1.52588	1.52588	1.52588	1.52588	1.52588	1.52588	1.52588	0	1.52588	3.05176	1.52588	1.52588	0	4.57764
	1.52588	0	-1.52588	1.52588	1.52588	-1.52588	0	0	-3.05176	0	1.52588	0	-1.52588	0	0	0	0	0	-1.52588	0	0	3.05176	-1.52588	3.05176	-1.52588	-1.52588	-1.52588	1.52588	0	0	-1.52588	0	0	1.52588	0	-1.52588	0	-1.52588	3.05176	-3.05176	1.52588	0	-1.52588	1.52588	1.52588	1.52588	0	1.52588	4.57764
	1.52588	1.52588	0	0	1.52588	-1.52588	3.05176	-1.52588	0	0	3.05176	0	-1.52588	3.05176	0	-1.52588	1.52588	0	1.52588	0	0	1.52588	-1.52588	0	0	0	0	0	1.52588	0	1.52588	0	-3.05176	3.05176	0	-1.52588	-1.52588	0	1.52588	1.52588	-1.52588	1.52588	-1.52588	1.52588	3.05176	-1.52588	3.05176	-1.52588	-1.52588
	-1.52588	1.52588	-1.52588	0	0	1.52588	-1.52588	1.52588	0	0	0	-1.52588	0	0	0	0	1.52588	-1.52588	0	0	0	0	1.52588	0	-1.52588	-1.52588	1.52588	-1.52588	0	1.52588	0	1.52588	1.52588	0	-3.05176	1.52588	0	0	0	-3.05176	3.05176	0	-1.52588	-1.52588	1.52588	-1.52588	0	1.52588	-1.52588
	-1.52588	1.52588	1.52588	0	-1.52588	0	0	0	-1.52588	3.05176	-1.52588	0	0	0	-1.52588	0	1.52588	-3.05176	1.52588	0	0	0	-1.52588	3.05176	-1.52588	1.52588	-1.52588	0	0	1.52588	0	0	0	-1.52588	1.52588	-1.52588	3.05176	-1.52588	0	1.52588	-1.52588	0	0	0	0	0	0	1.52588	-1.52588
	0	0	0	0	1.52588	0	0	0	0	-1.52588	1.52588	0	0	-1.52588	3.05176	-1.52588	0	0	1.52588	0	0	0	0	-1.52588	1.52588	-1.52588	0	0	1.52588	-1.52588	0	1.52588	0	-1.52588	0	1.52588	-1.52588	3.05176	-3.05176	1.52588	0	1.52588	0	1.52588	1.52588	0	0	0	1.52588
	-1.52588	0	1.52588	0	0	0	0	-1.52588	1.52588	1.52588	-3.05176	1.52588	0	0	0	0	0	0	-1.52588	1.52588	-1.52588	0	0	1.52588	0	1.52588	0	0	0	0	0	0	0	0	-1.52588	1.52588	1.52588	0	0	-3.05176	1.52588	0	-1.52588	1.52588	0	0	-1.52588	0	0
	0	1.52588	-1.52588	1.52588	0	0	0	1.52588	-1.52588	1.52588	1.52588	-1.52588	-1.52588	1.52588	0	0	0	1.52588	0	1.52588	0	1.52588	-1.52588	0	1.52588	0	-1.52588	0	1.52588	-1.52588	3.05176	-1.52588	3.05176	0	0	-1.52588	0	1.52588	1.52588	1.52588	-3.05176	0	1.52588	0	0	0	0	1.52588	0
	1.52588	0	1.52588	-3.05176	0	1.52588	-3.05176	1.52588	-1.52588	1.52588	0	0	1.52588	-3.05176	1.52588	-1.52588	0	1.52588	-1.52588	1.52588	-1.52588	0	-1.52588	1.52588	-1.52588	-1.52588	1.52588	-1.52588	0	1.52588	0	0	0	0	0	-1.52588	3.05176	0	0	0	1.52588	-1.52588	1.52588	-1.52588	0	1.52588	0	-1.52588	1.52588
	0	0	0	-1.52588	3.05176	0	-1.52588	3.05176	0	0	1.52588	0	0	1.52588	-1.52588	-1.52588	1.52588	1.52588	1.52588	-1.52588	0	-1.52588	3.05176	0	0	-1.52588	1.52588	0	-1.52588	1.52588	-1.52588	0	1.52588	3.05176	-1.52588	0	0	0	1.52588	0	-1.52588	3.05176	0	1.52588	-1.52588	0	-1.52588	3.05176	0
	0	0	0	0	-1.52588	0	0	0	1.52588	0	1.52588	-1.52588	3.05176	-3.05176	1.52588	0	-1.52588	-1.52588	1.52588	1.52588	1.52588	-1.52588	0	1.52588	1.52588	0	-1.52588	1.52588	-1.52588	3.05176	-1.52588	1.52588	-3.05176	1.52588	-1.52588	3.05176	0	-1.52588	1.52588	1.52588	-1.52588	1.52588	1.52588	-3.05176	1.52588	0	0	0	1.52588
	-1.52588	1.52588	1.52588	-1.52588	1.52588	-1.52588	-1.52588	3.05176	0	0	-1.52588	3.05176	-1.52588	1.52588	0	0	0	1.52588	0	-1.52588	3.05176	0	-1.52588	1.52588	-1.52588	0	-1.52588	0	3.05176	0	-1.52588	1.52588	0	0	-1.52588	0	-1.52588	1.52588	1.52588	0	-1.52588	1.52588	0	3.05176	0	0	-1.52588	0	0
	1.52588	0	0	-1.52588	1.52588	0	0	1.52588	-1.52588	1.52588	1.52588	-1.52588	0	1.52588	0	-1.52588	0	-1.52588	1.52588	0	1.52588	1.52588	-1.52588	1.52588	-1.52588	1.52588	0	1.52588	-1.52588	1.52588	0	1.52588	0	-1.52588	1.52588	-1.52588	1.52588	0	0	1.52588	-1.52588	0	3.05176	-1.52588	1.52588	0	3.05176	-3.05176	1.52588
	-1.52588	0	1.52588	0	0	1.52588	1.52588	-1.52588	1.52588	-1.52588	1.52588	-1.52588	-1.52588	0	0	1.52588	1.52588	-1.52588	1.52588	0	-1.52588	0	1.52588	0	0	0	0	0	0	0	1.52588	0	0	-1.52588	1.52588	-1.52588	1.52588	-1.52588	1.52588	0	1.52588	-1.52588	1.52588	0	0	1.52588	-1.52588	-1.52588	0
	3.05176	0	0	0	1.52588	-1.52588	0	0	0	0	1.52588	-1.52588	-1.52588	3.05176	-1.52588	1.52588	0	0	0	3.05176	-3.05176	0	1.52588	0	-1.52588	0	1.52588	-1.52588	0	1.52588	0	0	3.05176	0	0	1.52588	0	0	0	-1.52588	3.05176	0	1.52588	-1.52588	3.05176	1.52588	-1.52588	1.52588	0
	0	0	0	0	1.52588	-3.05176	4.57764	0	0	0	1.52588	0	-1.52588	0	0	1.52588	0	0	-1.52588	0	0	3.05176	-1.52588	1.52588	0	3.05176	-1.52588	1.52588	-1.52588	1.52588	0	0	-1.52588	-1.52588	1.52588	-1.52588	0	3.05176	0	0	-1.52588	1.52588	0	-1.52588	1.52588	-1.52588	1.52588	0	1.52588
	1.52588	0	-1.52588	1.52588	3.05176	-1.52588	0	-1.52588	1.52588	1.52588	0	1.52588	0	-1.52588	1.52588	-1.52588	1.52588	0	0	0	0	1.52588	0	0	1.52588	-1.52588	0	0	-1.52588	-1.52588	1.52588	1.52588	0	-1.52588	0	1.52588	1.52588	-3.05176	3.05176	0	0	0	1.52588	-1.52588	1.52588	-3.05176	3.05176	0	1.52588
	-1.52588	-1.52588	3.05176	0	0	1.52588	0	0	1.52588	-1.52588	0	-1.52588	0	1.52588	0	0	0	0	0	-1.52588	3.05176	3.05176	-3.05176	1.52588	0	0	0	-1.52588	-1.52588	0	0	1.52588	0	-1.52588	1.52588	0	1.52588	0	-1.52588	0	1.52588	0	0	1.52588	0	1.52588	-1.52588	0	1.52588
	0	1.52588	-1.52588	1.52588	1.52588	0	0	0	-3.05176	1.52588	0	0	0	1.52588	1.52588	-1.52588	0	0	-3.05176	1.52588	0	-1.52588	0	3.05176	0	-1.52588	0	1.52588	0	0	-1.52588	3.05176	0	-1.52588	3.05176	-1.52588	0	0	1.52588	-1.52588	1.52588	0	1.52588	0	-1.52588	0	1.52588	0	1.52588
	1.52588	0	0	-1.52588	1.52588	1.52588	3.05176	0	0	0	0	-1.52588	3.05176	0	0	1.52588	1.52588	-3.05176	0	0	0	0	0	1.52588	-1.52588	1.52588	0	-1.52588	3.05176	-1.52588	1.52588	1.52588	0	0	0	0	0	3.05176	-1.52588	1.52588	0	-1.52588	-1.52588	3.05176	-1.52588	0	0	0	0
	-3.05176	3.05176	-3.05176	0	3.05176	-1.52588	3.05176	-1.52588	-1.52588	0	0	0	0	-1.52588	0	1.52588	0	-1.52588	1.52588	0	1.52588	-1.52588	1.52588	0	0	1.52588	0	0	1.52588	0	1.52588	-1.52588	0	-1.52588	0	1.52588	0	0	0	1.52588	0	1.52588	0	-1.52588	0	-1.52588	1.52588	1.52588	0
	0	0	0	1.52588	1.52588	-1.52588	0	1.52588	0	0	0	0	1.52588	-3.05176	1.52588	0	3.05176	-1.52588	1.52588	0	-1.52588	1.52588	-1.52588	3.05176	-1.52588	1.52588	-3.05176	0	1.52588	1.52588	0	0	0	0	0	3.05176	-1.52588	0	1.52588	-3.05176	0	1.52588	0	-1.52588	0	0	0	0	0
	1.52588	-1.52588	0	0	0	3.05176	-3.05176	1.52588	0	0	0	1.52588	-1.52588	0	3.05176	-1.52588	-1.52588	3.05176	-1.52588	-1.52588	3.05176	-1.52588	0	1.52588	0	1.52588	0	0	0	0	0	0	1.52588	0	0	1.52588	-1.52588	1.52588	-1.52588	1.52588	-1.52588	0	1.52588	1.52588	-1.52588	-1.52588	1.52588	-1.52588	1.52588
	0	0	1.52588	-1.52588	0	0	1.52588	-1.52588	1.52588	0	0	0	1.52588	-1.52588	0	-1.52588	1.52588	0	0	-1.52588	1.52588	0	1.52588	-1.52588	0	0	1.52588	0	1.52588	0	0	0	0	0	0	0	0	1.52588	3.05176	-3.05176	0	1.52588	-1.52588	1.52588	0	0	1.52588	-1.52588	1.52588
	0	1.52588	0	-1.52588	-1.52588	3.05176	0	1.52588	0	1.52588	1.52588	-1.52588	1.52588	-1.52588	1.52588	-3.05176	1.52588	1.52588	0	-1.52588	1.52588	1.52588	1.52588	1.52588	-1.52588	0	0	1.52588	-1.52588	0	1.52588	0	1.52588	0	-1.52588	1.52588	0	0	0	1.52588	1.52588	-1.52588	1.52588	0	0	-1.52588	3.05176	-1.52588	0
	0	0	1.52588	-1.52588	0	1.52588	0	0	3.05176	1.52588	0	-1.52588	3.05176	-1.52588	0	1.52588	0	-3.05176	1.52588	0	0	0	0	1.52588	0	1.52588	0	0	-1.52588	1.52588	0	-1.52588	1.52588	1.52588	0	1.52588	0	1.52588	0	-1.52588	3.05176	-3.05176	1.52588	-1.52588	1.52588	1.52588	0	0	0
	-1.52588	0	-3.05176	3.05176	1.52588	-1.52588	1.52588	0	0	0	0	1.52588	0	-1.52588	1.52588	0	-1.52588	0	0	3.05176	-1.52588	0	0	-1.52588	3.05176	1.52588	-1.52588	0	0	1.52588	-1.52588	1.52588	1.52588	0	0	1.52588	0	-1.52588	1.52588	1.52588	-1.52588	0	0	1.52588	-1.52588	1.52588	0	0	-1.52588
	1.52588	-1.52588	1.52588	1.52588	-1.52588	1.52588	-1.52588	1.52588	0	-1.52588	0	0	1.52588	0	-3.05176	1.52588	1.52588	-1.52588	0	0	0	0	1.52588	-1.52588	0	1.52588	0	1.52588	0	0	0	0	-1.52588	1.52588	-3.05176	0	0	1.52588	1.52588	-1.52588	3.05176	0	-1.52588	1.52588	1.52588	-1.52588	1.52588	0	0
	1.52588	0	0	0	0	0	0	1.52588	-1.52588	0	0	-1.52588	1.52588	1.52588	-3.05176	0	3.05176	0	0	1.52588	-1.52588	1.52588	-1.52588	-1.52588	3.05176	0	-1.52588	3.05176	0	0	0	-1.52588	1.52588	0	1.52588	0	0	0	1.52588	-1.52588	0	3.05176	-1.52588	-1.52588	-1.52588	3.05176	-1.52588	1.52588	0
	0	-1.52588	0	1.52588	1.52588	0	-1.52588	0	0	3.05176	0	0	0	1.52588	-3.05176	1.52588	0	0	1.52588	-3.05176	-3.05176	1.52588	0	1.52588	1.52588	-1.52588	1.52588	-1.52588	1.52588	0	1.52588	-1.52588	0	0	-1.52588	0	-1.52588	1.52588	0	0	0	0	0	1.52588	0	0	-1.52588	1.52588	1.52588
	0	-1.52588	0	0	0	1.52588	-1.52588	1.52588	0	0	1.52588	-1.52588	0	1.52588	-4.57764	4.57764	1.52588	-3.05176	1.52588	3.05176	-1.52588	1.52588	-1.52588	0	0	0	0	1.52588	1.52588	1.52588	0	0	-1.52588	1.52588	1.52588	-1.52588	0	1.52588	-1.52588	1.52588	0	0	1.52588	-1.52588	-1.52588	0	1.52588	1.52588	-1.52588
	1.52588	0	0	0	0	1.52588	0	0	0	0	0	-1.52588	0	0	0	0	1.52588	-1.52588	-1.52588	1.52588	0	0	0	1.52588	0	1.52588	0	0	0	0	0	1.52588	0	1.52588	0	-1.52588	3.05176	0	-1.52588	0	0	0	1.52588	1.52588	-1.52588	-1.52588	-1.52588	0	-1.52588
	0	0	0	0	-1.52588	1.52588	-1.52588	0	0	0	0	1.52588	-1.52588	1.52588	-1.52588	0	0	1.52588	-1.52588	0	0	0	0	-1.52588	1.52588	-1.52588	0	1.52588	0	0	0	-1.52588	0	0	0	0	0	-1.52588	1.52588	-3.05176	1.52588	-1.52588	-1.52588	1.52588	0	0	0	0	-1.52588
	0	0	0	-1.52588	0	1.52588	-3.05176	1.52588	0	1.52588	1.52588	-3.05176	1.52588	0	0	0	0	0	1.52588	-1.52588	1.52588	0	0	1.52588	0	0	1.52588	0	-1.52588	0	1.52588	-1.52588	0	-3.05176	1.52588	-1.52588	1.52588	0	0	0	0	-1.52588	1.52588	-1.52588	-1.52588	1.52588	0	0	1.52588
	0	-1.52588	1.52588	-1.52588	1.52588	-3.05176	0	1.52588	-1.52588	0	-1.52588	3.05176	-1.52588	1.52588	0	0	-1.52588	0	0	0	0	0	0	0	1.52588	0	0	0	0	0	-1.52588	1.52588	-3.05176	1.52588	-1.52588	1.52588	-1.52588	3.05176	0	-1.52588	0	0	-1.52588	1.52588	0	0	-1.52588	0	0
	0	0	-1.52588	1.52588	-1.52588	0	0	0	0	0	0	0	0	0	-1.52588	-1.52588	1.52588	1.52588	-1.52588	0	0	0	1.52588	-1.52588	-1.52588	0	0	1.52588	-1.52588	1.52588	1.52588	-1.52588	0	1.52588	-1.52588	-1.52588	1.52588	-1.52588	0	1.52588	-1.52588	0	0	1.52588	0	-1.52588	0	-1.52588	1.52588
	1.52588	-1.52588	1.52588	0	1.52588	0	1.52588	-1.52588	3.05176	-1.52588	3.05176	-3.05176	0	1.52588	0	1.52588	0	0	-1.52588	0	1.52588	0	1.52588	0	0	1.52588	-1.52588	0	-1.52588	1.52588	0	0	0	0	0	0	0	1.52588	-1.52588	1.52588	0	1.52588	-1.52588	1.52588	1.52588	0	1.52588	0	-1.52588
	0	-1.52588	1.52588	0	1.52588	0	0	0	1.52588	0	0	0	1.52588	-3.05176	1.52588	1.52588	0	0	-1.52588	1.52588	1.52588	0	-1.52588	1.52588	-3.05176	3.05176	0	0	0	0	1.52588	0	0	1.52588	-1.52588	0	0	0	0	0	0	0	1.52588	1.52588	0	0	0	1.52588	-1.52588
	-1.52588	1.52588	1.52588	0	0	0	0	0	0	1.52588	0	0	0	1.52588	0	0	0	-1.52588	0	0	1.52588	0	-1.52588	1.52588	1.52588	-1.52588	1.52588	1.52588	0	1.52588	-3.05176	1.52588	1.52588	-1.52588	0	-1.52588	1.52588	0	-1.52588	1.52588	0	1.52588	0	0	1.52588	-1.52588	0	0	0
	1.52588	0	-1.52588	1.52588	-1.52588	0	-1.52588	1.52588	-1.52588	1.52588	0	-1.52588	1.52588	1.52588	0	0	0	0	0	-1.52588	0	1.52588	0	-1.52588	0	3.05176	0	-1.52588	0	1.52588	0	3.05176	0	-1.52588	0	1.52588	0	-1.52588	1.52588	-1.52588	0	0	-1.52588	1.52588	1.52588	0	0	-1.52588	0
	0	0	-1.52588	1.52588	-1.52588	0	0	-1.52588	3.05176	-1.52588	1.52588	0	-1.52588	0	1.52588	-1.52588	1.52588	0	-3.05176	1.52588	-1.52588	0	1.52588	-1.52588	-1.52588	0	3.05176	-1.52588	1.52588	-1.52588	1.52588	0	-1.52588	-1.52588	0	1.52588	1.52588	-1.52588	0	0	1.52588	0	0	0	0	0	1.52588	-1.52588	-1.52588
	0	0	0	0	0	0	0	0	0	0	0	0	-1.52588	0	1.52588	-1.52588	-1.52588	1.52588	0	0	0	0	0	0	0	0	0	-1.52588	1.52588	-1.52588	0	0	-1.52588	1.52588	-1.52588	1.52588	-1.52588	0	-1.52588	1.52588	1.52588	0	1.52588	0	0	0	0	0	0
	-1.52588	3.05176	-1.52588	0	1.52588	0	0	0	0	1.52588	0	0	1.52588	0	0	-3.05176	3.05176	0	0	0	0	0	1.52588	0	0	1.52588	0	0	1.52588	0	-1.52588	1.52588	-1.52588	0	-1.52588	0	1.52588	-3.05176	1.52588	0	0	0	0	0	-1.52588	1.52588	0	0	0
	1.52588	0	0	0	-1.52588	0	0	1.52588	-1.52588	1.52588	-1.52588	0	0	0	0	3.05176	-1.52588	0	0	-1.52588	0	1.52588	0	0	0	0	0	-1.52588	0	1.52588	0	1.52588	-1.52588	0	1.52588	-1.52588	1.52588	0	1.52588	-1.52588	1.52588	0	0	-1.52588	1.52588	-3.05176	3.05176	0	0
	0	-1.52588	0	1.52588	0	0	1.52588	0	1.52588	0	0	1.52588	0	1.52588	-1.52588	1.52588	-1.52588	0	1.52588	0	0	1.52588	1.52588	0	0	-1.52588	0	1.52588	0	1.52588	-1.52588	3.05176	-1.52588	0	1.52588	0	1.52588	0	0	1.52588	0	0	0	0	1.52588	0	1.52588	-1.52588	0
	1.52588	-1.52588	0	0	1.52588	0	0	0	-1.52588	1.52588	0	0	1.52588	0	0	1.52588	-1.52588	3.05176	0	0	0	0	1.52588	-1.52588	0	1.52588	0	0	1.52588	0	0	1.52588	0	0	0	0	0	-1.52588	0	0	1.52588	0	1.52588	0	0	-1.52588	1.52588	0	0
	0	1.52588	0	0	1.52588	0	3.05176	1.52588	-1.52588	3.05176	0	1.52588	0	0	0	0	1.52588	0	1.52588	0	0	0	1.52588	-1.52588	3.05176	0	-1.52588	1.52588	0	0	0	0	3.05176	0	0	0	0	0	1.52588	1.52588	-1.52588	0	0	0	0	0	0	1.52588	-1.52588
	-1.52588	0	1.52588	1.52588	0	0	0	0	-1.52588	1.52588	0	-1.52588	0	1.52588	0	-1.52588	1.52588	-1.52588	0	1.52588	0	0	-1.52588	-1.52588	1.52588	0	-1.52588	0	1.52588	-1.52588	1.52588	0	1.52588	-1.52588	1.52588	0	0	-1.52588	-1.52588	1.52588	0	0	0	-1.52588	1.52588	-1.52588	1.52588	0	-1.52588
	0	-3.05176	1.52588	0	3.05176	-1.52588	3.05176	-1.52588	0	0	-1.52588	1.52588	-1.52588	-1.52588	1.52588	0	0	0	-1.52588	0	0	1.52588	0	-1.52588	0	0	1.52588	-1.52588	0	0	0	1.52588	0	-1.52588	1.52588	0	1.52588	-1.52588	0	-1.52588	1.52588	-1.52588	3.05176	0	0	-1.52588	1.52588	1.52588	-1.52588
	-1.52588	1.52588	-1.52588	1.52588	1.52588	0	0	0	0	-1.52588	-1.52588	0	0	0	0	-3.05176	0	0	-1.52588	1.52588	1.52588	-3.05176	1.52588	-1.52588	0	1.52588	-1.52588	0	0	-3.05176	1.52588	0	0	-1.52588	0	1.52588	-1.52588	-1.52588	1.52588	-1.52588	0	0	1.52588	-1.52588	0	0	0	0	1.52588
	1.52588	-1.52588	0	0	1.52588	1.52588	-1.52588	0	0	1.52588	-1.52588	1.52588	0	1.52588	-1.52588	0	0	0	-1.52588	1.52588	0	0	1.52588	-3.05176	1.52588	0	0	0	-1.52588	1.52588	0	0	0	0	-1.52588	0	-1.52588	1.52588	-1.52588	0	0	0	0	0	0	0	0	-1.52588	1.52588
	1.52588	0	0	0	1.52588	-1.52588	1.52588	0	0	-3.05176	1.52588	3.05176	-1.52588	1.52588	0	0	-1.52588	1.52588	0	0	1.52588	0	-1.52588	0	0	1.52588	0	0	0	0	0	0	0	0	0	0	1.52588	0	1.52588	0	0	1.52588	1.52588	-1.52588	1.52588	0	0	0	0
	0	3.05176	0	1.52588	0	0	1.52588	1.52588	1.52588	1.52588	0	0	-1.52588	0	0	1.52588	0	0	1.52588	1.52588	-1.52588	1.52588	0	0	-1.52588	0	1.52588	-1.52588	0	1.52588	0	1.52588	-1.52588	3.05176	1.52588	0	0	1.52588	0	0	-1.52588	3.05176	-1.52588	0	1.52588	1.52588	0	1.52588	0
	0	1.52588	1.52588	-1.52588	0	0	0	0	1.52588	0	3.05176	-1.52588	-1.52588	1.52588	0	0	0	0	0	1.52588	-1.52588	1.52588	0	0	0	0	1.52588	-1.52588	0	0	0	0	1.52588	0	1.52588	-1.52588	1.52588	0	0	-1.52588	1.52588	0	0	0	0	3.05176	1.52588	-1.52588	1.52588
	0	1.52588	1.52588	0	0	0	-1.52588	1.52588	-1.52588	1.52588	0	0	-1.52588	1.52588	0	0	-1.52588	1.52588	-1.52588	1.52588	-3.05176	3.05176	-1.52588	0	0	1.52588	0	-1.52588	-1.52588	1.52588	-1.52588	3.05176	-3.05176	0	0	0	0	0	1.52588	0	-1.52588	0	1.52588	-1.52588	0	1.52588	0	-1.52588	1.52588
	0	0	0	1.52588	0	-3.05176	3.05176	-3.05176	3.05176	-1.52588	0	-1.52588	0	0	1.52588	0	0	0	1.52588	0	-3.05176	1.52588	0	1.52588	0	-1.52588	0	0	1.52588	1.52588	-1.52588	1.52588	1.52588	0	0	1.52588	-1.52588	1.52588	-1.52588	0	3.05176	-1.52588	1.52588	0	0	0	1.52588	0	0
	0	-1.52588	1.52588	1.52588	-1.52588	-1.52588	1.52588	-1.52588	0	-1.52588	-1.52588	1.52588	0	1.52588	0	-1.52588	1.52588	0	-1.52588	1.52588	0	1.52588	-1.52588	0	1.52588	1.52588	-1.52588	0	1.52588	1.52588	-1.52588	0	0	1.52588	-1.52588	-1.52588	3.05176	-1.52588	1.52588	0	0	0	0	0	3.05176	0	-1.52588	-1.52588	0
	0	1.52588	0	-1.52588	1.52588	0	1.52588	0	0	1.52588	0	-3.05176	0	1.52588	-1.52588	0	0	0	-1.52588	0	3.05176	-3.05176	1.52588	-1.52588	1.52588	-1.52588	-1.52588	0	0	0	0	0	-1.52588	3.05176	-1.52588	1.52588	-1.52588	1.52588	-1.52588	0	0	0	0	0	-1.52588	3.05176	-1.52588	-1.52588	-1.52588
	1.52588	-1.52588	3.05176	0	0	0	0	-1.52588	1.52588	-1.52588	1.52588	0	-3.05176	3.05176	0	1.52588	0	0	-1.52588	0	1.52588	0	-1.52588	0	0	-1.52588	3.05176	0	-1.52588	1.52588	1.52588	0	1.52588	-1.52588	0	0	-1.52588	1.52588	0	0	1.52588	0	0	0	1.52588	0	-1.52588	1.52588	1.52588
	1.52588	0	0	1.52588	-1.52588	1.52588	0	0	1.52588	-1.52588	1.52588	0	-1.52588	0	1.52588	0	1.52588	0	-1.52588	0	1.52588	0	0	-3.05176	0	0	1.52588	0	0	0	-1.52588	1.52588	3.05176	-1.52588	-1.52588	1.52588	1.52588	0	0	-1.52588	1.52588	1.52588	-1.52588	1.52588	-1.52588	0	0	1.52588	-3.05176
	1.52588	1.52588	-1.52588	1.52588	0	1.52588	-1.52588	1.52588	0	1.52588	-1.52588	3.05176	-1.52588	1.52588	1.52588	0	0	0	0	0	-1.52588	3.05176	1.52588	0	0	0	1.52588	0	-1.52588	0	3.05176	-1.52588	0	0	1.52588	0	-1.52588	-1.52588	4.57764	-1.52588	-1.52588	1.52588	-1.52588	0	1.52588	1.52588	-1.52588	1.52588	-1.52588
	-1.52588	0	-1.52588	0	0	0	0	3.05176	0	-1.52588	1.52588	-1.52588	1.52588	0	0	1.52588	1.52588	-1.52588	-1.52588	0	1.52588	0	-1.52588	-1.52588	1.52588	1.52588	1.52588	-3.05176	0	0	1.52588	0	0	1.52588	0	0	1.52588	0	-1.52588	0	1.52588	1.52588	-1.52588	0	1.52588	-1.52588	-1.52588	1.52588	1.52588
	1.52588	1.52588	-3.05176	1.52588	0	1.52588	-1.52588	0	1.52588	0	0	0	1.52588	-1.52588	-1.52588	0	0	1.52588	-1.52588	-1.52588	1.52588	-1.52588	1.52588	0	1.52588	-1.52588	-1.52588	3.05176	-1.52588	1.52588	0	1.52588	-1.52588	1.52588	0	0	0	1.52588	3.05176	0	1.52588	0	-1.52588	1.52588	-1.52588	0	-1.52588	3.05176	-1.52588
	-1.52588	0	1.52588	-1.52588	1.52588	0	-1.52588	0	1.52588	0	-1.52588	-1.52588	1.52588	-1.52588	0	-1.52588	1.52588	1.52588	0	1.52588	0	-1.52588	1.52588	3.05176	-1.52588	-1.52588	1.52588	-1.52588	0	0	0	1.52588	0	0	-1.52588	3.05176	0	-1.52588	0	0	0	3.05176	-1.52588	-1.52588	1.52588	1.52588	0	1.52588	-1.52588
[truncated: 951 more columns]

## Sheet: Fig. 5g
Setd5+/+ - Spikes per cell
Current inj (A)
0	0	0	0	0	0	0	0	0	0	0	0	0	0	0	0	0	0	0
10	0	15	0	2	0	13	4	0	7	9	6	8	3	5	1	4	1	0
20	3	20	0	8	5	24	15	2	15	20	16	12	16	11	3	11	9	2
30	9	31	0	14	9	34	25	12	24	26	25	19	27	19	7	16	16	5
40	15	41	2	21	16	43	39	18	32	30	31	18	37	26	9	22	22	10
50	21	50	7	28	21	53	47	24	38	35	43	24	47	32	18	27	29	15
60	28	58	11	36	28	61	54	29	43	41	44	24	54	37	20	34	35	20
70	35	66	28	44	33	68	61	34	48	44	50	29	60	45	24	40	41	26
80	43	71	33	51	38	77	70	38	51	47	55	33	64	50	32	45	49	32
90	49	78	36	57	40	84	77	42	54	50	57	25	70	56	39	49	48	37
100	55	82	48	63	43	91	83	49	55	52	60	NaN	73	62	40	52	49	44
110	62	86	49	68	57	98	88	52	57	53	62	NaN	77	64	53	57	56	50
120	66	89	47	75	59	102	94	57	56	56	65	NaN	81	70	55	60	56	57
130	71	93	51	79	63	107	100	64	42	56	67	NaN	82	75	60	63	60	64
140	75	95	59	82	67	109	105	66	27	57	69	NaN	84	78	59	65	65	71
150	78	98	59	90	68	111	110	68	22	58	67	NaN	85	80	58	67	68	76
160	82	98	60	92	70	117	112	68	16	NaN	69	NaN	86	83	NaN	68	70	82
170	85	100	53	93	73	119	116	69	15	NaN	71	NaN	86	85	NaN	NaN	73	88
180	87	98	53	97	75	122	119	66	14	NaN	NaN	NaN	NaN	87	NaN	NaN	73	93
190	89	91	51	100	74	125	121	38	11	NaN	NaN	NaN	NaN	90	NaN	NaN	77	101
200	91	74	46	100	76	127	124	25	10	NaN	NaN	NaN	NaN	91	NaN	NaN	NaN	106
210	93	44	1	102	78	128	126	23	9	NaN	NaN	NaN	NaN	NaN	NaN	NaN	NaN	NaN
220	94	51	NaN	106	77	130	127	22	9	NaN	NaN	NaN	NaN	NaN	NaN	NaN	NaN	NaN
																			Setd5+/- - Spikes per cell
																			Current inj (A)
																			0	0	0	3	0	1	0	0	0	0	0	0	0	0	0	1	0	0	0	0	0	0	0	0	0
																			10	1	9	12	7	7	0	3	5	7	1	4	7	5	0	4	0	0	0	0	6	7	6	12	0
																			20	6	8	27	14	13	4	7	13	13	4	12	15	11	0	7	0	0	0	7	15	15	15	18	0
																			30	11	5	33	21	16	8	17	17	18	9	18	23	16	0	12	0	0	0	10	21	21	21	24	2
																			40	16	4	36	28	23	15	21	22	25	18	25	29	20	0	18	0	0	0	15	19	26	26	25	8
																			50	21	4	46	33	27	21	26	29	31	21	31	34	21	0	15	0	0	0	20	10	32	27	29	11
																			60	27	3	57	36	32	26	34	33	37	30	36	40	26	0	19	1	0	0	25	8	36	28	25	22
																			70	31	3	58	39	39	29	43	36	42	35	40	44	30	0	18	5	0	1	29	NaN	39	14	NaN	34
																			80	37	3	64	39	43	34	45	38	48	28	42	49	31	2	18	9	1	1	33	NaN	41	NaN	NaN	42
																			90	43	2	68	33	48	38	47	38	52	31	44	52	32	5	20	14	7	2	37	NaN	42	NaN	NaN	48
																			100	47	2	41	23	52	43	55	31	58	22	42	56	NaN	9	21	20	7	6	39	NaN	46	NaN	NaN	54
																			110	49	2	73	19	57	47	56	20	63	22	33	58	NaN	14	23	25	8	8	43	NaN	49	NaN	NaN	57
																			120	53	2	73	18	62	50	60	18	67	16	33	62	NaN	21	28	31	6	8	44	NaN	50	NaN	NaN	58
																			130	57	2	72	15	65	54	63	14	71	16	22	64	NaN	28	26	34	5	7	46	NaN	54	NaN	NaN	58
																			140	62	2	48	12	71	57	65	12	75	13	18	67	NaN	38	27	40	5	12	47	NaN	56	NaN	NaN	40
																			150	62	2	23	11	76	60	68	11	78	12	14	70	NaN	43	29	45	NaN	15	50	NaN	58	NaN	NaN	NaN
																			160	65	2	38	10	81	61	68	11	83	12	15	72	NaN	47	34	48	NaN	22	49	NaN	57	NaN	NaN	NaN
																			170	67	2	28	9	86	67	66	10	88	12	12	74	NaN	52	33	52	NaN	20	NaN	NaN	57	NaN	NaN	NaN
																			180	70	2	22	8	90	71	63	9	89	12	12	75	NaN	55	28	58	NaN	27	NaN	NaN	59	NaN	NaN	NaN
																			190	73	2	26	8	96	73	55	9	93	11	9	76	NaN	58	NaN	61	NaN	11	NaN	NaN	59	NaN	NaN	NaN
																			200	75	2	18	9	99	75	44	7	95	9	11	76	NaN	62	NaN	65	NaN	29	NaN	NaN	59	NaN	NaN	NaN
																			210	74	2	25	8	102	76	40	8	98	9	9	75	NaN	65	NaN	NaN	NaN	NaN	NaN	NaN	NaN	NaN	NaN	NaN
																			220	76	2	21	8	108	78	33	7	101	9	8	72	NaN	67	NaN	NaN	NaN	NaN	NaN	NaN	NaN	NaN	NaN	NaN
																																												Setd5+/+ and aDTX — Spikes per cell
																																												Current inj (A)
																																												0	0	0	0	4	0
																																												10	0	2	0	13	4
																																												20	0	6	6	20	14
																																												30	3	12	8	27	25
																																												40	7	17	13	33	32
																																												50	10	22	19	42	42
																																												60	16	30	23	48	51
																																												70	21	34	27	53	57
																																												80	28	38	32	58	64
																																												90	35	49	38	63	71
																																												100	42	51	42	68	76
																																												110	53	55	47	72	83
																																												120	61	58	51	78	89
																																												130	68	63	60	82	92
																																												140	73	69	59	86	98
																																												150	77	74	64	87	102
																																												160	83	78	70	89	108
																																												170	87	81	75	94	111
																																												180	91	88	79	97	116
																																												190	95	91	83	100	117
[truncated: 15 more columns]

## Sheet: Fig. 5h
Setd5+/+ - Spikes per cell
Current inj (A)
120	66	89	47	75	59	102	94	57	56	56	65	NaN	81	70	55	60	56	57
																			Setd5+/- - Spikes per cell
																			Current inj (A)
																			120	53	2	73	18	62	50	60	18	67	16	33	62	NaN	21	28	31	6	8	44	NaN	50	NaN	NaN	58
																																												Setd5+/+ and aDTX — Spikes per cell
																																												Current inj (A)
																																												120	61	58	51	78	89
[truncated: 15 more columns]

## Sheet: Fig. 5i
	mV	Setd5 WT								Setd5 HET
date**		260224.1*				10324*				260224.2*			40324*
cell**		2*	3*	4*	6*	1*	2*	3*		1*	2*	3*	1*	3*	4*
	-80	-0.1532	-0.27333	-0.04782	0.043214	-0.00384	0.434612	-0.44601		0.043766	0.192802	0.130131	0.136262	-0.6341	-0.15279
	-70	0.005364	-0.12516	0.023006	-0.15261	-0.06817	0.196226	-0.12614		0.081482	0.027395	0.012562	0.021581	-0.15109	-0.1298
	-60	0.019146	0.000961	-0.02011	-0.03014	-0.06033	0.037801	-0.04143		0.013036	-0.00219	0.015694	-0.05693	-0.04292	-0.02293
	-50	0.230618	0.188316	-0.46417	-0.09254	0.088771	-0.04294	0.076243		0.019985	0.104666	-0.06705	0.154595	0.201072	0.09417
	-40	0.560618	0.390698	0.092594	0.163633	0.341202	0.322769	0.675158		0.426009	0.28855	0.060348	0.740207	0.797358	0.434912
	-30	1.67696	0.709305	0.564729	0.097247	0.567818	0.497442	1.61903		0.858769	0.447922	0.162456	1.12309	1.49986	1.10556
	-20	2.17712	1.18876	0.618536	-1.67827	0.863696	0.425686	2.45145		2.16779	1.03011	-1.22502	1.68469	3.11912	4.14571
	-10	2.21436	1.34882	0.63061	-4.11176	3.42991	1.58997	4.0188		5.75031	3.04644	-0.54647	3.92189	8.04376	2.41434
	0	5.56603	1.4987	1.48242	-2.35242	5.09532	2.56372	5.82104		10.7149	10.5824	2.30588	7.82801	15.7179	4.96112
	10	11.3371	1.45256	3.41716	1.89478	6.39178	4.9933	7.61204		18.9013	16.7653	8.22332	10.3494	22.8985	7.3613
	20	17.4706	1.42015	5.50683	5.30414	9.26228	6.16115	9.89979		24.5584	29.4529	13.0666	13.0282	38.2456	11.4618
	30	22.8972	0.790947	7.0522	7.81336	11.1163	7.97989	11.7554		33.5905	43.2006	23.1133	19.2586	38.5725	16.3758
	40	27.1622	2.32836	7.91281	9.46678	12.418	12.3667	13.7063		38.7183	50.1012	30.0882	22.8132	46.8126	19.986
	50	29.8205	3.24306	8.77488	9.93838	12.8275	13.3151	15.0293		42.2521	66.3721	43.6831	24.3689	52.7882	23.3421
