# Supplementary material for: Shared behavioural impairments in visual perception and place avoidance across different autism models are driven by periaqueductal grey hypoexcitability in Setd5 haploinsufficient mice
Source: PLoS Biol. 2024 Jun 10;22(6):e3002668. doi: 10.1371/journal.pbio.3002668 (PMC11216578; doi:10.1371/journal.pbio.3002668)
Supplement: S6 Data — (XLSX) [file pbio.3002668.s018.xlsx]

## Sheet: Fig. 6c
Western blot data
		PAG
Setd5+/+	Rep1	0.300433
	Rep2	0.173544
	Rep3	0.302318
Setd5+/-	Rep1	0.189237
	Rep2	0.140067
	Rep3	0.142255
