# Supplementary material for: Shared behavioural impairments in visual perception and place avoidance across different autism models are driven by periaqueductal grey hypoexcitability in Setd5 haploinsufficient mice
Source: PLoS Biol. 2024 Jun 10;22(6):e3002668. doi: 10.1371/journal.pbio.3002668 (PMC11216578; doi:10.1371/journal.pbio.3002668)
Supplement: S8 Data — (XLSX) [file pbio.3002668.s020.xlsx]

## Sheet: Fig. 7c
	Explanation of rows in ALL_XYLOOM_B4
	Date	Animal	Experiment	Geno
	'230223'	'M30148'	'02_Loom'	wt
	'230223'	'M30148'	'01_Loom'	wt
	'230327'	'M22332'	'01_Loom'	wt
	'230309'	'M30155'	'01_Loom'	wt
	'230327'	'M30035'	'01_Loom'	het
	'230327'	'M22333'	'01_Loom'	het
	'230223'	'M30147'	'02_Loom'	het
	'230223'	'M30151'	'01_Loom'	wt
	'230327'	'M30035'	'01_Loom'	het
	'230403'	'G30148'	'01_Loom'	wt
	'230403'	'G30140'	'01_Loom'	wt
	'230223'	'M30156'	'01_Loom'	wt
	'230403'	'G30139'	'01_Loom'	het
	'230403'	'G30151'	'01_Loom'	wt
	'230327'	'M30129'	'01_Loom'	het
	'230309'	'M22217'	'01_Loom'	het
	'230327'	'M30129'	'01_Loom'	het
	'230223'	'M30147'	'01_Loom'	het
	'230327'	'M30129'	'01_Loom'	het
	'230327'	'M30034'	'01_Loom'	wt
	'230403'	'G30139'	'01_Loom'	het
	'230327'	'M30129'	'01_Loom'	het
	'230403'	'G30150'	'01_Loom'	het
	'230403'	'G30150'	'01_Loom'	het
	'230327'	'M30129'	'01_Loom'	het

## Sheet: Fig. 7d
	Explanation of rows in ALL_XYLOOM_DTX
	Date	Animal	Experiment	Geno
	'230405'	'G30151'	'01_Loom'	wt
	'230329'	'M22332'	'01_Loom'	wt
	'230407'	'G30148'	'01_Loom'	wt
	'230329'	'M30035'	'01_Loom'	het
	'230405'	'G30140'	'01_Loom'	wt
	'230405'	'G30139'	'01_Loom'	het
	'230407'	'G30140'	'03_Loom'	wt
	'230125'	'M21507'	'03_Loom'	het
	'230125'	'M21508'	'01_Loom'	wt
	'230310'	'M22217'	'01_Loom'	het
	'230329'	'M30129'	'01_Loom'	het
	'230126'	'M21505'	'02_Loom'	het
	'230310'	'M30155'	'03_Loom'	wt
	'230330'	'M30034'	'01_Loom'	wt
	'230126'	'M21508'	'01_Loom'	wt
	'230126'	'M21506'	'01_Loom'	wt
	'230405'	'G30150'	'01_Loom'	het
	'230405'	'G30150'	'02_Loom'	het
	'230407'	'G30151'	'01_Loom'	wt
	'230126'	'M21507'	'02_Loom'	het
	'230309'	'M30147'	'02_Loom'	het
	'230227'	'M30147'	'02_Loom'	het
	'230309'	'M30147'	'06_Loom'	het
	'230227'	'M30147'	'01_Loom'	het

## Sheet: Fig. 7e
	Average reaction time per animal
	Setd5+/+		Setd5+/-
	Before DTX	After DTX	Before DTX	After DTX
	0.433333	0.308333	1.15833	0.316667
	0.4	0.266667	2.4	0.675
	0.616667	0.466667	1.16667	0.175
	0.8	0.45	0.53	0.3
	0.3	0.366667	2.04444	0.35
			0.825	1.19167

## Sheet: Fig. 7f
	Average maximum speed per animal
	Setd5+/+		Setd5+/-
	Before DTX	After DTX	Before DTX	After DTX
	66.9512	70.141	78.182	67.0131
	79.5004	95.404	32.7641	40.5836
	69.8131	50.3969	71.8616	55.9858
	92.1897	60.3518	63.6926	75.0108
	69.7514	86.1141	40.4207	48.3971
			56.2855	40.9938

## Sheet: Fig. 7g
	Animal	Date	Saline=1, DTX=2	Exit #	Loom?	Frame out	Geno (1=WT)
	147	230309	2	1	1	794	2
	147	230223	1	1	1	350	2
	147	230223	1	1	0	1633	2
	147	230223	1	2	0	2561	2
	148	230223	1	1	1	2241	1
	156	230223	1	1	1	1389	1
	2217	230309	1	1	1	481	2
	155	230309	1	1	1	2560	1
	2217	230310	2	1	1	170	2
	155	230310	2	1	1	8672	1
	2332	230327	1	1	1	1619	1
	2333	230327	1	1	1	1979	2
	2333	230327	1	2	0	2652	2
	35	230327	1	1	0	771	2
	35	230327	1	2	0	3036	2
	35	230327	1	3	1	7057	2
	129	230327	1	1	1	1278	2
	129	230327	1	2	1	2668	2
	129	230327	1	3	1	4900	2
	129	230327	1	4	1	6009	2
	129	230327	1	5	1	6997	2
	129	230327	1	6	1	9377	2
	2332	230329	2	1	1	3824	1
	35	230329	2	1	1	828	2
	35	230329	2	2	0	2065	2
	129	230329	2	2	1	8734	2
	139	230403	1	1	1	5056	2
	140	230403	1	1	0	25	1
	140	230403	1	2	1	416	1
	140	230403	1	3	0	1111	1
	140	230403	1	4	0	1442	1
	248	230403	1	1	0	147	1
	248	230403	1	2	1	1527	1
	150	230403	1	1	1	684	2
	150	230403	1	2	0	6519	2
	251	230403	1	1	1	1177	1
	251	230403	1	2	1	4509	1
	139	230405	2	1	1	182	2
	139	230405	2	2	0	1321	2
	139	230405	2	3	0	10749	2
	140	230405	2	1	1	2582	1
	248	230405	2	1	1	10079	1
	150	230405	2	1	1	701	2
	150	230405	2	2	0	6522	2
	251	230405	2	1	1	292	1
	140	230407	2	1	1	6523	1

## Sheet: Fig. 7h
	Average number of exits per animal
	Setd5+/+		Setd5+/-
	Before DTX	After DTX	Before DTX	After DTX
	0	0	3	0.666667
	1	0.333333	6	0.666667
	1	0.5	4	0.666667
	2	0.333333	1.5	0.5
	2	0.333333	2	0.5
	1	0.666667	3	0
			2	0
