# Supplementary material for: Shared behavioural impairments in visual perception and place avoidance across different autism models are driven by periaqueductal grey hypoexcitability in Setd5 haploinsufficient mice
Source: PLoS Biol. 2024 Jun 10;22(6):e3002668. doi: 10.1371/journal.pbio.3002668 (PMC11216578; doi:10.1371/journal.pbio.3002668)
Supplement: S9 Data — (XLSX) [file pbio.3002668.s021.xlsx]

## Sheet: Fig. S1a
From ‘ALL_ACTIVITY_TABLE’
Animal	Average speed (cms-1)	Genotype
'GN3956'	8.54197	wt
'GN3959'	7.95013	het
'GN4242'	7.6691	wt
'GN4244'	4.95933	het
'GN4468'	10.8035	wt
'GN4469'	8.9022	wt
'GN4473'	10.5498	het
'GN6559'	6.47659	wt
'GN6560'	6.96226	het
'GN6562'	5.77212	het
'GN6607'	7.539	wt
'GN6610'	6.78583	het
'GN6620'	7.67107	wt
'GN6622'	6.18494	wt
'GN7269'	6.07709	het
'GN7270'	7.7805	wt
'GN7475'	6.66112	wt
'GN7476'	6.0591	het
'GN7614'	4.36196	het
'GN7616'	5.89989	wt
'GN7790'	8.17614	het
'MJ0591'	8.725	wt
MJ0593'	7.20112	het
MJ0595'	7.23721	het
GN5148'	5.97858	het
GN5150'	4.98247	wt
GN5594'	7.16896	wt
GN5596'	4.99604	het

## Sheet: Fig. S1b
From ‘ALL_ACTIVITY_TABLE’
Animal	Max Speed (cms-1)	Genotype
'GN3956'	41.7349	wt
'GN3959'	32.0877	het
'GN4242'	45.4081	wt
'GN4244'	25.8092	het
'GN4468'	40.5691	wt
'GN4469'	48.0702	wt
'GN4473'	47.5942	het
'GN6559'	84.036	wt
'GN6560'	60.1166	het
'GN6562'	34.7914	het
'GN6607'	67.6477	wt
'GN6610'	62.8782	het
'GN6620'	68.7906	wt
'GN6622'	88.4398	wt
'GN7269'	28.887	het
'GN7270'	39.7444	wt
'GN7475'	28.4017	wt
'GN7476'	24.6592	het
'GN7614'	47.7935	het
'GN7616'	27.6916	wt
'GN7790'	29.419	het
'MJ0591'	32.6264	wt
MJ0593'	36.5619	het
MJ0595'	48.0048	het
GN5148'	41.6679	het
GN5150'	35.0023	wt
GN5594'	33.0921	wt
GN5596'	42.0371	het

## Sheet: Fig. S1c
From ‘ALL_ACTIVITY_TABLE’
Animal	% time out of shelter	Genotype
'GN3956'	42.0777	wt
'GN3959'	48.197	het
'GN4242'	75.6156	wt
'GN4244'	22.4688	het
'GN4468'	80.5784	wt
'GN4469'	58.2274	wt
'GN4473'	56.2708	het
'GN6559'	77.7147	wt
'GN6560'	45.8725	het
'GN6562'	52.5924	het
'GN6607'	60.3037	wt
'GN6610'	43.4537	het
'GN6620'	43.179	wt
'GN6622'	42.3185	wt
'GN7269'	25.6402	het
'GN7270'	59.8964	wt
'GN7475'	45.5898	wt
'GN7476'	42.0942	het
'GN7614'	0.637686	het
'GN7616'	31.6673	wt
'GN7790'	61.8491	het
'MJ0591'	57.8715	wt
MJ0593'	64.2463	het
MJ0595'	46.0411	het
GN5148'	35.9236	het
GN5150'	24.658	wt
GN5594'	49.0328	wt
GN5596'	27.7329	het

## Sheet: Fig. S1d
From ‘ALL_ACTIVITY_TABLE’
Animal	% in centre of arena	Genotype
'GN3956'	6.86531	wt
'GN3959'	4.80788	het
'GN4242'	6.10611	wt
'GN4244'	0.733109	het
'GN4468'	5.72404	wt
'GN4469'	3.50225	wt
'GN4473'	3.40442	het
'GN6559'	23.9954	wt
'GN6560'	2.82675	het
'GN6562'	3.93511	het
'GN6607'	5.76387	wt
'GN6610'	4.52738	het
'GN6620'	3.89217	wt
'GN6622'	4.40633	wt
'GN7269'	4.0899	het
'GN7270'	1.84911	wt
'GN7475'	2.93029	wt
'GN7476'	4.43996	het
'GN7614'	0	het
'GN7616'	0.987175	wt
'GN7790'	6.26692	het
'MJ0591'	5.8848	wt
MJ0593'	11.4141	het
MJ0595'	3.44276	het
GN5148'	4.04025	het
GN5150'	2.17765	wt
GN5594'	9.98286	wt
GN5596'	4.89505	het

## Sheet: Fig. S1e
From ‘ALL_ACTIVITY_TABLE’
Animal	% at edge of arena	Genotype
'GN3956'	7.36863	wt
'GN3959'	11.8424	het
'GN4242'	16.0761	wt
'GN4244'	5.38934	het
'GN4468'	23.6594	wt
'GN4469'	25.7093	wt
'GN4473'	22.5005	het
'GN6559'	5.16871	wt
'GN6560'	9.9635	het
'GN6562'	8.29711	het
'GN6607'	18.4304	wt
'GN6610'	10.7219	het
'GN6620'	13.2225	wt
'GN6622'	13.84	wt
'GN7269'	5.24425	het
'GN7270'	23.5503	wt
'GN7475'	10.589	wt
'GN7476'	5.10751	het
'GN7614'	0	het
'GN7616'	7.11232	wt
'GN7790'	19.0716	het
'MJ0591'	14.7561	wt
MJ0593'	11.2685	het
MJ0595'	9.73986	het
GN5148'	9.77296	het
GN5150'	6.54152	wt
GN5594'	8.87054	wt
GN5596'	3.69373	het

## Sheet: Fig. S1f
	From ‘exit_analysis’
	Date	Animal	Num Exits
	191203	3956	5
	191203	3959	3
	191203	4242	9
	191203	4244	0
	191203	4468	3
	191203	4469	6
	191203	4473	6
	200131	6559	7
	200131	6560	1
	200131	6562	8
	200131	6607	1
	200131	6610	3
	200131	6620	4
	200131	6622	1
	200413	7269	17
	200413	7270	13
	200413	7475	1
	200413	7476	5
	200413	7614	2
	200413	7616	8
	200413	7790	9
	210726	591	21
	210726	593	17
	210726	595	18
	220113	5148	13
	220113	5150	11
	220113	5594	24
	220113	5596	8

## Sheet: Fig. S1g
	From ‘exit_analysis’
	Date	Animal	Mean Distance (cm)
	191203	3956	13.4181
	191203	3959	20.4857
	191203	4242	10.7449
	191203	4244	NaN
	191203	4468	23.6053
	191203	4469	22.1513
	191203	4473	21.7294
	200131	6559	18.1669
	200131	6560	5.72473
	200131	6562	18.4817
	200131	6607	9.84176
	200131	6610	19.4976
	200131	6620	12.3957
	200131	6622	15.701
	200413	7269	14.7537
	200413	7270	15.5638
	200413	7475	4.65139
	200413	7476	7.80637
	200413	7614	6.10212
	200413	7616	16.138
	200413	7790	17.7917
	210726	591	19.4139
	210726	593	18.0231
	210726	595	14.9145
	220113	5148	16.0098
	220113	5150	15.4772
	220113	5594	15.2871
	220113	5596	15.4277

## Sheet: Fig. S1h
	Figure Hi - animal average - box plot
	Animal	Geno	DistShelter@Loom (cm)
	3956	1	12.1164
	3959	2	14.4177
	4242	1	16.4064
	4244	2	14.0739
	4468	1	14.3316
	4469	1	15.8049
	4473	2	13.5726
	5148	2	13.9453
	5150	1	17.0167
	5594	1	16.2153
	5596	2	14.1888
	6559	1	15.8532
	6560	2	13.8861
	6562	2	14.0036
	6610	2	11.1315
	6620	1	11.1697
	6622	1	10.7576
	7269	2	12.8589
	7270	1	13.2265
	7475	1	11.9283
	7476	2	13.2766
	7614	2	12.2616
	7616	1	13.3407
	7790	2	14.1075
	591	1	11.9458
	593	2	14.1139
	595	2	13.9319
				From ‘FULL_XY_TABLE’
				Date	Animal	Exp	DistShelter@Loom (cm)	Reaction Time (s)	Max Speed (cms-1)	Geno
				'191216'	'GN3956'	'01_Loom'	11.4203	0.666667	51.5922	1
				'191216'	'GN3956'	'02_Loom'	13.9659	0.333333	61.4016	1
				'191216'	'GN3956'	'03_Loom'	9.5239	0.25	63.7375	1
				'191216'	'GN3959'	'01_Loom'	29.2992	3.01667	53.7443	2
				'191216'	'GN3959'	'02_Loom'	18.1062	1.18333	156.776	2
				'191216'	'GN3959'	'02_Loom'	22.2724	0.183333	158.904	2
				'191216'	'GN3959'	'03_Loom'	8.22892	0.516667	70.1573	2
				'191216'	'GN4242'	'01_Loom'	20.9888	0.233333	88.6955	1
				'191216'	'GN4242'	'01_Loom'	11.3747	0.283333	66.1694	1
				'191216'	'GN4242'	'02_Loom'	19.3075	0.366667	101.634	1
				'191216'	'GN4242'	'03_Loom'	11.1996	0.8	73.0019	1
				'191216'	'GN4244'	'01_Loom'	11.0558	0.183333	107.46	2
				'191216'	'GN4244'	'01_Loom'	7.98629	0.416667	66.7049	2
				'191216'	'GN4244'	'03_Loom'	19.7449	2.01667	110.18	2
				'191216'	'GN4468'	'02_Loom'	10.5948	0.516667	145.533	1
				'191216'	'GN4469'	'01_Loom'	23.2362	1.3	66.4091	1
				'191216'	'GN4469'	'01_Loom'	20.3496	0.483333	143.05	1
				'191216'	'GN4469'	'03_Loom'	11.2783	0.1	122.07	1
				'191216'	'GN4473'	'01_Loom'	12.0382	2.65	60.3447	2
				'191217'	'GN3956'	'01_Loom'	13.4922	0.6	146.823	1
				'191217'	'GN3959'	'01_Loom'	14.7359	2.63333	201.787	2
				'191217'	'GN3959'	'02_Loom'	26.3615	0.9	172.616	2
				'191217'	'GN4242'	'02_Loom'	18.0294	0.516667	65.8322	1
				'191217'	'GN4469'	'01_Loom'	10.7642	0.45	122.273	1
				'191217'	'GN4469'	'01_Loom'	10.1708	0.483333	107.879	1
				'191217'	'GN4473'	'02_Loom'	12.1242	1.6	56.3342	2
				'191217'	'GN4473'	'03_Loom'	11.0334	1.26667	79.0389	2
				'191217'	'GN4473'	'04_Loom'	17.8009	0.583333	72.2557	2
				'191217'	'GN4473'	'04_Loom'	8.90043	0.366667	64.1533	2
				'191218'	'GN3959'	'01_Loom'	10.4882	1.51667	59.4189	2
				'191218'	'GN3959'	'02_Loom'	13.1721	1.2	131.729	2
				'191218'	'GN4468'	'01_Loom'	18.0686	3.33333	140.739	1
				'191218'	'GN4468'	'02_Loom'	10.9156	1.75	164.557	1
				'191218'	'GN4469'	'02_Loom'	20.1103	0.466667	190.229	1
				'191218'	'GN4473'	'01_Loom'	16.7368	1.43333	102.213	2
				'191218'	'GN4473'	'01_Loom'	13.3914	0.833333	52.639	2
				'191218'	'GN4473'	'01_Loom'	9.77846	2.6	53.3955	2
				'191218'	'GN4473'	'03_Loom'	26.6037	3.91667	33.766	2
				'191218'	'GN4473'	'03_Loom'	10.4692	9.53333	19.7686	2
				'191219'	'GN3956'	'01_Loom'	10.797	0.233333	112.699	1
				'191219'	'GN3959'	'01_Loom'	18.6939	0.533333	77.2983	2
				'191219'	'GN3959'	'03_Loom'	14.3899	0.0166667	22.4931	2
				'191219'	'GN3959'	'03_Loom'	19.9729	0.866667	57.0064	2
				'191219'	'GN4242'	'01_Loom'	27.122	0.283333	97.0792	1
				'191219'	'GN4242'	'02_Loom'	11.6342	0.2	120.992	1
				'191219'	'GN4242'	'03_Loom'	11.5952	1.1	131.609	1
				'191219'	'GN4244'	'02_Loom'	11.4209	0.3	92.5682	2
				'191219'	'GN4468'	'02_Loom'	17.7475	0.466667	135.665	1
				'191219'	'GN4469'	'01_Loom'	12.2549	0.916667	138.446	1
				'191219'	'GN4473'	'01_Loom'	13.1408	2.53333	109.993	2
				'191219'	'GN4473'	'01_Loom'	10.7638	1.9	70.7139	2
				'191219'	'GN4473'	'02_Loom'	21.9667	1.83333	92.1884	2
				'191219'	'GN4473'	'02_Loom'	11.5024	2.46667	52.5568	2
				'191219'	'GN4473'	'02_Loom'	9.83205	2.76667	113.734	2
				'191219'	'GN4473'	'03_Loom'	9.83622	2.71667	63.3617	2
				'191219'	'GN4473'	'03_Loom'	10.5102	1.66667	114.959	2
				'191220'	'GN3956'	'01_Loom'	10.7417	0.533333	95.473	1
				'191220'	'GN3956'	'02_Loom'	12.2812	0.5	104.25	1
				'191220'	'GN3959'	'01_Loom'	12.4609	0.55	58.129	2
				'191220'	'GN3959'	'01_Loom'	10.0147	0.766667	79.0704	2
				'191220'	'GN3959'	'02_Loom'	9.54486	0.716667	166.226	2
				'191220'	'GN3959'	'02_Loom'	10.1329	1.3	69.0777	2
				'191220'	'GN3959'	'02_Loom'	9.67365	1.15	56.0952	2
				'191220'	'GN3959'	'03_Loom'	9.77113	0.55	81.4453	2
				'191220'	'GN4242'	'01_Loom'	9.97651	0.216667	93.4792	1
				'191220'	'GN4469'	'01_Loom'	27.0247	0.716667	161.268	1
				'191220'	'GN4469'	'02_Loom'	9.32888	0.5	128.147	1
				'191220'	'GN4469'	'02_Loom'	11.3602	0.666667	95.9474	1
				'191220'	'GN4469'	'03_Loom'	9.47013	0.5	60.3951	1
				'191220'	'GN4473'	'01_Loom'	10.8159	2.48333	104.38	2
				'191220'	'GN4473'	'01_Loom'	8.54306	1.7	50.3529	2
				'191220'	'GN4473'	'02_Loom'	10.7104	2.86667	64.6752	2
				'191220'	'GN4473'	'02_Loom'	8.47747	7.21667	98.3604	2
				'191220'	'GN4473'	'02_Loom'	8.37559	2.83333	98.3604	2
				'191220'	'GN4473'	'03_Loom'	13.1411	1.9	60.1357	2
				'191220'	'GN4473'	'03_Loom'	17.9132	3.01667	49.9649	2
				'200203'	'GN6559'	'01_Loom'	23.9757	0.316667	134.62	1
				'200203'	'GN6560'	'01_Loom'	12.4587	4.96667	48.1739	2
				'200203'	'GN6560'	'01_Loom'	10.054	3.25	45.4936	2
				'200203'	'GN6560'	'02_Loom'	10.5601	4.98333	41.2192	2
				'200203'	'GN6560'	'03_Loom'	18.2519	7.36667	41.439	2
				'200203'	'GN6560'	'03_Loom'	16.4254	0.833333	52.1105	2
				'200203'	'GN6560'	'03_Loom'	12.3446	0.1	60.2968	2
				'200203'	'GN6562'	'02_Loom'	12.1429	0.333333	63.9789	2
				'200203'	'GN6607'	'01_Loom'	8.18936	0.4	48.0174	1
				'200203'	'GN6610'	'01_Loom'	11.338	0.683333	53.4818	2
				'200203'	'GN6610'	'03_Loom'	10.5131	0.566667	54.0033	2
				'200203'	'GN6620'	'01_Loom'	11.1697	0.366667	66.9026	1
				'200203'	'GN6622'	'01_Loom'	10.7576	0.25	71.277	1
				'200204'	'GN6559'	'01_Loom'	13.3581	0.383333	107.603	1
				'200204'	'GN6560'	'01_Loom'	9.94284	9.16667	28.4509	2
				'200204'	'GN6560'	'01_Loom'	11.8946	3.58333	39.457	2
				'200204'	'GN6560'	'02_Loom'	8.72574	4.91667	30.9908	2
				'200204'	'GN6560'	'02_Loom'	10.7532	2.68333	24.1243	2
				'200204'	'GN6560'	'02_Loom'	7.54931	6.6	40.2239	2
				'200204'	'GN6560'	'03_Loom'	9.49871	2.96667	60.888	2
				'200204'	'GN6560'	'03_Loom'	9.99369	2.7	30.7285	2
				'200204'	'GN6560'	'03_Loom'	10.5513	7	35.0624	2
				'200204'	'GN6562'	'01_Loom'	10.2228	0.6	58.4262	2
				'200204'	'GN6562'	'02_Loom'	8.71883	0.183333	18.577	2
				'200204'	'GN6562'	'02_Loom'	7.72784	0.616667	61.8181	2
				'200204'	'GN6607'	'01_Loom'	10.7223	0.366667	173.299	1
				'200204'	'GN6610'	'02_Loom'	9.75728	1.36667	55.7524	2
				'200205'	'GN6560'	'01_Loom'	8.84957	5.91667	35.4975	2
				'200205'	'GN6560'	'02_Loom'	8.42664	6.96667	27.7841	2
				'200205'	'GN6560'	'02_Loom'	11.5326	4.65	65.5417	2
				'200205'	'GN6560'	'03_Loom'	10.2808	8.73333	39.1373	2
				'200205'	'GN6560'	'03_Loom'	11.3783	3.96667	46.4278	2
				'200205'	'GN6562'	'01_Loom'	11.5479	1.73333	57.8461	2
				'200205'	'GN6562'	'03_Loom'	18.4062	0.783333	66.6553	2
				'200205'	'GN6562'	'03_Loom'	8.73485	1.23333	53.6779	2
				'200205'	'GN6610'	'01_Loom'	11.1519	2.15	45.779	2
				'200205'	'GN6610'	'03_Loom'	11.5231	0.533333	48.1163	2
				'200205'	'GN6620'	'01_Loom'	8.90819	0.433333	164.124	1
				'200205'	'GN6622'	'01_Loom'	11.2502	0.65	176.227	1
				'200207'	'GN6559'	'01_Loom'	10.2257	0.0166667	90.2705	1
				'200207'	'GN6560'	'01_Loom'	27.5771	5.21667	35.7985	2
				'200207'	'GN6560'	'01_Loom'	8.03579	5.11667	40.9675	2
				'200207'	'GN6560'	'01_Loom'	13.3213	2.75	40.9675	2
				'200207'	'GN6560'	'02_Loom'	9.34494	3.5	45.961	2
				'200207'	'GN6560'	'02_Loom'	11.002	9.4	42.7851	2
				'200207'	'GN6560'	'03_Loom'	10.6748	6.15	39.5094	2
				'200207'	'GN6560'	'03_Loom'	9.99129	8.8	32.5786	2
				'200207'	'GN6562'	'01_Loom'	19.0547	1.73333	80.8031	2
				'200207'	'GN6562'	'01_Loom'	12.1026	1.03333	55.9413	2
				'200207'	'GN6562'	'02_Loom'	17.6916	2.66667	75.5958	2
				'200207'	'GN6562'	'02_Loom'	9.65359	1.66667	48.6985	2
				'200207'	'GN6562'	'02_Loom'	9.03085	1.31667	56.0396	2
				'200207'	'GN6562'	'03_Loom'	9.98297	3.9	52.5756	2
				'200207'	'GN6610'	'01_Loom'	8.09072	0.566667	57.0127	2
				'200413'	'GN7269'	'01_Loom'	11.9166	0.316667	66.5002	2
				'200413'	'GN7270'	'01_Loom'	10.4509	0.45	63.6845	1
				'200413'	'GN7475'	'01_Loom'	11.9283	0.25	67.2703	1
				'200413'	'GN7476'	'01_Loom'	14.2455	0.316667	60.211	2
				'200413'	'GN7614'	'01_Loom'	12.2616	0.25	73.6528	2
				'200413'	'GN7616'	'01_Loom'	12.918	0.616667	59.7298	1
				'200413'	'GN7790'	'01_Loom'	13.2464	1.46667	53.5324	2
				'200414'	'GN7269'	'01_Loom'	13.8012	0.25	106.722	2
				'200414'	'GN7270'	'01_Loom'	16.3963	0.35	91.0174	1
				'200414'	'GN7476'	'01_Loom'	13.5252	5.81667	46.4122	2
				'200414'	'GN7476'	'02_Loom'	11.9728	1.9	43.649	2
				'200414'	'GN7616'	'01_Loom'	13.9694	0.433333	72.7728	1
				'200414'	'GN7790'	'01_Loom'	13.0364	0.883333	47.4427	2
				'200415'	'GN7270'	'01_Loom'	11.7635	0.283333	76.0036	1
				'200415'	'GN7476'	'03_Loom'	13.3628	1.4	50.9415	2
				'200415'	'GN7790'	'01_Loom'	10.8885	0.733333	58.8192	2
				'200416'	'GN7616'	'01_Loom'	13.1346	0.4	83.8649	1
				'200416'	'GN7790'	'01_Loom'	17.4589	1.81667	57.4501	2
				'200416'	'GN7790'	'01_Loom'	15.7559	0.633333	51.9167	2
				'200416'	'GN7790'	'01_Loom'	13.4581	1.05	42.8221	2
				'200417'	'GN7270'	'01_Loom'	14.2952	0.433333	66.5016	1
				'200417'	'GN7790'	'02_Loom'	14.9086	1.5	48.7808	2
				'210726'	'MJ0591'	'01_Loom'	11.9169	0.483333	58.3478	1
				'210726'	'MJ0591'	'02_Loom'	12.1693	0.6	61.7302	1
				'210726'	'MJ0593'	'01_Loom'	15.4879	3.6	67.5694	2
				'210726'	'MJ0593'	'01_Loom'	13.0366	0.566667	60.5189	2
				'210726'	'MJ0593'	'01_Loom'	14.6509	1.01667	55.4533	2
				'210726'	'MJ0593'	'01_Loom'	11.4915	0.633333	37.9984	2
				'210726'	'MJ0593'	'02_Loom'	14.5943	1.68333	67.6406	2
				'210726'	'MJ0593'	'03_Loom'	10.809	2.93333	53.365	2
				'210726'	'MJ0595'	'02_Loom'	12.3964	0.3	77.8129	2
				'210726'	'MJ0595'	'03_Loom'	12.3573	5.66667	47.2008	2
				'210727'	'MJ0591'	'01_Loom'	12.1227	0.633333	56.9407	1
				'210727'	'MJ0593'	'01_Loom'	17.0671	1.25	51.728	2
				'210727'	'MJ0593'	'01_Loom'	15.9104	2.33333	43.4799	2
				'210727'	'MJ0593'	'01_Loom'	8.06573	2.86667	41.2369	2
				'210727'	'MJ0593'	'01_Loom'	11.9062	1.81667	44.181	2
				'210727'	'MJ0593'	'02_Loom'	15.7082	3.58333	49.6734	2
				'210727'	'MJ0593'	'03_Loom'	13.2669	1.25	45.3098	2
				'210727'	'MJ0593'	'03_Loom'	12.3557	3.55	48.3271	2
				'210727'	'MJ0593'	'03_Loom'	13.0473	1.48333	55.6431	2
				'210727'	'MJ0595'	'01_Loom'	15.3844	8.56667	42.5902	2
				'210727'	'MJ0595'	'02_Loom'	13.6321	3.9	60.1591	2
				'210727'	'MJ0595'	'02_Loom'	15.224	1.7	54.0675	2
				'210728'	'MJ0591'	'02_Loom'	11.5744	0.416667	72.9935	1
				'210728'	'MJ0593'	'01_Loom'	14.6537	2.58333	54.8588	2
				'210728'	'MJ0593'	'01_Loom'	13.7201	1.56667	46.3157	2
				'210728'	'MJ0593'	'01_Loom'	13.3934	1.01667	37.7265	2
				'210728'	'MJ0593'	'02_Loom'	13.7917	1.61667	57.7332	2
				'210728'	'MJ0593'	'03_Loom'	13.7768	3.28333	46.6953	2
				'210728'	'MJ0593'	'03_Loom'	15.2267	1.66667	46.6953	2
				'210728'	'MJ0593'	'03_Loom'	15.0136	4.05	45.1407	2
				'210728'	'MJ0593'	'03_Loom'	13.504	2.55	60.044	2
				'210728'	'MJ0595'	'01_Loom'	13.7398	1.8	50.5591	2
				'210728'	'MJ0595'	'02_Loom'	11.9308	1.81667	65.2706	2
				'210728'	'MJ0595'	'02_Loom'	13.0982	1.91667	52.7374	2
				'210729'	'MJ0593'	'02_Loom'	15.8551	4.2	50.7115	2
				'210729'	'MJ0593'	'02_Loom'	14.3509	8.01667	38.0799	2
				'210729'	'MJ0593'	'02_Loom'	11.2637	7.06667	45.5404	2
				'210729'	'MJ0593'	'03_Loom'	15.276	3.98333	52.789	2
				'210729'	'MJ0593'	'03_Loom'	13.7996	0.0166667	23.8348	2
				'210729'	'MJ0593'	'03_Loom'	22.5769	7.31667	19.5619	2
				'210729'	'MJ0593'	'03_Loom'	13.6834	3.7	37.3135	2
				'210729'	'MJ0595'	'02_Loom'	13.8775	1.05	47.754	2
				'210729'	'MJ0595'	'03_Loom'	13.8076	1.68333	49.2084	2
				'210730'	'MJ0593'	'01_Loom'	16.3423	9.46667	30.7627	2
				'210730'	'MJ0593'	'01_Loom'	14.3106	2.73333	43.3234	2
				'210730'	'MJ0593'	'01_Loom'	12.1087	5.13333	39.5775	2
				'210730'	'MJ0593'	'01_Loom'	16.2513	3.76667	54.4935	2
				'210730'	'MJ0593'	'02_Loom'	17.2044	2.41667	42.822	2
				'210730'	'MJ0593'	'02_Loom'	13.5009	7.1	33.6081	2
				'210730'	'MJ0593'	'02_Loom'	14.3034	2.85	44.7127	2
				'210730'	'MJ0593'	'02_Loom'	10.1855	4.28333	25.788	2
				'210730'	'MJ0593'	'03_Loom'	16.5074	0.316667	37.6649	2
				'210730'	'MJ0593'	'03_Loom'	10.3773	6.35	17.4502	2
				'210730'	'MJ0593'	'03_Loom'	13.2378	9.73333	18.966	2
				'210730'	'MJ0595'	'01_Loom'	8.5828	2.05	52.7955	2
				'210730'	'MJ0595'	'01_Loom'	13.7861	1.58333	47.8979	2
				'210730'	'MJ0595'	'03_Loom'	17.514	2.76667	67.9639	2
				'210730'	'MJ0595'	'03_Loom'	14.3663	1.23333	59.7286	2
				'200206'	'GN6560'	'01_Loom'	11.0657	0.466667	52.4183	2
				'200206'	'GN6560'	'01_Loom'	9.21305	4.43333	26.7983	2
				'200206'	'GN6560'	'02_Loom'	7.832	6.88333	40.8639	2
				'200206'	'GN6560'	'02_Loom'	26.9388	4.71667	33.1965	2
				'200206'	'GN6560'	'03_Loom'	11.462	8.16667	24.7341	2
				'200206'	'GN6560'	'03_Loom'	7.53349	8.18333	77.2153	2
				'200206'	'GN6560'	'03_Loom'	7.62854	6.6	77.2153	2
				'200206'	'GN6562'	'01_Loom'	9.89337	1.25	59.5252	2
				'200206'	'GN6562'	'01_Loom'	8.66821	0.133333	8.65733	2
				'200206'	'GN6562'	'03_Loom'	10.8598	4.58333	43.8281	2
				'200206'	'GN6610'	'02_Loom'	8.59563	0.683333	49.3715	2

## Sheet: Fig. S1i
	Figure Ii - animal average - box plot
	Animal	Geno	Speed at loom (cms-1)
	3956	1	16.1415
	3959	2	12.1
	4242	1	14.1628
	4244	2	14.3074
	4468	1	9.07505
	4469	1	20.6328
	4473	2	7.47146
	6559	1	35.5304
	6560	2	13.2885
	6562	2	12.0829
	6607	1	4.23357
	6610	2	16.8766
	6620	1	15.7621
	6622	1	18.0625
	7269	2	12.6022
	7270	1	10.0621
	7475	1	10.4035
	7476	2	13.5457
	7614	2	8.63436
	7616	1	19.8884
	7790	2	13.6009
	591	1	6.74365
	593	2	9.32499
	595	2	9.65355
				From ‘FULL_XY_TABLE’
				Date	Animal	Exp	Speed at Loom (cms-1)	Reaction Time (s)	Max Speed (cms-1)	Geno
				'191216'	'GN3956'	'01_Loom'	20.4451	0.666667	51.5922	1
				'191216'	'GN3956'	'02_Loom'	0.62807	0.333333	61.4016	1
				'191216'	'GN3956'	'03_Loom'	4.33632	0.25	63.7375	1
				'191216'	'GN3959'	'01_Loom'	12.5463	3.01667	53.7443	2
				'191216'	'GN3959'	'02_Loom'	5.92218	1.18333	156.776	2
				'191216'	'GN3959'	'02_Loom'	10.5097	0.183333	158.904	2
				'191216'	'GN3959'	'03_Loom'	13.8393	0.516667	70.1573	2
				'191216'	'GN4242'	'01_Loom'	21.0136	0.233333	88.6955	1
				'191216'	'GN4242'	'01_Loom'	13.2341	0.283333	66.1694	1
				'191216'	'GN4242'	'02_Loom'	18.2913	0.366667	101.634	1
				'191216'	'GN4242'	'03_Loom'	10.8902	0.8	73.0019	1
				'191216'	'GN4244'	'01_Loom'	14.5329	0.183333	107.46	2
				'191216'	'GN4244'	'01_Loom'	7.77593	0.416667	66.7049	2
				'191216'	'GN4244'	'03_Loom'	15.2697	2.01667	110.18	2
				'191216'	'GN4468'	'02_Loom'	14.1124	0.516667	145.533	1
				'191216'	'GN4469'	'01_Loom'	9.82156	1.3	66.4091	1
				'191216'	'GN4469'	'01_Loom'	9.97437	0.483333	143.05	1
				'191216'	'GN4469'	'03_Loom'	19.12	0.1	122.07	1
				'191216'	'GN4473'	'01_Loom'	5.8297	2.65	60.3447	2
				'191217'	'GN3956'	'01_Loom'	22.4222	0.6	146.823	1
				'191217'	'GN3959'	'01_Loom'	16.5921	2.63333	201.787	2
				'191217'	'GN3959'	'02_Loom'	0.732397	0.9	172.616	2
				'191217'	'GN4242'	'02_Loom'	4.82829	0.516667	65.8322	1
				'191217'	'GN4469'	'01_Loom'	19.8371	0.45	122.273	1
				'191217'	'GN4469'	'01_Loom'	6.81982	0.483333	107.879	1
				'191217'	'GN4473'	'02_Loom'	13.2291	1.6	56.3342	2
				'191217'	'GN4473'	'03_Loom'	8.74612	1.26667	79.0389	2
				'191217'	'GN4473'	'04_Loom'	2.25557	0.583333	72.2557	2
				'191217'	'GN4473'	'04_Loom'	8.54373	0.366667	64.1533	2
				'191218'	'GN3959'	'01_Loom'	7.08672	1.51667	59.4189	2
				'191218'	'GN3959'	'02_Loom'	35.307	1.2	131.729	2
				'191218'	'GN4468'	'01_Loom'	0.962805	3.33333	140.739	1
				'191218'	'GN4468'	'02_Loom'	18.5535	1.75	164.557	1
				'191218'	'GN4469'	'02_Loom'	8.78011	0.466667	190.229	1
				'191218'	'GN4473'	'01_Loom'	6.8289	1.43333	102.213	2
				'191218'	'GN4473'	'01_Loom'	17.0509	0.833333	52.639	2
				'191218'	'GN4473'	'01_Loom'	2.64822	2.6	53.3955	2
				'191218'	'GN4473'	'03_Loom'	4.39791	3.91667	33.766	2
				'191218'	'GN4473'	'03_Loom'	5.56238	9.53333	19.7686	2
				'191219'	'GN3956'	'01_Loom'	28.6129	0.233333	112.699	1
				'191219'	'GN3959'	'01_Loom'	17.5942	0.533333	77.2983	2
				'191219'	'GN3959'	'03_Loom'	22.4931	0.0166667	22.4931	2
				'191219'	'GN3959'	'03_Loom'	1.31143	0.866667	57.0064	2
				'191219'	'GN4242'	'01_Loom'	0.748426	0.283333	97.0792	1
				'191219'	'GN4242'	'02_Loom'	34.5423	0.2	120.992	1
				'191219'	'GN4242'	'03_Loom'	9.75438	1.1	131.609	1
				'191219'	'GN4244'	'02_Loom'	13.1198	0.3	92.5682	2
				'191219'	'GN4468'	'02_Loom'	2.67149	0.466667	135.665	1
				'191219'	'GN4469'	'01_Loom'	14.5531	0.916667	138.446	1
				'191219'	'GN4473'	'01_Loom'	3.67692	2.53333	109.993	2
				'191219'	'GN4473'	'01_Loom'	4.15113	1.9	70.7139	2
				'191219'	'GN4473'	'02_Loom'	0.303553	1.83333	92.1884	2
				'191219'	'GN4473'	'02_Loom'	2.57675	2.46667	52.5568	2
				'191219'	'GN4473'	'02_Loom'	8.81702	2.76667	113.734	2
				'191219'	'GN4473'	'03_Loom'	14.8079	2.71667	63.3617	2
				'191219'	'GN4473'	'03_Loom'	19.5587	1.66667	114.959	2
				'191220'	'GN3956'	'01_Loom'	1.81316	0.533333	95.473	1
				'191220'	'GN3956'	'02_Loom'	22.9278	0.5	104.25	1
				'191220'	'GN3959'	'01_Loom'	16.9218	0.55	58.129	2
				'191220'	'GN3959'	'01_Loom'	6.60748	0.766667	79.0704	2
				'191220'	'GN3959'	'02_Loom'	1.6762	0.716667	166.226	2
				'191220'	'GN3959'	'02_Loom'	3.67501	1.3	69.0777	2
				'191220'	'GN3959'	'02_Loom'	5.86388	1.15	56.0952	2
				'191220'	'GN3959'	'03_Loom'	4.54455	0.55	81.4453	2
				'191220'	'GN4242'	'01_Loom'	7.72571	0.216667	93.4792	1
				'191220'	'GN4469'	'01_Loom'	56.8059	0.716667	161.268	1
				'191220'	'GN4469'	'02_Loom'	11.5511	0.5	128.147	1
				'191220'	'GN4469'	'02_Loom'	39.9834	0.666667	95.9474	1
				'191220'	'GN4469'	'03_Loom'	1.67914	0.5	60.3951	1
				'191220'	'GN4473'	'01_Loom'	9.75589	2.48333	104.38	2
				'191220'	'GN4473'	'01_Loom'	1.24516	1.7	50.3529	2
				'191220'	'GN4473'	'02_Loom'	10.4411	2.86667	64.6752	2
				'191220'	'GN4473'	'02_Loom'	2.97473	7.21667	98.3604	2
				'191220'	'GN4473'	'02_Loom'	0.93347	2.83333	98.3604	2
				'191220'	'GN4473'	'03_Loom'	4.93407	1.9	60.1357	2
				'191220'	'GN4473'	'03_Loom'	7.71615	3.01667	49.9649	2
				'200203'	'GN6559'	'01_Loom'	1.91259	0.316667	134.62	1
				'200203'	'GN6560'	'01_Loom'	25.5118	4.96667	48.1739	2
				'200203'	'GN6560'	'01_Loom'	17.1435	3.25	45.4936	2
				'200203'	'GN6560'	'02_Loom'	22.3128	4.98333	41.2192	2
				'200203'	'GN6560'	'03_Loom'	3.88261	7.36667	41.439	2
				'200203'	'GN6560'	'03_Loom'	9.66433	0.833333	52.1105	2
				'200203'	'GN6560'	'03_Loom'	15.5188	0.1	60.2968	2
				'200203'	'GN6562'	'02_Loom'	11.8811	0.333333	63.9789	2
				'200203'	'GN6607'	'01_Loom'	1.64082	0.4	48.0174	1
				'200203'	'GN6610'	'01_Loom'	12.5319	0.683333	53.4818	2
				'200203'	'GN6610'	'03_Loom'	22.3379	0.566667	54.0033	2
				'200203'	'GN6620'	'01_Loom'	15.7621	0.366667	66.9026	1
				'200203'	'GN6622'	'01_Loom'	17.0076	0.25	71.277	1
				'200204'	'GN6559'	'01_Loom'	14.4082	0.383333	107.603	1
				'200204'	'GN6560'	'01_Loom'	14.5147	9.16667	28.4509	2
				'200204'	'GN6560'	'01_Loom'	15.96	3.58333	39.457	2
				'200204'	'GN6560'	'02_Loom'	9.18548	4.91667	30.9908	2
				'200204'	'GN6560'	'02_Loom'	10.1618	2.68333	24.1243	2
				'200204'	'GN6560'	'02_Loom'	1.45546	6.6	40.2239	2
				'200204'	'GN6560'	'03_Loom'	13.4427	2.96667	60.888	2
				'200204'	'GN6560'	'03_Loom'	12.4347	2.7	30.7285	2
				'200204'	'GN6560'	'03_Loom'	6.79655	7	35.0624	2
				'200204'	'GN6562'	'01_Loom'	18.6624	0.6	58.4262	2
				'200204'	'GN6562'	'02_Loom'	5.41629	0.183333	18.577	2
				'200204'	'GN6562'	'02_Loom'	2.8592	0.616667	61.8181	2
				'200204'	'GN6607'	'01_Loom'	4.23357	0.366667	173.299	1
				'200204'	'GN6610'	'02_Loom'	13.2378	1.36667	55.7524	2
				'200205'	'GN6560'	'01_Loom'	3.29962	5.91667	35.4975	2
				'200205'	'GN6560'	'02_Loom'	9.48168	6.96667	27.7841	2
				'200205'	'GN6560'	'02_Loom'	18.2599	4.65	65.5417	2
				'200205'	'GN6560'	'03_Loom'	7.51438	8.73333	39.1373	2
				'200205'	'GN6560'	'03_Loom'	15.4899	3.96667	46.4278	2
				'200205'	'GN6562'	'01_Loom'	15.0775	1.73333	57.8461	2
				'200205'	'GN6562'	'03_Loom'	7.79001	0.783333	66.6553	2
				'200205'	'GN6562'	'03_Loom'	3.75302	1.23333	53.6779	2
				'200205'	'GN6610'	'01_Loom'	10.1047	2.15	45.779	2
				'200205'	'GN6610'	'03_Loom'	22.5319	0.533333	48.1163	2
				'200205'	'GN6620'	'01_Loom'	75.4934	0.433333	164.124	1
				'200205'	'GN6622'	'01_Loom'	19.1174	0.65	176.227	1
				'200207'	'GN6559'	'01_Loom'	90.2705	0.0166667	90.2705	1
				'200207'	'GN6560'	'01_Loom'	4.48844	5.21667	35.7985	2
				'200207'	'GN6560'	'01_Loom'	7.45113	5.11667	40.9675	2
				'200207'	'GN6560'	'01_Loom'	2.54356	2.75	40.9675	2
				'200207'	'GN6560'	'02_Loom'	16.9482	3.5	45.961	2
				'200207'	'GN6560'	'02_Loom'	12.5078	9.4	42.7851	2
				'200207'	'GN6560'	'03_Loom'	13.5085	6.15	39.5094	2
				'200207'	'GN6560'	'03_Loom'	13.5713	8.8	32.5786	2
				'200207'	'GN6562'	'01_Loom'	1.69945	1.73333	80.8031	2
				'200207'	'GN6562'	'01_Loom'	24.4057	1.03333	55.9413	2
				'200207'	'GN6562'	'02_Loom'	4.75491	2.66667	75.5958	2
				'200207'	'GN6562'	'02_Loom'	1.52831	1.66667	48.6985	2
				'200207'	'GN6562'	'02_Loom'	5.42002	1.31667	56.0396	2
				'200207'	'GN6562'	'03_Loom'	10.5402	3.9	52.5756	2
				'200207'	'GN6610'	'01_Loom'	7.08703	0.566667	57.0127	2
				'200413'	'GN7269'	'01_Loom'	8.85832	0.316667	66.5002	2
				'200413'	'GN7270'	'01_Loom'	9.47903	0.45	63.6845	1
				'200413'	'GN7475'	'01_Loom'	10.4035	0.25	67.2703	1
				'200413'	'GN7476'	'01_Loom'	13.413	0.316667	60.211	2
				'200413'	'GN7614'	'01_Loom'	8.63436	0.25	73.6528	2
				'200413'	'GN7616'	'01_Loom'	14.1971	0.616667	59.7298	1
				'200413'	'GN7790'	'01_Loom'	9.46668	1.46667	53.5324	2
				'200414'	'GN7269'	'01_Loom'	16.3461	0.25	106.722	2
				'200414'	'GN7270'	'01_Loom'	2.98622	0.35	91.0174	1
				'200414'	'GN7476'	'01_Loom'	17.5412	5.81667	46.4122	2
				'200414'	'GN7476'	'02_Loom'	9.63221	1.9	43.649	2
				'200414'	'GN7616'	'01_Loom'	16.0277	0.433333	72.7728	1
				'200414'	'GN7790'	'01_Loom'	16.3176	0.883333	47.4427	2
				'200415'	'GN7270'	'01_Loom'	9.32132	0.283333	76.0036	1
				'200415'	'GN7476'	'03_Loom'	13.5964	1.4	50.9415	2
				'200415'	'GN7790'	'01_Loom'	4.84347	0.733333	58.8192	2
				'200416'	'GN7616'	'01_Loom'	29.4403	0.4	83.8649	1
				'200416'	'GN7790'	'01_Loom'	3.62748	1.81667	57.4501	2
				'200416'	'GN7790'	'01_Loom'	27.369	0.633333	51.9167	2
				'200416'	'GN7790'	'01_Loom'	13.4611	1.05	42.8221	2
				'200417'	'GN7270'	'01_Loom'	18.4618	0.433333	66.5016	1
				'200417'	'GN7790'	'02_Loom'	20.121	1.5	48.7808	2
				'210726'	'MJ0591'	'01_Loom'	11.1735	0.483333	58.3478	1
				'210726'	'MJ0591'	'02_Loom'	8.60625	0.6	61.7302	1
				'210726'	'MJ0593'	'01_Loom'	5.63667	3.6	67.5694	2
				'210726'	'MJ0593'	'01_Loom'	9.79002	0.566667	60.5189	2
				'210726'	'MJ0593'	'01_Loom'	5.25144	1.01667	55.4533	2
				'210726'	'MJ0593'	'01_Loom'	13.321	0.633333	37.9984	2
				'210726'	'MJ0593'	'02_Loom'	14.6975	1.68333	67.6406	2
				'210726'	'MJ0593'	'03_Loom'	11.1806	2.93333	53.365	2
				'210726'	'MJ0595'	'02_Loom'	7.65879	0.3	77.8129	2
				'210726'	'MJ0595'	'03_Loom'	18.5335	5.66667	47.2008	2
				'210727'	'MJ0591'	'01_Loom'	2.98008	0.633333	56.9407	1
				'210727'	'MJ0593'	'01_Loom'	5.51259	1.25	51.728	2
				'210727'	'MJ0593'	'01_Loom'	6.73086	2.33333	43.4799	2
				'210727'	'MJ0593'	'01_Loom'	24.3453	2.86667	41.2369	2
				'210727'	'MJ0593'	'01_Loom'	11.1553	1.81667	44.181	2
				'210727'	'MJ0593'	'02_Loom'	10.9736	3.58333	49.6734	2
				'210727'	'MJ0593'	'03_Loom'	10.3225	1.25	45.3098	2
				'210727'	'MJ0593'	'03_Loom'	10.1174	3.55	48.3271	2
				'210727'	'MJ0593'	'03_Loom'	21.8558	1.48333	55.6431	2
				'210727'	'MJ0595'	'01_Loom'	11.1069	8.56667	42.5902	2
				'210727'	'MJ0595'	'02_Loom'	2.85362	3.9	60.1591	2
				'210727'	'MJ0595'	'02_Loom'	18.1189	1.7	54.0675	2
				'210728'	'MJ0591'	'02_Loom'	4.21482	0.416667	72.9935	1
				'210728'	'MJ0593'	'01_Loom'	19.123	2.58333	54.8588	2
				'210728'	'MJ0593'	'01_Loom'	18.6322	1.56667	46.3157	2
				'210728'	'MJ0593'	'01_Loom'	9.7748	1.01667	37.7265	2
				'210728'	'MJ0593'	'02_Loom'	6.64874	1.61667	57.7332	2
				'210728'	'MJ0593'	'03_Loom'	1.6467	3.28333	46.6953	2
				'210728'	'MJ0593'	'03_Loom'	6.11523	1.66667	46.6953	2
				'210728'	'MJ0593'	'03_Loom'	14.3883	4.05	45.1407	2
				'210728'	'MJ0593'	'03_Loom'	27.2397	2.55	60.044	2
				'210728'	'MJ0595'	'01_Loom'	6.19772	1.8	50.5591	2
				'210728'	'MJ0595'	'02_Loom'	13.9188	1.81667	65.2706	2
				'210728'	'MJ0595'	'02_Loom'	12.4385	1.91667	52.7374	2
				'210729'	'MJ0593'	'02_Loom'	2.43607	4.2	50.7115	2
				'210729'	'MJ0593'	'02_Loom'	13.0023	8.01667	38.0799	2
				'210729'	'MJ0593'	'02_Loom'	8.30022	7.06667	45.5404	2
				'210729'	'MJ0593'	'03_Loom'	1.48186	3.98333	52.789	2
				'210729'	'MJ0593'	'03_Loom'	23.8348	0.0166667	23.8348	2
				'210729'	'MJ0593'	'03_Loom'	7.36343	7.31667	19.5619	2
				'210729'	'MJ0593'	'03_Loom'	11.3168	3.7	37.3135	2
				'210729'	'MJ0595'	'02_Loom'	11.4819	1.05	47.754	2
				'210729'	'MJ0595'	'03_Loom'	2.20711	1.68333	49.2084	2
				'210730'	'MJ0593'	'01_Loom'	1.67816	9.46667	30.7627	2
				'210730'	'MJ0593'	'01_Loom'	6.1514	2.73333	43.3234	2
				'210730'	'MJ0593'	'01_Loom'	5.20153	5.13333	39.5775	2
				'210730'	'MJ0593'	'01_Loom'	10.4971	3.76667	54.4935	2
				'210730'	'MJ0593'	'02_Loom'	4.00378	2.41667	42.822	2
				'210730'	'MJ0593'	'02_Loom'	4.3663	7.1	33.6081	2
				'210730'	'MJ0593'	'02_Loom'	11.8442	2.85	44.7127	2
				'210730'	'MJ0593'	'02_Loom'	2.63709	4.28333	25.788	2
				'210730'	'MJ0593'	'03_Loom'	3.13751	0.316667	37.6649	2
				'210730'	'MJ0593'	'03_Loom'	2.02137	6.35	17.4502	2
				'210730'	'MJ0593'	'03_Loom'	4.28653	9.73333	18.966	2
				'210730'	'MJ0595'	'01_Loom'	12.4631	2.05	52.7955	2
				'210730'	'MJ0595'	'01_Loom'	3.25639	1.58333	47.8979	2
				'210730'	'MJ0595'	'03_Loom'	3.47457	2.76667	67.9639	2
				'210730'	'MJ0595'	'03_Loom'	14.2495	1.23333	59.7286	2
				'200206'	'GN6560'	'01_Loom'	40.9306	0.466667	52.4183	2
				'200206'	'GN6560'	'01_Loom'	3.23038	4.43333	26.7983	2
				'200206'	'GN6560'	'02_Loom'	2.16758	6.88333	40.8639	2
				'200206'	'GN6560'	'02_Loom'	0.840074	4.71667	33.1965	2
				'200206'	'GN6560'	'03_Loom'	9.44563	8.16667	24.7341	2
				'200206'	'GN6560'	'03_Loom'	3.70734	8.18333	77.2153	2
				'200206'	'GN6560'	'03_Loom'	2.17246	6.6	77.2153	2
				'200206'	'GN6562'	'01_Loom'	16.8059	1.25	59.5252	2
				'200206'	'GN6562'	'01_Loom'	4.77338	0.133333	8.65733	2
				'200206'	'GN6562'	'03_Loom'	12.3925	4.58333	43.8281	2
				'200206'	'GN6610'	'02_Loom'	2.87228	0.683333	49.3715	2

## Sheet: Fig. S1j
	Figure Ji - animal average - box plot
	Animal	Geno	Heading angle (deg)
	3956	1	122.466
	3959	2	101.409
	4242	1	118.175
	4244	2	131.837
	4468	1	102.985
	4469	1	114.63
	4473	2	95.7979
	6559	1	88.2529
	6560	2	106.387
	6562	2	101.591
	6607	1	117.809
	6610	2	107.808
	6620	1	111.593
	6622	1	114.68
	7269	2	112.665
	7270	1	114.42
	7475	1	112.653
	7476	2	111.773
	7614	2	106.485
	7616	1	135.157
	7790	2	109.987
	591	1	114.637
	593	2	121.182
	595	2	118.947
				From ‘FULL_XY_TABLE’
				Date	Animal	Exp	Heading Angle (deg)	Reaction Time (s)	Max Speed (cms-1)	Geno
				'191216'	'GN3956'	'01_Loom'	125.251	0.666667	51.5922	1
				'191216'	'GN3956'	'02_Loom'	96.6559	0.333333	61.4016	1
				'191216'	'GN3956'	'03_Loom'	-94.3891	0.25	63.7375	1
				'191216'	'GN3959'	'01_Loom'	-90.0687	3.01667	53.7443	2
				'191216'	'GN3959'	'02_Loom'	-93.9106	1.18333	156.776	2
				'191216'	'GN3959'	'02_Loom'	-147.222	0.183333	158.904	2
				'191216'	'GN3959'	'03_Loom'	0	0.516667	70.1573	2
				'191216'	'GN4242'	'01_Loom'	-144.009	0.233333	88.6955	1
				'191216'	'GN4242'	'01_Loom'	-109.727	0.283333	66.1694	1
				'191216'	'GN4242'	'02_Loom'	161.368	0.366667	101.634	1
				'191216'	'GN4242'	'03_Loom'	-128.867	0.8	73.0019	1
				'191216'	'GN4244'	'01_Loom'	108.815	0.183333	107.46	2
				'191216'	'GN4244'	'01_Loom'	111.648	0.416667	66.7049	2
				'191216'	'GN4244'	'03_Loom'	-171.94	2.01667	110.18	2
				'191216'	'GN4468'	'02_Loom'	-126.096	0.516667	145.533	1
				'191216'	'GN4469'	'01_Loom'	-70.3258	1.3	66.4091	1
				'191216'	'GN4469'	'01_Loom'	188.107	0.483333	143.05	1
				'191216'	'GN4469'	'03_Loom'	104.673	0.1	122.07	1
				'191216'	'GN4473'	'01_Loom'	96.4449	2.65	60.3447	2
				'191217'	'GN3956'	'01_Loom'	-169.72	0.6	146.823	1
				'191217'	'GN3959'	'01_Loom'	-118.377	2.63333	201.787	2
				'191217'	'GN3959'	'02_Loom'	0	0.9	172.616	2
				'191217'	'GN4242'	'02_Loom'	86.5001	0.516667	65.8322	1
				'191217'	'GN4469'	'01_Loom'	-149.113	0.45	122.273	1
				'191217'	'GN4469'	'01_Loom'	-124.878	0.483333	107.879	1
				'191217'	'GN4473'	'02_Loom'	-114.689	1.6	56.3342	2
				'191217'	'GN4473'	'03_Loom'	-138.501	1.26667	79.0389	2
				'191217'	'GN4473'	'04_Loom'	103.52	0.583333	72.2557	2
				'191217'	'GN4473'	'04_Loom'	-122.902	0.366667	64.1533	2
				'191218'	'GN3959'	'01_Loom'	111.251	1.51667	59.4189	2
				'191218'	'GN3959'	'02_Loom'	-121.653	1.2	131.729	2
				'191218'	'GN4468'	'01_Loom'	0	3.33333	140.739	1
				'191218'	'GN4468'	'02_Loom'	-116.073	1.75	164.557	1
				'191218'	'GN4469'	'02_Loom'	0	0.466667	190.229	1
				'191218'	'GN4473'	'01_Loom'	104.786	1.43333	102.213	2
				'191218'	'GN4473'	'01_Loom'	106.041	0.833333	52.639	2
				'191218'	'GN4473'	'01_Loom'	-88.87	2.6	53.3955	2
				'191218'	'GN4473'	'03_Loom'	-105.494	3.91667	33.766	2
				'191218'	'GN4473'	'03_Loom'	-10.2374	9.53333	19.7686	2
				'191219'	'GN3956'	'01_Loom'	-135.396	0.233333	112.699	1
				'191219'	'GN3959'	'01_Loom'	145.07	0.533333	77.2983	2
				'191219'	'GN3959'	'03_Loom'	57.1281	0.0166667	22.4931	2
				'191219'	'GN3959'	'03_Loom'	107.57	0.866667	57.0064	2
				'191219'	'GN4242'	'01_Loom'	-95.521	0.283333	97.0792	1
				'191219'	'GN4242'	'02_Loom'	99.8011	0.2	120.992	1
				'191219'	'GN4242'	'03_Loom'	119.604	1.1	131.609	1
				'191219'	'GN4244'	'02_Loom'	114.756	0.3	92.5682	2
				'191219'	'GN4468'	'02_Loom'	169.77	0.466667	135.665	1
				'191219'	'GN4469'	'01_Loom'	-112.606	0.916667	138.446	1
				'191219'	'GN4473'	'01_Loom'	113.981	2.53333	109.993	2
				'191219'	'GN4473'	'01_Loom'	-72.4802	1.9	70.7139	2
				'191219'	'GN4473'	'02_Loom'	123.698	1.83333	92.1884	2
				'191219'	'GN4473'	'02_Loom'	-113.56	2.46667	52.5568	2
				'191219'	'GN4473'	'02_Loom'	-53.0216	2.76667	113.734	2
				'191219'	'GN4473'	'03_Loom'	124.724	2.71667	63.3617	2
				'191219'	'GN4473'	'03_Loom'	-100.521	1.66667	114.959	2
				'191220'	'GN3956'	'01_Loom'	92.7987	0.533333	95.473	1
				'191220'	'GN3956'	'02_Loom'	114.973	0.5	104.25	1
				'191220'	'GN3959'	'01_Loom'	-124.787	0.55	58.129	2
				'191220'	'GN3959'	'01_Loom'	-90.6571	0.766667	79.0704	2
				'191220'	'GN3959'	'02_Loom'	-201.487	0.716667	166.226	2
				'191220'	'GN3959'	'02_Loom'	110.628	1.3	69.0777	2
				'191220'	'GN3959'	'02_Loom'	105.68	1.15	56.0952	2
				'191220'	'GN3959'	'03_Loom'	-115.327	0.55	81.4453	2
				'191220'	'GN4242'	'01_Loom'	-102.629	0.216667	93.4792	1
				'191220'	'GN4469'	'01_Loom'	173.353	0.716667	161.268	1
				'191220'	'GN4469'	'02_Loom'	116.964	0.5	128.147	1
				'191220'	'GN4469'	'02_Loom'	108.617	0.666667	95.9474	1
				'191220'	'GN4469'	'03_Loom'	115.509	0.5	60.3951	1
				'191220'	'GN4473'	'01_Loom'	-99.9306	2.48333	104.38	2
				'191220'	'GN4473'	'01_Loom'	-110.735	1.7	50.3529	2
				'191220'	'GN4473'	'02_Loom'	107.791	2.86667	64.6752	2
				'191220'	'GN4473'	'02_Loom'	-107.25	7.21667	98.3604	2
				'191220'	'GN4473'	'02_Loom'	-105.669	2.83333	98.3604	2
				'191220'	'GN4473'	'03_Loom'	116.89	1.9	60.1357	2
				'191220'	'GN4473'	'03_Loom'	0	3.01667	49.9649	2
				'200203'	'GN6559'	'01_Loom'	31.7004	0.316667	134.62	1
				'200203'	'GN6560'	'01_Loom'	-150.175	4.96667	48.1739	2
				'200203'	'GN6560'	'01_Loom'	113.898	3.25	45.4936	2
				'200203'	'GN6560'	'02_Loom'	108.427	4.98333	41.2192	2
				'200203'	'GN6560'	'03_Loom'	-102.831	7.36667	41.439	2
				'200203'	'GN6560'	'03_Loom'	-87.1642	0.833333	52.1105	2
				'200203'	'GN6560'	'03_Loom'	-116.262	0.1	60.2968	2
				'200203'	'GN6562'	'02_Loom'	111.903	0.333333	63.9789	2
				'200203'	'GN6607'	'01_Loom'	102.678	0.4	48.0174	1
				'200203'	'GN6610'	'01_Loom'	-94.9479	0.683333	53.4818	2
				'200203'	'GN6610'	'03_Loom'	106.03	0.566667	54.0033	2
				'200203'	'GN6620'	'01_Loom'	-111.593	0.366667	66.9026	1
				'200203'	'GN6622'	'01_Loom'	111.153	0.25	71.277	1
				'200204'	'GN6559'	'01_Loom'	-110.524	0.383333	107.603	1
				'200204'	'GN6560'	'01_Loom'	121.464	9.16667	28.4509	2
				'200204'	'GN6560'	'01_Loom'	115.291	3.58333	39.457	2
				'200204'	'GN6560'	'02_Loom'	113.276	4.91667	30.9908	2
				'200204'	'GN6560'	'02_Loom'	-111.584	2.68333	24.1243	2
				'200204'	'GN6560'	'02_Loom'	109.342	6.6	40.2239	2
				'200204'	'GN6560'	'03_Loom'	104.551	2.96667	60.888	2
				'200204'	'GN6560'	'03_Loom'	-106.023	2.7	30.7285	2
				'200204'	'GN6560'	'03_Loom'	130.64	7	35.0624	2
				'200204'	'GN6562'	'01_Loom'	75.6453	0.6	58.4262	2
				'200204'	'GN6562'	'02_Loom'	107.506	0.183333	18.577	2
				'200204'	'GN6562'	'02_Loom'	96.904	0.616667	61.8181	2
				'200204'	'GN6607'	'01_Loom'	-117.809	0.366667	173.299	1
				'200204'	'GN6610'	'02_Loom'	155.914	1.36667	55.7524	2
				'200205'	'GN6560'	'01_Loom'	109.525	5.91667	35.4975	2
				'200205'	'GN6560'	'02_Loom'	-105.794	6.96667	27.7841	2
				'200205'	'GN6560'	'02_Loom'	-102.29	4.65	65.5417	2
				'200205'	'GN6560'	'03_Loom'	115.09	8.73333	39.1373	2
				'200205'	'GN6560'	'03_Loom'	-117.921	3.96667	46.4278	2
				'200205'	'GN6562'	'01_Loom'	-113.509	1.73333	57.8461	2
				'200205'	'GN6562'	'03_Loom'	90.7179	0.783333	66.6553	2
				'200205'	'GN6562'	'03_Loom'	-99.0422	1.23333	53.6779	2
				'200205'	'GN6610'	'01_Loom'	-95.3104	2.15	45.779	2
				'200205'	'GN6610'	'03_Loom'	134.942	0.533333	48.1163	2
				'200205'	'GN6620'	'01_Loom'	109.49	0.433333	164.124	1
				'200205'	'GN6622'	'01_Loom'	-118.207	0.65	176.227	1
				'200207'	'GN6559'	'01_Loom'	-122.534	0.0166667	90.2705	1
				'200207'	'GN6560'	'01_Loom'	-119.882	5.21667	35.7985	2
				'200207'	'GN6560'	'01_Loom'	109.301	5.11667	40.9675	2
				'200207'	'GN6560'	'01_Loom'	-136.575	2.75	40.9675	2
				'200207'	'GN6560'	'02_Loom'	91.1776	3.5	45.961	2
				'200207'	'GN6560'	'02_Loom'	114.745	9.4	42.7851	2
				'200207'	'GN6560'	'03_Loom'	0	6.15	39.5094	2
				'200207'	'GN6560'	'03_Loom'	113.826	8.8	32.5786	2
				'200207'	'GN6562'	'01_Loom'	142.255	1.73333	80.8031	2
				'200207'	'GN6562'	'01_Loom'	-94.363	1.03333	55.9413	2
				'200207'	'GN6562'	'02_Loom'	-94.1862	2.66667	75.5958	2
				'200207'	'GN6562'	'02_Loom'	-61.4846	1.66667	48.6985	2
				'200207'	'GN6562'	'02_Loom'	-157.815	1.31667	56.0396	2
				'200207'	'GN6562'	'03_Loom'	116.939	3.9	52.5756	2
				'200207'	'GN6610'	'01_Loom'	109.938	0.566667	57.0127	2
				'200413'	'GN7269'	'01_Loom'	109.451	0.316667	66.5002	2
				'200413'	'GN7270'	'01_Loom'	117.996	0.45	63.6845	1
				'200413'	'GN7475'	'01_Loom'	112.653	0.25	67.2703	1
				'200413'	'GN7476'	'01_Loom'	107.671	0.316667	60.211	2
				'200413'	'GN7614'	'01_Loom'	-106.485	0.25	73.6528	2
				'200413'	'GN7616'	'01_Loom'	-153.46	0.616667	59.7298	1
				'200413'	'GN7790'	'01_Loom'	-95.1862	1.46667	53.5324	2
				'200414'	'GN7269'	'01_Loom'	-115.879	0.25	106.722	2
				'200414'	'GN7270'	'01_Loom'	107.46	0.35	91.0174	1
				'200414'	'GN7476'	'01_Loom'	109.985	5.81667	46.4122	2
				'200414'	'GN7476'	'02_Loom'	122.431	1.9	43.649	2
				'200414'	'GN7616'	'01_Loom'	113.006	0.433333	72.7728	1
				'200414'	'GN7790'	'01_Loom'	108.087	0.883333	47.4427	2
				'200415'	'GN7270'	'01_Loom'	-124.025	0.283333	76.0036	1
				'200415'	'GN7476'	'03_Loom'	-107.007	1.4	50.9415	2
				'200415'	'GN7790'	'01_Loom'	-133.645	0.733333	58.8192	2
				'200416'	'GN7616'	'01_Loom'	139.005	0.4	83.8649	1
				'200416'	'GN7790'	'01_Loom'	-122.601	1.81667	57.4501	2
				'200416'	'GN7790'	'01_Loom'	-116.554	0.633333	51.9167	2
				'200416'	'GN7790'	'01_Loom'	82.9158	1.05	42.8221	2
				'200417'	'GN7270'	'01_Loom'	108.198	0.433333	66.5016	1
				'200417'	'GN7790'	'02_Loom'	-110.923	1.5	48.7808	2
				'210726'	'MJ0591'	'01_Loom'	110.995	0.483333	58.3478	1
				'210726'	'MJ0591'	'02_Loom'	-153.969	0.6	61.7302	1
				'210726'	'MJ0593'	'01_Loom'	-112.917	3.6	67.5694	2
				'210726'	'MJ0593'	'01_Loom'	122.621	0.566667	60.5189	2
				'210726'	'MJ0593'	'01_Loom'	-121.157	1.01667	55.4533	2
				'210726'	'MJ0593'	'01_Loom'	-130.766	0.633333	37.9984	2
				'210726'	'MJ0593'	'02_Loom'	-81.1859	1.68333	67.6406	2
				'210726'	'MJ0593'	'03_Loom'	115.196	2.93333	53.365	2
				'210726'	'MJ0595'	'02_Loom'	121.694	0.3	77.8129	2
				'210726'	'MJ0595'	'03_Loom'	114.794	5.66667	47.2008	2
				'210727'	'MJ0591'	'01_Loom'	114.468	0.633333	56.9407	1
				'210727'	'MJ0593'	'01_Loom'	121.77	1.25	51.728	2
				'210727'	'MJ0593'	'01_Loom'	122.306	2.33333	43.4799	2
				'210727'	'MJ0593'	'01_Loom'	105.219	2.86667	41.2369	2
				'210727'	'MJ0593'	'01_Loom'	-109.18	1.81667	44.181	2
				'210727'	'MJ0593'	'02_Loom'	-115.35	3.58333	49.6734	2
				'210727'	'MJ0593'	'03_Loom'	114.263	1.25	45.3098	2
				'210727'	'MJ0593'	'03_Loom'	-201.587	3.55	48.3271	2
				'210727'	'MJ0593'	'03_Loom'	129.404	1.48333	55.6431	2
				'210727'	'MJ0595'	'01_Loom'	-111.851	8.56667	42.5902	2
				'210727'	'MJ0595'	'02_Loom'	-131.314	3.9	60.1591	2
				'210727'	'MJ0595'	'02_Loom'	118.171	1.7	54.0675	2
				'210728'	'MJ0591'	'02_Loom'	79.1164	0.416667	72.9935	1
				'210728'	'MJ0593'	'01_Loom'	105.66	2.58333	54.8588	2
				'210728'	'MJ0593'	'01_Loom'	113.066	1.56667	46.3157	2
				'210728'	'MJ0593'	'01_Loom'	-127.8	1.01667	37.7265	2
				'210728'	'MJ0593'	'02_Loom'	110.544	1.61667	57.7332	2
				'210728'	'MJ0593'	'03_Loom'	-110.14	3.28333	46.6953	2
				'210728'	'MJ0593'	'03_Loom'	116.642	1.66667	46.6953	2
				'210728'	'MJ0593'	'03_Loom'	-126.988	4.05	45.1407	2
				'210728'	'MJ0593'	'03_Loom'	146.585	2.55	60.044	2
				'210728'	'MJ0595'	'01_Loom'	106.607	1.8	50.5591	2
				'210728'	'MJ0595'	'02_Loom'	141.126	1.81667	65.2706	2
				'210728'	'MJ0595'	'02_Loom'	-127.868	1.91667	52.7374	2
				'210729'	'MJ0593'	'02_Loom'	-133.883	4.2	50.7115	2
				'210729'	'MJ0593'	'02_Loom'	124.317	8.01667	38.0799	2
				'210729'	'MJ0593'	'02_Loom'	113.484	7.06667	45.5404	2
				'210729'	'MJ0593'	'03_Loom'	160.253	3.98333	52.789	2
				'210729'	'MJ0593'	'03_Loom'	105.92	0.0166667	23.8348	2
				'210729'	'MJ0593'	'03_Loom'	105.862	7.31667	19.5619	2
				'210729'	'MJ0593'	'03_Loom'	172.469	3.7	37.3135	2
				'210729'	'MJ0595'	'02_Loom'	-114.622	1.05	47.754	2
				'210729'	'MJ0595'	'03_Loom'	117.209	1.68333	49.2084	2
				'210730'	'MJ0593'	'01_Loom'	-170.074	9.46667	30.7627	2
				'210730'	'MJ0593'	'01_Loom'	118.594	2.73333	43.3234	2
				'210730'	'MJ0593'	'01_Loom'	-107.724	5.13333	39.5775	2
				'210730'	'MJ0593'	'01_Loom'	110.104	3.76667	54.4935	2
				'210730'	'MJ0593'	'02_Loom'	-109.368	2.41667	42.822	2
				'210730'	'MJ0593'	'02_Loom'	-100.889	7.1	33.6081	2
				'210730'	'MJ0593'	'02_Loom'	-125.637	2.85	44.7127	2
				'210730'	'MJ0593'	'02_Loom'	72.8169	4.28333	25.788	2
				'210730'	'MJ0593'	'03_Loom'	-121.772	0.316667	37.6649	2
				'210730'	'MJ0593'	'03_Loom'	-105.9	6.35	17.4502	2
				'210730'	'MJ0593'	'03_Loom'	-111.892	9.73333	18.966	2
				'210730'	'MJ0595'	'01_Loom'	-108.9	2.05	52.7955	2
				'210730'	'MJ0595'	'01_Loom'	-108.413	1.58333	47.8979	2
				'210730'	'MJ0595'	'03_Loom'	115.033	2.76667	67.9639	2
				'210730'	'MJ0595'	'03_Loom'	117.605	1.23333	59.7286	2
				'200206'	'GN6560'	'01_Loom'	93.2427	0.466667	52.4183	2
				'200206'	'GN6560'	'01_Loom'	114.95	4.43333	26.7983	2
				'200206'	'GN6560'	'02_Loom'	-96.999	6.88333	40.8639	2
				'200206'	'GN6560'	'02_Loom'	-125.935	4.71667	33.1965	2
				'200206'	'GN6560'	'03_Loom'	59.3978	8.16667	24.7341	2
				'200206'	'GN6560'	'03_Loom'	-115.077	8.18333	77.2153	2
				'200206'	'GN6560'	'03_Loom'	115.555	6.6	77.2153	2
				'200206'	'GN6562'	'01_Loom'	121.61	1.25	59.5252	2
				'200206'	'GN6562'	'01_Loom'	115.645	0.133333	8.65733	2
				'200206'	'GN6562'	'03_Loom'	90.1493	4.58333	43.8281	2
				'200206'	'GN6610'	'02_Loom'	168.359	0.683333	49.3715	2

[truncated: 4 more sheets: Fig. S1k, Fig. S1l, Fig. S1m, Fig. S1n]
