# Supplementary material for: Shared behavioural impairments in visual perception and place avoidance across different autism models are driven by periaqueductal grey hypoexcitability in Setd5 haploinsufficient mice
Source: PLoS Biol. 2024 Jun 10;22(6):e3002668. doi: 10.1371/journal.pbio.3002668 (PMC11216578; doi:10.1371/journal.pbio.3002668)
Supplement: S10 Data — (XLSX) [file pbio.3002668.s022.xlsx]

## Sheet: Fig. S2a
	Time to maximum speed (s)
	Setd5+/+;Emx1-Cre	Setd5+/fl; Emx1-Cre
	0.25	0.383333
	0.25	0.4
	0.516667	0.25
	0.55	0.0333333
	0.383333	0.6
	0.55	0.916667
	0.7	2.33333
	0.183333	1.6
	0.45	0.566667
	0.85	0.366667
	0.516667	0.0666667
	0.6	0.45
	0.25	0.483333
	2.83333	0.216667
	1.61667	0.4
	0.333333	0.8
	1.3	0.45
	0.666667	1.71667
	0.25	0.5
	0.216667	2.21667
	0.533333	0.666667
	0.383333	0.833333
	0.333333	1.4
	0.9	0.9
	0.766667	0.4
	0.4	0.4
	0.45	0.333333
	0.6	0.466667
	0.516667	0.3
	0.716667	0.716667
	0.55	0.683333
	0.45	0.533333
	0.683333
	0.75
	0.8
	0.6
	1.5
	0.266667
	0.25
	0.6
	0.566667
	0.7

## Sheet: Fig. S2b
Proportion of trials where mice escaped within a certain loom presentation
	Number of looms before escape
Genotype	1	2	3	4	5	>5	Did not respond
Setd5+/+; Emx1	0.866183	0.100198	0.0238095	0.0098	0	0	0
Setd5+/fl; Emx1	0.876374	0.0796703	0.032967	0.010989	0	0	0

## Sheet: Fig. S2c
	Average data per animal - all trials
	Animal ID	Genotype (1 = WT, 2 = HET)	Reaction time (s)
	"MJ1930"	"wt"	0.416667
	"MJ1931"	"het"	0.483333
	"MJ1934"	"het"	0.325
	"MJ2167"	"het"	1.10385
	"MJ2168"	"het"	0.391667
	"MJ2169"	"het"	0.277778
	"MJ2433"	"wt"	0.5625
	"MJ2434"	"wt"	0.698611
	"MJ2436"	"wt"	0.343333
	"MJ2437"	"het"	0.391667
	"MJ2438"	"wt"	0.391667
	"MJ2439"	"wt"	1.13095
	"MJ2440"	"het"	0.566667

## Sheet: Fig. S2d
	Average data per animal - all trials
	Animal ID	Genotype (1 = WT, 2 = HET)	Max speed (cms-1)
	"MJ1930"	"wt"	70.2164
	"MJ1931"	"het"	64.5449
	"MJ1934"	"het"	74.5418
	"MJ2167"	"het"	49.8817
	"MJ2168"	"het"	70.2172
	"MJ2169"	"het"	65.1035
	"MJ2433"	"wt"	56.8633
	"MJ2434"	"wt"	50.1528
	"MJ2436"	"wt"	67.1393
	"MJ2437"	"het"	71.001
	"MJ2438"	"wt"	66.4131
	"MJ2439"	"wt"	55.7803
	"MJ2440"	"het"	69.3973

## Sheet: Fig. S2e
Trials where the animals escape within one loom. Average across trials per animal.
Setd5+/+; Emx1		Setd5+/fl; Emx1
sp_at	sp_imm	sp_at	sp_imm
19.899	30.7663	23.1387	43.786
16.0743	25.0298	12.7596	55.7461
13.7667	16.2366	13.0866	38.5468
15.3526	41.5034	19.2445	52.5433
10.5891	38.537	14.3072	44.0453
10.6559	24.4016	10.7254	48.2518
		11.7393	48.2573

## Sheet: Fig. S2f
Trials where the animals escape after first loom. Average across trials per animal.
Setd5+/+; Emx1		Setd5+/fl; Emx1
sp_at	sp_imm	sp_at	sp_imm
16.5882	12.3057	13.9769	22.1946
11.7141	1.23359	14.2717	7.95276
