# Supplementary material for: Shared behavioural impairments in visual perception and place avoidance across different autism models are driven by periaqueductal grey hypoexcitability in Setd5 haploinsufficient mice
Source: PLoS Biol. 2024 Jun 10;22(6):e3002668. doi: 10.1371/journal.pbio.3002668 (PMC11216578; doi:10.1371/journal.pbio.3002668)
Supplement: S11 Data — (XLSX) [file pbio.3002668.s023.xlsx]

## Sheet: Fig. S3d
From ‘ALL_ACTIVITY_TABLE’
Animal	Average speed (cms-1)	% in centre of arena	% at edge of arena	Genotype
GN1385'	9.3152	3.14978	13.1569	"het"
GN1386'	10.0602	4.25683	12.459	"het"
GN1387'	8.21046	4.10524	18.0129	"wt"
GN1388'	10.9696	4.15357	15.132	"het"
GN1389'	7.94003	7.35143	11.4158	"wt"
GN1390'	6.95991	4.78598	13.6326	"wt"
GN1394'	8.38201	4.85914	11.1979	"het"
GN1396'	7.76509	4.66627	13.923	"wt"
GN2592'	7.26634	2.29455	15.9684	"wt"
GN2593'	10.0293	4.64043	13.8182	"het"
GN2594'	9.39592	6.56479	13.2653	"het"
GN2595'	7.1646	3.37812	17.28	"wt"
GN2707'	10.1764	10.4206	11.1398	"wt"
GN2708'	8.30786	9.59141	13.5964	"het"
GN2709'	8.81446	6.69843	15.0551	"het"
GN2710'	7.22323	4.07875	14.9157	"wt"
GN3903'	9.65609	8.11772	11.3998	"het"
GN3905'	7.29771	4.55494	17.176	"wt"
GN4366'	9.39537	3.41521	23.0803	"wt"
GN4369'	9.13119	6.04032	12.155	"het"
GN4373'	8.3161	6.42537	11.4288	"het"
GN4375'	3.48451	0	0.933312	"wt"
					From ‘exit_analysis’
					Date	Animal	Exp	Num Exits	Mean Distance (cm)
					210423	1385	00_Acclim'	30	14.9382
					210423	1386	00_Acclim'	45	12.4447
					210423	1387	00_Acclim'	22	16.209
					210423	1388	00_Acclim'	41	15.5903
					210423	1389	00_Acclim'	22	15.1942
					210423	1390	00_Acclim'	17	16.2334
					210423	1394	00_Acclim'	27	14.5797
					210423	1396	00_Acclim'	14	18.0226
					210628	2592	00_Acclim'	12	21.6009
					210628	2593	00_Acclim'	35	16.2064
					210628	2594	00_Acclim'	34	14.6855
					210628	2595	00_Acclim'	12	20.1703
					210730	2707	00_Acclim'	35	16.6288
					210730	2708	00_Acclim'	22	12.4516
					210730	2709	00_Acclim'	28	15.7975
					210730	2710	00_Acclim'	18	15.4346
					210812	3903	00_Acclim'	27	14.6955
					210812	3905	00_Acclim'	20	15.9998
					210913	4366	00_Acclim'	15	15.193
					210913	4369	00_Acclim'	20	15.7554
					210913	4373	00_Acclim'	16	13.8226
					210913	4375	00_Acclim'	0	NaN

## Sheet: Fig. S3e
	Trials where the animals escape within one loom. Average across trials per animal.
	Y/+		Y/-
	sp_at	sp_imm	sp_at	sp_imm
	12.349	31.9248	11.6527	30.4343
	8.08396	34.5842	13.7799	28.5919
	12.3074	41.888	13.4353	31.4851
	11.9378	31.9467	6.76107	21.0513
	17.4095	38.19	9.89585	43.1148
	9.19052	45.2479	8.6455	37.0385
	15.2601	42.8568	15.1817	35.1683
	5.95254	29.0315	12.4386	25.9201
	14.3375	39.313	7.62332	33.9376
	12.349	31.9248	11.6527	30.4343
	8.08396	34.5842	13.7799	28.5919
	12.3074	41.888	13.4353	31.4851
	11.9378	31.9467	6.76107	21.0513
	17.4095	38.19	9.89585	43.1148
	9.19052	45.2479	8.6455	37.0385
	15.2601	42.8568	15.1817	35.1683
	5.95254	29.0315	12.4386	25.9201
	14.3375	39.313	7.62332	33.9376
					Trials where the animals escape after the first loom. Average across trials per animal.
					Y/+		Y/-
					sp_at	sp_imm	sp_at	sp_imm
					3.75879	1.95357	6.75621	5.85377
							11.9544	4.20345
							15.4202	4.99227
							14.7882	6.40027
							12.4205	6.17686
							15.0581	2.49507
							9.81031	3.85215
							10.0115	9.73643
							6.75621	5.85377
							11.9544	4.20345
							15.4202	4.99227
							14.7882	6.40027
							12.4205	6.17686
							15.0581	2.49507
							9.81031	3.85215
							10.0115	9.73643

## Sheet: Fig. S3f
Average reaction time per day
Day	Y/+	Y/-
1	0.418627	1.10265
2	0.521429	1.27059
3	0.485417	1.34819
4	0.422917	2.40906
5	0.451852	2.21706
			Average maximum speed per day
			Day	Y/+	Y/-
			1	71.6192	49.8536
			2	74.3753	49.3044
			3	58.2439	49.1521
			4	62.8077	49.5304
			5	63.656	48.0256
						From ‘xy_return’
						Date	Animal	Exp	Loom frame	DistShelter@Loom	Max Speed(cms-1)	Reaction time (s)	Geno	Day	Trial	Trial per day	Looms2Max
						'210426'	'GN1385'	'01_Loom'	968	12.5853	68.1393	0.25	het	1	1	1	1
						'210426'	'GN1385'	'01_Loom'	7592	14.1403	76.4018	0.316667	het	1	2	2	1
						'210426'	'GN1385'	'02_Loom'	3927	14.0321	40.2404	0.45	het	1	3	3	1
						'210426'	'GN1385'	'02_Loom'	7260	13.5585	53.5808	0.533333	het	1	4	4	1
						'210426'	'GN1386'	'01_Loom'	1702	19.4515	51.7992	2.46667	het	1	1	1	4
						'210426'	'GN1386'	'01_Loom'	6092	10.166	36.2216	1.18333	het	1	2	2	2
						'210426'	'GN1386'	'02_Loom'	7621	16.4879	42.8155	1.88333	het	1	4	4	3
						'210426'	'GN1388'	'01_Loom'	1750	15.8805	45.4146	1.58333	het	1	1	1	3
						'210426'	'GN1388'	'01_Loom'	2127	15.9513	80.1558	0.35	het	1	2	2	1
						'210426'	'GN1388'	'02_Loom'	1450	14.77	72.855	0.316667	het	1	3	3	1
						'210426'	'GN1388'	'03_Loom'	964	18.1009	67.9731	0.416667	het	1	4	4	1
						'210426'	'GN1390'	'01_Loom'	1013	12.1866	49.9944	0.733333	wt	1	1	1	2
						'210426'	'GN1390'	'01_Loom'	4569	13.0248	82.2874	0.466667	wt	1	2	2	1
						'210426'	'GN1390'	'02_Loom'	1382	12.1691	54.5906	0.283333	wt	1	3	3	1
						'210426'	'GN1390'	'02_Loom'	5161	11.7381	60.9719	0.483333	wt	1	4	4	1
						'210426'	'GN1390'	'03_Loom'	1198	13.4471	46.561	0.333333	wt	1	5	5	1
						'210426'	'GN1390'	'03_Loom'	4536	12.4282	66.0551	0.45	wt	1	6	6	1
						'210426'	'GN1394'	'01_Loom'	2214	15.5704	46.785	2.56667	het	1	1	1	4
						'210426'	'GN1394'	'01_Loom'	2302	14.7753	46.785	1.1	het	1	2	2	2
						'210426'	'GN1394'	'01_Loom'	4252	13.4946	58.4037	0.816667	het	1	3	3	2
						'210426'	'GN1394'	'01_Loom'	6096	9.53633	45.1961	1.15	het	1	4	4	2
						'210426'	'GN1394'	'02_Loom'	1027	11.5821	32.2594	1.83333	het	1	5	5	3
						'210426'	'GN1394'	'02_Loom'	1927	13.1579	40.1768	0.733333	het	1	6	6	2
						'210426'	'GN1394'	'02_Loom'	2818	14.9999	44.3745	0.683333	het	1	7	7	2
						'210426'	'GN1394'	'02_Loom'	3551	12.8998	56.0367	0.85	het	1	8	8	2
						'210426'	'GN1394'	'02_Loom'	4413	12.0728	33.1031	1.25	het	1	9	9	2
						'210426'	'GN1394'	'02_Loom'	5083	11.2961	47.8043	0.95	het	1	10	10	2
						'210426'	'GN1394'	'02_Loom'	5646	9.16661	49.9887	1.2	het	1	11	11	2
						'210426'	'GN1394'	'02_Loom'	6501	14.9171	49.0415	0.366667	het	1	12	12	1
						'210426'	'GN1394'	'02_Loom'	6887	13.6308	37.174	1.9	het	1	13	13	3
						'210426'	'GN1394'	'03_Loom'	1566	13.637	30.8497	1.31667	het	1	14	14	2
						'210426'	'GN1394'	'03_Loom'	2496	14.0374	51.0886	1.76667	het	1	15	15	3
						'210426'	'GN1394'	'03_Loom'	3239	13.4287	42.7684	0.933333	het	1	16	16	2
						'210426'	'GN1394'	'03_Loom'	3759	16.116	44.2688	1.13333	het	1	17	17	2
						'210426'	'GN1394'	'03_Loom'	4242	13.7614	47.3415	1.71667	het	1	18	18	3
						'210426'	'GN1394'	'03_Loom'	6492	15.7598	27.384	1.56667	het	1	19	19	3
						'210426'	'GN1394'	'03_Loom'	8090	13.7614	31.1123	2.48333	het	1	20	20	4
						'210426'	'GN1396'	'01_Loom'	999	16.7843	63.0042	1.23333	wt	1	1	1	2
						'210426'	'GN1396'	'01_Loom'	6516	16.013	80.5699	0.233333	wt	1	2	2	1
						'210427'	'GN1385'	'01_Loom'	4824	12.7294	44.8291	0.733333	het	2	5	1	2
						'210427'	'GN1385'	'01_Loom'	5735	12.5771	44.3935	0.916667	het	2	6	2	2
						'210427'	'GN1385'	'02_Loom'	1887	13.4217	42.1484	0.35	het	2	7	3	1
						'210427'	'GN1385'	'03_Loom'	5129	11.8122	45.5436	0.983333	het	2	9	5	2
						'210427'	'GN1385'	'03_Loom'	6828	13.233	47.5745	1.33333	het	2	10	6	2
						'210427'	'GN1386'	'01_Loom'	1134	13.9923	40.1512	2.66667	het	2	9	1	4
						'210427'	'GN1386'	'02_Loom'	997	17.3265	48.1426	0.483333	het	2	12	4	1
						'210427'	'GN1386'	'02_Loom'	3051	11.9552	36.1703	4.2	het	2	13	5	6
						'210427'	'GN1386'	'02_Loom'	3142	15.8216	36.1703	2.68333	het	2	14	6	4
						'210427'	'GN1388'	'02_Loom'	4035	14.3804	67.2941	0.85	het	2	6	2	2
						'210427'	'GN1388'	'03_Loom'	2271	13.194	70.5379	0.333333	het	2	7	3	1
						'210427'	'GN1388'	'03_Loom'	3461	14.5045	67.4115	0.366667	het	2	8	4	1
						'210427'	'GN1388'	'03_Loom'	5670	11.6801	49.5706	0.85	het	2	9	5	2
						'210427'	'GN1390'	'01_Loom'	955	16.9395	70.9385	0.566667	wt	2	7	1	1
						'210427'	'GN1390'	'01_Loom'	4928	9.91394	50.445	0.65	wt	2	8	2	2
						'210427'	'GN1394'	'01_Loom'	1039	24.1007	46.2096	0.983333	het	2	21	1	2
						'210427'	'GN1394'	'01_Loom'	1649	13.4646	47.0251	0.65	het	2	22	2	2
						'210427'	'GN1394'	'01_Loom'	2209	13.8852	44.3297	0.566667	het	2	23	3	1
						'210427'	'GN1394'	'01_Loom'	4022	12.6292	32.8247	1.18333	het	2	24	4	2
						'210427'	'GN1394'	'01_Loom'	4265	13.2141	44.3734	1.96667	het	2	25	5	3
						'210427'	'GN1394'	'01_Loom'	6625	16.2121	40.9875	1.83333	het	2	26	6	3
						'210427'	'GN1394'	'01_Loom'	7021	12.8618	35.9725	1.81667	het	2	27	7	3
						'210427'	'GN1394'	'02_Loom'	1118	12.971	30.5836	3.76667	het	2	28	8	6
						'210427'	'GN1394'	'02_Loom'	3709	14.3038	25.4135	2.85	het	2	29	9	4
						'210427'	'GN1394'	'02_Loom'	4128	15.3794	43.2057	1.51667	het	2	30	10	3
						'210427'	'GN1394'	'02_Loom'	8376	15.1216	57.9342	3.15	het	2	31	11	5
						'210427'	'GN1394'	'03_Loom'	4037	13.5304	25.5372	1.23333	het	2	33	13	2
						'210427'	'GN1396'	'01_Loom'	996	18.414	82.6843	0.616667	wt	2	3	1	2
						'210427'	'GN1396'	'01_Loom'	8270	12.9342	54.7745	0.4	wt	2	4	2	1
						'210428'	'GN1385'	'01_Loom'	1761	11.9588	48.8301	0.25	het	3	11	1	1
						'210428'	'GN1385'	'01_Loom'	4301	14.3023	52.1504	0.683333	het	3	12	2	2
						'210428'	'GN1385'	'01_Loom'	7553	11.3023	39.0919	0.616667	het	3	13	3	2
						'210428'	'GN1385'	'02_Loom'	4620	10.4614	44.7979	0.783333	het	3	14	4	2
						'210428'	'GN1385'	'02_Loom'	7074	13.4147	46.4951	0.85	het	3	15	5	2
						'210428'	'GN1386'	'01_Loom'	1014	25.1337	38.9947	4.21667	het	3	18	1	6
						'210428'	'GN1386'	'01_Loom'	3701	17.7097	36.3955	8.11667	het	3	19	2	6
						'210428'	'GN1386'	'01_Loom'	7271	19.4056	42.0021	1.41667	het	3	20	3	3
						'210428'	'GN1386'	'02_Loom'	8207	11.7018	37.6865	1.88333	het	3	21	4	3
						'210428'	'GN1386'	'02_Loom'	9078	16.3771	41.9361	2.75	het	3	22	5	4
						'210428'	'GN1386'	'03_Loom'	7512	16.4266	49.0394	5.55	het	3	25	8	6
						'210428'	'GN1388'	'01_Loom'	996	19.3316	59.9018	0.8	het	3	10	1	2
						'210428'	'GN1388'	'01_Loom'	6105	10.2308	52.2354	0.616667	het	3	11	2	2
						'210428'	'GN1388'	'02_Loom'	7266	12.5436	57.4007	0.35	het	3	12	3	1
						'210428'	'GN1388'	'03_Loom'	1242	13.9977	50.2903	0.733333	het	3	13	4	2
						'210428'	'GN1388'	'03_Loom'	2039	13.9264	50.0464	0.633333	het	3	14	5	2
						'210428'	'GN1388'	'03_Loom'	3081	15.2099	53.2234	0.933333	het	3	15	6	2
						'210428'	'GN1388'	'03_Loom'	4463	14.2683	49.9371	1.61667	het	3	16	7	3
						'210428'	'GN1388'	'03_Loom'	5659	10.7439	46.2548	1.71667	het	3	17	8	3
						'210428'	'GN1388'	'03_Loom'	6527	14.5777	40.8618	1.4	het	3	18	9	3
						'210428'	'GN1388'	'03_Loom'	9036	12.4785	50.029	0.633333	het	3	19	10	2
						'210428'	'GN1390'	'02_Loom'	994	19.3495	76.9297	0.55	wt	3	9	1	1
						'210428'	'GN1394'	'01_Loom'	1049	14.3071	40.3247	4.8	het	3	38	1	6
						'210428'	'GN1394'	'01_Loom'	3842	15.4039	40.3478	1.3	het	3	39	2	2
						'210428'	'GN1394'	'01_Loom'	4285	12.8567	37.7713	1.25	het	3	40	3	2
						'210428'	'GN1394'	'01_Loom'	6468	23.455	41.717	3.33333	het	3	41	4	5
						'210428'	'GN1394'	'02_Loom'	1045	19.3448	50.7506	0.95	het	3	42	5	2
						'210428'	'GN1394'	'03_Loom'	1024	15.2582	43.0336	0.983333	het	3	44	7	2
						'210428'	'GN1396'	'01_Loom'	3926	14.5129	61.3012	0.366667	wt	3	5	1	1
						'210428'	'GN1396'	'01_Loom'	8638	13.0322	48.2475	0.633333	wt	3	6	2	2
						'210429'	'GN1385'	'01_Loom'	3081	12.0359	56.9176	1.15	het	4	16	1	2
						'210429'	'GN1385'	'01_Loom'	5955	10.8092	40.0081	3.23333	het	4	17	2	5
						'210429'	'GN1385'	'02_Loom'	1381	12.8177	52.4544	2.95	het	4	18	3	5
						'210429'	'GN1385'	'02_Loom'	1515	12.5775	52.4544	0.716667	het	4	19	4	2
						'210429'	'GN1385'	'02_Loom'	3475	14.327	56.0684	2.5	het	4	20	5	4
						'210429'	'GN1385'	'02_Loom'	3550	12.9795	56.0684	1.25	het	4	21	6	2
						'210429'	'GN1385'	'02_Loom'	4791	13.1143	51.0248	1.5	het	4	22	7	3
						'210429'	'GN1385'	'03_Loom'	4840	13.9192	50.3805	0.683333	het	4	23	8	2
						'210429'	'GN1385'	'03_Loom'	6514	14.6834	39.9446	1.35	het	4	24	9	2
						'210429'	'GN1386'	'01_Loom'	3893	15.9583	40.8733	4.16667	het	4	27	2	6
						'210429'	'GN1388'	'01_Loom'	1024	12.9339	53.4794	0.75	het	4	20	1	2
						'210429'	'GN1388'	'01_Loom'	4967	8.9867	35.3472	1.95	het	4	21	2	3
						'210429'	'GN1388'	'01_Loom'	6313	14.1164	50.538	1.11667	het	4	22	3	2
						'210429'	'GN1388'	'01_Loom'	6611	12.856	52.1371	2.21667	het	4	23	4	4
						'210429'	'GN1388'	'01_Loom'	6690	13.4046	52.1371	0.9	het	4	24	5	2
						'210429'	'GN1388'	'01_Loom'	8867	12.7248	38.7536	2.13333	het	4	25	6	4
						'210429'	'GN1388'	'02_Loom'	1023	13.7866	47.4213	0.35	het	4	26	7	1
						'210429'	'GN1388'	'02_Loom'	2363	15.2254	66.5453	1.98333	het	4	27	8	3
						'210429'	'GN1388'	'02_Loom'	2458	14.396	66.5453	0.4	het	4	28	9	1
						'210429'	'GN1388'	'02_Loom'	4715	11.3688	45.7041	3.33333	het	4	29	10	5
						'210429'	'GN1388'	'02_Loom'	7313	14.3487	61.6768	2.78333	het	4	30	11	4
						'210429'	'GN1388'	'02_Loom'	7408	14.4542	61.6768	1.2	het	4	31	12	2
						'210429'	'GN1390'	'01_Loom'	1726	14.0601	49.4349	0.466667	wt	4	10	1	1
						'210429'	'GN1390'	'01_Loom'	4236	11.0495	50.2269	0.5	wt	4	11	2	1
						'210429'	'GN1390'	'02_Loom'	2852	14.7808	54.0117	0.45	wt	4	12	3	1
						'210429'	'GN1390'	'02_Loom'	9121	15.0229	57.106	0.483333	wt	4	13	4	1
						'210429'	'GN1394'	'01_Loom'	1699	13.0994	45.3063	0.916667	het	4	48	1	2
						'210429'	'GN1394'	'01_Loom'	2009	13.7764	32.0024	7.55	het	4	49	2	6
						'210429'	'GN1394'	'01_Loom'	3871	14.1308	38.1123	6.66667	het	4	50	3	6
						'210429'	'GN1394'	'01_Loom'	6478	12.5785	41.4362	2.83333	het	4	51	4	4
						'210429'	'GN1394'	'01_Loom'	7044	14.2392	38.537	7.78333	het	4	52	5	6
						'210429'	'GN1394'	'02_Loom'	5450	9.74411	41.9106	1.25	het	4	53	6	2
						'210429'	'GN1394'	'03_Loom'	1048	15.1086	24.0211	2.15	het	4	54	7	4
						'210429'	'GN1394'	'03_Loom'	2572	15.3799	35.424	1.5	het	4	55	8	3
						'210429'	'GN1394'	'03_Loom'	4434	12.9375	36.3663	1.98333	het	4	56	9	3
						'210429'	'GN1394'	'03_Loom'	5165	9.64822	42.7913	6.38333	het	4	57	10	6
						'210430'	'GN1385'	'01_Loom'	2343	10.5612	41.1534	0.45	het	5	25	1	1
						'210430'	'GN1385'	'01_Loom'	3481	9.10564	47.1498	0.25	het	5	26	2	1
						'210430'	'GN1385'	'01_Loom'	4789	13.1353	53.0951	0.366667	het	5	27	3	1
						'210430'	'GN1385'	'01_Loom'	6248	10.3742	45.3723	0.566667	het	5	28	4	1
						'210430'	'GN1385'	'01_Loom'	8231	12.564	46.0418	2.41667	het	5	29	5	4
						'210430'	'GN1385'	'02_Loom'	1940	15.1636	66.758	1.21667	het	5	30	6	2
						'210430'	'GN1385'	'02_Loom'	3703	15.1553	60.9386	0.433333	het	5	31	7	1
						'210430'	'GN1385'	'03_Loom'	1624	14.7989	63.5976	0.466667	het	5	32	8	1
						'210430'	'GN1385'	'03_Loom'	2602	11.6238	54.8026	1.6	het	5	33	9	3
						'210430'	'GN1385'	'03_Loom'	3268	14.3524	46.6832	2.55	het	5	34	10	4
						'210430'	'GN1385'	'03_Loom'	3761	14.0062	51.6119	1.35	het	5	35	11	2
						'210430'	'GN1385'	'03_Loom'	5273	8.29732	56.0448	1.3	het	5	36	12	2
						'210430'	'GN1385'	'03_Loom'	6024	6.63384	48.3065	1.43333	het	5	37	13	3
						'210430'	'GN1385'	'03_Loom'	8168	13.2367	45.3688	0.416667	het	5	38	14	1
						'210430'	'GN1386'	'01_Loom'	8321	15.2143	51.5263	3.93333	het	5	35	3	6
						'210430'	'GN1386'	'02_Loom'	3675	16.993	48.9989	4.8	het	5	38	6	6
						'210430'	'GN1386'	'02_Loom'	7308	14.1535	34.302	5.46667	het	5	39	7	6
						'210430'	'GN1386'	'03_Loom'	1552	15.227	38.5135	5.66667	het	5	40	8	6
						'210430'	'GN1386'	'03_Loom'	1734	16.7409	38.5135	2.63333	het	5	41	9	4
						'210430'	'GN1386'	'03_Loom'	3520	13.7577	44.4824	3.06667	het	5	42	10	5
						'210430'	'GN1386'	'03_Loom'	7165	16.0775	59.2915	1.78333	het	5	45	13	3
						'210430'	'GN1386'	'03_Loom'	7290	16.6731	34.7938	3.45	het	5	46	14	5
						'210430'	'GN1386'	'03_Loom'	7476	14.8036	34.7938	0.35	het	5	47	15	1
						'210430'	'GN1388'	'01_Loom'	8153	14.4483	33.0894	3.51667	het	5	33	1	5
						'210430'	'GN1388'	'02_Loom'	3783	13.3124	35.3117	4.31667	het	5	37	5	6
						'210430'	'GN1388'	'03_Loom'	1123	14.3726	47.313	2.28333	het	5	38	6	4
						'210430'	'GN1388'	'03_Loom'	4042	13.22	73.8165	4.03333	het	5	40	8	6
						'210430'	'GN1388'	'03_Loom'	6716	14.1873	39.3168	3.18333	het	5	41	9	5
						'210430'	'GN1390'	'01_Loom'	1047	14.0302	55.6699	0.4	wt	5	14	1	1
						'210430'	'GN1390'	'02_Loom'	2135	14.2435	47.8007	0.516667	wt	5	15	2	1
						'210430'	'GN1390'	'02_Loom'	7263	14.5342	55.7346	0.65	wt	5	16	3	2
						'210430'	'GN1390'	'03_Loom'	946	17.6241	88.3546	0.216667	wt	5	17	4	1
						'210430'	'GN1394'	'01_Loom'	3996	13.8163	19.779	1.56667	het	5	62	3	3
						'210628'	'GN2592'	'01_Loom'	2345	14.1178	78.0218	0.366667	wt	1	1	1	1
						'210628'	'GN2592'	'02_Loom'	1000	24.5586	122.366	0.333333	wt	1	2	2	1
						'210628'	'GN2594'	'01_Loom'	1076	15.1349	79.0664	0.416667	het	1	1	1	1
						'210628'	'GN2594'	'02_Loom'	1189	14.7506	76.9114	0.25	het	1	2	2	1
						'210628'	'GN2595'	'01_Loom'	1000	18.8473	59.8686	0.35	wt	1	1	1	1
						'210629'	'GN2592'	'02_Loom'	5343	13.4259	97.497	0.533333	wt	2	3	1	1
						'210629'	'GN2594'	'01_Loom'	1114	15.2084	101.884	0.416667	het	2	3	1	1
						'210630'	'GN2592'	'01_Loom'	4363	11.439	54.7051	0.366667	wt	3	4	1	1
						'210630'	'GN2594'	'02_Loom'	1314	11.6461	60.3987	0.216667	het	3	4	1	1
						'210630'	'GN2595'	'01_Loom'	4735	12.1739	62.1032	0.383333	wt	3	3	1	1
						'210701'	'GN2592'	'01_Loom'	1406	14.4769	71.5892	0.25	wt	4	5	1	1
						'210701'	'GN2594'	'01_Loom'	7660	13.085	70.4492	0.383333	het	4	5	1	1
						'210701'	'GN2595'	'01_Loom'	8429	14.6351	65.5684	0.35	wt	4	4	1	1
						'210702'	'GN2592'	'01_Loom'	1272	13.6323	81.1805	0.6	wt	5	6	1	2
						'210702'	'GN2592'	'02_Loom'	4558	13.8758	77.0555	0.416667	wt	5	7	2	1
						'210802'	'GN2707'	'02_Loom'	6321	12.8655	78.3935	0.383333	wt	1	2	2	1
						'210802'	'GN2709'	'01_Loom'	1138	13.026	76.4164	1.15	het	1	1	1	2
						'210802'	'GN2709'	'03_Loom'	7973	14.3518	49.1329	0.633333	het	1	2	2	2
						'210802'	'GN2710'	'01_Loom'	1555	13.605	73.8708	0.316667	wt	1	1	1	1
						'210802'	'GN2710'	'02_Loom'	1985	13.3842	72.9279	0.266667	wt	1	2	2	1
						'210803'	'GN2708'	'02_Loom'	1018	14.9439	65.2091	0.266667	het	2	1	1	1
						'210803'	'GN2708'	'02_Loom'	6957	13.497	66.3058	0.316667	het	2	2	2	1
						'210803'	'GN2709'	'01_Loom'	1211	15.0452	50.634	0.6	het	2	3	1	2
						'210803'	'GN2709'	'03_Loom'	5205	9.5536	69.1721	0.683333	het	2	4	2	2
						'210803'	'GN2710'	'01_Loom'	3154	15.2274	80.3851	0.233333	wt	2	3	1	1
						'210804'	'GN2707'	'01_Loom'	8004	14.9344	65.15	0.4	wt	3	4	1	1
						'210804'	'GN2708'	'01_Loom'	3281	14.1416	55.1364	1.46667	het	3	3	1	3
						'210804'	'GN2708'	'03_Loom'	2033	12.0881	49.999	0.55	het	3	4	2	1
						'210804'	'GN2709'	'01_Loom'	1039	16.1553	58.0599	0.483333	het	3	5	1	1
						'210805'	'GN2709'	'01_Loom'	1990	15.9198	63.9221	0.366667	het	4	6	1	1
						'210805'	'GN2709'	'02_Loom'	976	16.8352	69.6283	0.45	het	4	7	2	1
						'210806'	'GN2708'	'01_Loom'	4077	14.6511	66.9521	1.08333	het	5	5	1	2
						'210806'	'GN2708'	'01_Loom'	8005	12.751	41.6024	4.9	het	5	6	2	6
						'210816'	'GN3905'	'01_Loom'	1917	13.522	79.7523	0.3	wt	1	1	1	1
						'210819'	'GN3905'	'03_Loom'	3238	13.9258	79.9329	0.266667	wt	4	2	1	1
						'210913'	'GN4366'	'01_Loom'	1029	17.8869	94.5687	0.233333	wt	1	1	1	1
						'210913'	'GN4369'	'01_Loom'	2709	15.1635	41.7384	2.01667	het	1	1	1	3
						'210913'	'GN4369'	'02_Loom'	1440	13.3913	45.1645	0.466667	het	1	3	3	1
						'210913'	'GN4369'	'03_Loom'	1474	13.6525	47.9537	1.43333	het	1	4	4	3
						'210913'	'GN4369'	'03_Loom'	5392	9.27487	47.6229	1.1	het	1	5	5	2
						'210913'	'GN4369'	'03_Loom'	7521	14.9628	45.0556	0.983333	het	1	6	6	2
						'210913'	'GN4373'	'01_Loom'	1069	11.8917	40.9652	1.5	het	1	1	1	3
						'210913'	'GN4373'	'01_Loom'	3536	17.3497	53.198	1.18333	het	1	2	2	2
						'210913'	'GN4373'	'01_Loom'	6339	14.7144	49.1433	0.85	het	1	3	3	2
						'210913'	'GN4373'	'01_Loom'	8935	12.6957	43.6484	0.466667	het	1	4	4	1
						'210913'	'GN4375'	'01_Loom'	1610	15.1241	53.7224	0.35	wt	1	1	1	1
						'210914'	'GN4366'	'01_Loom'	4978	19.0439	83.9025	0.65	wt	2	2	1	2
						'210914'	'GN4369'	'01_Loom'	994	17.8102	60.3019	1	het	2	7	1	2
						'210914'	'GN4369'	'01_Loom'	2164	15.3342	54.5127	0.483333	het	2	8	2	1
						'210914'	'GN4369'	'01_Loom'	8975	14.1517	44.3759	0.6	het	2	9	3	2
						'210914'	'GN4373'	'01_Loom'	4241	15.3218	49.6198	0.566667	het	2	5	1	1
						'210915'	'GN4366'	'01_Loom'	4629	13.2672	40.226	0.65	wt	3	3	1	2
						'210915'	'GN4366'	'02_Loom'	1749	12.3053	57.2888	0.533333	wt	3	4	2	1
						'210915'	'GN4369'	'01_Loom'	1942	14.1909	48.182	0.4	het	3	11	1	1
						'210915'	'GN4369'	'01_Loom'	4714	12.2151	50.3085	0.583333	het	3	12	2	1
						'210915'	'GN4369'	'01_Loom'	8649	17.1289	56.3437	0.5	het	3	13	3	1
						'210915'	'GN4369'	'02_Loom'	7898	13.0072	52.3032	0.5	het	3	14	4	1
						'210915'	'GN4369'	'03_Loom'	989	17.6038	56.6834	0.433333	het	3	15	5	1
						'210915'	'GN4369'	'03_Loom'	1749	13.3756	53.8857	0.583333	het	3	16	6	1
						'210915'	'GN4369'	'03_Loom'	2139	12.138	38.5858	0.483333	het	3	17	7	1
						'210915'	'GN4369'	'03_Loom'	2791	15.4064	46.1181	0.566667	het	3	18	8	1
						'210915'	'GN4369'	'03_Loom'	3217	18.4591	63.0442	0.75	het	3	19	9	2
						'210915'	'GN4369'	'03_Loom'	3769	13.9649	50.445	0.2	het	3	20	10	1
						'210915'	'GN4369'	'03_Loom'	4079	12.5634	51.4961	0.733333	het	3	21	11	2
						'210915'	'GN4369'	'03_Loom'	4325	14.0707	43.4465	1.28333	het	3	22	12	2
						'210915'	'GN4369'	'03_Loom'	6839	17.5453	55.1763	1.65	het	3	23	13	3
						'210915'	'GN4369'	'03_Loom'	7373	18.8196	56.7304	1.18333	het	3	24	14	2
						'210915'	'GN4373'	'01_Loom'	5050	20.4043	73.1105	0.283333	het	3	6	1	1
						'210916'	'GN4366'	'03_Loom'	5990	8.29718	74.5916	0.616667	wt	4	6	2	2
						'210916'	'GN4369'	'01_Loom'	1875	16.1144	49.6306	2.88333	het	4	25	1	4
						'210916'	'GN4369'	'01_Loom'	4571	16.8244	59.3619	2.06667	het	4	26	2	3
						'210916'	'GN4369'	'01_Loom'	5050	13.6399	43.9877	2.66667	het	4	27	3	4
						'210916'	'GN4369'	'01_Loom'	6825	15.7545	51.0092	1.98333	het	4	28	4	3
						'210916'	'GN4369'	'02_Loom'	1099	14.1251	55.0323	3.01667	het	4	30	6	5
						'210916'	'GN4369'	'02_Loom'	4115	18.3159	68.0247	3.65	het	4	31	7	5
						'210916'	'GN4369'	'02_Loom'	8813	13.4388	51.3469	2.51667	het	4	32	8	4
						'210916'	'GN4369'	'03_Loom'	973	18.7404	45.0764	5.25	het	4	33	9	6
						'210916'	'GN4369'	'03_Loom'	3941	15.2203	51.3017	3.95	het	4	34	10	6
						'210916'	'GN4369'	'03_Loom'	6490	17.1305	40.3914	3.38333	het	4	35	11	5
						'210916'	'GN4373'	'01_Loom'	8456	15.2914	55.1711	0.616667	het	4	7	1	2
						'210917'	'GN4366'	'02_Loom'	4410	15.5726	52.0206	0.216667	wt	5	8	2	1
						'210917'	'GN4369'	'01_Loom'	1255	14.9341	56.9938	0.616667	het	5	36	1	2
						'210917'	'GN4369'	'01_Loom'	1731	15.5515	55.5621	2.53333	het	5	37	2	4
						'210917'	'GN4369'	'01_Loom'	4140	17.6056	57.6391	2.01667	het	5	38	3	3
						'210917'	'GN4369'	'01_Loom'	4788	12.0924	57.1241	1.5	het	5	39	4	3
						'210917'	'GN4369'	'02_Loom'	1003	16.0199	47.7414	3.1	het	5	41	6	5
						'210917'	'GN4369'	'02_Loom'	4030	15.7459	32.4529	4.21667	het	5	42	7	6
						'210917'	'GN4369'	'02_Loom'	8619	12.5108	30.4803	3.96667	het	5	43	8	6
						'210917'	'GN4369'	'02_Loom'	8795	12.4775	30.4803	1.03333	het	5	44	9	2
						'210917'	'GN4369'	'03_Loom'	4607	18.4257	72.1321	0.45	het	5	45	10	1
						'210917'	'GN4369'	'03_Loom'	6569	15.4571	44.2483	2.45	het	5	47	12	4
						'210917'	'GN4373'	'01_Loom'	1787	14.8936	62.8986	0.383333	het	5	8	1	1
						'210917'	'GN4375'	'02_Loom'	2505	21.4622	65.9263	0.366667	wt	5	2	1	1
						'210702'	'GN2595'	'01_Loom'	2597	12.7201	49.1617	0.683333	wt	5	5	1	2

## Sheet: Fig. S3g
Average data per animal - first trials only
Animal ID	Genotype (1 = WT, 2 = HET)	Reaction time (s)	Maximum speed (cms-1)
1385	2	0.25	68.1393
1386	2	2.46667	51.7992
1388	2	1.58333	45.4146
1390	1	0.733333	49.9944
1394	2	2.56667	46.785
1396	1	0.35568	63.0042
2592	1	0.366667	78.0218
2594	2	0.416667	79.0664
2595	1	0.35	59.8686
2707	1	0.383333	78.3935
2708	2	0.266667	65.2091
2709	2	1.15	76.4164
2710	1	0.316667	73.8708
3905	1	0.3	79.7523
4366	1	0.233333	94.5687
4369	2	2.01667	41.7384
4373	2	1.5	40.9652
4375	1	0.35	53.7224

## Sheet: Fig. S3h
Average number of shelter exits per day
Day	Y/+	Y/-
0	16.5	29.5455
1	1.03333	2.69697
2	0.5	2.45455
3	0.7	3.24242
4	0.966667	3.33333
5	1.33333	3.51515
			From ‘exit_analysis’
			Date	Animal	Experiment	Exits	Geno (1=WT)	Day
			210423	1385	'00_Acclim'	30	2	0
			210423	1386	'00_Acclim'	45	2	0
			210423	1388	'00_Acclim'	41	2	0
			210423	1389	'00_Acclim'	22	1	0
			210423	1390	'00_Acclim'	17	1	0
			210423	1394	'00_Acclim'	27	2	0
			210423	1396	'00_Acclim'	14	1	0
			210426	1385	'01_Loom'	1	2	1
			210426	1385	'02_Loom'	4	2	1
			210426	1385	'03_Loom'	0	2	1
			210426	1386	'01_Loom'	5	2	1
			210426	1386	'02_Loom'	4	2	1
			210426	1386	'03_Loom'	7	2	1
			210426	1388	'01_Loom'	5	2	1
			210426	1388	'02_Loom'	4	2	1
			210426	1388	'03_Loom'	1	2	1
			210426	1389	'01_Loom'	1	1	1
			210426	1389	'02_Loom'	3	1	1
			210426	1389	'03_Loom'	0	1	1
			210426	1390	'01_Loom'	3	1	1
			210426	1390	'02_Loom'	4	1	1
			210426	1390	'03_Loom'	3	1	1
			210426	1394	'01_Loom'	4	2	1
			210426	1394	'02_Loom'	11	2	1
			210426	1394	'03_Loom'	10	2	1
			210426	1396	'01_Loom'	2	1	1
			210426	1396	'02_Loom'	1	1	1
			210426	1396	'03_Loom'	0	1	1
			210427	1385	'01_Loom'	4	2	2
			210427	1385	'02_Loom'	2	2	2
			210427	1385	'03_Loom'	7	2	2
			210427	1386	'01_Loom'	5	2	2
			210427	1386	'02_Loom'	7	2	2
			210427	1386	'03_Loom'	0	2	2
			210427	1388	'01_Loom'	2	2	2
			210427	1388	'02_Loom'	3	2	2
			210427	1388	'03_Loom'	5	2	2
			210427	1389	'01_Loom'	1	1	2
			210427	1389	'02_Loom'	2	1	2
			210427	1389	'03_Loom'	3	1	2
			210427	1390	'01_Loom'	2	1	2
			210427	1390	'02_Loom'	0	1	2
			210427	1390	'03_Loom'	0	1	2
			210427	1394	'01_Loom'	10	2	2
			210427	1394	'02_Loom'	11	2	2
			210427	1394	'03_Loom'	8	2	2
			210427	1396	'01_Loom'	2	1	2
			210427	1396	'02_Loom'	0	1	2
			210427	1396	'03_Loom'	0	1	2
			210428	1385	'01_Loom'	7	2	3
			210428	1385	'02_Loom'	3	2	3
			210428	1385	'03_Loom'	2	2	3
			210428	1386	'01_Loom'	9	2	3
			210428	1386	'02_Loom'	3	2	3
			210428	1386	'03_Loom'	9	2	3
			210428	1388	'01_Loom'	3	2	3
			210428	1388	'02_Loom'	3	2	3
			210428	1388	'03_Loom'	8	2	3
			210428	1389	'01_Loom'	2	1	3
			210428	1389	'02_Loom'	2	1	3
			210428	1389	'03_Loom'	1	1	3
			210428	1390	'01_Loom'	0	1	3
			210428	1390	'02_Loom'	1	1	3
			210428	1390	'03_Loom'	1	1	3
			210428	1394	'01_Loom'	10	2	3
			210428	1394	'02_Loom'	3	2	3
			210428	1394	'03_Loom'	5	2	3
			210428	1396	'01_Loom'	4	1	3
			210428	1396	'02_Loom'	0	1	3
			210428	1396	'03_Loom'	0	1	3
			210429	1385	'01_Loom'	7	2	4
			210429	1385	'02_Loom'	7	2	4
			210429	1385	'03_Loom'	4	2	4
			210429	1386	'01_Loom'	7	2	4
			210429	1386	'02_Loom'	4	2	4
			210429	1386	'03_Loom'	7	2	4
			210429	1388	'01_Loom'	8	2	4
			210429	1388	'02_Loom'	6	2	4
			210429	1388	'03_Loom'	0	2	4
			210429	1389	'01_Loom'	2	1	4
			210429	1389	'02_Loom'	2	1	4
			210429	1389	'03_Loom'	3	1	4
			210429	1390	'01_Loom'	2	1	4
			210429	1390	'02_Loom'	2	1	4
			210429	1390	'03_Loom'	0	1	4
			210429	1394	'01_Loom'	12	2	4
			210429	1394	'02_Loom'	1	2	4
			210429	1394	'03_Loom'	13	2	4
			210429	1396	'01_Loom'	2	1	4
			210429	1396	'02_Loom'	0	1	4
			210429	1396	'03_Loom'	0	1	4
			210430	1385	'01_Loom'	11	2	5
			210430	1385	'02_Loom'	8	2	5
			210430	1385	'03_Loom'	11	2	5
			210430	1386	'01_Loom'	3	2	5
			210430	1386	'02_Loom'	8	2	5
			210430	1386	'03_Loom'	11	2	5
			210430	1388	'01_Loom'	2	2	5
			210430	1388	'02_Loom'	6	2	5
			210430	1388	'03_Loom'	9	2	5
			210430	1389	'01_Loom'	3	1	5
			210430	1389	'02_Loom'	5	1	5
			210430	1389	'03_Loom'	2	1	5
			210430	1390	'01_Loom'	2	1	5
			210430	1390	'02_Loom'	4	1	5
			210430	1390	'03_Loom'	1	1	5
			210430	1394	'01_Loom'	7	2	5
			210430	1394	'02_Loom'	0	2	5
			210430	1394	'03_Loom'	3	2	5
			210430	1396	'01_Loom'	2	1	5
			210430	1396	'02_Loom'	0	1	5
			210430	1396	'03_Loom'	0	1	5
			210628	2592	'01_Loom'	2	1	1
			210628	2592	'02_Loom'	1	1	1
			210628	2592	'03_Loom'	0	1	1
			210628	2593	'01_Loom'	2	2	1
			210628	2593	'02_Loom'	3	2	1
			210628	2593	'03_Loom'	2	2	1
			210628	2594	'01_Loom'	2	2	1
			210628	2594	'02_Loom'	2	2	1
			210628	2594	'03_Loom'	0	2	1
			210628	2595	'01_Loom'	0	1	1
			210628	2595	'02_Loom'	1	1	1
			210628	2595	'03_Loom'	0	1	1
			210628	2592	'00_Acclim'	12	1	0
			210628	2593	'00_Acclim'	35	2	0
			210628	2594	'00_Acclim'	34	2	0
			210628	2595	'00_Acclim'	12	1	0
			210629	2592	'01_Loom'	0	1	2
			210629	2592	'02_Loom'	1	1	2
			210629	2592	'03_Loom'	0	1	2
			210629	2593	'01_Loom'	0	2	2
			210629	2593	'02_Loom'	1	2	2
			210629	2593	'03_Loom'	0	2	2
			210629	2594	'01_Loom'	2	2	2
			210629	2594	'02_Loom'	0	2	2
			210629	2594	'03_Loom'	0	2	2
			210629	2595	'01_Loom'	0	1	2
			210629	2595	'02_Loom'	0	1	2
			210629	2595	'03_Loom'	0	1	2
			210630	2592	'01_Loom'	1	1	3
			210630	2592	'02_Loom'	0	1	3
			210630	2592	'03_Loom'	2	1	3
			210630	2593	'01_Loom'	5	2	3
			210630	2593	'02_Loom'	0	2	3
			210630	2593	'03_Loom'	2	2	3
			210630	2594	'01_Loom'	0	2	3
			210630	2594	'02_Loom'	1	2	3
			210630	2594	'03_Loom'	0	2	3
			210630	2595	'01_Loom'	1	1	3
			210630	2595	'02_Loom'	0	1	3
			210630	2595	'03_Loom'	0	1	3
			210701	2592	'01_Loom'	3	1	4
			210701	2592	'02_Loom'	0	1	4
			210701	2592	'03_Loom'	3	1	4
			210701	2593	'01_Loom'	1	2	4
			210701	2593	'02_Loom'	0	2	4
			210701	2593	'03_Loom'	0	2	4
			210701	2594	'01_Loom'	2	2	4
			210701	2594	'02_Loom'	0	2	4
			210701	2594	'03_Loom'	0	2	4
			210701	2595	'01_Loom'	1	1	4
			210701	2595	'02_Loom'	0	1	4
			210701	2595	'03_Loom'	0	1	4
			210702	2592	'01_Loom'	5	1	5
			210702	2592	'02_Loom'	6	1	5
			210702	2592	'03_Loom'	1	1	5
			210702	2593	'01_Loom'	0	2	5
			210702	2593	'02_Loom'	2	2	5
			210702	2593	'03_Loom'	0	2	5
			210702	2594	'01_Loom'	1	2	5
			210702	2594	'02_Loom'	1	2	5
			210702	2594	'03_Loom'	0	2	5
			210702	2595	'01_Loom'	1	1	5
			210702	2595	'02_Loom'	0	1	5
			210702	2595	'03_Loom'	0	1	5
			210730	2707	'00_Acclim'	35	1	0
			210730	2708	'00_Acclim'	22	2	0
			210730	2709	'00_Acclim'	28	2	0
			210730	2710	'00_Acclim'	18	1	0
			210802	2707	'01_Loom'	1	1	1
			210802	2707	'02_Loom'	2	1	1
			210802	2707	'03_Loom'	0	1	1
			210802	2708	'01_Loom'	1	2	1
			210802	2708	'02_Loom'	0	2	1
			210802	2708	'03_Loom'	0	2	1
			210802	2709	'01_Loom'	1	2	1
			210802	2709	'02_Loom'	0	2	1
			210802	2709	'03_Loom'	1	2	1
			210802	2710	'01_Loom'	1	1	1
			210802	2710	'02_Loom'	1	1	1
			210802	2710	'03_Loom'	0	1	1
			210803	2707	'01_Loom'	1	1	2
			210803	2707	'02_Loom'	0	1	2
			210803	2707	'03_Loom'	0	1	2
			210803	2708	'01_Loom'	0	2	2
			210803	2708	'02_Loom'	1	2	2
			210803	2708	'03_Loom'	1	2	2
			210803	2709	'01_Loom'	1	2	2
			210803	2709	'02_Loom'	0	2	2
			210803	2709	'03_Loom'	2	2	2
			210803	2710	'01_Loom'	1	1	2
			210803	2710	'02_Loom'	0	1	2
			210803	2710	'03_Loom'	0	1	2
			210804	2707	'01_Loom'	1	1	3
			210804	2707	'02_Loom'	0	1	3
			210804	2707	'03_Loom'	0	1	3
			210804	2708	'01_Loom'	2	2	3
			210804	2708	'02_Loom'	0	2	3
			210804	2708	'03_Loom'	1	2	3
			210804	2709	'01_Loom'	2	2	3
			210804	2709	'02_Loom'	1	2	3
			210804	2709	'03_Loom'	1	2	3
			210804	2710	'01_Loom'	1	1	3
			210804	2710	'02_Loom'	0	1	3
			210804	2710	'03_Loom'	0	1	3
			210805	2707	'01_Loom'	1	1	4
			210805	2707	'02_Loom'	0	1	4
			210805	2707	'03_Loom'	0	1	4
			210805	2708	'01_Loom'	1	2	4
			210805	2708	'02_Loom'	0	2	4
			210805	2708	'03_Loom'	0	2	4
			210805	2709	'01_Loom'	2	2	4
			210805	2709	'02_Loom'	1	2	4
			210805	2709	'03_Loom'	0	2	4
			210805	2710	'01_Loom'	0	1	4
			210805	2710	'02_Loom'	0	1	4
			210805	2710	'03_Loom'	0	1	4
			210806	2707	'01_Loom'	0	1	5
			210806	2707	'02_Loom'	0	1	5
			210806	2707	'03_Loom'	0	1	5
			210806	2708	'01_Loom'	2	2	5
			210806	2708	'02_Loom'	0	2	5
			210806	2708	'03_Loom'	0	2	5
			210806	2709	'01_Loom'	1	2	5
			210806	2709	'02_Loom'	6	2	5
			210806	2709	'03_Loom'	0	2	5
			210806	2710	'01_Loom'	0	1	5
			210806	2710	'02_Loom'	1	1	5
			210806	2710	'03_Loom'	0	1	5
			210812	3903	'00_Acclim'	27	2	0
			210812	3905	'00_Acclim'	20	1	0
			210816	3903	'01_Loom'	0	2	1
			210816	3903	'02_Loom'	1	2	1
			210816	3903	'03_Loom'	0	2	1
			210816	3905	'01_Loom'	1	1	1
			210816	3905	'02_Loom'	0	1	1
			210816	3905	'03_Loom'	0	1	1
			210817	3903	'01_Loom'	0	2	2
			210817	3903	'02_Loom'	0	2	2
			210817	3903	'03_Loom'	0	2	2
			210817	3905	'01_Loom'	0	1	2
			210817	3905	'02_Loom'	0	1	2
			210817	3905	'03_Loom'	0	1	2
			210818	3903	'01_Loom'	0	2	3
			210818	3903	'02_Loom'	0	2	3
			210818	3903	'03_Loom'	0	2	3
			210818	3905	'01_Loom'	0	1	3
			210818	3905	'02_Loom'	0	1	3
			210818	3905	'03_Loom'	0	1	3
			210819	3903	'01_Loom'	0	2	4
			210819	3903	'02_Loom'	0	2	4
			210819	3903	'03_Loom'	0	2	4
			210819	3905	'01_Loom'	0	1	4
			210819	3905	'02_Loom'	0	1	4
			210819	3905	'03_Loom'	1	1	4
			210820	3903	'01_Loom'	0	2	5
			210820	3903	'02_Loom'	0	2	5
			210820	3903	'03_Loom'	0	2	5
			210820	3905	'01_Loom'	0	1	5
			210820	3905	'02_Loom'	0	1	5
			210820	3905	'03_Loom'	0	1	5
			210913	4366	'00_Acclim'	15	1	0
			210913	4369	'00_Acclim'	20	2	0
			210913	4373	'00_Acclim'	16	2	0
			210913	4375	'00_Acclim'	0	1	0
			210913	4366	'01_Loom'	2	1	1
			210913	4366	'02_Loom'	0	1	1
			210913	4366	'03_Loom'	0	1	1
			210913	4369	'01_Loom'	3	2	1
			210913	4369	'02_Loom'	1	2	1
			210913	4369	'03_Loom'	7	2	1
			210913	4373	'01_Loom'	6	2	1
			210913	4373	'02_Loom'	1	2	1
			210913	4373	'03_Loom'	0	2	1
			210913	4375	'01_Loom'	2	1	1
			210913	4375	'02_Loom'	0	1	1
			210913	4375	'03_Loom'	0	1	1
			210914	4366	'01_Loom'	1	1	2
			210914	4366	'02_Loom'	0	1	2
			210914	4366	'03_Loom'	0	1	2
			210914	4369	'01_Loom'	4	2	2
			210914	4369	'02_Loom'	2	2	2
			210914	4369	'03_Loom'	0	2	2
			210914	4373	'01_Loom'	3	2	2
			210914	4373	'02_Loom'	0	2	2
			210914	4373	'03_Loom'	0	2	2
			210914	4375	'01_Loom'	1	1	2
			210914	4375	'02_Loom'	0	1	2
			210914	4375	'03_Loom'	0	1	2
			210915	4366	'01_Loom'	2	1	3
			210915	4366	'02_Loom'	1	1	3
			210915	4366	'03_Loom'	0	1	3
			210915	4369	'01_Loom'	8	2	3
			210915	4369	'02_Loom'	3	2	3
			210915	4369	'03_Loom'	15	2	3
			210915	4373	'01_Loom'	1	2	3
			210915	4373	'02_Loom'	0	2	3
			210915	4373	'03_Loom'	0	2	3
			210915	4375	'01_Loom'	1	1	3
			210915	4375	'02_Loom'	0	1	3
			210915	4375	'03_Loom'	0	1	3
			210916	4366	'01_Loom'	2	1	4
			210916	4366	'02_Loom'	1	1	4
			210916	4366	'03_Loom'	4	1	4
			210916	4369	'01_Loom'	8	2	4
			210916	4369	'02_Loom'	8	2	4
			210916	4369	'03_Loom'	7	2	4
			210916	4373	'01_Loom'	2	2	4
			210916	4373	'02_Loom'	1	2	4
			210916	4373	'03_Loom'	1	2	4
			210916	4375	'01_Loom'	0	1	4
			210916	4375	'02_Loom'	0	1	4
			210916	4375	'03_Loom'	0	1	4
			210917	4366	'01_Loom'	1	1	5
			210917	4366	'02_Loom'	3	1	5
			210917	4366	'03_Loom'	1	1	5
			210917	4369	'01_Loom'	6	2	5
			210917	4369	'02_Loom'	9	2	5
			210917	4369	'03_Loom'	8	2	5
			210917	4373	'01_Loom'	1	2	5
			210917	4373	'02_Loom'	0	2	5
			210917	4373	'03_Loom'	0	2	5
			210917	4375	'01_Loom'	1	1	5
			210917	4375	'02_Loom'	1	1	5
			210917	4375	'03_Loom'	0	1	5

## Sheet: Fig. S3i
Average max distance per day
Day
0	25.8352	25.866
1	16.1558	18.5869
2	16.781	18.5549
3	13.972	18.591
4	15.3712	20.4205
5	14.2159	19.6846
			From ‘exit_analysis’
			Date	Animal	Experiment	Max distance (cm)	Geno (1=WT)	Day
			210423	1385	'00_Acclim'	25.9764	2	0
			210423	1386	'00_Acclim'	25.7493	2	0
			210423	1388	'00_Acclim'	25.9976	2	0
			210423	1389	'00_Acclim'	26.1151	1	0
			210423	1390	'00_Acclim'	26.0234	1	0
			210423	1394	'00_Acclim'	26.3953	2	0
			210423	1396	'00_Acclim'	26.1596	1	0
			210426	1385	'01_Loom'	14.7577	2	1
			210426	1385	'02_Loom'	14.602	2	1
			210426	1385	'03_Loom'	NaN	2	1
			210426	1386	'01_Loom'	19.7749	2	1
			210426	1386	'02_Loom'	17.902	2	1
			210426	1386	'03_Loom'	25.0285	2	1
			210426	1388	'01_Loom'	16.0546	2	1
			210426	1388	'02_Loom'	17.9926	2	1
			210426	1388	'03_Loom'	26.2487	2	1
			210426	1389	'01_Loom'	12.5148	1	1
			210426	1389	'02_Loom'	15.8049	1	1
			210426	1389	'03_Loom'	NaN	1	1
			210426	1390	'01_Loom'	23.9154	1	1
			210426	1390	'02_Loom'	13.6249	1	1
			210426	1390	'03_Loom'	15.4995	1	1
			210426	1394	'01_Loom'	17.4564	2	1
			210426	1394	'02_Loom'	25.9271	2	1
			210426	1394	'03_Loom'	24.3373	2	1
			210426	1396	'01_Loom'	16.4749	1	1
			210426	1396	'02_Loom'	16.4959	1	1
			210426	1396	'03_Loom'	NaN	1	1
			210427	1385	'01_Loom'	17.5586	2	2
			210427	1385	'02_Loom'	13.6023	2	2
			210427	1385	'03_Loom'	17.133	2	2
			210427	1386	'01_Loom'	25.5736	2	2
			210427	1386	'02_Loom'	25.2901	2	2
			210427	1386	'03_Loom'	NaN	2	2
			210427	1388	'01_Loom'	16.0594	2	2
			210427	1388	'02_Loom'	16.0568	2	2
			210427	1388	'03_Loom'	15.3784	2	2
			210427	1389	'01_Loom'	16.4796	1	2
			210427	1389	'02_Loom'	15.3365	1	2
			210427	1389	'03_Loom'	17.211	1	2
			210427	1390	'01_Loom'	17.0624	1	2
			210427	1390	'02_Loom'	NaN	1	2
			210427	1390	'03_Loom'	NaN	1	2
			210427	1394	'01_Loom'	25.4685	2	2
			210427	1394	'02_Loom'	25.1048	2	2
			210427	1394	'03_Loom'	25.5055	2	2
			210427	1396	'01_Loom'	18.7421	1	2
			210427	1396	'02_Loom'	NaN	1	2
			210427	1396	'03_Loom'	NaN	1	2
			210428	1385	'01_Loom'	15.7168	2	3
			210428	1385	'02_Loom'	13.5832	2	3
			210428	1385	'03_Loom'	13.1832	2	3
			210428	1386	'01_Loom'	25.7807	2	3
			210428	1386	'02_Loom'	16.6748	2	3
			210428	1386	'03_Loom'	24.7141	2	3
			210428	1388	'01_Loom'	19.4789	2	3
			210428	1388	'02_Loom'	25.0272	2	3
			210428	1388	'03_Loom'	17.8293	2	3
			210428	1389	'01_Loom'	14.9315	1	3
			210428	1389	'02_Loom'	12.968	1	3
			210428	1389	'03_Loom'	16.0579	1	3
			210428	1390	'01_Loom'	NaN	1	3
			210428	1390	'02_Loom'	19.6366	1	3
			210428	1390	'03_Loom'	3.11042	1	3
			210428	1394	'01_Loom'	25.2577	2	3
			210428	1394	'02_Loom'	24.1264	2	3
			210428	1394	'03_Loom'	23.964	2	3
			210428	1396	'01_Loom'	15.7478	1	3
			210428	1396	'02_Loom'	NaN	1	3
			210428	1396	'03_Loom'	NaN	1	3
			210429	1385	'01_Loom'	25.3789	2	4
			210429	1385	'02_Loom'	14.5099	2	4
			210429	1385	'03_Loom'	24.3763	2	4
			210429	1386	'01_Loom'	26.2004	2	4
			210429	1386	'02_Loom'	24.8091	2	4
			210429	1386	'03_Loom'	26.0503	2	4
			210429	1388	'01_Loom'	23.5473	2	4
			210429	1388	'02_Loom'	25.4652	2	4
			210429	1388	'03_Loom'	NaN	2	4
			210429	1389	'01_Loom'	16.7713	1	4
			210429	1389	'02_Loom'	16.3958	1	4
			210429	1389	'03_Loom'	14.7229	1	4
			210429	1390	'01_Loom'	15.3082	1	4
			210429	1390	'02_Loom'	15.1144	1	4
			210429	1390	'03_Loom'	NaN	1	4
			210429	1394	'01_Loom'	25.7955	2	4
			210429	1394	'02_Loom'	15.6883	2	4
			210429	1394	'03_Loom'	25.6346	2	4
			210429	1396	'01_Loom'	20.6925	1	4
			210429	1396	'02_Loom'	NaN	1	4
			210429	1396	'03_Loom'	NaN	1	4
			210430	1385	'01_Loom'	24.6009	2	5
			210430	1385	'02_Loom'	17.9934	2	5
			210430	1385	'03_Loom'	22.3811	2	5
			210430	1386	'01_Loom'	22.0171	2	5
			210430	1386	'02_Loom'	26.1959	2	5
			210430	1386	'03_Loom'	24.5152	2	5
			210430	1388	'01_Loom'	14.8418	2	5
			210430	1388	'02_Loom'	24.3681	2	5
			210430	1388	'03_Loom'	25.659	2	5
			210430	1389	'01_Loom'	16.3457	1	5
			210430	1389	'02_Loom'	16.4364	1	5
			210430	1389	'03_Loom'	17.229	1	5
			210430	1390	'01_Loom'	14.5012	1	5
			210430	1390	'02_Loom'	15.7531	1	5
			210430	1390	'03_Loom'	6.67217	1	5
			210430	1394	'01_Loom'	26.2885	2	5
			210430	1394	'02_Loom'	NaN	2	5
			210430	1394	'03_Loom'	24.8846	2	5
			210430	1396	'01_Loom'	13.0453	1	5
			210430	1396	'02_Loom'	NaN	1	5
			210430	1396	'03_Loom'	NaN	1	5
			210628	2592	'01_Loom'	14.6125	1	1
			210628	2592	'02_Loom'	25.097	1	1
			210628	2592	'03_Loom'	NaN	1	1
			210628	2593	'01_Loom'	16.3937	2	1
			210628	2593	'02_Loom'	25.4555	2	1
			210628	2593	'03_Loom'	14.8677	2	1
			210628	2594	'01_Loom'	16.4026	2	1
			210628	2594	'02_Loom'	23.899	2	1
			210628	2594	'03_Loom'	NaN	2	1
			210628	2595	'01_Loom'	NaN	1	1
			210628	2595	'02_Loom'	13.0893	1	1
			210628	2595	'03_Loom'	NaN	1	1
			210628	2592	'00_Acclim'	25.9182	1	0
			210628	2593	'00_Acclim'	25.8445	2	0
			210628	2594	'00_Acclim'	26.1993	2	0
			210628	2595	'00_Acclim'	25.5604	1	0
			210629	2592	'01_Loom'	NaN	1	2
			210629	2592	'02_Loom'	15.3052	1	2
			210629	2592	'03_Loom'	NaN	1	2
			210629	2593	'01_Loom'	NaN	2	2
			210629	2593	'02_Loom'	2.4096	2	2
			210629	2593	'03_Loom'	NaN	2	2
			210629	2594	'01_Loom'	17.8397	2	2
			210629	2594	'02_Loom'	NaN	2	2
			210629	2594	'03_Loom'	NaN	2	2
			210629	2595	'01_Loom'	NaN	1	2
			210629	2595	'02_Loom'	NaN	1	2
			210629	2595	'03_Loom'	NaN	1	2
			210630	2592	'01_Loom'	13.1165	1	3
			210630	2592	'02_Loom'	NaN	1	3
			210630	2592	'03_Loom'	15.9241	1	3
			210630	2593	'01_Loom'	17.724	2	3
			210630	2593	'02_Loom'	NaN	2	3
			210630	2593	'03_Loom'	15.2189	2	3
			210630	2594	'01_Loom'	NaN	2	3
			210630	2594	'02_Loom'	12.0659	2	3
			210630	2594	'03_Loom'	NaN	2	3
			210630	2595	'01_Loom'	14.2927	1	3
			210630	2595	'02_Loom'	NaN	1	3
			210630	2595	'03_Loom'	NaN	1	3
			210701	2592	'01_Loom'	14.8004	1	4
			210701	2592	'02_Loom'	NaN	1	4
			210701	2592	'03_Loom'	13.073	1	4
			210701	2593	'01_Loom'	13.7193	2	4
			210701	2593	'02_Loom'	NaN	2	4
			210701	2593	'03_Loom'	NaN	2	4
			210701	2594	'01_Loom'	13.4532	2	4
			210701	2594	'02_Loom'	NaN	2	4
			210701	2594	'03_Loom'	NaN	2	4
			210701	2595	'01_Loom'	16.6666	1	4
			210701	2595	'02_Loom'	NaN	1	4
			210701	2595	'03_Loom'	NaN	1	4
			210702	2592	'01_Loom'	14.1152	1	5
			210702	2592	'02_Loom'	15.0546	1	5
			210702	2592	'03_Loom'	14.8208	1	5
			210702	2593	'01_Loom'	NaN	2	5
			210702	2593	'02_Loom'	14.563	2	5
			210702	2593	'03_Loom'	NaN	2	5
			210702	2594	'01_Loom'	8.92906	2	5
			210702	2594	'02_Loom'	2.14037	2	5
			210702	2594	'03_Loom'	NaN	2	5
			210702	2595	'01_Loom'	12.8182	1	5
			210702	2595	'02_Loom'	NaN	1	5
			210702	2595	'03_Loom'	NaN	1	5
			210730	2707	'00_Acclim'	25.5433	1	0
			210730	2708	'00_Acclim'	26.1132	2	0
			210730	2709	'00_Acclim'	26.1373	2	0
			210730	2710	'00_Acclim'	25.6577	1	0
			210802	2707	'01_Loom'	15.8398	1	1
			210802	2707	'02_Loom'	15.2696	1	1
			210802	2707	'03_Loom'	NaN	1	1
			210802	2708	'01_Loom'	23.4341	2	1
			210802	2708	'02_Loom'	NaN	2	1
			210802	2708	'03_Loom'	NaN	2	1
			210802	2709	'01_Loom'	15.719	2	1
			210802	2709	'02_Loom'	NaN	2	1
			210802	2709	'03_Loom'	14.6566	2	1
			210802	2710	'01_Loom'	15.1537	1	1
			210802	2710	'02_Loom'	13.7421	1	1
			210802	2710	'03_Loom'	NaN	1	1
			210803	2707	'01_Loom'	15.1936	1	2
			210803	2707	'02_Loom'	NaN	1	2
			210803	2707	'03_Loom'	NaN	1	2
			210803	2708	'01_Loom'	NaN	2	2
			210803	2708	'02_Loom'	14.2614	2	2
			210803	2708	'03_Loom'	24.5358	2	2
			210803	2709	'01_Loom'	15.1089	2	2
			210803	2709	'02_Loom'	NaN	2	2
			210803	2709	'03_Loom'	19.2971	2	2
			210803	2710	'01_Loom'	15.7989	1	2
			210803	2710	'02_Loom'	NaN	1	2
			210803	2710	'03_Loom'	NaN	1	2
			210804	2707	'01_Loom'	15.1205	1	3
			210804	2707	'02_Loom'	NaN	1	3
			210804	2707	'03_Loom'	NaN	1	3
			210804	2708	'01_Loom'	14.9788	2	3
			210804	2708	'02_Loom'	NaN	2	3
			210804	2708	'03_Loom'	12.2054	2	3
			210804	2709	'01_Loom'	16.4303	2	3
			210804	2709	'02_Loom'	17.7875	2	3
			210804	2709	'03_Loom'	16.9909	2	3
			210804	2710	'01_Loom'	15.3119	1	3
			210804	2710	'02_Loom'	NaN	1	3
			210804	2710	'03_Loom'	NaN	1	3
			210805	2707	'01_Loom'	15.5008	1	4
			210805	2707	'02_Loom'	NaN	1	4
			210805	2707	'03_Loom'	NaN	1	4
			210805	2708	'01_Loom'	24.4665	2	4
			210805	2708	'02_Loom'	NaN	2	4
			210805	2708	'03_Loom'	NaN	2	4
			210805	2709	'01_Loom'	16.9061	2	4
			210805	2709	'02_Loom'	17.1216	2	4
			210805	2709	'03_Loom'	NaN	2	4
			210805	2710	'01_Loom'	NaN	1	4
			210805	2710	'02_Loom'	NaN	1	4
			210805	2710	'03_Loom'	NaN	1	4
			210806	2707	'01_Loom'	NaN	1	5
			210806	2707	'02_Loom'	NaN	1	5
			210806	2707	'03_Loom'	NaN	1	5
			210806	2708	'01_Loom'	16.6152	2	5
			210806	2708	'02_Loom'	NaN	2	5
			210806	2708	'03_Loom'	NaN	2	5
			210806	2709	'01_Loom'	17.3034	2	5
			210806	2709	'02_Loom'	15.3629	2	5
			210806	2709	'03_Loom'	NaN	2	5
			210806	2710	'01_Loom'	NaN	1	5
			210806	2710	'02_Loom'	15.277	1	5
			210806	2710	'03_Loom'	NaN	1	5
			210812	3903	'00_Acclim'	25.7615	2	0
			210812	3905	'00_Acclim'	25.6938	1	0
			210816	3903	'01_Loom'	NaN	2	1
			210816	3903	'02_Loom'	13.7495	2	1
			210816	3903	'03_Loom'	NaN	2	1
			210816	3905	'01_Loom'	13.8761	1	1
			210816	3905	'02_Loom'	NaN	1	1
			210816	3905	'03_Loom'	NaN	1	1
			210817	3903	'01_Loom'	NaN	2	2
			210817	3903	'02_Loom'	NaN	2	2
			210817	3903	'03_Loom'	NaN	2	2
			210817	3905	'01_Loom'	NaN	1	2
			210817	3905	'02_Loom'	NaN	1	2
			210817	3905	'03_Loom'	NaN	1	2
			210818	3903	'01_Loom'	NaN	2	3
			210818	3903	'02_Loom'	NaN	2	3
			210818	3903	'03_Loom'	NaN	2	3
			210818	3905	'01_Loom'	NaN	1	3
			210818	3905	'02_Loom'	NaN	1	3
			210818	3905	'03_Loom'	NaN	1	3
			210819	3903	'01_Loom'	NaN	2	4
			210819	3903	'02_Loom'	NaN	2	4
			210819	3903	'03_Loom'	NaN	2	4
			210819	3905	'01_Loom'	NaN	1	4
			210819	3905	'02_Loom'	NaN	1	4
			210819	3905	'03_Loom'	14.7167	1	4
			210820	3903	'01_Loom'	NaN	2	5
			210820	3903	'02_Loom'	NaN	2	5
			210820	3903	'03_Loom'	NaN	2	5
			210820	3905	'01_Loom'	NaN	1	5
			210820	3905	'02_Loom'	NaN	1	5
			210820	3905	'03_Loom'	NaN	1	5
			210913	4366	'00_Acclim'	25.8456	1	0
			210913	4369	'00_Acclim'	25.3228	2	0
			210913	4373	'00_Acclim'	25.0286	2	0
			210913	4375	'00_Acclim'	NaN	1	0
			210913	4366	'01_Loom'	18.0912	1	1
			210913	4366	'02_Loom'	NaN	1	1
			210913	4366	'03_Loom'	NaN	1	1
			210913	4369	'01_Loom'	15.9331	2	1
			210913	4369	'02_Loom'	14.8972	2	1
			210913	4369	'03_Loom'	15.5431	2	1
			210913	4373	'01_Loom'	17.4048	2	1
			210913	4373	'02_Loom'	16.2359	2	1
			210913	4373	'03_Loom'	NaN	2	1
			210913	4375	'01_Loom'	15.5471	1	1
			210913	4375	'02_Loom'	NaN	1	1
			210913	4375	'03_Loom'	NaN	1	1
			210914	4366	'01_Loom'	19.9145	1	2
			210914	4366	'02_Loom'	NaN	1	2
			210914	4366	'03_Loom'	NaN	1	2
			210914	4369	'01_Loom'	25.5297	2	2
			210914	4369	'02_Loom'	13.8872	2	2
			210914	4369	'03_Loom'	NaN	2	2
			210914	4373	'01_Loom'	15.4968	2	2
			210914	4373	'02_Loom'	NaN	2	2
			210914	4373	'03_Loom'	NaN	2	2
			210914	4375	'01_Loom'	16.766	1	2
			210914	4375	'02_Loom'	NaN	1	2
			210914	4375	'03_Loom'	NaN	1	2
			210915	4366	'01_Loom'	17.5228	1	3
			210915	4366	'02_Loom'	12.3488	1	3
			210915	4366	'03_Loom'	NaN	1	3
			210915	4369	'01_Loom'	17.2992	2	3
			210915	4369	'02_Loom'	13.7433	2	3
			210915	4369	'03_Loom'	25.5564	2	3
			210915	4373	'01_Loom'	20.8469	2	3
			210915	4373	'02_Loom'	NaN	2	3
			210915	4373	'03_Loom'	NaN	2	3
			210915	4375	'01_Loom'	9.51893	1	3
			210915	4375	'02_Loom'	NaN	1	3
			210915	4375	'03_Loom'	NaN	1	3
			210916	4366	'01_Loom'	16.5706	1	4
			210916	4366	'02_Loom'	9.49569	1	4
			210916	4366	'03_Loom'	15.3672	1	4
			210916	4369	'01_Loom'	25.299	2	4
			210916	4369	'02_Loom'	25.2033	2	4
			210916	4369	'03_Loom'	25.5241	2	4
			210916	4373	'01_Loom'	15.3649	2	4
			210916	4373	'02_Loom'	12.2675	2	4
			210916	4373	'03_Loom'	2.47062	2	4
			210916	4375	'01_Loom'	NaN	1	4
			210916	4375	'02_Loom'	NaN	1	4
			210916	4375	'03_Loom'	NaN	1	4
			210917	4366	'01_Loom'	14.4641	1	5
			210917	4366	'02_Loom'	16.6408	1	5
			210917	4366	'03_Loom'	14.4814	1	5
			210917	4369	'01_Loom'	25.0008	2	5
			210917	4369	'02_Loom'	25.4676	2	5
			210917	4369	'03_Loom'	18.9602	2	5
			210917	4373	'01_Loom'	15.2876	2	5
			210917	4373	'02_Loom'	NaN	2	5
			210917	4373	'03_Loom'	NaN	2	5
			210917	4375	'01_Loom'	2.03289	1	5
			210917	4375	'02_Loom'	21.982	1	5
			210917	4375	'03_Loom'	NaN	1	5

## Sheet: Fig. S3j
Average exit duration per day
Day	Y/+	Y/-
0	8.97211	6.04734
1	4.76389	4.93355
2	4.45972	6.69361
3	4.89762	6.73894
4	4.57073	8.16434
5	5.88098	8.68385
			From ‘exit_analysis’
			Date	Animal	Experiment	Exit duration (s)	Geno (1=WT)	Day
			210423	1385	'00_Acclim'	4.755	2	0
			210423	1386	'00_Acclim'	3.90741	2	0
			210423	1388	'00_Acclim'	4.59228	2	0
			210423	1389	'00_Acclim'	6.97576	1	0
			210423	1390	'00_Acclim'	8.45784	1	0
			210423	1394	'00_Acclim'	5.88827	2	0
			210423	1396	'00_Acclim'	10.5036	1	0
			210426	1385	'01_Loom'	1.95	2	1
			210426	1385	'02_Loom'	4.0625	2	1
			210426	1385	'03_Loom'	NaN	2	1
			210426	1386	'01_Loom'	3.51333	2	1
			210426	1386	'02_Loom'	7.15	2	1
			210426	1386	'03_Loom'	12.7905	2	1
			210426	1388	'01_Loom'	3.22	2	1
			210426	1388	'02_Loom'	3.55	2	1
			210426	1388	'03_Loom'	5.83333	2	1
			210426	1389	'01_Loom'	6.9	1	1
			210426	1389	'02_Loom'	3.91111	1	1
			210426	1389	'03_Loom'	NaN	1	1
			210426	1390	'01_Loom'	5.39444	1	1
			210426	1390	'02_Loom'	2.86667	1	1
			210426	1390	'03_Loom'	3.78889	1	1
			210426	1394	'01_Loom'	4.075	2	1
			210426	1394	'02_Loom'	6.22879	2	1
			210426	1394	'03_Loom'	8.44833	2	1
			210426	1396	'01_Loom'	7.46667	1	1
			210426	1396	'02_Loom'	5.78333	1	1
			210426	1396	'03_Loom'	NaN	1	1
			210427	1385	'01_Loom'	6.64167	2	2
			210427	1385	'02_Loom'	3.55833	2	2
			210427	1385	'03_Loom'	4.88571	2	2
			210427	1386	'01_Loom'	16.4733	2	2
			210427	1386	'02_Loom'	13.6429	2	2
			210427	1386	'03_Loom'	NaN	2	2
			210427	1388	'01_Loom'	4.125	2	2
			210427	1388	'02_Loom'	4.67778	2	2
			210427	1388	'03_Loom'	2.02667	2	2
			210427	1389	'01_Loom'	3.66667	1	2
			210427	1389	'02_Loom'	3.01667	1	2
			210427	1389	'03_Loom'	5.03889	1	2
			210427	1390	'01_Loom'	6.63333	1	2
			210427	1390	'02_Loom'	NaN	1	2
			210427	1390	'03_Loom'	NaN	1	2
			210427	1394	'01_Loom'	10.5983	2	2
			210427	1394	'02_Loom'	8.19394	2	2
			210427	1394	'03_Loom'	15.7792	2	2
			210427	1396	'01_Loom'	4.99167	1	2
			210427	1396	'02_Loom'	NaN	1	2
			210427	1396	'03_Loom'	NaN	1	2
			210428	1385	'01_Loom'	4.00238	2	3
			210428	1385	'02_Loom'	3.86111	2	3
			210428	1385	'03_Loom'	4.38333	2	3
			210428	1386	'01_Loom'	11.5574	2	3
			210428	1386	'02_Loom'	10.6056	2	3
			210428	1386	'03_Loom'	10.4741	2	3
			210428	1388	'01_Loom'	6.62778	2	3
			210428	1388	'02_Loom'	9.91111	2	3
			210428	1388	'03_Loom'	3.46667	2	3
			210428	1389	'01_Loom'	8.93333	1	3
			210428	1389	'02_Loom'	5.19167	1	3
			210428	1389	'03_Loom'	2.15	1	3
			210428	1390	'01_Loom'	NaN	1	3
			210428	1390	'02_Loom'	6.53333	1	3
			210428	1390	'03_Loom'	2.95	1	3
			210428	1394	'01_Loom'	11.25	2	3
			210428	1394	'02_Loom'	12.7778	2	3
			210428	1394	'03_Loom'	22.1767	2	3
			210428	1396	'01_Loom'	4.61667	1	3
			210428	1396	'02_Loom'	NaN	1	3
			210428	1396	'03_Loom'	NaN	1	3
			210429	1385	'01_Loom'	5.5619	2	4
			210429	1385	'02_Loom'	4.06905	2	4
			210429	1385	'03_Loom'	6.62917	2	4
			210429	1386	'01_Loom'	13.1714	2	4
			210429	1386	'02_Loom'	14.8208	2	4
			210429	1386	'03_Loom'	15.5238	2	4
			210429	1388	'01_Loom'	7.65625	2	4
			210429	1388	'02_Loom'	8.92778	2	4
			210429	1388	'03_Loom'	NaN	2	4
			210429	1389	'01_Loom'	3.95833	1	4
			210429	1389	'02_Loom'	5.00833	1	4
			210429	1389	'03_Loom'	4.68333	1	4
			210429	1390	'01_Loom'	9.46667	1	4
			210429	1390	'02_Loom'	1.975	1	4
			210429	1390	'03_Loom'	NaN	1	4
			210429	1394	'01_Loom'	8.82917	2	4
			210429	1394	'02_Loom'	5.83333	2	4
			210429	1394	'03_Loom'	7.6359	2	4
			210429	1396	'01_Loom'	9.01667	1	4
			210429	1396	'02_Loom'	NaN	1	4
			210429	1396	'03_Loom'	NaN	1	4
			210430	1385	'01_Loom'	5.61212	2	5
			210430	1385	'02_Loom'	5.99167	2	5
			210430	1385	'03_Loom'	6.26515	2	5
			210430	1386	'01_Loom'	21.2389	2	5
			210430	1386	'02_Loom'	14.1354	2	5
			210430	1386	'03_Loom'	9.75758	2	5
			210430	1388	'01_Loom'	6.80833	2	5
			210430	1388	'02_Loom'	16.4694	2	5
			210430	1388	'03_Loom'	11.2222	2	5
			210430	1389	'01_Loom'	8.85	1	5
			210430	1389	'02_Loom'	5.56333	1	5
			210430	1389	'03_Loom'	9.2	1	5
			210430	1390	'01_Loom'	6.4	1	5
			210430	1390	'02_Loom'	6.50833	1	5
			210430	1390	'03_Loom'	3.53333	1	5
			210430	1394	'01_Loom'	19.819	2	5
			210430	1394	'02_Loom'	NaN	2	5
			210430	1394	'03_Loom'	8.56111	2	5
			210430	1396	'01_Loom'	8.675	1	5
			210430	1396	'02_Loom'	NaN	1	5
			210430	1396	'03_Loom'	NaN	1	5
			210628	2592	'01_Loom'	6.825	1	1
			210628	2592	'02_Loom'	5.16667	1	1
			210628	2592	'03_Loom'	NaN	1	1
			210628	2593	'01_Loom'	2.86667	2	1
			210628	2593	'02_Loom'	4.85	2	1
			210628	2593	'03_Loom'	3.79167	2	1
			210628	2594	'01_Loom'	2.75	2	1
			210628	2594	'02_Loom'	3.84167	2	1
			210628	2594	'03_Loom'	NaN	2	1
			210628	2595	'01_Loom'	NaN	1	1
			210628	2595	'02_Loom'	2.41667	1	1
			210628	2595	'03_Loom'	NaN	1	1
			210628	2592	'00_Acclim'	14.4139	1	0
			210628	2593	'00_Acclim'	4.78095	2	0
			210628	2594	'00_Acclim'	5.38235	2	0
			210628	2595	'00_Acclim'	9.38472	1	0
			210629	2592	'01_Loom'	NaN	1	2
			210629	2592	'02_Loom'	2.4	1	2
			210629	2592	'03_Loom'	NaN	1	2
			210629	2593	'01_Loom'	NaN	2	2
			210629	2593	'02_Loom'	3.15	2	2
			210629	2593	'03_Loom'	NaN	2	2
			210629	2594	'01_Loom'	1.68333	2	2
			210629	2594	'02_Loom'	NaN	2	2
			210629	2594	'03_Loom'	NaN	2	2
			210629	2595	'01_Loom'	NaN	1	2
			210629	2595	'02_Loom'	NaN	1	2
			210629	2595	'03_Loom'	NaN	1	2
			210630	2592	'01_Loom'	1.73333	1	3
			210630	2592	'02_Loom'	NaN	1	3
			210630	2592	'03_Loom'	7.20833	1	3
			210630	2593	'01_Loom'	2.36333	2	3
			210630	2593	'02_Loom'	NaN	2	3
			210630	2593	'03_Loom'	2.725	2	3
			210630	2594	'01_Loom'	NaN	2	3
			210630	2594	'02_Loom'	1.45	2	3
			210630	2594	'03_Loom'	NaN	2	3
			210630	2595	'01_Loom'	3.53333	1	3
			210630	2595	'02_Loom'	NaN	1	3
			210630	2595	'03_Loom'	NaN	1	3
			210701	2592	'01_Loom'	3.22778	1	4
			210701	2592	'02_Loom'	NaN	1	4
			210701	2592	'03_Loom'	1.36667	1	4
			210701	2593	'01_Loom'	1.25	2	4
			210701	2593	'02_Loom'	NaN	2	4
			210701	2593	'03_Loom'	NaN	2	4
			210701	2594	'01_Loom'	6.5	2	4
			210701	2594	'02_Loom'	NaN	2	4
			210701	2594	'03_Loom'	NaN	2	4
			210701	2595	'01_Loom'	3.65	1	4
			210701	2595	'02_Loom'	NaN	1	4
			210701	2595	'03_Loom'	NaN	1	4
			210702	2592	'01_Loom'	3.71333	1	5
			210702	2592	'02_Loom'	2.97778	1	5
			210702	2592	'03_Loom'	3.23333	1	5
			210702	2593	'01_Loom'	NaN	2	5
			210702	2593	'02_Loom'	2.26667	2	5
			210702	2593	'03_Loom'	NaN	2	5
			210702	2594	'01_Loom'	3.01667	2	5
			210702	2594	'02_Loom'	2.36667	2	5
			210702	2594	'03_Loom'	NaN	2	5
			210702	2595	'01_Loom'	2.81667	1	5
			210702	2595	'02_Loom'	NaN	1	5
			210702	2595	'03_Loom'	NaN	1	5
			210730	2707	'00_Acclim'	5.4281	1	0
			210730	2708	'00_Acclim'	7.24015	2	0
			210730	2709	'00_Acclim'	6.97798	2	0
			210730	2710	'00_Acclim'	7.89537	1	0
			210802	2707	'01_Loom'	11.1	1	1
			210802	2707	'02_Loom'	3.375	1	1
			210802	2707	'03_Loom'	NaN	1	1
			210802	2708	'01_Loom'	8.66667	2	1
			210802	2708	'02_Loom'	NaN	2	1
			210802	2708	'03_Loom'	NaN	2	1
			210802	2709	'01_Loom'	4.53333	2	1
			210802	2709	'02_Loom'	NaN	2	1
			210802	2709	'03_Loom'	2.53333	2	1
			210802	2710	'01_Loom'	3.35	1	1
			210802	2710	'02_Loom'	2.98333	1	1
			210802	2710	'03_Loom'	NaN	1	1
			210803	2707	'01_Loom'	2.16667	1	2
			210803	2707	'02_Loom'	NaN	1	2
			210803	2707	'03_Loom'	NaN	1	2
			210803	2708	'01_Loom'	NaN	2	2
			210803	2708	'02_Loom'	4.28333	2	2
			210803	2708	'03_Loom'	14.3667	2	2
			210803	2709	'01_Loom'	3.75	2	2
			210803	2709	'02_Loom'	NaN	2	2
			210803	2709	'03_Loom'	2.275	2	2
			210803	2710	'01_Loom'	1.43333	1	2
			210803	2710	'02_Loom'	NaN	1	2
			210803	2710	'03_Loom'	NaN	1	2
			210804	2707	'01_Loom'	3.21667	1	3
			210804	2707	'02_Loom'	NaN	1	3
			210804	2707	'03_Loom'	NaN	1	3
			210804	2708	'01_Loom'	3.375	2	3
			210804	2708	'02_Loom'	NaN	2	3
			210804	2708	'03_Loom'	3.16667	2	3
			210804	2709	'01_Loom'	4.14167	2	3
			210804	2709	'02_Loom'	5.23333	2	3
			210804	2709	'03_Loom'	4.13333	2	3
			210804	2710	'01_Loom'	7.95	1	3
			210804	2710	'02_Loom'	NaN	1	3
			210804	2710	'03_Loom'	NaN	1	3
			210805	2707	'01_Loom'	3.78333	1	4
			210805	2707	'02_Loom'	NaN	1	4
			210805	2707	'03_Loom'	NaN	1	4
			210805	2708	'01_Loom'	13.05	2	4
			210805	2708	'02_Loom'	NaN	2	4
			210805	2708	'03_Loom'	NaN	2	4
			210805	2709	'01_Loom'	4.925	2	4
			210805	2709	'02_Loom'	2.78333	2	4
			210805	2709	'03_Loom'	NaN	2	4
			210805	2710	'01_Loom'	NaN	1	4
			210805	2710	'02_Loom'	NaN	1	4
			210805	2710	'03_Loom'	NaN	1	4
			210806	2707	'01_Loom'	NaN	1	5
			210806	2707	'02_Loom'	NaN	1	5
			210806	2707	'03_Loom'	NaN	1	5
			210806	2708	'01_Loom'	8.36667	2	5
			210806	2708	'02_Loom'	NaN	2	5
			210806	2708	'03_Loom'	NaN	2	5
			210806	2709	'01_Loom'	4.18333	2	5
			210806	2709	'02_Loom'	2.47222	2	5
			210806	2709	'03_Loom'	NaN	2	5
			210806	2710	'01_Loom'	NaN	1	5
			210806	2710	'02_Loom'	6.71667	1	5
			210806	2710	'03_Loom'	NaN	1	5
			210812	3903	'00_Acclim'	7.72531	2	0
			210812	3905	'00_Acclim'	8.68083	1	0
			210816	3903	'01_Loom'	NaN	2	1
			210816	3903	'02_Loom'	1.53333	2	1
			210816	3903	'03_Loom'	NaN	2	1
			210816	3905	'01_Loom'	2.33333	1	1
			210816	3905	'02_Loom'	NaN	1	1
			210816	3905	'03_Loom'	NaN	1	1
			210817	3903	'01_Loom'	NaN	2	2
			210817	3903	'02_Loom'	NaN	2	2
			210817	3903	'03_Loom'	NaN	2	2
			210817	3905	'01_Loom'	NaN	1	2
			210817	3905	'02_Loom'	NaN	1	2
			210817	3905	'03_Loom'	NaN	1	2
			210818	3903	'01_Loom'	NaN	2	3
			210818	3903	'02_Loom'	NaN	2	3
			210818	3903	'03_Loom'	NaN	2	3
			210818	3905	'01_Loom'	NaN	1	3
			210818	3905	'02_Loom'	NaN	1	3
			210818	3905	'03_Loom'	NaN	1	3
			210819	3903	'01_Loom'	NaN	2	4
			210819	3903	'02_Loom'	NaN	2	4
			210819	3903	'03_Loom'	NaN	2	4
			210819	3905	'01_Loom'	NaN	1	4
			210819	3905	'02_Loom'	NaN	1	4
			210819	3905	'03_Loom'	1.53333	1	4
			210820	3903	'01_Loom'	NaN	2	5
			210820	3903	'02_Loom'	NaN	2	5
			210820	3903	'03_Loom'	NaN	2	5
			210820	3905	'01_Loom'	NaN	1	5
			210820	3905	'02_Loom'	NaN	1	5
			210820	3905	'03_Loom'	NaN	1	5
			210913	4366	'00_Acclim'	9.00889	1	0
			210913	4369	'00_Acclim'	5.74917	2	0
			210913	4373	'00_Acclim'	9.52187	2	0
			210913	4375	'00_Acclim'	NaN	1	0
			210913	4366	'01_Loom'	3.225	1	1
			210913	4366	'02_Loom'	NaN	1	1
			210913	4366	'03_Loom'	NaN	1	1
			210913	4369	'01_Loom'	3.75	2	1
			210913	4369	'02_Loom'	7.46667	2	1
			210913	4369	'03_Loom'	3.83095	2	1
			210913	4373	'01_Loom'	6.23611	2	1
			210913	4373	'02_Loom'	5.86667	2	1
			210913	4373	'03_Loom'	NaN	2	1
			210913	4375	'01_Loom'	4.1	1	1
			210913	4375	'02_Loom'	NaN	1	1
			210913	4375	'03_Loom'	NaN	1	1
			210914	4366	'01_Loom'	6.48333	1	2
			210914	4366	'02_Loom'	NaN	1	2
			210914	4366	'03_Loom'	NaN	1	2
			210914	4369	'01_Loom'	6	2	2
			210914	4369	'02_Loom'	2.41667	2	2
			210914	4369	'03_Loom'	NaN	2	2
			210914	4373	'01_Loom'	5.34444	2	2
			210914	4373	'02_Loom'	NaN	2	2
			210914	4373	'03_Loom'	NaN	2	2
			210914	4375	'01_Loom'	8.76667	1	2
			210914	4375	'02_Loom'	NaN	1	2
			210914	4375	'03_Loom'	NaN	1	2
			210915	4366	'01_Loom'	6	1	3
			210915	4366	'02_Loom'	2.95	1	3
			210915	4366	'03_Loom'	NaN	1	3
			210915	4369	'01_Loom'	4.89792	2	3
			210915	4369	'02_Loom'	6.08333	2	3
			210915	4369	'03_Loom'	6.50444	2	3
			210915	4373	'01_Loom'	6.56667	2	3
			210915	4373	'02_Loom'	NaN	2	3
			210915	4373	'03_Loom'	NaN	2	3
			210915	4375	'01_Loom'	5.6	1	3
			210915	4375	'02_Loom'	NaN	1	3
			210915	4375	'03_Loom'	NaN	1	3
			210916	4366	'01_Loom'	7.575	1	4
			210916	4366	'02_Loom'	5.85	1	4
			210916	4366	'03_Loom'	2.89583	1	4
			210916	4369	'01_Loom'	13.9646	2	4
			210916	4369	'02_Loom'	9.22083	2	4
			210916	4369	'03_Loom'	13.0048	2	4
			210916	4373	'01_Loom'	7.75833	2	4
			210916	4373	'02_Loom'	3.71667	2	4
			210916	4373	'03_Loom'	4.78333	2	4
			210916	4375	'01_Loom'	NaN	1	4
			210916	4375	'02_Loom'	NaN	1	4
			210916	4375	'03_Loom'	NaN	1	4
			210917	4366	'01_Loom'	7.06667	1	5
			210917	4366	'02_Loom'	5.38889	1	5
			210917	4366	'03_Loom'	7.61667	1	5
			210917	4369	'01_Loom'	11.5722	2	5
			210917	4369	'02_Loom'	12.8833	2	5
			210917	4369	'03_Loom'	6.30208	2	5
			210917	4373	'01_Loom'	3.05	2	5
			210917	4373	'02_Loom'	NaN	2	5
			210917	4373	'03_Loom'	NaN	2	5
			210917	4375	'01_Loom'	2.3	1	5
			210917	4375	'02_Loom'	9.41667	1	5
			210917	4375	'03_Loom'	NaN	1	5

## Sheet: Fig. S3k
From ‘animal_activity_table’
Animal	Average speed (cms-1)	% in centre of arena	% at edge of arena	Genotype
GN2375	4.96605	2.00182	8.15866	'het'
GN2376	7.50967	5.62244	11.1507	'wt'
GN2377	6.93201	3.60021	7.29957	'het'
GN2379	5.78881	1.64672	7.58909	'wt'
GN2382	7.09601	4.0115	8.00456	'het'
GN2383	5.84792	2.3869	8.64105	'wt'
GN2628	6.76997	8.04688	12.4135	'het'
GN2629	6.76595	5.57218	12.6563	'wt'
GN2635	5.92859	6.68206	10.9065	'wt'
GN2637	7.83188	9.90753	21.7492	'het'
GN2754	7.36747	2.75057	14.382	'het'
GN2829	8.38863	9.06778	14.4941	'het'
GN2830	6.09815	8.15946	4.79055	'wt'
GN2832	8.53746	10.6189	16.3247	'het'
GN2833	7.30827	7.21616	12.7811	'het'
GN2897	7.07491	3.99957	18.9	'wt'
GN2900	6.62253	5.96632	19.3588	'het'
GN2901	8.61247	14.3835	19.5836	'het'
GN2902	6.93897	6.42502	25.6039	'het'
GN2903	6.35099	2.67483	9.80811	'wt'
GN2904	8.72902	8.83622	20.271	'wt'
					From ‘exit_analysis’
					Date	Animal	Exp	Num Exits	Mean Distance (cm)
					200618	2375	'00_Acclim'	1	15.9034
					200618	2376	'00_Acclim'	20	17.1424
					200618	2377	'00_Acclim'	20	11.858
					200618	2379	'00_Acclim'	12	16.1465
					200618	2382	'00_Acclim'	17	16.9077
					200618	2383	'00_Acclim'	11	13.5857
					200618	2628	'00_Acclim'	9	14.7942
					200618	2629	'00_Acclim'	15	13.4158
					200618	2635	'00_Acclim'	10	15.4793
					200618	2637	'00_Acclim'	22	14.2679
					200630	2753	'00_Acclim'	11	20.099
					200630	2754	'00_Acclim'	14	17.4341
					200630	2829	'00_Acclim'	22	15.0229
					200630	2830	'00_Acclim'	17	12.3069
					200630	2832	'00_Acclim'	16	17.2757
					200630	2833	'00_Acclim'	16	14.4402
					200630	2897	'00_Acclim'	14	16.2203
					200630	2900	'00_Acclim'	12	13.4918
					200630	2901	'00_Acclim'	16	18.3652
					200630	2902	'00_Acclim'	13	17.8015
					200630	2903	'00_Acclim'	4	22.5117
					200630	2904	'00_Acclim'	16	12.6496

## Sheet: Fig. S3l
	Trials where the animals escape within one loom. Average across trials per animal.
	+/+		+/-
	sp_at	sp_imm	sp_at	sp_imm
	13.5229	32.9333	9.63607	17.4022
	12.0301	38.6915	16.139	21.4453
	16.315	37.4169	19.4964	29.5419
	16.6795	35.8913	18.1986	30.7813
	15.538	40.9176	12.8334	24.6308
	11.2749	33.9344	15.0038	33.9657
	15.2295	46.1389	13.7284	17.408
	14.3342	30.0416	19.4796	27.642
	13.0451	36.7385
	14.4792	44.2161
	15.2393	31.9728
					Trials where the animals escape after the first loom. Average across trials per animal.
					+/+		+/-
					sp_at	sp_imm	sp_at	sp_imm
					15.107	10.4712	16.9356	2.61258
					22.5746	1.72516	18.6142	8.79216
					10.5221	7.63292	16.4537	6.85572
					17.4975	19.0841	26.2666	13.7904
					14.9006	11.684	9.26003	6.39322
							12.2117	2.50931
							13.559	4.21356
							8.45806	8.83903

## Sheet: Fig. S3m
Average reaction time per day
Day	+/+	+/-
1	0.446429	1.12549
2	0.491667	1.22267
3	0.526389	1.15208
4	0.473077	1.22576
5	0.773333	1.39514
			Average max speed per day
			Day	+/+	+/-
			1	65.264	44.8963
			2	56.0333	47.2048
			3	57.6822	45.7575
			4	57.6535	48.5957
			5	52.8913	47.2005
						Data from ‘all_xy_analysis’
						Date	Animal	Experiment	Loom frame	DShelter@Loom	Max Sp (cms-1)	Reaction time (s)	Geno	Trial	Day	Trial per day	Looms2Max
						'200622'	'GN2375'	'02_Loom'	1237	9.60235	42.3531	0.85	het	1	1	1	2
						'200622'	'GN2376'	'01_Loom'	3868	14.8916	65.886	0.35	wt	1	1	1	1
						'200622'	'GN2376'	'02_Loom'	9984	11.0978	52.4368	0.25	wt	2	1	2	1
						'200622'	'GN2376'	'03_Loom'	1789	9.74044	56.2287	0.433333	wt	3	1	3	1
						'200622'	'GN2377'	'01_Loom'	2775	12.3516	35.6619	4.25	het	1	1	1	6
						'200622'	'GN2377'	'01_Loom'	11450	10.5288	36.3852	2.08333	het	2	1	2	3
						'200622'	'GN2377'	'02_Loom'	1500	14.6064	47.4426	3	het	3	1	3	4
						'200622'	'GN2377'	'03_Loom'	8295	25.3443	49.575	3.06667	het	4	1	4	4
						'200622'	'GN2382'	'01_Loom'	1044	17.123	39.3498	2.23333	het	1	1	1	3
						'200622'	'GN2382'	'01_Loom'	3422	14.6861	33.1903	1.31667	het	2	1	2	2
						'200622'	'GN2382'	'01_Loom'	10773	13.1405	44.8888	0.733333	het	3	1	3	1
						'200622'	'GN2382'	'02_Loom'	1045	13.6321	47.0966	0.95	het	4	1	4	2
						'200622'	'GN2382'	'02_Loom'	2984	11.4014	39.876	0.316667	het	5	1	5	1
						'200622'	'GN2382'	'02_Loom'	11655	13.426	44.8818	0.866667	het	6	1	6	2
						'200622'	'GN2382'	'03_Loom'	1284	13.0682	40.954	0.95	het	7	1	7	2
						'200622'	'GN2383'	'01_Loom'	9586	14.8595	60.9118	1.16667	wt	1	1	1	2
						'200622'	'GN2383'	'03_Loom'	1790	12.4902	70.0463	0.4	wt	2	1	2	1
						'200622'	'GN2628'	'01_Loom'	1986	10.79	29.5175	2.23333	het	1	1	1	3
						'200622'	'GN2628'	'01_Loom'	3774	14.5309	46.7722	0.466667	het	2	1	2	1
						'200622'	'GN2628'	'01_Loom'	8374	14.6602	41.2493	0.366667	het	3	1	3	1
						'200622'	'GN2628'	'02_Loom'	2513	13.903	48.0509	1.41667	het	4	1	4	2
						'200622'	'GN2629'	'01_Loom'	2587	13.3689	58.9622	0.216667	wt	1	1	1	1
						'200622'	'GN2635'	'01_Loom'	3412	12.2356	68.9082	0.2	wt	1	1	1	1
						'200622'	'GN2635'	'03_Loom'	4426	15.2716	76.9924	0.216667	wt	2	1	2	1
						'200622'	'GN2637'	'01_Loom'	2082	13.3023	50.2063	0.233333	het	1	1	1	1
						'200622'	'GN2637'	'01_Loom'	11183	14.4493	45.9712	0.633333	het	2	1	2	1
						'200622'	'GN2637'	'02_Loom'	1332	10.3815	41.6283	0.75	het	3	1	3	1
						'200622'	'GN2637'	'03_Loom'	10262	15.8884	48.8116	0.483333	het	4	1	4	1
						'200623'	'GN2375'	'02_Loom'	1453	12.0425	47.1094	0.816667	het	2	2	1	2
						'200623'	'GN2376'	'01_Loom'	4606	13.0238	45.0825	0.333333	wt	4	2	1	1
						'200623'	'GN2376'	'01_Loom'	10953	12.0366	48.7881	0.6	wt	5	2	2	1
						'200623'	'GN2377'	'01_Loom'	2148	12.6837	44.9715	1.83333	het	5	2	1	3
						'200623'	'GN2377'	'01_Loom'	11566	16.206	40.6007	2.25	het	6	2	2	3
						'200623'	'GN2377'	'02_Loom'	3935	12.8601	35.6281	2.03333	het	7	2	3	3
						'200623'	'GN2379'	'01_Loom'	8649	12.6022	53.5116	0.633333	wt	1	2	1	1
						'200623'	'GN2382'	'02_Loom'	1015	25.7518	53.4171	0.75	het	8	2	1	1
						'200623'	'GN2382'	'03_Loom'	1025	15.9723	40.3371	0.6	het	9	2	2	1
						'200623'	'GN2382'	'03_Loom'	11285	13.0736	44.5613	0.516667	het	10	2	3	1
						'200623'	'GN2628'	'01_Loom'	3115	13.8229	47.224	1.06667	het	5	2	1	2
						'200623'	'GN2628'	'02_Loom'	8706	12.2247	40.4841	0.85	het	6	2	2	2
						'200623'	'GN2629'	'01_Loom'	1669	13.5822	60.2605	0.5	wt	2	2	1	1
						'200623'	'GN2637'	'01_Loom'	3205	14.8021	50.2553	0.45	het	5	2	1	1
						'200623'	'GN2637'	'02_Loom'	10018	14.6937	54.9918	0.8	het	6	2	2	2
						'200624'	'GN2376'	'01_Loom'	11825	13.3955	37.4962	0.85	wt	6	3	1	2
						'200624'	'GN2379'	'02_Loom'	1564	10.9482	56.1373	0.266667	wt	2	3	1	1
						'200624'	'GN2382'	'02_Loom'	10192	13.084	41.6889	0.55	het	11	3	1	1
						'200624'	'GN2628'	'02_Loom'	4508	12.5166	37.0768	1.21667	het	7	3	1	2
						'200624'	'GN2629'	'01_Loom'	1889	11.6586	51.6611	0.6	wt	3	3	1	1
						'200624'	'GN2629'	'02_Loom'	9556	14.3004	59.6639	0.583333	wt	4	3	2	1
						'200624'	'GN2637'	'01_Loom'	8548	13.2069	45.5983	0.833333	het	7	3	1	2
						'200624'	'GN2637'	'03_Loom'	4284	10.3629	48.5056	0.55	het	8	3	2	1
						'200625'	'GN2375'	'01_Loom'	9074	10.7768	48.1487	0.816667	het	3	4	1	2
						'200625'	'GN2383'	'01_Loom'	3448	14.7919	56.923	0.616667	wt	3	4	1	1
						'200625'	'GN2628'	'01_Loom'	1591	13.276	51.6091	1.13333	het	8	4	1	2
						'200625'	'GN2628'	'02_Loom'	8283	11.9279	38.4875	1.23333	het	9	4	2	2
						'200625'	'GN2629'	'01_Loom'	1714	10.0237	55.4605	0.883333	wt	5	4	1	2
						'200625'	'GN2629'	'02_Loom'	8390	11.1879	50.1657	0.6	wt	6	4	2	1
						'200625'	'GN2637'	'02_Loom'	3779	14.2458	50.5442	0.466667	het	9	4	1	1
						'200626'	'GN2376'	'01_Loom'	1658	12.8617	46.3198	1.61667	wt	7	5	1	3
						'200626'	'GN2376'	'01_Loom'	9412	14.6681	49.0159	1	wt	8	5	2	2
						'200626'	'GN2376'	'02_Loom'	2599	13.948	49.8592	0.616667	wt	9	5	3	1
						'200626'	'GN2377'	'01_Loom'	11689	13.8375	41.7321	2.15	het	8	5	1	3
						'200626'	'GN2379'	'02_Loom'	1027	19.3835	74.3778	0.283333	wt	3	5	1	1
						'200626'	'GN2628'	'02_Loom'	2007	11.8292	34.372	1.51667	het	10	5	1	2
						'200626'	'GN2637'	'01_Loom'	11190	12.4677	43.2198	0.65	het	10	5	1	1
						'200626'	'GN2637'	'02_Loom'	2347	12.9373	52.5484	0.533333	het	11	5	2	1
						'200706'	'GN2829'	'01_Loom'	1015	18.7498	48.9357	0.766667	het	1	1	1	1
						'200706'	'GN2829'	'01_Loom'	10423	13.9132	42.0806	0.6	het	2	1	2	1
						'200706'	'GN2829'	'01_Loom'	11321	12.0261	51.3749	1.23333	het	3	1	3	2
						'200706'	'GN2830'	'01_Loom'	1004	23.8762	85.445	0.383333	wt	1	1	1	1
						'200706'	'GN2830'	'02_Loom'	8882	13.5178	68.3772	0.316667	wt	2	1	2	1
						'200706'	'GN2832'	'01_Loom'	1900	12.2105	65.5096	0.3	het	1	1	1	1
						'200706'	'GN2832'	'02_Loom'	1344	13.7525	56.3964	1.4	het	2	1	2	2
						'200706'	'GN2832'	'03_Loom'	9577	9.57325	43.7009	0.666667	het	3	1	3	1
						'200706'	'GN2833'	'01_Loom'	9923	10.6957	45.2184	0.85	wt	1	1	1	2
						'200706'	'GN2833'	'02_Loom'	2763	14.0616	43.8308	0.716667	wt	2	1	2	1
						'200706'	'GN2897'	'01_Loom'	999	20.8748	97.1228	0.316667	wt	1	1	1	1
						'200706'	'GN2901'	'01_Loom'	1191	11.6106	46.4298	0.633333	het	1	1	1	1
						'200706'	'GN2901'	'01_Loom'	8288	11.4354	44.5576	0.8	het	2	1	2	2
						'200706'	'GN2901'	'01_Loom'	9473	9.39289	41.2194	0.983333	het	3	1	3	2
						'200706'	'GN2901'	'02_Loom'	2343	13.2593	42.2399	0.716667	het	4	1	4	1
						'200706'	'GN2901'	'03_Loom'	1902	10.8779	42.2364	1.51667	het	5	1	5	2
						'200706'	'GN2902'	'01_Loom'	2557	15.839	54.2841	0.283333	het	1	1	1	1
						'200706'	'GN2902'	'01_Loom'	10906	14.1516	48.5642	0.316667	het	2	1	2	1
						'200706'	'GN2902'	'03_Loom'	2212	11.2966	45.0809	0.85	het	3	1	3	2
						'200706'	'GN2903'	'01_Loom'	2391	13.2151	63.3297	0.433333	wt	1	1	1	1
						'200707'	'GN2753'	'01_Loom'	1399	11.1872	75.9698	0.316667	wt	1	2	1	1
						'200707'	'GN2829'	'02_Loom'	1008	25.1599	59.6801	0.633333	het	4	2	1	1
						'200707'	'GN2829'	'03_Loom'	8270	24.46	54.1283	1.25	het	5	2	2	2
						'200707'	'GN2830'	'01_Loom'	1327	12.3249	54.4595	0.583333	wt	3	2	1	1
						'200707'	'GN2832'	'01_Loom'	2041	12.846	48.7357	1.96667	het	4	2	1	3
						'200707'	'GN2832'	'01_Loom'	8277	13.9026	54.0741	1.96667	het	5	2	2	3
						'200707'	'GN2832'	'02_Loom'	10016	11.0207	41.0297	1.71667	het	6	2	3	3
						'200707'	'GN2832'	'03_Loom'	2617	14.7778	51.7583	1.71667	het	7	2	4	3
						'200707'	'GN2832'	'03_Loom'	9588	13.1094	56.002	1.81667	het	8	2	5	3
						'200707'	'GN2833'	'01_Loom'	10750	12.1703	42.1895	0.716667	wt	4	2	2	1
						'200707'	'GN2833'	'02_Loom'	1392	12.8825	47.2961	0.433333	wt	5	2	3	1
						'200707'	'GN2897'	'02_Loom'	2669	10.5611	51.0683	0.266667	wt	2	2	1	1
						'200707'	'GN2897'	'03_Loom'	1019	14.6452	45.5038	0.666667	wt	3	2	2	1
						'200707'	'GN2901'	'01_Loom'	4443	10.6331	29.1005	1.01667	het	6	2	1	2
						'200707'	'GN2901'	'02_Loom'	4184	10.2759	37.5328	1.03333	het	7	2	2	2
						'200707'	'GN2901'	'02_Loom'	8264	17.0736	48.4935	1.46667	het	8	2	3	2
						'200707'	'GN2901'	'02_Loom'	10961	11.9407	45.2132	1.7	het	9	2	4	3
						'200707'	'GN2901'	'03_Loom'	1009	17.5032	48.4565	1.08333	het	10	2	5	2
						'200707'	'GN2901'	'03_Loom'	11349	13.9619	54.4196	0.633333	het	11	2	6	1
						'200707'	'GN2902'	'03_Loom'	2954	14.3075	51.9145	0.6	het	4	2	1	1
						'200707'	'GN2903'	'01_Loom'	1009	17.3544	82.7294	0.416667	wt	2	2	1	1
						'200707'	'GN2904'	'01_Loom'	988	25.9179	74.7217	0.583333	wt	2	2	1	1
						'200707'	'GN2904'	'01_Loom'	9597	13.1213	49.3971	0.333333	wt	3	2	2	1
						'200707'	'GN2904'	'03_Loom'	2709	9.77818	53.4885	0.5	wt	4	2	3	1
						'200708'	'GN2753'	'02_Loom'	2663	14.3938	74.6102	0.266667	wt	2	3	1	1
						'200708'	'GN2829'	'01_Loom'	8288	14.3267	55.0907	0.4	het	6	3	1	1
						'200708'	'GN2832'	'01_Loom'	8530	13.8831	54.604	2.2	het	10	3	1	3
						'200708'	'GN2832'	'02_Loom'	3413	13.4619	52.0507	1.76667	het	11	3	2	3
						'200708'	'GN2833'	'02_Loom'	1446	12.6546	52.9029	0.9	wt	6	3	1	2
						'200708'	'GN2897'	'01_Loom'	996	23.9736	75.5104	0.5	wt	4	3	1	1
						'200708'	'GN2897'	'02_Loom'	10214	13.5085	58.9514	0.3	wt	5	3	2	1
						'200708'	'GN2901'	'01_Loom'	994	15.4455	47.4136	1	het	12	3	1	2
						'200708'	'GN2901'	'01_Loom'	9705	11.635	48.0057	1.46667	het	13	3	2	2
						'200708'	'GN2901'	'02_Loom'	1670	12.9003	41.3767	1.63333	het	14	3	3	3
						'200708'	'GN2901'	'02_Loom'	2664	11.1693	42.3442	1.53333	het	15	3	4	2
						'200708'	'GN2901'	'02_Loom'	8928	11.7844	39.586	1	het	16	3	5	2
						'200708'	'GN2901'	'03_Loom'	1742	11.5534	31.3332	1.25	het	17	3	6	2
						'200708'	'GN2901'	'03_Loom'	11662	13.9094	45.4478	0.7	het	18	3	7	1
						'200708'	'GN2902'	'01_Loom'	2039	10.6737	43.7082	1.38333	het	5	3	1	2
						'200708'	'GN2902'	'02_Loom'	8287	25.2558	58.2889	0.95	het	6	3	2	2
						'200708'	'GN2903'	'01_Loom'	2558	10.6885	61.9912	0.233333	wt	3	3	1	1
						'200708'	'GN2904'	'01_Loom'	2945	14.1413	56.4695	0.616667	wt	5	3	1	1
						'200708'	'GN2904'	'02_Loom'	9401	12.6503	54.535	0.566667	wt	6	3	2	1
						'200708'	'GN2904'	'03_Loom'	11458	14.408	52.2578	0.633333	wt	7	3	3	1
						'200709'	'GN2753'	'01_Loom'	2798	12.5951	59.6383	0.2	wt	3	4	1	1
						'200709'	'GN2753'	'03_Loom'	3722	12.2939	53.0934	0.366667	wt	4	4	2	1
						'200709'	'GN2829'	'01_Loom'	1194	13.1982	47.0266	0.533333	het	7	4	1	1
						'200709'	'GN2829'	'01_Loom'	4400	11.7952	51.6181	0.516667	het	8	4	2	1
						'200709'	'GN2829'	'02_Loom'	1388	10.7559	50.0572	0.416667	het	9	4	3	1
						'200709'	'GN2829'	'02_Loom'	10972	10.3247	44.4522	0.783333	het	10	4	4	2
						'200709'	'GN2832'	'01_Loom'	1000	21.4385	62.7327	0.466667	het	12	4	1	1
						'200709'	'GN2832'	'02_Loom'	2122	14.2	53.724	3.1	het	13	4	2	5
						'200709'	'GN2832'	'02_Loom'	8294	17.3272	51.921	1.73333	het	14	4	3	3
						'200709'	'GN2832'	'03_Loom'	1015	25.5683	72.0077	2.83333	het	15	4	4	4
						'200709'	'GN2832'	'03_Loom'	8283	19.8508	64.4141	2.03333	het	17	4	6	3
						'200709'	'GN2833'	'01_Loom'	1018	23.0872	71.5525	0.516667	wt	7	4	1	1
						'200709'	'GN2897'	'01_Loom'	1960	13.2902	47.8779	0.233333	wt	6	4	1	1
						'200709'	'GN2897'	'01_Loom'	10562	13.1746	57.9168	0.433333	wt	7	4	2	1
						'200709'	'GN2901'	'01_Loom'	2373	10.1659	32.2234	1.18333	het	19	4	1	2
						'200709'	'GN2901'	'01_Loom'	9031	11.6127	42.5477	1.68333	het	20	4	2	3
						'200709'	'GN2901'	'01_Loom'	10324	13.5167	42.7889	1.13333	het	21	4	3	2
						'200709'	'GN2901'	'02_Loom'	1416	13.2391	45.1222	0.75	het	22	4	4	1
						'200709'	'GN2901'	'02_Loom'	2599	13.0708	48.4444	0.816667	het	23	4	5	2
						'200709'	'GN2901'	'02_Loom'	3989	12.5669	31.4437	1.16667	het	24	4	6	2
						'200709'	'GN2901'	'02_Loom'	8281	16.8847	55.8114	1.75	het	25	4	7	3
						'200709'	'GN2901'	'02_Loom'	11608	12.9779	44.4734	1.63333	het	26	4	8	3
						'200709'	'GN2902'	'01_Loom'	2689	10.8114	39.5079	0.783333	het	7	4	1	2
						'200709'	'GN2903'	'01_Loom'	2036	14.7425	85.9588	0.383333	wt	4	4	1	1
						'200709'	'GN2904'	'01_Loom'	2159	11.5552	51.1505	0.516667	wt	8	4	1	1
						'200709'	'GN2904'	'01_Loom'	11070	12.5012	55.8627	0.5	wt	9	4	2	1
						'200709'	'GN2904'	'02_Loom'	9112	13.0557	50.567	0.35	wt	10	4	3	1
						'200709'	'GN2904'	'03_Loom'	1662	12.3815	53.3281	0.55	wt	11	4	4	1
						'200710'	'GN2829'	'01_Loom'	1561	11.281	43.5346	0.533333	het	11	5	1	1
						'200710'	'GN2829'	'01_Loom'	8477	12.7011	50.4192	0.7	het	12	5	2	1
						'200710'	'GN2829'	'01_Loom'	11081	12.9175	52.2103	0.533333	het	13	5	3	1
						'200710'	'GN2829'	'02_Loom'	2624	11.1926	53.3416	0.416667	het	14	5	4	1
						'200710'	'GN2832'	'01_Loom'	11123	10.4815	51.7362	0.566667	het	18	5	1	1
						'200710'	'GN2832'	'02_Loom'	1373	10.4272	53.6678	3.6	het	19	5	2	5
						'200710'	'GN2832'	'02_Loom'	1514	10.4121	53.6678	1.25	het	20	5	3	2
						'200710'	'GN2832'	'02_Loom'	8805	11.4703	55.3017	1.93333	het	21	5	4	3
						'200710'	'GN2832'	'02_Loom'	9519	9.93749	45.6893	1.56667	het	22	5	5	3
						'200710'	'GN2832'	'03_Loom'	1054	23.3485	68.8928	3.31667	het	23	5	6	5
						'200710'	'GN2832'	'03_Loom'	11503	11.7484	44.957	1.53333	het	24	5	7	2
						'200710'	'GN2833'	'01_Loom'	8255	15.8616	55.443	0.766667	wt	8	5	1	1
						'200710'	'GN2897'	'01_Loom'	1272	12.7674	55.3854	0.616667	wt	8	5	1	1
						'200710'	'GN2901'	'01_Loom'	8579	12.9889	45.7978	1.7	het	27	5	1	3
						'200710'	'GN2901'	'01_Loom'	10333	15.7079	45.6231	1.68333	het	28	5	2	3
						'200710'	'GN2901'	'02_Loom'	3445	12.8845	42.3699	1.41667	het	29	5	3	2
						'200710'	'GN2901'	'02_Loom'	8666	10.688	37.86	1.18333	het	30	5	4	2
						'200710'	'GN2901'	'02_Loom'	10524	10.7341	46.5183	1.4	het	31	5	5	2
						'200710'	'GN2901'	'03_Loom'	1271	9.69398	34.5815	0.783333	het	32	5	6	2
						'200710'	'GN2901'	'03_Loom'	2740	13.078	44.0684	1.56667	het	33	5	7	3
						'200710'	'GN2901'	'03_Loom'	4555	12.7443	40.6959	0.7	het	34	5	8	1
						'200710'	'GN2901'	'03_Loom'	8268	17.7237	50.0069	2.25	het	35	5	9	3
						'200710'	'GN2901'	'03_Loom'	11462	15.3263	21.7963	5.76667	het	36	5	10	6
						'200710'	'GN2904'	'01_Loom'	9935	13.4091	49.2489	0.683333	wt	12	5	1	1
						'200710'	'GN2904'	'02_Loom'	4601	13.4781	44.3564	0.85	wt	13	5	2	2
						'200710'	'GN2904'	'02_Loom'	9414	11.5607	51.973	0.616667	wt	14	5	3	1
						'200710'	'GN2904'	'03_Loom'	3038	11.8237	52.9336	0.683333	wt	15	5	4	1

[truncated: 4 more sheets: Fig. S3n, Fig. S3o, Fig. S3p, Fig. S3q]
