# Supplementary material for: Shared behavioural impairments in visual perception and place avoidance across different autism models are driven by periaqueductal grey hypoexcitability in Setd5 haploinsufficient mice
Source: PLoS Biol. 2024 Jun 10;22(6):e3002668. doi: 10.1371/journal.pbio.3002668 (PMC11216578; doi:10.1371/journal.pbio.3002668)
Supplement: S13 Data — (XLSX) [file pbio.3002668.s025.xlsx]

## Sheet: Fig. S4d
	Probability running - Setd5+/+
	Animal	Exp1	Exp2	Exp3	Exp4
	1	0.28	0.246499	0.150874	0.139632
	2	0.381887	0.254172	0.0587052	0.0759095
	3	0.409962	0.215322	0.22	0.244793
						Probability running - Setd5+/-
						Animal	Exp1	Exp2	Exp3	Exp4
						1	0.267054	0.235966	0.207854	0.196345
						2	0.510822	0.402552	0.305966	0.214611
						3	0.272943	0.27	0.279121	0.257416
											Baseline firing Setd5+/+
											Animal	Exp1
											1	1.367
											2	3.01907
											3	2.88983
													Baseline firing Setd5+/-
													Animal	Exp1
													1	1.11425
													2	2.65097
													3	2.57605

## Sheet: Fig. S4f-g
	Table 1
	Firing (Hz) during FLASH stimulus - Setd5+/+
	0	0.30303	0.30303	0.606061	0.606061	0.30303	0.909091	0.30303	0.30303	0.30303	0.30303	0.909091	0.30303	0	0.30303	0.909091	0	0.30303	0	0.30303	0.30303	0.30303	0	0.606061	0.606061	0	0.30303	0.30303	0	0	0.606061	0	0.606061	0.30303	0	0.30303	0	0	0	0	0	0	0.606061	0	0	0	0.606061	0.909091	1.51515
	0	0	0.30303	0	0.30303	0.30303	0.30303	0	0.30303	0	0	0	0.30303	0	0	0	0	0	0	0	0	0	0	0	0	0	0	0.30303	0	0	0	0	0.30303	0.909091	2.12121	1.51515	0.30303	0	0	0	0	0	0	0	0	0	0	0	0.30303
	0.30303	0	1.21212	0.606061	0.909091	0.606061	1.21212	1.81818	1.21212	0	0.606061	0.909091	0.30303	0.30303	0.30303	0.606061	0	0.909091	0.909091	0.909091	0.30303	0.606061	0.909091	0.30303	1.21212	0	0.606061	0.606061	0.909091	1.21212	1.21212	0.606061	0.30303	0.606061	1.81818	0.909091	0.606061	0.606061	0	0.30303	0	0	0	0	0.30303	0.30303	0	0.606061	0.30303
	0	0	0	0	0	0	0	0.30303	0	0	0	0	0	0	0	0	0	0	0	0.30303	0	0	0	0	0	0	0	0	0	0	0	0	0	0	0	0	0	0	0	0	0	0.30303	0	0	0	0	0	0.30303	0
	0	0	0	0	0.30303	0	0	0	0	0	0	0	0	0	0	0	0	0	0	0	0	0	0	0	0	0	0	0	0	0	0	0	0	0	0	0	0	0	0	0	0	0	0	0	0	0.30303	0.30303	0.30303	0
	0	0	0.30303	0.606061	0	0	0.30303	0	0	0	0	0.30303	0.30303	0	0	0.30303	0.30303	0	0	0	0	0.30303	0	0.30303	0	0.30303	0	0	0	0	0	0	0	0	0	0	0	0	0	0	0	0	0	0	0	0.30303	0	0	0
	0	0	0	0	0	0	0	0	0	0	0	0	0	0	0	0	0	0	0	0	0	0	0	0	0	0	0	0	0	0	0	0.30303	0.606061	0.606061	0.30303	0	0	0	0	0	0	0	0	0	0	0	0	0	0
	0	0	0.606061	0	0	0.30303	0.30303	0.30303	0	0	0.30303	0	0.606061	0	0.30303	0.606061	0.606061	0	0	0	0	0	0.30303	0	0	0	0	0	0	0	0	0	0	0	0	0	0	0	0	0	0	0	0	0	0	0	0	0	0
	0	0.30303	0	0	0	0	0	0	0	0	0	0	0	0	0	0	0	0	0	0	0	0	0	0	0	0.30303	0	0	0	0	0	0	0	0.30303	0	0	0	0	0	0	0	0	0	0	0	0	0	0.30303	0
	0	0	0	0	0	0.30303	0	0	0	0	0	0	0	0	0	0	0	0	0	0	0	0	0	0	0	0	0	0	0	0	0	0	0	0	0.30303	0	0	0.30303	0	0	0.30303	0	0	0	0	0	0	0	0
	0	0	0.30303	0.30303	0.30303	0.606061	0	0	0.909091	0	0.606061	0	0	0.30303	0.30303	0	0.30303	0.30303	0.30303	0	0	0	0	0.30303	0	0.606061	0.606061	0.606061	0.606061	0	0.909091	0.30303	2.42424	3.33333	3.0303	1.51515	1.21212	0.909091	0.606061	0.606061	0.909091	0.30303	0.909091	0.30303	0.606061	0.909091	0.30303	0	0
	0	0	0	0	0	0	0.30303	0	0	0	0	0	0	0	0	0	0	0	0	0	0	0	0	0	0	0	0	0	0	0	0	0	0.30303	0.909091	0.30303	0.30303	0	0	0	0.30303	0	0	0	0	0	0	0	0	0
	0	0	0.606061	0	0	0	0	0	0	0	0	0	0	0	0	0.30303	0.30303	0.30303	0.30303	0	0	0	0	0	0	0	0	0	0	0	0.30303	0.30303	0	0.30303	1.81818	0	0.606061	0.30303	0	0	0	0	0	0	0	0	0	0	0
	0	0	0	0	0	0	0	0	0	0	0	0	0	0	0	0	0	0	0	0	0	0	0	0	0	0	0	0	0	0	0	0	0.30303	0.606061	0.606061	0.30303	0	0	0	0	0	0	0	0	0	0	0	0	0
	0	0	0	0.30303	0	0	0	0	0	0	0	0	0	0	0	0	0	0	0	0	0	0	0	0	0	0	0	0	0	0	0	0	0	0.606061	0.909091	0.30303	0	0	0	0	0	0	0	0	0	0	0	0	0
	0.30303	0	0	0.30303	0.30303	0	0	0	0.30303	0	0	0	0	0	0	0	0	0	0	0	0	0	0.30303	0	0	0.30303	0	0	0	0	0	0	1.81818	5.75758	3.93939	0.606061	0	0	0	0	0	0	0	0	0	0	0	0	0
	0	0	0.30303	0.30303	0.30303	0	0	0.30303	0	0	0	0	0	0	0	0	0	0	0	0	0	0	0	0	0	0	0	0	0	0	0	0	0	0	0	0	0	0	0	0	0	0	0	0	0	0	0	0	0
	0	0	0	0.606061	0.30303	0.909091	0	0	0	0.30303	0	0	0	0	0	0	0	0	0	0	0	0	0	0	0.30303	0.30303	0	0.909091	0.30303	0	0.30303	0.30303	0.909091	0.30303	0.909091	0.30303	0	0	0	0	0	0	0.30303	0	0	0	0	0	0
	0	0.606061	0.909091	1.51515	0.30303	1.21212	0	0.30303	0.606061	0	0.606061	0.909091	0.909091	1.81818	0.30303	1.21212	0.606061	0	0.909091	0	0.30303	0	0.909091	1.21212	0.606061	0.909091	0.606061	0.606061	0.606061	0.606061	0.606061	0.909091	1.81818	4.24242	4.24242	0.606061	0.606061	1.21212	0.606061	0	0	0.606061	0	0	0	0.606061	0.30303	0.30303	0.30303
	0.30303	0.606061	0	0.606061	0.30303	0.30303	0.909091	0	0.30303	0	0	0.30303	0	0	0.30303	0	0	0.30303	0	0.30303	0	0.606061	0	0	0.30303	0	0.30303	0	0	0	0	0	0.30303	0.30303	0.30303	0.30303	0	0	0	0	0	0	0	0	0	0	0	0	0
	0	0.30303	0	0.30303	0.30303	0	0.30303	0	0	0	0	0	0.30303	0	0.30303	0.30303	0	0	0	0.30303	0	0	0	0	0	0.30303	0	0	0.30303	0	0	0.30303	0	0.30303	0.606061	0.909091	0.606061	0	0.606061	1.21212	0.30303	0	0	0	0	0	0	0.30303	0
	0	0.30303	0	0	0	0	0	0	0	0	0	0	0	0	0	0	0	0	0	0	0	0	0	0	0	0	0	0	0	0	0	0	0.30303	0.909091	0.909091	0.606061	0	0	0	0	0	0	0	0	0	0.30303	0.30303	0.30303	0
	0	0	0	0	0	0	0	0	0	0	0	0	0	0	0	0	0	0	0	0	0	0	0	0	0	0	0	0	0	0	0	0	0	0.30303	0	0	0	0	0	0	0	0	0	0	0.30303	0	0	0.30303	0
	0	0	0	0	0	0	0	0	0	0	0	0	0	0	0	0	0	0	0	0	0	0	0	0	0	0	0	0	0	0	0	0	0.30303	0.30303	1.21212	0	0	0	0	0	0	0	0	0	0	0	0	0	0
	0.30303	0.30303	0.30303	0.30303	0.30303	0	0.30303	0.606061	0	0.30303	0	0	0	0	0	0	0	0	0	0	0.30303	0	0	0	0	0	0	0.30303	0	0.30303	0.30303	0	0	0.30303	0.30303	0	0	0.30303	0.30303	0	0	0	0	0	0	0	0	0	0
	0	0	0	0	0	0	0	0	0	0	0	0	0	0	0	0	0	0	0	0	0	0	0	0	0	0	0	0	0	0	0	0	0	0	0	0	0	0	0	0	0	0	0	0	0	0	0	0	0
	0.30303	0	0.30303	0	0	0	0	0	0	0	0	0	0	0	0	0	0	0	0	0	0	0.30303	0	0	0	0	0	0.30303	0	0	0	0	0	0	0	0.30303	0	0	0	0	0	0	0	0	0	0	0	0	0
	0	0	0	0	0	0	0	0	0	0	0	0	0	0	0	0	0	0	0	0.588235	0	0	0	0	0	0	0.588235	0	0	0	0	0	0	0	0.588235	0.882353	0.294118	0	0.294118	0.294118	0	0	0	0.294118	0	0.294118	0	0.294118	0
	0.882353	0.294118	0.882353	0.588235	0.294118	0.294118	0.294118	0.588235	0	1.17647	0	0.294118	0.882353	0.588235	0	0.588235	0.882353	0.294118	0.882353	0	0.588235	0.294118	0.294118	0.294118	0	0.588235	0.882353	0.588235	0.294118	0	0.882353	0.294118	0.294118	0	0.882353	1.76471	2.64706	2.35294	1.76471	2.05882	1.17647	0.294118	0	0	0	0	0	0.294118	0.294118
	0	0	0	0	0	0	0	0	0	0	0	0	0.294118	0	0	0	0	0	0	0	0	0	0	0	0	0	0	0.294118	0	0	0	0	0	0	0	0	0	0	0	0	0	0	0	0	0	0	0	0	0
	0	0	0	0	0	0	0	0	0	0	0	0	0	0	0	0	0	0	0	0	0	0	0	0	0	0	0	0.294118	0	0	0	0	0.294118	0	0	0.294118	0	0.588235	0.294118	1.17647	0	0	0	0	0	0	0.294118	0	0
	0	0	0	0	0	0	0	0.294118	0	0	0	0	0	0	0	0	0	0	0	0	0	0	0	0	0	0	0	0	0	0	0	0	0	0.588235	0.294118	0.882353	0.294118	0.588235	0.294118	0	0	0	0	0	0	0	0	0	0
	0	0	0	0	0	0.294118	0.294118	0	0	0	0	0	0	0.294118	0	0	0	0	0	0	0	0	0	0.294118	0	0	0	0	0.588235	0	0	0.294118	0.294118	0.294118	0.294118	0	0	0.294118	0	0	0	0	0	0	0	0	0	0	0
	0	0	0.294118	0	0.588235	0	0.588235	0.294118	0.294118	0.588235	0	0	0	0.588235	0	0.294118	0.294118	0	0	0.588235	0.588235	0	0	0	0.294118	0	0	0.294118	0	0.588235	0.294118	0.588235	0.294118	0.294118	0.882353	0.588235	0.588235	0	0	0	0	0	0.294118	0	0	0.294118	0	0.588235	0.294118
	0	0	0	0	0	0	0	0	0	0	0	0	0	0	0	0	0	0	0	0	0	0	0	0	0	0	0	0	0	0	0	0	0	0	0	0	0.294118	0	0	0	0	0	0	0	0	0	0	0	0
	0	0	0	0	0	0.294118	0	0	0	0	0	0	0	0	0	0	0	0	0	0	0	0	0	0	0.294118	0	0	0	0	0	0	0.294118	0	0.294118	0	0	0	0	0	0	0	0	0	0	0	0.294118	0	0	0
	0	0	0	0.294118	0	0	0	0.294118	0	0	0.294118	0.294118	0	0	0	0	0	0	0	0	0	0	0	0	0	0.294118	0	0	0.294118	0	0	0	0	0.294118	0.294118	0.294118	0	0	0.294118	0	0	0	0	0	0	0	0	0	0
	0	0	0	0	0	0	0	0.294118	0	0	0	0	0	0	0	0	0	0	0	0	0.294118	0	0	0	0	0	0	0	0	0	0	0	0	0	0	0	0	0	0	0	0	0	0	0	0	0	0	0	0
	0	0	0	0	0	0	0	0	0	0	0.294118	0	0	0	0	0	0	0	0	0	0	0	0	0	0	0	0	0	0	0	0	0	0	0	0	0	0	0	0	0	0	0	0	0	0	0	0	0	0
	0	0	0.294118	0	0	0.294118	0	0	0	0	0	0	0	0	0	0	0.294118	0	0	0	0	0	0	0.294118	0	0	0	0	0	0	0	0	0	0	0	0	0	0	0	0	0	0	0	0	0	0.294118	0	0	0
	0.294118	0	0.588235	0.294118	0.882353	1.17647	0.294118	1.17647	0.294118	0.294118	0.294118	0	0.882353	0	0	0.294118	0	0.294118	0	0.882353	0.294118	0	0.294118	0	0.294118	0.294118	0	0.588235	0.588235	0	0.588235	0	0.294118	0.588235	0.294118	0	0	0	0	0.294118	0.294118	0.294118	0	0	0	0	0	0	0
	0	0	0	0.294118	0	0.294118	0.294118	0	0	0	0	0.294118	0	0	0	0	0	0	0	0	0	0	0	0	0	0	0	0	0	0	0	0	0	0	0	0	0	0	0	0	0	0	0	0	0	0	0	0	0
	0	0	0.294118	0.588235	0	0.882353	0.294118	0.294118	0.588235	0	0	0	0.294118	0	0	0	0.294118	0.294118	0	0.294118	0	0.294118	0.588235	0	1.17647	0	0.588235	0.882353	0	0	0.294118	0.294118	0.882353	0	0.588235	1.17647	1.47059	0.294118	0.294118	0.588235	0.882353	0	0	0	0	0.294118	0.294118	0	0
	0	0	0.294118	0	0.294118	0	0.588235	0	0	0.588235	0.588235	0	0.294118	0.294118	0	0	0	0	0	0	0	0	0	0	0	0	0	0.882353	0	0.294118	0	0.294118	0.294118	0	0	0.294118	0.294118	0	0	0	0	0	0	0	0	0	0	0	0
	0	0	0	0.588235	0.294118	0.294118	0	0	0	0	0	0	0	0	0	0	0	0	0	0	0	0.294118	0	0.294118	0	0	0	0	0	0	0	0	0	0.294118	0	0	0.294118	0.588235	0.588235	0.588235	0	0	0	0	0	0	0	0	0
	0	0.294118	0	0.294118	0	0	0	0	0	0	0	0	0	0	0	0	0	0	0	0	0.588235	0	0	0	0.294118	0	0	0.294118	0	0	0	0	0.588235	0.588235	0.588235	0.882353	1.17647	0.588235	0.588235	0.588235	0	0	0	0	0	0	0	0	0
	0	0	0.294118	0.294118	0.882353	1.17647	0.294118	0	0	0.294118	0	0	0	0	0	0	0	0.294118	0	0	0	0	0	0	0	0	0	0	0	0	0	0	0.294118	0.294118	0.294118	0.882353	0.588235	0.294118	0.294118	0	0	0	0	0	0	0	0	0	0
	0	0	0	0	0.294118	0	0	0	0	0	0	0	0	0	0.294118	0	0	0.294118	0	0	0	0	0.294118	0	0	0	0	0	0	0.294118	0	0	0	0	0	0.294118	0	0	0	0	0	0	0	0	0	0	0	0	0
	0	0	0	0	0.294118	0.294118	0	0	0	0	0	0	0	0	0	0	0	0	0	0	0	0	0	0	0	0	0	0	0	0	0	0	0	0	0	0	0	0	0	0	0	0	0	0	0	0	0	0	0
	1.17647	0.294118	1.76471	0.882353	1.47059	1.47059	2.05882	1.76471	0	1.17647	0.588235	1.47059	0.588235	0.882353	1.17647	1.17647	1.47059	1.76471	0.294118	2.05882	0.882353	1.76471	1.47059	0.882353	1.76471	1.47059	0.882353	1.76471	1.76471	0.588235	1.17647	0.882353	1.17647	1.17647	0.588235	0.588235	0	0	0	0	0	0	0	0	0.294118	0	0	0	0
	0	0	0	0	0.294118	0	0	0	0	0	0	0	0.294118	0	0	0	0	0	0	0	0	0	0	0	0	0	0	0	0	0	0	0	0	0	0.294118	1.47059	0.294118	0.294118	0.294118	0	0	0	0	0	0	0	0	0	0
	0	0	0	0	0.294118	0	0	0	0	0	0	0	0	0	0	0	0	0	0	0	0	0	0	0	0	0	0	0	0	0	0	0	0	0	0.588235	0.588235	0.588235	0	0.294118	0	0	0	0	0	0	0	0	0	0
	0	0	0	0.294118	0.294118	0	0	0	0	0	0	0	0.294118	0	0.294118	0	0	0	0	0	0	0.294118	0	0	0	0	0	0	0	0	0	0	0	0	0	0	0	0	0	0	0	0	0	0	0	0	0	0	0
	0	0.294118	0	0	0	0	0	0.294118	0	0.294118	0	0	0	0	0	0	0	0	0	0	0	0	0.294118	0	0.294118	0	0.294118	0	0	0	0	0	0	0	0	0	0	0	0	0	0	0	0	0	0	0	0	0	0
	0	0	0.294118	0.294118	0	0	0.294118	0	0	0	0	0	0	0	0	0	0	0	0	0	0	0	0	0	0	0	0	0	0	0	0	0	0	0	0	0.294118	0.294118	0	0	0	0	0	0	0	0	0	0	0	0
	0	0	0	0.294118	0	0	0	0	0	0	0	0	0	0	0	0	0	0	0	0	0	0	0	0	0	0	0	0	0.294118	0	0	0	0	0	0	0	0	0	0	0	0	0	0	0	0	0	0	0	0
	0	0	0	0	0.294118	0	0.294118	0	0	0	0	0	0	0	0	0	0	0	0	0	0	0	0	0	0.294118	0	0	0	0	0	0	0	0	0	0	0	0	0	0	0	0	0	0	0	0	0	0	0	0
	0.294118	0	0	0	0	0	0	0	0	0	0	0	0	0	0	0	0	0	0	0	0	0	0	0	0	0	0	0	0	0	0	0	0	0	0	0	0	0	0	0	0	0	0	0	0	0	0	0	0
	0	0	0	0	0	0	0	0	0	0	0	0	0	0	0	0	0	0	0	0	0	0	0	0	0	0	0	0	0	0	0	0	0	0	0	0	0	0	0	0	0	0	0	0	0	0	0	0	0
	0.294118	0.294118	0	0	0	0.294118	0	0	0	0	0	0	0	0	0	0	0	0.294118	0	0	0	0	0	0	0.294118	0	0	0	0	0.588235	0	0	0	0	0	0	0	0	0	0	0	0	0	0	0	0	0	0	0
	0	0	0.588235	0.294118	0.294118	0.294118	0	0	0	0.294118	0	0	0	0	0	0	0	0	0	0	0	0	0	0	0.294118	0	0	0	0	0	0	0	0	0	0	0	0	0	0	0	0	0	0	0	0	0	0	0	0
	0.428571	0	0	0.428571	0	0	0.857143	0.428571	0	0	0.428571	0	0	0	0.857143	0.428571	0	0	0	0.428571	0	0	0	0.857143	0	0.428571	0	0	0	0.428571	0.428571	0.428571	0.428571	0	0	0.428571	0.428571	0.428571	1.28571	1.28571	0.428571	0.428571	0.428571	0	0	1.28571	0.857143	0	0
	0	0.428571	0	0	0	0	0	0	0	0	0	0	0	0	0	0	0.428571	0.857143	0	0.428571	0.428571	0	0.428571	0	0	0	0	0.857143	0	0	0	0	0	0.428571	0.428571	0.428571	0.857143	0.857143	0	0	0	0	0	0	0	0	0	0	0
	0	0	0.428571	0	0	0	0	0.428571	0.428571	0	0	0	0.428571	0.428571	0.857143	0	0	0	0.428571	2.14286	0.857143	0.428571	1.28571	0.428571	0.428571	0	0.428571	0.428571	0.857143	0.428571	0.428571	0	1.28571	1.71429	1.28571	3.85714	3	2.57143	2.14286	0.428571	0	0.428571	0.428571	0.428571	0	0	0.428571	0.428571	1.28571
	0.517241	0	0	0	0	0	0	0	0	0	0	0.517241	0	0	0	0.517241	1.03448	0	1.03448	0	0	0	1.03448	0	0.517241	0	0.517241	0	0	0	0	0.517241	0	1.03448	0	0.517241	2.58621	1.03448	2.06897	0.517241	0	0.517241	1.03448	1.03448	0.517241	0	1.03448	0.517241	0
	0	0	0.517241	0	0	0	0	0	0	0	0	0	0	0	0	0	0	0	0.517241	1.03448	0.517241	0	0.517241	0	0.517241	0	1.03448	0	0	1.03448	0	0	1.55172	0	0	0.517241	0	0	0	0	0	0.517241	2.58621	0.517241	3.62069	2.06897	2.58621	2.58621	2.58621
	0	0	0	0	0	0	0	0	0	0	0	0	0	0	0	0	0	0	0	0	0	0	0	0	0	0	0	0	0	0	0	0	0	0	0	0	0	0	0	0	0	0	0	0	0	0	0	0	0
	0	0	0	0	0	0	0	0	0	0	0	0	0	0	0	0	0	0	0	0	0	0	0	0	0	0	0	0	0	0	0	0	0	0	0	0	0	0	0	0	0	0.517241	0	0	0	0	0	0	0
	0	0	0	0	0	0	0	0.517241	0	0	0	0	0	0	0	0	0	0.517241	0	0	0	0	0	0	0	0	0	0	0	0	0	0	0	0	0	0	0	0	0	0	0	0	0.517241	0	0	0	0	0	0
	0	0	0	0	0	0	0	0.517241	0.517241	0	0	0	0	0	0	0	0	0	0	0	0	0	0	0	0	0	0	0	0	0	0	0	0	0	0	0.517241	0	0	0	0	0	0	0	0	0	0	0	0	0
	0	0.517241	0	0	0	1.03448	0	0	0	0	0	0	0	0	0	0	0	0	0	0	0	0	0	0	0	0.517241	0	0	0	0	0	0	0	1.55172	1.55172	2.06897	1.03448	0.517241	0	0	0	0	0	0	0	0	0	1.03448	0
	0	0	0	0	0	0	0.517241	0	0	0	0	0	0	0	0	0	0	0	0	0	0	0	0.517241	0	0	0	0	0	0	0	0	0	0	0.517241	0	0.517241	0	0.517241	0	0	0	0	0.517241	1.03448	1.03448	0	0	0	0
	0	0	0	0	0	1.03448	0	0.517241	0.517241	0.517241	0	0	0	0	0	0	0	0	0	0	0	0	0	0.517241	0	0	0	0	0	0	0	0	0.517241	0	0	0	0	0	0	0	0	0	0	0	0	0	0	0	0
	0	0.517241	0	0	0.517241	0	0	1.55172	0	0	0	0	0	0.517241	0	0	0	0.517241	0	0	0	0	0	0	0	0	0	0	0	0	0	0	0	0	0	0	0	0.517241	0	0	0	0	0	0	0	0	0	0	0
	0	0	0	0	0	0	0	1.03448	0	0	0	0	0	0	0	0	0	0	0	0	0	0.517241	0	0	0	0	0	0	0	0	0	0	0	0	1.55172	0	0	0	0	0	0	0	0	0	0	0	0	0	0
	0	0	0	0	0.517241	0	0	0.517241	0	0	0	0	0	0	0	0	0	0	0	0	0	0	0	0	0	0	0	0	0	0	0	0	0	0.517241	0	0	0.517241	0	0	0	0	0	0	0	0	0	0	0	0
	0	0	0	0	0	0	0.517241	0	0	0	0	0	0	0	0	0	0	0	0	0.517241	0	0.517241	0	0	0	0	0	0	0	0	0	0	0	0	0	0	0	0	0	0	0	0	0	0	0	0	0	0	0
	0	0	0	0	0	0	0	0	0	0	0	0	0	0	0	0	0	0.517241	0	0	0	0	0	0	0.517241	0	0	0	0	0	0	0	0	0	0.517241	0	0	0	0	0	0	0.517241	0	0	0	0	0	0	0
	0	0	0	0	1.03448	0.517241	0	0	0	0	0	0	0	0	0	0	0	0.517241	0	0.517241	0	0.517241	0	0	0	1.03448	0	0	0	0.517241	0	0	0	0	0	0	0	0	0	0	0	0	0	0	0	0	0	0	0
	0	0	0	0	0	0	0	0	0	0	0	0	0	0	0	0	0	0	0	0	0	0	0	0	0	0	0	0	0	0	0	0	0	0	0	0	0	0	0	0	0	0	0	0	0	0	0	0	0
	0	0	0	0	0	0.810811	0.810811	0	0	0	0	0	0	0	0	0	0	0	0	0	0	0	0	0	0	0	2.43243	0	0	0	0	0	0	0	0	0.810811	0.810811	0	0	0	0	0	0	0	0	0.810811	0	0	0
	0	0	0	0	0	0	0.810811	0	0.810811	0	0	0	0	0	0	0	0	0	0	0	0	0	0	0	0	0	0	0.810811	0	0	0	0	0	0	0	0	0	0.810811	0	0	0	0.810811	0	0	0.810811	0.810811	0	0	0.810811
	0	0	0	0	0	0	0.810811	0	0	0	0	0	0	0	0	0	0	0	0	0	0	0	0	0	0	0	0	0	0	0	0	0	0	0.810811	0	0.810811	0	0	0	0	0	0	0	0	0	0	0	0	0
	0	0	0	0	0	0.810811	0.810811	0	0	0	0	0.810811	0	0.810811	0	0	0	0	0	0	0	0	0	0	0	0	0	0	0	0	0	0	0	0	0	0	0	0	0	0	0	0	0	0	0	0	0	0	0
	0	0	0	0	0	0	0	0	0	0	0	0	0	0	0	0	0	0	0	0	0	0	0	0	0	0	0.810811	0	0	0	0	0	0	0	0	0	0	0	0	0	0	0.810811	0	0	0	0	0	0	0.810811
	0	0	0	0	0	0	0	0	0	0.810811	0	0	0	0	0	0	0	0	0	0	0	0	0	0	0	0	0.810811	0	0	0	0	0	0	0	0.810811	0	0	0	0	0	0	1.62162	0	0	0.810811	0	0	0	0
	3.48837	0.697674	1.39535	1.39535	0.697674	2.09302	0	0	1.39535	0.697674	0	0	0.697674	0	0	0	0	0	0	0	0	0	0	0.697674	0	0	0	0	0	0.697674	0.697674	0.697674	0	0	0	0	0	0	0	0	0	0	0	0	0	0	0	0	0
	0	0	0	0	0	0	0	0	0	0	0	0	0	0	0	0	0	0.697674	0	0	0	0	0	0.697674	0	0	0	0	0	0	0	0	0	0.697674	1.39535	1.39535	1.39535	0	0	0	0	0	0	0	0.697674	0.697674	0.697674	0	0
	0	0.697674	0	0	1.39535	0	0	0	0	0	0	0	0	0	0	0	0	0	0	0	0	0	0	0	0	0	0	0	0	0	0	0	0	0	0	0	0	0	0	0	0	0	0	0	0	0	0	0.697674	2.09302
	0	0	0	0	0	0	0	0	0	0	0	0	0	0	0	0	0	0	0	0	0	0	0	0	0	0	0	0	0.697674	0	0	0	0	0.697674	0	0	0	0	0	0	0	0	0	0	0	0.697674	0	0	0.697674
	0	0	0.697674	0.697674	0.697674	0	0.697674	0	0	0	0	0	0	0	0	0	0	0	0	0	0	0.697674	0	0	0	0	0	0	0	0.697674	0	0	0.697674	1.39535	0	1.39535	2.09302	0	0.697674	1.39535	0	0.697674	0.697674	0.697674	1.39535	0	1.39535	0.697674	1.39535
	0	0	0	0	0	0.697674	0	0	0	0	0	0	0	0	0	0	0	0	0	0	0	0	0	0	0	0	0	0	0	0	0	0	1.39535	0	0.697674	0	0	0.697674	0	0.697674	0.697674	0	0	0	0	0	0	0	0.697674
	0	0	0	0	0	0	0	0	0	0	0	0	0	0	0	0	0	0	0	0	0	0	0	0	0	0	0	0	0	0	0.697674	0	0	0.697674	0	0	0.697674	0	0	0	0	0	0	0	0	0	0	0	0
	0	0	0	0	0	0	0	0	0	0	0	0	0	0	0	0	0	0	0	0	0	0	0	0	0	0	0	0	0	0	0	0	0	0	0	0	0	0	0	0	0	0	0	0	0	0	0.697674	0	0
	0	0	0	0	0	0.697674	0	0	0	0	0	0	0	0	0	0	0	0	0	0	0	0	0	0	0	0	0	0	0	0	0	0	0	0.697674	0	0.697674	0	0.697674	0.697674	0.697674	0	0	0.697674	0.697674	0	0	0	0	0
	0	0	0	0	0	0	0	0	0	0	0	0	0	0	0	0	0	0	0	0	0	0	0	0	0	0	0	0	0	0	0	0	0	0	0	0	0.697674	0	0	0	0	0.697674	0	0	0	0	0	0	0
	0	0	0	0	0.697674	0.697674	0	0	0	0	0	0	0	0	0	0	0	0	0	0	0	0	0	0	0	0	0	0	0	0	0	0	0	0	0	0	0	1.39535	0.697674	1.39535	0	0	0	0	0	0	0	0	0
	0	0.517241	0	0	0	0	0	0.517241	0.517241	0	0	0.517241	0	0.517241	0	0	0	0	0	0	0	0.517241	0	0	0	0	0	0.517241	0	0.517241	0	1.03448	1.03448	0.517241	0	3.62069	4.13793	1.55172	0	0	0	0	1.03448	0	0.517241	0	0	0	0.517241
	0	0	0.517241	0	0	0	0	0	0	0	0	0	0	0	0	0	0	0	0	0	0	0	0.517241	0	0	0	0	0	0	0	0	0	0	0	0	0	0	0	0	0	0	0	0	0	0	0	0	0	0
	0	0	0	0	0	0	0.517241	0	0	0	0	0	0	0	0	0	0	0	0	0	0.517241	0	0	0	0	0	0.517241	0	0	0	0	0	0	0	0	0	0	0	0	0	0	0	0	0	0	0	0.517241	0	0.517241
	0	0.517241	0.517241	1.03448	0.517241	1.03448	0.517241	0	0	0.517241	0.517241	0	0	0.517241	0	0.517241	0	0	0	0	0	0	0	1.03448	0	0	0	0	0	0	0	0	1.03448	0	0	0	0	0	0	0	0	0	0	0	0	0	0	0	0
	0	0	0.517241	0.517241	0	1.03448	0.517241	0	0	0	0.517241	0	0	0.517241	0	0.517241	0	0	0	0	0	0	0	1.03448	0	0	0	0	0	0	0	0	1.03448	0	0	0	0	0	0	0	0	0	0	0	0	0	0	0	0
	0	0.517241	0	0	0	0	0	1.03448	0	0.517241	0	0	0.517241	0	0	0	0.517241	0	0.517241	0	0	0	0	0	0	0	0.517241	0	0.517241	0	0	0.517241	0	0	0	0	0	0	0	0	0	0	0	0	0	0	0	0	1.03448
	0	0	0.517241	0.517241	0	0	0	0	0	0.517241	0	0.517241	0.517241	0	0	0.517241	0	0	0	0	0	0	0	0	0	0	0	0	0	0	0	0.517241	0	0.517241	0	1.03448	0	0	0	0	0	0	0	0	0	0	0	0	0
	0	0	0	0	0.517241	0	0	0	0.517241	0	0	0	0.517241	0	0	0	0	0	0	0	0	0	0	0	0	0	0	0	0	0	0	0	0	1.55172	1.03448	0	0	0	0	0	0	0	0	0	0.517241	3.10345	0	1.03448	2.06897
	0	0	0	0	0	0	0	0	0	0	0.517241	0.517241	0	0	0.517241	0	0	0	0	0	0	0	0	0	0	0	0	0	0	0	0	0	0.517241	0.517241	1.03448	1.03448	0	0	0	0	0	0	0	0	0	0	0	0	0
	0	0	0	0	0	1.03448	0	0	0	0.517241	0	0	0	0	0	0	0	0	0	0	0	0	0	0	0	0	0.517241	0	0	0	0	0	0	0	0	1.03448	1.03448	1.03448	0.517241	1.03448	0	0	0	0	0	0.517241	0	1.03448	1.55172
	0	0	0	0	0	0	0	0	0	0	0	0	0	0	0	0	0	0	0	0	0	0	0	0	0	0	0	0	0	0	0	0	0	1.03448	0.517241	0	0	0	0	0	0	0	0	0	0	0	0	0	0
	0	0	0	0	0	0	0	0	0	0	0	0	0	0	0	0.517241	0	0	0	0	0	0	0.517241	0	0	0	0	0	0	0	0	0	0	0	0	0	0	0	0	0	0	0	0	0	0	0	0	0	0
	0	0	0	0	0	0	0	0	0	0	0	0	0	0	0	0	0	0	0	0	0	0	0	0	0	0	0	0	0	0	0	0	0	0	0	0	0	0	0	0	0	0	0	0	0	0	0	0	0
	0	0	0	0	0	0	0	0	0	0	0	0	0	0	0	0	0.517241	0	0	0	0	0	0	0	0	0	0	0	0	0.517241	0	0	0	0	0	1.03448	2.58621	3.10345	1.55172	1.55172	1.03448	2.06897	1.03448	2.06897	0	1.55172	2.06897	0.517241	2.58621
	0	0	0	0	0	0	0	0	0	0	0	0	0	0	0	0	0	0	0	0	0	0	0	0	0	0	0	0	0	0	0	0	0	0	0	0	0	0	0	0	0	0	0	0	0	0	0	0	0
	0.517241	0.517241	1.55172	0	1.03448	0.517241	0.517241	1.03448	1.03448	1.03448	0	0	0.517241	0	0	0	0.517241	0.517241	0	0	0.517241	0	0	0.517241	0.517241	1.03448	0	0	0	0	0	0	0	0	0	0	0	0	0	0	0	0	0	0	0	0	0	0	0
	0	0	0	0	0	0	0	0	0	0	0	0	0	0	0	0	0	0	0	0	0	0	0	0	0	0	0	0	0	0	0	0	0	0	0	0	2.88462	1.15385	0	0	0	0	0	0	0	0	0	0	0
	0	0	0	0	0.576923	0	0	0	0	0	0	0	0	0	0.576923	0	0	0	0	0	0	0	0	0	0	0	0	0	0	0	0	0	0.576923	1.73077	4.03846	3.46154	2.88462	1.15385	0.576923	0	0	0	0	0	0	0	0	0	0
	0	0	0	0	0	0	0	0	0	0	0	0	0	0	0	0	0	0	0	0	0	0	0	0	0	0	0	0	0	0	0	0	0	0.576923	1.15385	0.576923	0.576923	0.576923	0	0	0	0	0	0	0	0	0	0	0.576923
	0	0	0	0	0	0	0	0	0	0	0	0	0	0	0	0	0	0	0	0	0	0	0	0	0	0	0	0	0	0	0	0	0	0	0	0.882353	0.882353	0	0	0	0	0	0	0	0	0	0	0	0
	0	0	0	0	0	0	0	0	0	0	0	0	0	0	0	0	0	0	0	0	0	0	0	0	0	0	0	0	0	0	0	0	0	0	0	1.76471	1.76471	2.64706	0	0	0	0	0	0	0	0	0	0	0
	0	0	0	0	0	0	0	0	0	0	0	0	0	0	0	0	0	0	0	0	0	0	0	0	0	0	0	0	0	0	0	0	0	0	0	0.882353	0.882353	2.64706	0	0	0	0	0	0	0	0.882353	0	0	0
	0	0	0	0	0	0.810811	0.810811	0	0	0	0	0	0	0	0	0	0	0	0	0	0	0	0	0	0	0	0	0	0.810811	0	0.810811	0.810811	0	0	0.810811	0	1.62162	1.62162	0.810811	0	0	0	0	0	0	0	0	0	0
	0	0	0	0	0	0	0	0	0	0	0	0	0	0	0	0	0	0	0	0	0	0	0	0	0	0	0	0	0	0	0	0	0	0	0	0	0	0	0	0	0	0	0	0.810811	0	0	0	0	0
	0	0	0	0	0.810811	0	0	0.810811	0	0	0	0	0	0	0	0	0	0	0	0	0	0	0	0	0	0	0	0	0	0	0	0	0	0	0	0	0	0	0	0	0	0	0	0	0	0	0	0	0
	0	0	0	0	0	0	0	0	0	0	0.810811	0	0.810811	0	0	0	0.810811	0	0	0	0.810811	1.62162	0.810811	0	0	0	0	0	0	0	0	0	0	0	0	0	0	0	0	0	0	0	0	0	0	0	0	0	0
	0	0	0.5	0.5	0.5	2.5	0.5	0	0	0	0	0.5	0	0.5	1	0	0	0.5	0	0.5	1.5	0	0.5	0	1	1	0	0.5	0.5	0	0	0	0.5	0	0.5	0	0	0	0.5	0	0	0	0	0	0	0	0	0	0
	0	0.5	1	1	0	0.5	1	0.5	0.5	0.5	0.5	0.5	0	0	0.5	0	0	0	0	0	0.5	1	0	0	1	0.5	0	0	0.5	0.5	0	0	0	0.5	0.5	0	0	0	0	0	0	0	0	0	0	0	0	0	0
	0	0	0	0	0	0.5	0	0	0	0	0	0	0	0	0	0	0	0	0.5	0	0	0	0	0	0	0	0	0	0	0	0	0	0	0	0	0	0	0	0	0	0	0	0	0	0	0	0	0	0
	0	0	0	0	0	0	0	0	0	0	0	0	0	0	0	0	0	0	0	0	1	0	0	0	0	0	0	0	0	0	0	0.5	0	0	0	0	0	0	0	0	0	0	0	0	0	0	0	0	0
	0	0.5	0.5	0.5	0	0	1	0	0.5	0	0	0	0	0	0	0	0	0	0	0	0	0	0	0	0	0	0	0.5	0	0	0	0	0	0	0	0	1	0	0	0	0	0	0	0	0	0	0	0	0
	0	0	0	0	0	0	0	0	0	0	0	0	0	0	0	0	1	0	0	0	0	0	0	0	0	0	0	0	0	0	0	0	0	0	0.5	0	0	0	0	0	0	0	0	0	0	0	0	0	0
	0	0	0	0	0	0	0	0	0	0	0	0	0	0	0	0	0	0	0	0	0	0	0	0	0	0	0.5	0	0	0	0.5	0	0.5	0	0	0	0	0	0	0	0	0	0	0	0	0.5	0	0	0
	0	0	0	0	0	0	0	0	0	0	0	0	0	0	0	0	0	0	0	0	0	0	0	0	0	0	0	0	0	0	0	0	0.5	0	0	0	0	0	0	0	0	0	0	0	0	0	0	0	0
	0	0	0	0	0	0	0	0	0	0	0	0	0	0	0	0	0	0	0	0	0	0	0	0	0	0	0	0	0	0	0	0	0	0	0	0	0	0	0	0	0	0	0	0	0	0	0	0	0
	0	0	0	0	0	0.5	0	0	0	0	0.5	0	0	0.5	0	0	0	0	0.5	0	0	0	0	0	0	0	0	0	0	0	0	0	0	0	0	0	0	0	0	0	0	0	0	0	0	0	0	0	0
	0	0	0	0	0	0	0	0	0	0.5	0	0	0	0	0	0	0	0	0	0	0	0	0	0	0	0	0	0	0	0	0	0	0	0	1	0.5	1.5	1	0	0	0	0	0	0	0	0	0	0	0
	0	0	0	0	0	0	0	0	0	0	0	0	0	0	0	0	0	0	0.75	0	0	0	0	0	0	0	0	0	0	0	0	0	0	0	0	0.75	0.75	0	0.75	0	0	0	0	0	0	0	0	0	0
	2.09302	0	1.39535	0.697674	0.697674	0.697674	0	0	0	0	0.697674	0	0.697674	2.09302	0.697674	1.39535	0.697674	0	0.697674	0	0	0	0	0	0	0.697674	0	0	0	0	0.697674	0	0	0	0.697674	1.39535	1.39535	2.09302	1.39535	0	0.697674	0	1.39535	1.39535	2.09302	1.39535	1.39535	0	0.697674
	0	0	0	0	0	0	0	0	0	0	0	0	0	0	0	0	0	0.697674	0	0	0	0	0	1.39535	0	0.697674	0	0	0.697674	0	0	1.39535	0.697674	0.697674	0.697674	0	0.697674	2.09302	1.39535	1.39535	1.39535	2.09302	3.48837	0.697674	0	2.09302	2.09302	2.09302	2.09302
	0	0.576923	0	0.576923	1.15385	0.576923	0.576923	0.576923	0	0	0.576923	1.15385	0.576923	1.15385	1.15385	0	0	0	0	0.576923	0	0.576923	0	1.15385	0.576923	0.576923	0	1.15385	1.73077	0	0	0	1.73077	1.15385	0	0.576923	0.576923	1.15385	1.15385	0.576923	0	1.15385	0	0	1.73077	0.576923	0.576923	0.576923	1.73077
	0.428571	0.428571	1.28571	0.428571	0.857143	0.857143	0	0	1.28571	0.428571	0	1.71429	0	0.428571	0	0.857143	0.857143	0.428571	0.857143	0	0.857143	0.857143	0.857143	0.857143	0.428571	0.857143	0	0.857143	0.428571	0.857143	0	0.857143	1.28571	0.428571	1.71429	3	3.85714	3.42857	0.857143	1.71429	0.428571	0.428571	0.428571	0	0.428571	0	0.428571	0.428571	0.428571
	0.810811	0.810811	0.810811	1.62162	0	0	0	0.810811	3.24324	0	0	0.810811	0	0	0.810811	0.810811	0.810811	1.62162	1.62162	0	0	0	0	0.810811	0	0	0	1.62162	0	0	3.24324	1.62162	1.62162	1.62162	0.810811	3.24324	3.24324	2.43243	2.43243	0.810811	1.62162	0	0.810811	1.62162	0	0	0	1.62162	0.810811
	0	1.25	0	1.25	0	0	0	0	1.25	0	0	0	0	1.25	1.25	0	0	0	1.25	0	3.75	2.5	2.5	1.25	1.25	0	1.25	1.25	2.5	0	1.25	0	1.25	2.5	1.25	5	2.5	2.5	3.75	3.75	2.5	2.5	0	0	1.25	0	0	1.25	0
	0.517241	0	1.03448	0.517241	1.03448	0.517241	1.03448	0.517241	1.03448	1.03448	0	0.517241	0.517241	0	1.55172	0.517241	1.03448	0	1.03448	0	0.517241	0.517241	0	1.55172	0	0	0.517241	0.517241	0	0	0.517241	1.03448	0.517241	0.517241	0.517241	1.03448	1.55172	3.10345	3.10345	1.55172	1.03448	1.03448	1.03448	0	1.03448	0	0	0.517241	1.55172
	0.576923	0.576923	0.576923	0.576923	0	1.15385	0	1.15385	0	1.73077	0.576923	0.576923	0	0.576923	0	0.576923	0.576923	0	0.576923	0.576923	1.15385	0	0	1.15385	1.15385	0	0	1.15385	0.576923	0	0.576923	0.576923	0.576923	1.73077	10.9615	2.88462	2.30769	1.15385	0.576923	1.15385	0.576923	2.30769	1.15385	0	1.15385	2.88462	1.15385	1.73077	1.73077
	0	0	0.576923	0	0.576923	0	0	1.73077	0	0	0	0.576923	0	0	0	1.15385	0	0.576923	0	0.576923	0.576923	0.576923	0	0	1.73077	0.576923	0	0.576923	0	1.73077	0	0	0.576923	0	1.15385	2.30769	2.30769	2.30769	1.73077	2.88462	0	1.15385	0	1.15385	0.576923	0.576923	1.15385	1.15385	0.576923
	0.75	0	2.25	0	1.5	0	0.75	0.75	0.75	0.75	0.75	1.5	2.25	0	1.5	0	0.75	0	0	2.25	0	0	1.5	0.75	0	1.5	2.25	2.25	0	1.5	0	0	2.25	1.5	1.5	1.5	1.5	0.75	3.75	0.75	0.75	3	0.75	0.75	0.75	1.5	0.75	0.75	0.75
	0	0	0	0	0	0	0	0	0	0	0	0.517241	0	0	0	0.517241	0	0	0	0	0	0.517241	0	0.517241	1.03448	0	0	0	0	0	1.03448	0	0	0	0	3.10345	4.65517	4.13793	5.68966	7.75862	4.65517	4.13793	5.68966	2.06897	2.06897	4.13793	3.10345	2.06897	3.10345
	1.21212	1.21212	1.21212	2.42424	2.42424	0.606061	1.21212	1.21212	0.606061	1.51515	0.606061	1.51515	1.51515	1.51515	1.21212	1.81818	0.909091	0.30303	1.21212	1.51515	0.909091	0.606061	1.21212	0.30303	0.909091	1.51515	1.21212	0.606061	0	1.51515	0.606061	0.30303	0.30303	0.30303	0	0	0	0	0	0	0	0	0	0	0	0.30303	0	0	0
	0.882353	0.882353	0	0.882353	0.882353	0	1.76471	0.882353	0	0.882353	0.882353	0	0	0.882353	1.76471	0	0	1.76471	1.76471	0	0	0.882353	0.882353	1.76471	2.64706	0.882353	0.882353	0	0	0.882353	1.76471	0.882353	0.882353	0	3.52941	2.64706	0.882353	0	0.882353	1.76471	2.64706	0.882353	0.882353	1.76471	0.882353	1.76471	0.882353	0.882353	0.882353
	0	0	0	0	0	0.428571	0	0	0.428571	0	0	0.428571	0	0	0.428571	0	0	0.428571	1.28571	0	0.428571	0.428571	0.428571	0	0	0	0	0.428571	0	0.428571	0.428571	0.428571	0	2.14286	5.57143	6.42857	8.14286	7.71429	6.42857	2.14286	0.428571	0	0	0	0	0	0	0	0.428571
	0.30303	0.30303	0.606061	1.21212	0.30303	0.30303	0	0	0.30303	0	0.30303	0	0	0	0	0	0	0	0	0	0	0.30303	0	0	0	0	0.30303	0.30303	0	0.30303	0	0	0.30303	1.21212	1.81818	0	0.606061	0.30303	0	0	0	0.30303	0	0.30303	0	0	0	0	0
	1.47059	0.588235	1.47059	2.05882	1.47059	1.76471	2.35294	1.76471	1.17647	1.17647	2.05882	1.76471	1.76471	1.47059	0.882353	2.05882	2.05882	2.05882	1.47059	1.76471	2.05882	1.17647	1.47059	1.76471	1.17647	0.882353	1.47059	2.05882	1.76471	1.17647	2.35294	1.17647	1.47059	2.35294	1.76471	2.64706	1.76471	1.76471	2.05882	0.588235	1.17647	0.588235	0.588235	0.294118	0.588235	0.294118	0.294118	0.588235	0.294118
	1.55172	1.55172	0.517241	2.06897	1.55172	1.55172	1.55172	2.06897	1.55172	1.55172	1.03448	2.06897	0.517241	0.517241	1.55172	1.55172	0.517241	2.58621	1.03448	1.03448	2.06897	1.55172	1.55172	1.03448	0.517241	0.517241	2.06897	2.58621	1.55172	1.03448	2.06897	1.03448	1.55172	1.55172	2.06897	2.58621	3.62069	1.55172	0	0.517241	0	1.03448	0.517241	0.517241	0	1.03448	0	0.517241	1.03448
	2.06897	0.517241	1.55172	1.55172	2.58621	3.10345	1.55172	1.55172	2.06897	0.517241	2.58621	2.06897	3.62069	1.55172	1.03448	2.06897	0.517241	3.62069	2.58621	1.03448	2.58621	0.517241	2.06897	1.55172	1.03448	2.06897	2.06897	1.03448	1.03448	2.58621	1.03448	1.55172	1.03448	3.10345	6.2069	7.75862	6.72414	8.7931	8.7931	6.72414	6.2069	3.10345	3.10345	2.58621	2.58621	1.03448	0	0.517241	1.55172
	1.62162	0.810811	1.62162	0.810811	0	1.62162	1.62162	1.62162	2.43243	0.810811	0.810811	1.62162	0.810811	0	0.810811	1.62162	3.24324	0.810811	0.810811	0.810811	0.810811	1.62162	0.810811	1.62162	1.62162	0.810811	0.810811	2.43243	0.810811	0	0.810811	0.810811	0.810811	1.62162	3.24324	4.05405	4.86486	4.05405	3.24324	4.86486	2.43243	2.43243	1.62162	3.24324	0.810811	1.62162	2.43243	0.810811	1.62162
	1.76471	0.882353	0.882353	2.64706	1.76471	1.76471	0	0.882353	1.76471	1.76471	4.41176	1.76471	0	0.882353	1.76471	3.52941	0.882353	2.64706	3.52941	2.64706	0.882353	0.882353	1.76471	0	0.882353	1.76471	0.882353	0.882353	1.76471	1.76471	0.882353	0.882353	1.76471	2.64706	0	1.76471	3.52941	1.76471	2.64706	0.882353	0.882353	0	0	2.64706	0.882353	0	0	0	0.882353
	0	1	0.5	2	0	0.5	1	0	2	3.5	1	0	1	0.5	1	1	0.5	2.5	2	0	1.5	0.5	0.5	1	2.5	1	0.5	1	1	0.5	3	0.5	1	0.5	1.5	2	3.5	3.5	1.5	2.5	2.5	2	0.5	2	1.5	3	0.5	0.5	0.5
	0.697674	0.697674	0.697674	0	0	0	0	0	0	0	0	0	0	0	0	0.697674	0.697674	0	2.7907	0.697674	0.697674	0.697674	1.39535	0.697674	1.39535	0.697674	1.39535	2.7907	0	0.697674	0.697674	1.39535	0	0.697674	0	1.39535	2.09302	4.88372	9.06977	7.67442	6.97674	12.5581	9.76744	8.37209	10.4651	7.67442	5.5814	6.27907	6.97674
	3.46154	1.73077	4.03846	1.73077	2.30769	0.576923	2.30769	4.03846	1.73077	3.46154	3.46154	5.76923	1.15385	4.61538	1.73077	3.46154	3.46154	1.15385	2.88462	2.88462	4.61538	1.73077	1.73077	4.61538	2.30769	3.46154	2.88462	2.30769	2.30769	2.88462	3.46154	4.61538	1.73077	2.30769	1.15385	2.30769	4.03846	2.88462	2.30769	1.15385	0.576923	0.576923	1.73077	2.88462	0.576923	0.576923	1.15385	2.30769	2.30769
	0.606061	1.21212	1.81818	0.909091	1.51515	0	0.909091	0.909091	1.51515	0.606061	0.909091	0.909091	0.30303	1.21212	1.21212	1.21212	1.51515	1.21212	1.21212	1.51515	0.909091	1.21212	0.909091	0.909091	1.51515	0.606061	1.51515	1.51515	0.606061	1.51515	1.51515	1.51515	0.909091	0.909091	0.606061	1.81818	4.24242	4.24242	3.0303	1.81818	1.51515	1.21212	0.909091	1.51515	2.42424	3.0303	4.54545	4.24242	3.0303
	0.588235	0.294118	0	0.294118	0.882353	0.294118	0.294118	0.588235	0.294118	0.588235	0	0.294118	0.588235	0.588235	0	0	0	0.588235	1.17647	0.294118	0	0.588235	0.588235	0.588235	0.882353	0.588235	0	0.294118	0.588235	0.588235	1.17647	0.882353	0	0.588235	1.47059	0.294118	2.35294	3.52941	2.35294	4.11765	2.05882	2.64706	4.11765	5.58824	3.23529	2.05882	2.35294	2.64706	2.35294
	0	0	0.428571	0.428571	0.428571	0.428571	0	0.428571	0	0.857143	0.857143	0	0	0	0	0	0	0.428571	0	0	0	0.428571	0	0.428571	0	1.28571	0.428571	0.857143	0.428571	0.428571	0.428571	0.428571	0.857143	0.428571	0.428571	1.28571	0.428571	3	0.857143	0.428571	2.57143	1.71429	1.71429	1.71429	1.71429	3	0.857143	0.857143	2.14286
	2.06897	1.55172	1.03448	2.58621	1.55172	4.13793	3.10345	2.06897	2.58621	2.58621	2.58621	1.03448	1.03448	0.517241	2.06897	1.03448	2.06897	2.06897	3.10345	1.03448	1.55172	1.03448	2.58621	3.62069	2.06897	2.58621	2.06897	1.55172	3.62069	1.55172	2.06897	1.55172	0	1.55172	1.03448	4.65517	3.62069	3.62069	1.55172	2.06897	2.58621	2.58621	0.517241	2.58621	0.517241	1.03448	1.55172	0.517241	0.517241
	0.517241	0.517241	0.517241	0	0	0	0	0	0	0	0	0	0	0	0	0	0	0	0	0	0	0	0	0	0	0	0	0	0	0	0	0	0	0	0	0	0	1.03448	2.58621	1.03448	7.24138	6.72414	8.7931	7.24138	5.17241	8.27586	3.62069	4.65517	6.2069
	1.62162	0.810811	1.62162	2.43243	0	3.24324	0.810811	1.62162	0.810811	0	0.810811	4.05405	1.62162	1.62162	0.810811	1.62162	0.810811	2.43243	0	1.62162	2.43243	0	0	0.810811	0	1.62162	1.62162	1.62162	1.62162	6.48649	0.810811	0.810811	1.62162	2.43243	0.810811	2.43243	2.43243	4.05405	2.43243	2.43243	0.810811	1.62162	0	0.810811	0.810811	0.810811	0	0.810811	0.810811
	0.810811	0	0	0.810811	0	0	0	0	0	0	0	0	0	0.810811	0	0	0	0	0	0.810811	0.810811	0	0	0	0	1.62162	0.810811	1.62162	1.62162	1.62162	0	0	0.810811	1.62162	4.86486	0	4.05405	3.24324	1.62162	0	0	1.62162	0.810811	0	0.810811	0	0	0.810811	0
	0	0	0	0	0	0	0	0	0	0	0	0	0	0	0	0	0	0	0	0.810811	0	0	0.810811	0	0	0	0	0	0	0.810811	0	0	0	0	0	0.810811	0	0.810811	0	0.810811	2.43243	4.05405	4.05405	4.05405	2.43243	1.62162	0.810811	0.810811	0.810811
	1.62162	2.43243	2.43243	0.810811	0.810811	2.43243	1.62162	0.810811	1.62162	0	2.43243	1.62162	1.62162	1.62162	1.62162	0.810811	0.810811	0.810811	1.62162	0	0	2.43243	0.810811	0.810811	0	1.62162	0.810811	0.810811	3.24324	0	0	0.810811	1.62162	1.62162	0	0	2.43243	0.810811	2.43243	1.62162	1.62162	0.810811	0	0	0	0.810811	0.810811	0	1.62162
	0	0	0	0	0	0	0	0	0	0	0	0	0	0	0	0	0	0	0	0	0	0	0	0	0.5	0.5	0	0	0	0	0	0.5	0	0.5	0	0.5	0	0.5	1	3.5	2	2.5	1	4	0.5	3	2	2	3.5
	0.75	3.75	0.75	1.5	0	1.5	1.5	0.75	3	0.75	3.75	1.5	1.5	0	2.25	0	3	1.5	1.5	0.75	1.5	2.25	0.75	0.75	0.75	0.75	3	0.75	4.5	0.75	2.25	0.75	2.25	0.75	3	1.5	3	3	4.5	1.5	1.5	3	3	1.5	1.5	3	1.5	1.5	2.25
	7.75862	8.27586	6.2069	8.27586	6.2069	6.72414	5.17241	9.31034	6.72414	8.27586	5.68966	9.82759	7.24138	6.2069	7.75862	6.2069	6.72414	4.13793	8.27586	6.72414	6.72414	7.24138	9.31034	4.65517	7.24138	6.72414	7.24138	5.68966	4.65517	6.2069	8.7931	9.31034	7.75862	4.65517	4.65517	3.10345	6.2069	5.68966	9.31034	7.24138	11.3793	10.3448	7.24138	9.82759	8.27586	11.8966	8.27586	8.27586	8.7931
	5	10	5	7.5	6.25	11.25	7.5	3.75	7.5	8.75	7.5	3.75	6.25	10	10	7.5	7.5	6.25	7.5	11.25	6.25	7.5	7.5	5	10	3.75	11.25	8.75	7.5	7.5	8.75	8.75	8.75	3.75	8.75	11.25	5	2.5	7.5	7.5	3.75	10	6.25	6.25	10	6.25	2.5	5	2.5
	9.23077	5.19231	8.65385	8.65385	8.65385	6.92308	4.03846	8.65385	6.92308	5.76923	6.92308	5.19231	5.19231	6.92308	5.19231	6.34615	5.19231	6.92308	7.5	3.46154	4.03846	7.5	5.19231	6.34615	2.88462	5.19231	5.76923	5.76923	8.65385	5.19231	6.92308	4.61538	3.46154	9.23077	14.4231	11.5385	3.46154	4.03846	4.61538	2.30769	1.15385	6.92308	6.92308	6.92308	5.19231	5.19231	4.61538	8.07692	7.5
	5.29412	8.82353	5.29412	8.82353	3.52941	9.70588	5.29412	7.94118	7.05882	8.82353	7.94118	9.70588	9.70588	7.94118	12.3529	8.82353	9.70588	7.94118	8.82353	12.3529	9.70588	12.3529	9.70588	10.5882	8.82353	6.17647	10.5882	10.5882	7.94118	9.70588	9.70588	7.94118	10.5882	8.82353	4.41176	8.82353	2.64706	2.64706	1.76471	1.76471	4.41176	2.64706	3.52941	5.29412	9.70588	3.52941	7.05882	7.94118	5.29412
	6.75	6	7.5	8.25	5.25	6.75	8.25	5.25	6.75	6	7.5	6	8.25	7.5	6	6.75	6.75	9	6.75	6.75	7.5	7.5	7.5	5.25	8.25	7.5	3	11.25	6.75	6.75	8.25	6.75	9.75	4.5	7.5	9	11.25	10.5	9.75	10.5	10.5	8.25	9	10.5	6.75	10.5	6.75	9.75	7.5
	8.25	6	10.5	5.25	9	9	6	8.25	9	8.25	8.25	4.5	6.75	8.25	5.25	6.75	8.25	8.25	6.75	6	7.5	5.25	9	7.5	4.5	7.5	6.75	6.75	5.25	6.75	6.75	6.75	6.75	7.5	6.75	10.5	8.25	9.75	10.5	6.75	6	9	4.5	7.5	3.75	5.25	4.5	6.75	3.75
	8.23529	7.94118	8.52941	8.82353	9.70588	10.2941	9.70588	8.23529	10	11.1765	10	9.70588	10.2941	9.70588	8.52941	11.4706	10	10.8824	9.41176	10	12.0588	10.5882	10	9.41176	11.7647	8.82353	11.7647	11.1765	10.8824	11.7647	11.4706	10.2941	9.11765	10.8824	5	5	3.23529	0.588235	1.17647	0.588235	0.588235	0.882353	0.882353	0.588235	0.294118	0.588235	0	1.17647	0.882353
	4.03846	5.76923	5.76923	5.76923	5.76923	3.46154	4.61538	9.23077	5.19231	4.61538	6.92308	4.03846	3.46154	6.34615	2.88462	5.76923	6.92308	6.34615	3.46154	2.88462	4.03846	3.46154	4.61538	6.92308	2.88462	5.19231	3.46154	4.03846	5.76923	3.46154	7.5	2.88462	4.03846	6.34615	13.8462	18.4615	13.2692	5.19231	6.92308	2.30769	6.34615	3.46154	5.19231	3.46154	4.61538	2.88462	4.61538	6.34615	7.5
	6.06061	7.87879	6.66667	7.27273	8.78788	8.18182	8.48485	7.87879	8.78788	6.9697	8.18182	8.78788	7.27273	7.87879	7.57576	8.48485	7.87879	7.57576	7.27273	5.75758	8.48485	8.78788	7.27273	8.78788	7.57576	6.9697	7.87879	8.18182	9.09091	7.57576	8.48485	7.27273	7.57576	2.72727	1.51515	0.30303	0.606061	0	1.21212	0.606061	0.909091	0	0.606061	0.30303	0	1.21212	2.42424	0.606061	1.81818
	4.54545	3.63636	4.24242	5.45455	6.36364	4.54545	5.15152	3.33333	4.24242	4.54545	4.24242	4.84848	3.63636	2.72727	3.63636	3.93939	3.63636	3.63636	3.33333	3.0303	3.33333	3.33333	3.33333	3.93939	3.63636	3.33333	2.42424	3.63636	3.33333	3.63636	2.12121	2.42424	2.12121	1.21212	0	0	0	0	0	0.30303	0	0	0	0	0	0	0	0	0
	5.68966	4.13793	2.06897	6.2069	4.65517	6.72414	3.62069	4.65517	4.13793	4.65517	4.13793	2.58621	5.17241	4.65517	5.17241	2.06897	4.65517	4.65517	4.13793	3.10345	3.10345	4.13793	4.13793	3.10345	3.10345	1.55172	3.10345	3.10345	1.03448	3.10345	3.62069	1.03448	6.2069	2.06897	0.517241	0	0	0	0	0	0	0	0	0	0	0	0	0.517241	0
	5.68966	5.68966	3.62069	6.2069	5.17241	5.68966	4.65517	2.06897	5.17241	5.17241	6.2069	4.65517	6.2069	7.75862	5.68966	5.17241	4.13793	5.17241	6.72414	4.65517	4.13793	4.13793	7.24138	4.65517	3.62069	4.65517	2.58621	5.17241	3.10345	4.65517	4.13793	4.13793	6.2069	2.06897	1.03448	0	0	0	0	0	0	0	0	0	0	0	0	0	0
	4.18605	4.88372	6.27907	6.97674	4.18605	2.7907	2.09302	4.18605	0	2.09302	2.7907	2.7907	2.09302	2.09302	4.18605	0.697674	2.09302	2.09302	0	1.39535	5.5814	1.39535	4.18605	3.48837	2.7907	4.18605	1.39535	2.7907	4.88372	1.39535	0.697674	2.7907	2.7907	5.5814	2.09302	13.2558	11.1628	9.76744	6.97674	6.97674	6.27907	4.18605	1.39535	2.7907	1.39535	2.09302	1.39535	4.18605	1.39535
	1.21212	0.606061	4.84848	6.36364	3.93939	1.51515	1.81818	1.81818	0.606061	0.606061	0	0.30303	0.30303	1.21212	0.30303	0.30303	0.30303	0.30303	0.909091	0	1.21212	0.606061	1.21212	0.30303	0.606061	0.606061	0	0	0.30303	0.30303	0.606061	0	5.75758	16.3636	20	10.303	13.6364	15.4545	5.75758	3.93939	2.12121	2.12121	0.606061	0.30303	0	0	0	0	0
	0.606061	0.606061	1.51515	3.0303	1.81818	1.51515	0.909091	1.51515	1.21212	0.30303	0.606061	0.30303	0.30303	0.606061	0	0	0	0.606061	1.51515	0.606061	1.21212	1.81818	0.30303	0.30303	0.909091	0.606061	0.909091	0.30303	0.30303	1.21212	0.909091	0.30303	1.51515	2.42424	1.81818	0.909091	0.606061	1.21212	1.51515	2.42424	0.30303	1.51515	0.909091	0.30303	0	0	0	0	0
	1.03448	3.62069	4.13793	4.65517	5.68966	5.17241	3.10345	4.65517	3.62069	4.13793	3.10345	3.62069	0	1.55172	1.55172	3.62069	2.58621	0	1.55172	1.55172	1.03448	3.62069	3.10345	2.06897	1.55172	3.62069	0.517241	1.03448	2.58621	3.10345	2.06897	2.58621	2.58621	1.03448	2.06897	2.06897	3.10345	3.10345	1.55172	2.06897	2.06897	2.06897	0.517241	1.03448	0.517241	1.03448	2.06897	2.06897	2.58621
	3.24324	2.43243	1.62162	0	2.43243	4.05405	1.62162	3.24324	1.62162	1.62162	0	2.43243	0.810811	3.24324	0	0	1.62162	1.62162	0.810811	0.810811	0	0.810811	0	0.810811	0.810811	0.810811	1.62162	4.05405	4.86486	2.43243	0.810811	0.810811	0.810811	0	3.24324	3.24324	6.48649	1.62162	0.810811	0.810811	0.810811	2.43243	1.62162	2.43243	0	0.810811	0.810811	1.62162	1.62162
	4.86486	1.62162	0.810811	0.810811	0.810811	0.810811	2.43243	0.810811	0	0.810811	0	1.62162	0	0	3.24324	0.810811	0	0	0	2.43243	0.810811	2.43243	0.810811	0.810811	0	1.62162	0	1.62162	5.67568	4.86486	1.62162	0	0.810811	2.43243	3.24324	1.62162	2.43243	3.24324	1.62162	0.810811	0.810811	0	0	0.810811	0	0	0	0	0
	0.857143	0	1.28571	1.28571	1.28571	1.28571	1.28571	1.28571	0.857143	0.857143	0.857143	3	0.857143	3	1.28571	1.71429	1.28571	2.14286	0.428571	1.71429	1.71429	1.28571	0.428571	0.857143	0.857143	2.14286	2.14286	2.14286	1.28571	0.857143	1.28571	1.28571	2.14286	3	3.42857	1.71429	1.71429	2.14286	1.28571	0.428571	0	0	0.857143	0	0.857143	0.857143	0.428571	0	0.857143
	0	0	0.810811	0.810811	0	0	2.43243	1.62162	2.43243	0.810811	0.810811	1.62162	0	1.62162	0.810811	0.810811	0	0	3.24324	0	0.810811	1.62162	1.62162	0.810811	0	0	0	2.43243	0	3.24324	0.810811	0.810811	0	2.43243	2.43243	3.24324	1.62162	1.62162	0.810811	1.62162	1.62162	3.24324	2.43243	2.43243	1.62162	0.810811	3.24324	1.62162	3.24324
	0	0.30303	0.606061	1.81818	1.51515	1.21212	0	0.606061	0	0	0.30303	0	0	0	0	0	0	0.30303	0	0	0.30303	0.30303	0	0	0	0.909091	0	0.30303	0.606061	0.30303	0	0.30303	0.606061	2.12121	1.81818	0.606061	0	0	0.30303	0.30303	0	0.30303	0	0	0.30303	0	0.30303	0	0
	0	0.606061	0.30303	1.51515	1.21212	1.81818	0	0.30303	0.30303	0.30303	0	0	0.30303	0	0.606061	0.909091	0	0.909091	0.30303	0	0.30303	0.30303	0.30303	0	0	0.30303	0	0.909091	0.909091	0.606061	0	0	2.42424	2.42424	3.0303	1.51515	0.909091	2.12121	0.30303	0.30303	0.909091	0.30303	0	0.30303	0.30303	0.606061	0.606061	0.30303	0.30303
	1.17647	0.588235	1.47059	0.294118	2.64706	1.47059	1.76471	0.588235	1.76471	1.47059	0.882353	0.294118	1.17647	0.882353	1.17647	1.47059	1.47059	1.47059	0.882353	0.588235	1.17647	1.17647	0.588235	1.17647	0.294118	0.882353	0	0.882353	0.294118	1.47059	0.882353	1.76471	0.294118	0.588235	0	0	0.294118	0	0.294118	0	0	0	0	0	0	0	0	0	0
	0	3.10345	0.517241	0	0	0.517241	1.03448	0	0.517241	0.517241	0	0.517241	0	0.517241	0.517241	0	0.517241	0	0.517241	0	0	0	1.03448	0	0.517241	0.517241	0	0.517241	0.517241	0	0	0.517241	0	0	0	0	0	0	0	0	0	0	0	0.517241	0	0	0	0	0
	0	0	0	0	0	0	0.810811	0.810811	0.810811	0	0	0	0	0	0	0	0	0	0	0	0	0	0	0	0	0	0.810811	0	0	0	0	0	0	0	0	0	0	0	0	0	0	0	0	0	0	0.810811	0	0	0
	0	0	0	0.697674	0	1.39535	0.697674	0	0	0	0	0	0	0	0	0	0.697674	0	0	0	0.697674	0	0.697674	0.697674	0	0.697674	0	0	0	0	0	0.697674	0	0	0	0	0	0	0	0	0	0	0	0	0	0	1.39535	0	0
	1.03448	0	0	1.03448	1.03448	0.517241	2.58621	0	0.517241	0.517241	0.517241	1.55172	0	0.517241	0	0.517241	0	0.517241	1.03448	0	0	0	0	0	0.517241	0	0.517241	0	0	0	0	0.517241	0	0	0	0	0.517241	0	0	1.03448	0	0	0	0	0	0	0	0	0
	0	0	0.30303	0.30303	0.606061	1.21212	0.606061	0.606061	0.606061	0	0	0	0	0	0	0	0	0.30303	0	0	0	0.30303	0	0	0	0	0	0	0	0	0	0	0.606061	0.606061	1.81818	0.606061	0.30303	0	0	0.606061	0	0	0	0	0	0	0	0	0
	1.21212	1.51515	2.12121	2.42424	1.21212	1.51515	0.909091	1.21212	1.51515	2.42424	0.606061	0.606061	0.30303	0.606061	0.30303	0.606061	0.606061	0	1.21212	0.909091	0.30303	2.12121	0.909091	0.606061	0.909091	0.30303	0.909091	0.606061	0.606061	0.606061	0.606061	0.606061	0.909091	1.21212	2.12121	1.51515	3.33333	2.12121	1.21212	0.606061	0.606061	1.51515	1.21212	0.30303	0	0.30303	0	0	0.30303
	0.606061	1.21212	1.21212	2.72727	1.51515	1.21212	1.21212	0.909091	1.21212	1.21212	0.30303	0.909091	0.30303	0.30303	0.909091	0.606061	0.606061	1.81818	0.30303	1.21212	0.606061	0.909091	0.30303	1.51515	0.30303	0.30303	0.909091	0.909091	0	0.30303	0.909091	0.909091	6.36364	9.39394	10	5.45455	2.12121	3.93939	1.21212	0	0	0	0	1.51515	0.30303	1.21212	0.909091	0.30303	0
	0.588235	0.588235	1.17647	1.17647	0.882353	0.588235	0.294118	0.588235	0.294118	0.294118	0.294118	0.588235	0.588235	0	0.294118	1.47059	0	0.588235	0.588235	0.294118	0	0	0	0.882353	0	0	0	0.588235	0.294118	0.294118	0.294118	0	0.294118	0.588235	0.294118	1.47059	0.588235	0.882353	0.588235	0.588235	0.294118	0.294118	0	0	0	0	0	0	0
	0	0	0	2.09302	1.39535	3.48837	1.39535	0	0	0	0	0	0.697674	0	0	0	1.39535	0	0	0	0	0.697674	0.697674	0	0	0	0	0	0	0	0	0	2.09302	8.37209	0.697674	3.48837	2.7907	0.697674	0.697674	0	0	0	0	1.39535	0	0	0	0	0.697674
	0	0	1.39535	0	2.09302	0.697674	1.39535	0	0	0	0	0	0	0	0	0.697674	0	0	0	0.697674	0	0	0	0	0	0	0.697674	0	0	0	0	0	0.697674	3.48837	1.39535	0	0.697674	0	0.697674	0.697674	0	1.39535	1.39535	0.697674	1.39535	0.697674	0	0.697674	1.39535
	0	0	0	0	1.39535	0.697674	0	0.697674	0.697674	0	0	0	0	0	0.697674	0.697674	0	0	0	0	0.697674	0	0	0	0	0.697674	0	0.697674	0.697674	0	0	0	0.697674	6.97674	2.09302	2.7907	0.697674	0.697674	0	0	0	0	0.697674	1.39535	1.39535	1.39535	2.09302	1.39535	2.09302
	0	0.517241	0	0.517241	1.03448	1.55172	0.517241	1.03448	0.517241	1.03448	0	1.55172	0	0	0	0	0	0	0	0	0	0.517241	0	0	0	0	0.517241	0	0	0	0	0	0.517241	4.65517	4.13793	1.55172	1.03448	1.03448	1.03448	0.517241	0	2.06897	0	0.517241	0	0	0	0	0
	0	0	0	0	0.517241	1.03448	0	0	0.517241	0	0.517241	0	0	0	0	0	0	0.517241	1.03448	0	0.517241	0	0	0	0	0	0.517241	0	0.517241	0	0	0	0.517241	3.62069	2.58621	1.03448	1.03448	0.517241	0.517241	0.517241	3.10345	1.55172	0	0.517241	0	0.517241	0.517241	0.517241	0
	0.5	0.5	0.5	0.5	0.5	1	2	1	0.5	0.5	2	0	0	1	1	0	1	0	0	0.5	0.5	0	0	1	1.5	0.5	0.5	0.5	2	0	1.5	2	0	1	0.5	2	0.5	1	1	0.5	0	0.5	0.5	0.5	1	1	0.5	0.5	0
	0.606061	1.21212	0.606061	0.909091	1.21212	1.21212	0.606061	0.30303	0.606061	0	0.606061	0	1.21212	1.51515	0	0.606061	0.30303	0	0.909091	2.12121	0	0	0.909091	0.30303	0.30303	0.606061	0.909091	0.606061	0.606061	1.21212	0.909091	1.21212	1.81818	4.24242	5.75758	2.42424	1.81818	3.93939	0.909091	0.909091	0	0	1.21212	1.81818	0.909091	1.81818	0.909091	0.30303	0.30303
	2.7907	4.88372	0.697674	5.5814	2.7907	1.39535	2.09302	1.39535	1.39535	0.697674	0.697674	2.09302	0.697674	0.697674	2.7907	0	0	1.39535	0	0.697674	1.39535	0	0	0	0	0.697674	0	0.697674	0.697674	0	0	0	0.697674	0	0	0.697674	2.09302	0.697674	1.39535	2.7907	1.39535	2.09302	0	0	0	1.39535	0.697674	0	0
	3.10345	3.10345	1.03448	3.10345	2.06897	4.13793	3.10345	1.03448	3.62069	2.06897	1.03448	1.55172	0.517241	2.58621	2.06897	1.55172	2.06897	3.10345	0.517241	1.03448	2.58621	1.03448	1.03448	2.06897	0	2.58621	2.58621	0.517241	0	0.517241	1.55172	3.62069	0.517241	3.62069	1.55172	3.10345	5.68966	2.58621	3.62069	2.06897	3.10345	3.10345	2.58621	2.06897	1.03448	1.55172	0	0	1.03448
	1.76471	1.17647	1.47059	4.11765	3.52941	2.94118	1.76471	1.17647	2.35294	1.76471	1.17647	1.47059	1.47059	2.05882	0.882353	1.47059	0.588235	1.47059	1.17647	0.882353	0.882353	1.17647	1.76471	1.17647	0.882353	0.588235	0.882353	0.294118	0.882353	0.294118	1.47059	0.294118	1.47059	0.588235	0.588235	0	0	0	0	0	0	0	0	0	0	0	0.294118	0	0
	2.09302	1.39535	0	0.697674	0.697674	3.48837	0.697674	2.7907	2.09302	0.697674	0	0	0.697674	0	0.697674	0	0	0	0	0	0	0	0.697674	0	0	0	0	0	0	0	0	0	0	0	0	0	0	0	0	0	0	0	0	0	0	0	0	0	0
	3.0303	2.72727	3.0303	1.81818	2.42424	4.54545	3.33333	2.12121	3.93939	3.63636	2.72727	3.93939	3.0303	2.42424	0.909091	2.12121	1.51515	3.63636	1.51515	1.81818	1.51515	2.42424	2.12121	2.12121	2.42424	2.42424	2.12121	2.72727	2.12121	2.42424	3.0303	3.0303	1.21212	0.909091	0	0	0.30303	0.30303	0	0	0	0	0	0	0	0	0	0.30303	0
	2.7907	2.7907	0	2.09302	2.7907	0.697674	2.09302	4.88372	1.39535	1.39535	2.7907	0.697674	2.09302	1.39535	2.09302	0.697674	2.7907	2.7907	2.7907	1.39535	0.697674	2.09302	1.39535	2.7907	2.09302	4.88372	0	3.48837	2.7907	2.09302	0	0.697674	2.09302	0	0.697674	0	0	0	0	0	0	0	0	0	0	0	0	0	0
	1.03448	2.06897	2.58621	2.58621	3.10345	3.62069	3.10345	2.58621	3.10345	3.62069	5.68966	2.58621	1.55172	3.10345	1.55172	3.10345	2.06897	2.06897	2.06897	1.03448	3.62069	2.58621	3.10345	1.55172	2.58621	2.06897	2.06897	2.06897	1.55172	1.03448	1.03448	2.58621	1.03448	1.03448	1.03448	1.03448	0	0	0.517241	0	0	0	0	0	0	1.55172	0	0	0
	12.1622	9.72973	9.72973	5.67568	11.3514	8.10811	7.2973	9.72973	10.5405	9.72973	10.5405	5.67568	13.7838	9.72973	10.5405	8.91892	9.72973	11.3514	8.10811	11.3514	10.5405	11.3514	8.91892	10.5405	8.10811	3.24324	12.973	11.3514	7.2973	11.3514	8.10811	8.10811	14.5946	7.2973	7.2973	5.67568	8.91892	8.91892	7.2973	11.3514	11.3514	15.4054	10.5405	11.3514	12.973	10.5405	15.4054	10.5405	13.7838
	16.0465	17.4419	16.0465	15.3488	15.3488	18.1395	17.4419	15.3488	11.1628	12.5581	13.2558	15.3488	11.8605	8.37209	11.8605	10.4651	11.8605	8.37209	11.1628	10.4651	10.4651	12.5581	10.4651	9.76744	10.4651	11.1628	11.8605	9.06977	4.88372	11.1628	11.1628	12.5581	6.97674	2.7907	1.39535	0	9.76744	9.06977	11.1628	9.06977	6.27907	4.88372	4.88372	4.18605	5.5814	9.76744	10.4651	6.97674	6.27907
	11.25	9	11.25	9.75	12	8.25	10.5	9.75	12.75	6.75	10.5	8.25	12.75	12	12.75	9.75	12	8.25	9	6.75	10.5	8.25	9	10.5	8.25	6.75	11.25	9	9	8.25	10.5	8.25	6	12	7.5	7.5	13.5	10.5	13.5	14.25	12	10.5	9	10.5	12.75	9	12.75	9.75	9.75
	0.294118	0.588235	0.294118	0.882353	0.588235	0.588235	0.294118	0	0.882353	0	0.294118	0.294118	0	0.588235	0	0.294118	0	0.294118	0	0.588235	0.588235	0.588235	0.588235	0.882353	0.294118	0	0.294118	0	0.294118	0.882353	0.294118	0	0.882353	1.76471	3.23529	6.17647	10.5882	8.82353	6.17647	4.41176	1.47059	1.17647	0	0.882353	0	0.294118	0	0	0.588235
	0	0.517241	0	0.517241	1.03448	0.517241	0.517241	0	0.517241	1.03448	1.03448	1.03448	0.517241	1.03448	0.517241	1.03448	1.03448	1.03448	2.06897	0.517241	1.55172	1.03448	0.517241	1.03448	0	2.06897	2.06897	2.06897	2.06897	2.06897	1.55172	2.06897	1.55172	2.06897	9.82759	14.4828	12.931	11.3793	6.72414	4.65517	3.10345	3.10345	3.62069	3.62069	2.58621	4.65517	5.68966	4.65517	7.24138
	4.03846	1.73077	5.19231	3.46154	4.61538	4.61538	2.88462	5.19231	3.46154	2.88462	5.19231	3.46154	4.03846	5.19231	3.46154	5.19231	5.76923	5.19231	4.61538	5.19231	5.19231	5.19231	5.76923	6.34615	8.07692	6.34615	6.92308	6.34615	4.61538	6.34615	8.65385	6.92308	8.07692	14.4231	26.5385	27.6923	19.6154	10.9615	9.80769	7.5	9.80769	8.07692	8.07692	6.34615	8.07692	4.61538	6.34615	5.19231	6.34615
	3.33333	3.0303	3.33333	3.0303	4.24242	2.72727	3.93939	3.33333	4.24242	3.33333	3.63636	2.42424	3.63636	4.24242	3.33333	4.84848	3.93939	4.54545	2.72727	3.93939	3.33333	2.42424	4.24242	2.72727	3.63636	2.72727	3.63636	3.0303	3.0303	3.0303	1.81818	3.33333	3.33333	4.54545	4.84848	6.36364	4.54545	3.63636	1.51515	1.81818	1.81818	1.51515	1.81818	2.72727	3.0303	2.12121	2.12121	3.0303	3.0303
	2.94118	4.11765	5.58824	4.11765	4.11765	4.41176	3.52941	5	4.41176	5	3.23529	2.94118	4.11765	4.41176	3.82353	4.70588	3.82353	3.52941	4.70588	3.52941	5	3.23529	5.29412	4.11765	4.11765	5.29412	4.70588	4.11765	2.35294	5	4.11765	4.70588	2.94118	4.70588	4.11765	4.11765	6.17647	5.58824	4.41176	4.11765	3.23529	3.82353	1.76471	2.64706	2.64706	2.05882	2.35294	2.64706	3.82353
	4.13793	3.62069	3.62069	3.10345	1.55172	3.10345	2.58621	2.06897	2.06897	5.17241	2.06897	2.06897	2.58621	3.62069	2.58621	4.13793	2.58621	2.06897	2.58621	2.58621	2.06897	3.62069	2.58621	3.62069	3.62069	3.62069	2.06897	3.10345	2.58621	2.58621	3.62069	3.62069	4.13793	4.13793	4.65517	7.75862	9.31034	4.65517	7.75862	3.62069	2.06897	4.13793	1.03448	1.55172	2.58621	2.06897	2.06897	2.06897	3.10345
	3.62069	3.62069	5.17241	2.06897	7.24138	3.10345	2.06897	3.10345	6.2069	2.58621	3.62069	5.68966	3.62069	2.58621	4.65517	1.03448	4.13793	4.13793	3.10345	4.65517	2.58621	3.62069	2.06897	1.55172	1.55172	4.65517	2.58621	5.17241	3.62069	3.62069	3.62069	2.06897	4.13793	3.10345	9.31034	12.4138	13.4483	9.82759	7.75862	5.17241	4.65517	3.62069	3.10345	5.17241	1.03448	4.13793	2.06897	4.13793	4.65517
	6.72414	3.10345	5.68966	3.62069	4.13793	4.65517	4.65517	1.03448	2.58621	4.65517	2.58621	2.06897	3.62069	4.65517	3.10345	3.62069	5.68966	3.10345	6.2069	3.62069	4.13793	4.13793	5.17241	4.65517	5.17241	3.10345	3.10345	3.10345	5.68966	4.65517	3.62069	4.65517	5.17241	6.72414	3.62069	1.55172	2.58621	0.517241	0	0	0.517241	3.10345	3.10345	3.10345	4.13793	3.62069	4.13793	2.58621	1.03448
	2.06897	1.03448	2.58621	3.62069	2.06897	2.58621	2.06897	2.06897	0.517241	3.62069	2.06897	2.06897	0.517241	4.13793	3.10345	1.55172	2.06897	1.03448	1.03448	2.58621	0	2.06897	2.58621	0.517241	3.62069	2.06897	2.58621	1.03448	3.10345	3.10345	0.517241	3.62069	3.62069	1.55172	3.62069	6.72414	10.3448	6.2069	12.4138	6.2069	5.17241	3.10345	2.06897	4.13793	2.06897	5.17241	4.13793	3.10345	6.72414
	4.03846	4.61538	5.19231	4.03846	4.03846	2.88462	4.03846	5.76923	3.46154	2.88462	5.76923	5.19231	5.19231	5.19231	3.46154	4.03846	3.46154	5.19231	4.61538	3.46154	4.03846	4.03846	4.61538	5.19231	3.46154	5.76923	5.19231	4.61538	5.76923	4.61538	4.61538	5.19231	2.30769	8.07692	9.80769	10.3846	8.65385	8.07692	5.76923	3.46154	4.03846	2.88462	4.61538	4.03846	1.15385	2.30769	2.30769	5.76923	1.73077
	2.64706	4.41176	6.17647	4.41176	5.29412	3.52941	4.41176	7.05882	1.76471	6.17647	4.41176	3.52941	4.41176	6.17647	2.64706	4.41176	4.41176	3.52941	1.76471	3.52941	1.76471	2.64706	2.64706	3.52941	3.52941	3.52941	2.64706	5.29412	0.882353	2.64706	1.76471	2.64706	3.52941	3.52941	1.76471	2.64706	2.64706	0.882353	1.76471	0.882353	1.76471	0.882353	0.882353	1.76471	1.76471	2.64706	2.64706	1.76471	3.52941
	6	3	6.5	5	4.5	4.5	5	6	5	8.5	2.5	4.5	6	5	6	4	4.5	4.5	7	5.5	4	4	4.5	7.5	5	5.5	6	4	5.5	6	3.5	6	4.5	7.5	5.5	9.5	8.5	7.5	4.5	6.5	3.5	3.5	4	3.5	2	3	1.5	3	2
	7.05882	7.05882	3.52941	6.17647	6.17647	7.94118	5.29412	7.05882	7.05882	10.5882	7.05882	7.94118	5.29412	5.29412	4.41176	9.70588	4.41176	9.70588	7.05882	5.29412	6.17647	5.29412	7.94118	10.5882	7.05882	7.94118	5.29412	3.52941	6.17647	6.17647	4.41176	5.29412	5.29412	8.82353	5.29412	6.17647	8.82353	5.29412	4.41176	2.64706	2.64706	3.52941	2.64706	2.64706	6.17647	3.52941	1.76471	0.882353	6.17647
[truncated: 72 more columns]

## Sheet: Fig. S4h
	Setd5+/+	Setd5+/-
	0.42268	0.391304
	0.379592	0.392857
	0.253333	0.38

## Sheet: Fig. S4i
	Table 1
	Date	Animal	Geno (WT = 1)	DS_index	Depth (um)
	200820	7270	1	0	175
	200820	7270	1	0.88186	175
	200820	7270	1	0	125
	200820	7270	1	0.818182	100
	200820	7270	1	0.366197	100
	200820	7270	1	0.676056	100
	200820	7270	1	1	125
	200820	7270	1	NaN	-250
	200820	7270	1	0.711864	75
	200820	7270	1	0.610169	50
	200820	7270	1	1	50
	200820	7270	1	0.484848	25
	200820	7270	1	0.333333	0
	200820	7270	1	0	0
	200820	7270	1	0	-25
	200820	7270	1	1	-25
	200820	7270	1	0.5	-50
	200820	7270	1	0	175
	200820	7270	1	NaN	-75
	200820	7270	1	0.571429	-75
	200820	7270	1	0.375	-75
	200820	7270	1	0.25	-75
	200820	7270	1	0.4	-100
	200820	7270	1	0.651685	-100
	200820	7270	1	0.96748	-125
	200820	7270	1	0.4	-125
	200820	7270	1	0	-125
	200820	7270	1	0.915332	-175
	200820	7270	1	0.893617	-125
	200820	7270	1	0	-125
	200820	7270	1	1	-150
	200820	7270	1	0.692308	-175
	200820	7270	1	0.914826	-175
	200820	7270	1	0.4	-175
	200820	7270	1	0.222222	-200
	200820	7270	1	0	-200
	200820	7270	1	0	-200
	200820	7270	1	0	-200
	200820	7270	1	0.666667	-225
	200820	7270	1	0	-200
	200820	7270	1	1	-225
	200820	7270	1	0.666667	-175
	200820	7270	1	0	-250
	200820	7270	1	0.909774	-275
	200820	7270	1	0.869565	-375
	200820	7270	1	NaN	-325
	200820	7270	1	0	-350
	200820	7270	1	0.72	-350
	200820	7270	1	0.781155	-375
	200820	7270	1	0.444444	-375
	200820	7270	1	0.913838	-400
	200820	7270	1	1	-425
	200820	7270	1	0	-400
	200820	7270	1	0.166667	-400
	200820	7270	1	0	-400
	200820	7270	1	0.4	-425
	200820	7270	1	0.666667	-425
	200820	7270	1	0.823529	-450
	200820	7270	1	0.75	-475
	200820	7270	1	0	-450
	200820	7270	1	0.898551	-475
	200820	7270	1	0.648045	-525
	200820	7270	1	0.80226	-500
	200820	7270	1	0.75	-500
	200820	7270	1	0.811594	-525
	200820	7270	1	0	-525
	200820	7270	1	0.526316	-550
	200820	7270	1	NaN	-550
	200820	7270	1	0.864407	-575
	200820	7270	1	1	0
	200820	7270	1	0.96	-50
	200820	7270	1	0.4	-50
	200820	7270	1	0	-50
	200820	7270	1	0.795918	-100
	200820	7270	1	0.84507	-100
	200820	7270	1	0.4	-125
	200820	7270	1	0.72	-125
	200820	7270	1	0	-125
	200820	7270	1	0	-125
	200820	7270	1	0	-125
	200820	7270	1	0.615385	-175
	200820	7270	1	0	-150
	200820	7270	1	0.467532	-225
	200820	7270	1	0	-325
	200820	7270	1	0	-450
	200820	7270	1	NaN	-450
	200820	7270	1	NaN	-450
	200820	7270	1	NaN	-525
	200820	7270	1	0	-525
	200820	7270	1	0.857143	-550
	200820	7270	1	0.666667	-100
	200820	7270	1	NaN	-525
	200820	7270	1	0	-100
	200820	7270	1	0	50
	200820	7270	1	0	0
	200820	7270	1	0.96737	-450
	200820	7270	1	0	-50
	200820	7270	1	0.461538	-50
	200820	7270	1	0.32967	-100
	200820	7270	1	0	25
	200820	7270	1	0	25
	200820	7270	1	0	0
	200820	7270	1	0	0
	200820	7270	1	0	0
	200820	7270	1	0.272941	-25
	200820	7270	1	0.857143	-25
	200820	7270	1	0	-50
	200820	7270	1	0.773679	-50
	200820	7270	1	1	-75
	200820	7270	1	0.444444	-100
	200820	7270	1	0.473118	-125
	200820	7270	1	0.666667	-150
	200820	7270	1	0	-175
	200820	7270	1	0.5	-175
	200820	7270	1	NaN	-175
	200820	7270	1	0.5	-225
	200820	7270	1	0.919298	-225
	200820	7270	1	0.733333	-350
	200820	7270	1	0.653846	-325
	200820	7270	1	0.111111	-350
	200820	7270	1	0.285714	-400
	200820	7270	1	0	-400
	200820	7270	1	0.590909	-400
	200820	7270	1	0	-425
	200820	7270	1	0.485294	-425
	200820	7270	1	0	-450
	200820	7270	1	0.974359	-450
	200820	7270	1	0.363636	-500
	200820	7270	1	0.608696	-450
	200820	7270	1	0.181818	-475
	200820	7270	1	NaN	-475
	200820	7270	1	0.56338	-500
	200820	7270	1	0.2	-500
	200820	7270	1	0.789474	-500
	200820	7270	1	0.666667	-500
	200820	7270	1	0.925926	-525
	200820	7270	1	0.4	-525
	200820	7270	1	0.461538	-525
	200820	7270	1	0.5	-525
	200820	7270	1	NaN	-525
	200820	7270	1	0.8	-550
	200820	7270	1	0.807571	-525
	200820	7270	1	0.285714	-575
	200820	7270	1	0.823529	-575
	200820	7270	1	0.944862	-575
	200820	7270	1	0.851485	-600
	200820	7270	1	0.666667	-600
	200820	7270	1	NaN	-600
	200820	7270	1	0.666667	-600
	200820	7270	1	0	-600
	200820	7270	1	0.885496	-625
	200820	7270	1	0.840764	-625
	200820	7270	1	0	-625
	200820	7270	1	0.666667	-650
	200820	7270	1	0.969697	-675
	200820	7270	1	0.4	-675
	200820	7270	1	0.87963	-700
	200820	7270	1	0.666667	-725
	200820	7270	1	0	-725
	200820	7270	1	0	0
	200820	7270	1	0.75	-25
	200820	7270	1	0.461538	-75
	200820	7270	1	0.8	-75
	200820	7270	1	NaN	-75
	200820	7270	1	0	-100
	200820	7270	1	0	-200
	200820	7270	1	0.833333	-300
	200820	7270	1	0.470588	-350
	200820	7270	1	0.640884	-300
	200820	7270	1	0.5	-350
	200820	7270	1	0.5	-400
	200820	7270	1	0.333333	-500
	200820	7270	1	0.181818	-475
	200820	7270	1	0.4	-500
	200820	7270	1	0.509091	-500
	200820	7270	1	0.835821	-500
	200820	7270	1	0.769231	-525
	200820	7270	1	0.363636	-525
	200820	7270	1	0.470588	-525
	200820	7270	1	0.222222	-525
	200820	7270	1	0.820513	-575
	200820	7270	1	0	-625
	200820	7270	1	0	-725
	200820	7270	1	0	-75
	200820	7270	1	0.956522	-300
	200820	7270	1	0.666667	-400
	200820	7270	1	0.190476	-500
	200820	7270	1	1	-525
	200820	7270	1	0	-525
	200820	7270	1	0	-525
	200820	7270	1	0	-525
	200820	7270	1	0	-625
	200820	7270	1	0	-625
	200820	7270	1	0.333333	-450
	200820	7270	1	0	-500
	200820	7270	1	1	-500
	200820	7270	1	NaN	-75
	200820	7270	1	0.444444	-200
	200820	7270	1	0.857143	-500
	200820	7270	1	0.583333	-450
	200820	7270	1	0	-475
	200820	7270	1	0.986047	-195
	200820	7270	1	0.962963	-220
	200820	7270	1	0.977778	-220
	200820	7270	1	0.857143	-295
	200820	7270	1	0.57971	-295
	200820	7270	1	0.862275	-345
	200820	7270	1	0.0869565	-395
	200820	7270	1	0.745455	-395
	200820	7270	1	0	-420
	200820	7270	1	0.842105	-420
	200820	7270	1	0	-445
	200820	7270	1	0.641509	-470
	200820	7270	1	0.80938	-520
	200820	7270	1	0.705882	-545
	200820	7270	1	0.831655	-545
	200820	7270	1	0.568966	-570
	200820	7270	1	0.53211	-595
	200820	7270	1	0.897959	-620
	200820	7270	1	0.52459	-645
	200820	7270	1	0	-645
	200820	7270	1	0.972171	-645
	200820	7270	1	0.909091	-745
	200820	7270	1	0.666667	-745
	200820	7270	1	0	-770
	200820	7270	1	0.235294	-770
	200820	7270	1	NaN	-795
	200820	7270	1	0.623377	-795
	200820	7270	1	0.666667	-845
	200820	7270	1	0.4	-845
	200820	7270	1	0.666667	-845
	200820	7270	1	0.484848	-870
	200820	7270	1	0.8	-895
	200820	7270	1	0.878049	-895
	200820	7270	1	0.307692	-895
	200820	7270	1	0	-945
	200820	7270	1	0.96	-945
	200820	7270	1	0.731183	-945
	200820	7270	1	0	-945
	200820	7270	1	0.941176	-945
	200820	7270	1	0	-945
	200820	7270	1	0.266667	-945
	200820	7270	1	0	-945
	200820	7270	1	0	-945
	200820	7270	1	0.631579	-420
	200820	7270	1	0.356073	-470
	200820	7270	1	0	-745
	200820	7270	1	0.666667	-770
	200820	7270	1	0	-770
	200820	7270	1	0.876847	-770
	200820	7270	1	1	-770
	200820	7270	1	0	-770
	200820	7270	1	0.529412	-795
	200820	7270	1	0.8	-845
	200820	7270	1	0.333333	-870
	200820	7270	1	0.888889	-895
	200820	7270	1	0.952381	-895
	200820	7270	1	0.166667	-895
	200820	7270	1	0.615385	-945
	200820	7270	1	0	-945
	200820	7270	1	0.666667	-945
	200820	7270	1	0	-770
	200820	7270	1	0.5	-870
	200820	7270	1	0	-870
	200820	7270	1	0.62069	-895
	200820	7270	1	0.5	-945
	200820	7270	1	0.755556	-295
	200820	7270	1	0.46988	-620
	200820	7270	1	0.6	-945
	200820	7270	1	0	-870
	200820	7270	1	0.4	-945
	200821	7269	2	0	325
	200821	7269	2	0.848485	325
	200821	7269	2	0.923077	300
	200821	7269	2	0.789474	275
	200821	7269	2	0	275
	200821	7269	2	0.571429	275
	200821	7269	2	0	275
	200821	7269	2	0.733333	275
	200821	7269	2	0	275
	200821	7269	2	0.863636	300
	200821	7269	2	0.700508	250
	200821	7269	2	0.424242	225
	200821	7269	2	0.5	225
	200821	7269	2	0.705882	225
	200821	7269	2	0	175
	200821	7269	2	1	200
	200821	7269	2	0.2	200
	200821	7269	2	0.909091	200
	200821	7269	2	0.166667	200
	200821	7269	2	0	175
	200821	7269	2	0	175
	200821	7269	2	0	175
	200821	7269	2	0.666667	175
	200821	7269	2	0.833333	150
	200821	7269	2	0.525253	175
	200821	7269	2	0.571429	150
	200821	7269	2	0.967742	150
	200821	7269	2	0	125
	200821	7269	2	0	150
	200821	7269	2	0	125
	200821	7269	2	0.758621	75
	200821	7269	2	0.827586	75
	200821	7269	2	0.677083	75
	200821	7269	2	0.867925	50
	200821	7269	2	0	25
	200821	7269	2	0.823529	25
	200821	7269	2	0.690476	-25
	200821	7269	2	0.930233	-50
	200821	7269	2	0.920455	-75
	200821	7269	2	0.907216	-50
	200821	7269	2	0.901961	-50
	200821	7269	2	0.932039	-75
	200821	7269	2	0.760684	-125
	200821	7269	2	0.833333	-175
	200821	7269	2	NaN	-125
	200821	7269	2	0.777778	-125
	200821	7269	2	0	-125
	200821	7269	2	0.8	-150
	200821	7269	2	0	-150
	200821	7269	2	0.666667	-125
	200821	7269	2	0.0952381	-150
	200821	7269	2	0.642857	-175
	200821	7269	2	0.5625	-225
	200821	7269	2	0.849057	-175
	200821	7269	2	0.75	-175
	200821	7269	2	0.644444	-200
	200821	7269	2	0.865979	-225
	200821	7269	2	0.55814	-225
	200821	7269	2	NaN	-225
	200821	7269	2	0.674157	-200
	200821	7269	2	0.738739	-275
	200821	7269	2	0.465517	-275
	200821	7269	2	NaN	-300
	200821	7269	2	0.666667	-300
	200821	7269	2	NaN	-325
	200821	7269	2	0.666667	-325
	200821	7269	2	0.533333	275
	200821	7269	2	0	225
	200821	7269	2	0.6	200
	200821	7269	2	0.980392	225
	200821	7269	2	0.714286	175
	200821	7269	2	0.2	200
	200821	7269	2	0.384615	175
	200821	7269	2	0.206897	150
	200821	7269	2	0.857143	175
	200821	7269	2	NaN	125
	200821	7269	2	NaN	-175
	200821	7269	2	0.9	225
	200821	7269	2	0.615385	225
	200821	7269	2	0.779221	225
	200821	7269	2	0.909091	225
	200821	7269	2	0.727273	175
	200821	7269	2	NaN	-175
	200821	7269	2	NaN	-125
	200821	7269	2	0.878049	225
	200821	7269	2	0.709677	225
	200821	7269	2	0	-325
	200821	7269	2	NaN	-325
	200821	7269	2	0.285714	200
	200821	7269	2	0.743083	125
	200821	7269	2	NaN	100
	200821	7269	2	0	75
	200821	7269	2	0	75
	200821	7269	2	0	75
	200821	7269	2	0.0138889	75
	200821	7269	2	NaN	75
	200821	7269	2	NaN	75
	200821	7269	2	0	75
	200821	7269	2	NaN	75
	200821	7269	2	0.901099	25
	200821	7269	2	0	0
	200821	7269	2	0.2	0
	200821	7269	2	NaN	0
	200821	7269	2	0	-500
	200821	7269	2	0.832487	-50
	200821	7269	2	0.177778	-75
	200821	7269	2	0.545455	-100
	200821	7269	2	0.855172	-100
	200821	7269	2	0.939759	-150
	200821	7269	2	0	-150
	200821	7269	2	0.25	-150
	200821	7269	2	0.470588	-175
	200821	7269	2	0	-175
	200821	7269	2	0	-175
	200821	7269	2	0.375	-175
	200821	7269	2	0	-150
	200821	7269	2	0	-175
	200821	7269	2	0	-175
	200821	7269	2	0.857143	-200
	200821	7269	2	0.976344	-225
	200821	7269	2	0.940439	-225
	200821	7269	2	0	-225
	200821	7269	2	0.909091	-250
	200821	7269	2	0.769231	-250
	200821	7269	2	NaN	-350
	200821	7269	2	0	-250
	200821	7269	2	0.8	-275
	200821	7269	2	0.454545	-275
	200821	7269	2	0.743961	-300
	200821	7269	2	0.632353	-300
	200821	7269	2	0.444444	-300
	200821	7269	2	0.804348	-325
	200821	7269	2	0.5	-325
	200821	7269	2	1	-350
	200821	7269	2	0	-350
	200821	7269	2	0	-350
	200821	7269	2	0.5	-375
	200821	7269	2	0.847458	-400
	200821	7269	2	NaN	-400
	200821	7269	2	0	-525
	200821	7269	2	0.48	-475
	200821	7269	2	1	-500
	200821	7269	2	0	-500
	200821	7269	2	0	-500
	200821	7269	2	0.915254	-550
	200821	7269	2	0	-575
	200821	7269	2	0.615385	-575
	200821	7269	2	0	-600
	200821	7269	2	0	-625
	200821	7269	2	0	75
	200821	7269	2	0	75
	200821	7269	2	0.623188	0
	200821	7269	2	0	-375
	200821	7269	2	0.731034	-400
	200821	7269	2	0.928571	-400
	200821	7269	2	0.37037	-175
	200821	7269	2	0.5	-300
	200821	7269	2	0	-320
	200821	7269	2	0	-795
	200821	7269	2	0.376471	-120
	200821	7269	2	0	-120
	200821	7269	2	0.222222	-120
	200821	7269	2	0.518519	-145
	200821	7269	2	1	-145
	200821	7269	2	1	-145
	200821	7269	2	0	-145
	200821	7269	2	NaN	-145
	200821	7269	2	1	-170
	200821	7269	2	0.949708	-195
	200821	7269	2	NaN	-220
	200821	7269	2	NaN	-220
	200821	7269	2	NaN	-220
	200821	7269	2	0.195122	-220
	200821	7269	2	NaN	-220
	200821	7269	2	NaN	-220
	200821	7269	2	1	-220
	200821	7269	2	NaN	-220
	200821	7269	2	NaN	-220
	200821	7269	2	NaN	-220
	200821	7269	2	NaN	-220
	200821	7269	2	0	-245
	200821	7269	2	0.952255	-270
	200821	7269	2	0.821683	-295
	200821	7269	2	0.858447	-320
	200821	7269	2	0.70412	-345
	200821	7269	2	0	-395
	200821	7269	2	0	-395
	200821	7269	2	0	-420
	200821	7269	2	NaN	-395
	200821	7269	2	NaN	-395
	200821	7269	2	NaN	-395
	200821	7269	2	0.833333	-495
	200821	7269	2	0.666667	-495
	200821	7269	2	0	-495
	200821	7269	2	0	-520
	200821	7269	2	NaN	-520
	200821	7269	2	0.5	-520
	200821	7269	2	1	-520
	200821	7269	2	NaN	-520
	200821	7269	2	0	-570
	200821	7269	2	1	-570
	200821	7269	2	0	-595
	200821	7269	2	0	-620
	200821	7269	2	0.886792	-645
	200821	7269	2	0.777778	-645
	200821	7269	2	0	-645
	200821	7269	2	0	-670
	200821	7269	2	0.71028	-670
	200821	7269	2	0.768362	-695
	200821	7269	2	NaN	-720
	200821	7269	2	0.994012	-720
	200821	7269	2	0.428571	-745
	200821	7269	2	0.666667	-770
	200821	7269	2	0.5	-720
	200821	7269	2	NaN	-720
	200821	7269	2	NaN	-720
	200821	7269	2	NaN	-720
	200821	7269	2	1	-720
	200821	7269	2	0	-720
	200821	7269	2	0.4	-745
	200821	7269	2	1	-745
	200821	7269	2	0	-770
	200821	7269	2	0	-795
	200821	7269	2	0	-770
	200821	7269	2	0.602151	-795
	200821	7269	2	0	-795
	200821	7269	2	0.571429	-820
	200821	7269	2	0.926829	-845
	200821	7269	2	NaN	-820
	200821	7269	2	NaN	-845
	200821	7269	2	0.893617	-870
	200821	7269	2	0.5	-120
	200821	7269	2	0.425532	-270
	200821	7269	2	0	-395
	200821	7269	2	NaN	-420
	200821	7269	2	0.64	-495
	200821	7269	2	0.666667	-495
	200821	7269	2	0.125	-670
	200821	7269	2	0	-745
	200821	7269	2	0.96	-745
	200821	7269	2	0	-120
	200821	7269	2	NaN	-445
	200821	7269	2	0.5	-670
	200821	7269	2	0	-720
	200821	7269	2	0	-745
	200821	7269	2	0.769231	-745
	200821	7269	2	0.5	-670
	200821	7269	2	0	-745
	200821	7269	2	0.769231	-120
	200821	7269	2	0.956522	-220
	200821	7269	2	NaN	-220
	200821	7269	2	0.444444	-220
	200821	7269	2	1	-745
	200821	7269	2	0	-745
	200821	7269	2	0	-191
	200821	7269	2	0.75	-216
	200821	7269	2	0	-291
	200821	7269	2	0.571429	-216
	200821	7269	2	0.628571	-216
	200821	7269	2	NaN	-241
	200821	7269	2	0	-241
	200821	7269	2	NaN	-241
	200821	7269	2	0.885496	-266
	200821	7269	2	0	-266
	200821	7269	2	0	-266
	200821	7269	2	0	-291
	200821	7269	2	0	-291
	200821	7269	2	0.55814	-291
	200821	7269	2	NaN	-291
	200821	7269	2	0.940503	-341
	200821	7269	2	NaN	-366
	200821	7269	2	NaN	-366
	200821	7269	2	0.0285714	-366
	200821	7269	2	NaN	-366
	200821	7269	2	0.844444	-366
	200821	7269	2	NaN	-366
	200821	7269	2	NaN	-366
	200821	7269	2	0	-366
	200821	7269	2	0.352941	-366
	200821	7269	2	0	-416
	200821	7269	2	NaN	-416
	200821	7269	2	NaN	-416
	200821	7269	2	0.3	-416
	200821	7269	2	NaN	-416
	200821	7269	2	0	-416
	200821	7269	2	0	-416
	200821	7269	2	0.960245	-441
	200821	7269	2	0.404531	-466
	200821	7269	2	0.88	-491
	200821	7269	2	0	-516
	200821	7269	2	0	-541
	200821	7269	2	0.545455	-616
	200821	7269	2	0.1875	-691
	200821	7269	2	0	-691
	200821	7269	2	0.111801	-716
	200821	7269	2	0.571429	-791
	200821	7269	2	0.5	-791
	200821	7269	2	0.805556	-791
	200821	7269	2	0.25	-791
	200821	7269	2	0	-816
	200821	7269	2	NaN	-766
	200821	7269	2	0.973333	-841
	200821	7269	2	0	-866
	200821	7269	2	1	-916
	200821	7269	2	0	-891
	200821	7269	2	0	-866
	200821	7269	2	1	-891
	200821	7269	2	0.75	-891
	200821	7269	2	0.606061	-891
	200821	7269	2	0.8	-916
	200821	7269	2	0.378378	-916
	200821	7269	2	0.666667	-191
	200821	7269	2	0.26087	-266
	200821	7269	2	0	-291
	200821	7269	2	0	-416
	200821	7269	2	0.342857	-416
	200821	7269	2	0	-516
	200821	7269	2	0	-616
	200821	7269	2	0.753623	-791
	200821	7269	2	0	-741
	200821	7269	2	0	-791
	200821	7269	2	0.666667	-841
	200821	7269	2	0.871795	-866
	200821	7269	2	0	-866
	200821	7269	2	0.4	-891
	200821	7269	2	0	-891
	200821	7269	2	0	-891
	200821	7269	2	0.285714	-891
	200821	7269	2	0	-891
	200821	7269	2	NaN	-866
	200821	7269	2	NaN	-416
	200821	7269	2	0	-616
	200821	7269	2	1	-791
	200821	7269	2	0	-716
	200821	7269	2	1	-791
	200821	7269	2	0.770186	-866
	200821	7269	2	1	-866
	200821	7269	2	0.571429	-891
	200821	7269	2	0	-416
	200821	7269	2	0	-816
	200821	7269	2	0	-391
	200821	7269	2	0.125	-266
	200821	7269	2	0.5	-791
	200821	7269	2	0.666667	-766
	200821	7269	2	0	-391
	200821	7269	2	0	-866
	200821	7269	2	NaN	-816
	200911	7788	1	0	400
	200911	7788	1	0	625
	200911	7788	1	0.824242	700
	200911	7788	1	0.896552	625
	200911	7788	1	0.873786	700
	200911	7788	1	0.872727	600
	200911	7788	1	0.460177	600
	200911	7788	1	0.903955	575
	200911	7788	1	0.942263	575
	200911	7788	1	0.988713	550
	200911	7788	1	0	550
	200911	7788	1	NaN	550
	200911	7788	1	0	550
	200911	7788	1	0.586667	525
	200911	7788	1	0.415584	525
	200911	7788	1	0.732394	550
	200911	7788	1	0.90379	500
	200911	7788	1	NaN	500
	200911	7788	1	NaN	500
	200911	7788	1	NaN	500
	200911	7788	1	0.231214	475
	200911	7788	1	0.827068	400
	200911	7788	1	0.0952381	375
	200911	7788	1	0.993865	300
	200911	7788	1	0	300
	200911	7788	1	0	400
	200911	7788	1	0.571429	275
	200911	7788	1	0.903766	225
	200911	7788	1	0.942085	150
	200911	7788	1	0	150
	200911	7788	1	0.601542	125
	200911	7788	1	0.125	125
	200911	7788	1	0.952941	75
	200911	7788	1	0.333333	75
	200911	7788	1	0	50
	200911	7788	1	0	625
	200911	7788	1	NaN	700
	200911	7788	1	0.641509	400
	200911	7788	1	0.828947	275
	200911	7788	1	0.027027	425
	200911	7788	1	0.330827	-150
	200911	7788	1	0	350
	200911	7788	1	0.906667	300
	200911	7788	1	0.735294	275
	200911	7788	1	0.583333	250
	200911	7788	1	0.714286	250
	200911	7788	1	0.930435	200
	200911	7788	1	0.952381	225
	200911	7788	1	0.909091	175
	200911	7788	1	0.89404	100
	200911	7788	1	0.879032	100
	200911	7788	1	0.904523	50
	200911	7788	1	0	25
	200911	7788	1	0	0
	200911	7788	1	0.613333	0
	200911	7788	1	0.78673	0
	200911	7788	1	0.864198	-25
	200911	7788	1	0.974545	-50
	200911	7788	1	0.888889	-50
	200911	7788	1	0.866142	-150
	200911	7788	1	0.666667	-175
	200911	7788	1	0.0208333	425
	200911	7788	1	NaN	350
	200911	7788	1	0	-125
	200911	7788	1	0.785714	300
	200911	7788	1	0	75
	200911	7788	1	NaN	-425
	200911	7788	1	0	25
	200911	7788	1	1	25
	200911	7788	1	0	25
	200911	7788	1	0.861538	-50
	200911	7788	1	0.666667	-100
	200911	7788	1	0.521739	-125
	200911	7788	1	0.615385	-150
	200911	7788	1	0.638889	-200
	200911	7788	1	0.333333	-250
	200911	7788	1	NaN	-275
	200911	7788	1	0.97619	-300
	200911	7788	1	0.851064	-350
	200911	7788	1	0.994413	-400
	200911	7788	1	0.947917	-425
	200911	7788	1	0.817073	-475
	200911	7788	1	0	-500
	200911	7788	1	0	-500
	200911	7788	1	0	-500
	200911	7788	1	0.88	-525
	200911	7788	1	0.869565	-525
	200911	7788	1	0.704918	-525
	200911	7788	1	0.826087	-550
	200911	7788	1	0.8	-550
	200911	7788	1	0.635135	-550
	200911	7788	1	0.868687	-550
	200911	7788	1	0.954248	-575
	200911	7788	1	NaN	-575
	200911	7788	1	0	100
	200911	7788	1	NaN	-500
	200924	7476	2	0	725
	200924	7476	2	0	725
	200924	7476	2	0	725
	200924	7476	2	NaN	625
	200924	7476	2	0	625
	200924	7476	2	0.0714286	600
	200924	7476	2	NaN	600
	200924	7476	2	NaN	500
	200924	7476	2	0	625
	200924	7476	2	0	575
	200924	7476	2	0	550
	200924	7476	2	NaN	575
	200924	7476	2	0	525
	200924	7476	2	0.459016	525
	200924	7476	2	0	525
	200924	7476	2	0.26087	525
	200924	7476	2	NaN	600
	200924	7476	2	0.25	525
	200924	7476	2	0	525
	200924	7476	2	NaN	525
	200924	7476	2	0.4	500
	200924	7476	2	1	500
	200924	7476	2	1	500
	200924	7476	2	NaN	500
	200924	7476	2	NaN	500
	200924	7476	2	0.824742	475
	200924	7476	2	0	450
	200924	7476	2	1	450
	200924	7476	2	0.933619	400
	200924	7476	2	0.466667	400
	200924	7476	2	0	400
	200924	7476	2	0.842105	400
	200924	7476	2	0	400
	200924	7476	2	0.5	400
	200924	7476	2	0.666667	400
	200924	7476	2	NaN	400
	200924	7476	2	0.5	375
	200924	7476	2	0.866667	375
	200924	7476	2	0	375
	200924	7476	2	0.333333	375
	200924	7476	2	0	375
	200924	7476	2	NaN	375
	200924	7476	2	0.708861	375
	200924	7476	2	NaN	375
	200924	7476	2	0.560606	375
	200924	7476	2	0	375
	200924	7476	2	0.715909	350
	200924	7476	2	0.0325203	350
	200924	7476	2	0.666667	350
	200924	7476	2	0.352941	350
	200924	7476	2	0.714286	300
	200924	7476	2	0.964706	325
	200924	7476	2	NaN	300
	200924	7476	2	0.945607	275
	200924	7476	2	0.947867	275
	200924	7476	2	0	250
	200924	7476	2	0	275
	200924	7476	2	0	250
	200924	7476	2	0.9375	225
	200924	7476	2	0.631579	225
	200924	7476	2	0.5	225
	200924	7476	2	NaN	225
	200924	7476	2	0.752874	225
	200924	7476	2	1	200
	200924	7476	2	0	575
	200924	7476	2	0	550
	200924	7476	2	0.09375	525
	200924	7476	2	0	525
	200924	7476	2	0.285714	425
	200924	7476	2	0.333333	375
	200924	7476	2	0.9375	300
	200924	7476	2	0.909091	275
	200924	7476	2	0.917766	400
	200924	7476	2	0	525
	200924	7476	2	0	275
	200924	7476	2	0.666667	475
	200924	7476	2	0.117647	475
	200924	7476	2	0	450
	200924	7476	2	0.666667	450
	200924	7476	2	0.854497	400
	200924	7476	2	0.722741	375
	200924	7476	2	0.934363	375
	200924	7476	2	0	375
	200924	7476	2	0.869474	325
	200924	7476	2	0.935154	350
	200924	7476	2	0.2457	250
	200924	7476	2	0.351351	225
	200924	7476	2	0.582609	175
	200924	7476	2	0.181818	150
	200924	7476	2	0.853801	125
	200924	7476	2	0.387755	75
	200924	7476	2	0.226415	50
	200924	7476	2	0	50
	200924	7476	2	0	50
	200924	7476	2	1	25
	200924	7476	2	NaN	25
	200924	7476	2	0	25
	200924	7476	2	NaN	25
	200924	7476	2	0	25
	200924	7476	2	NaN	25
	200924	7476	2	0.666667	25
	200924	7476	2	0.6	0
	200924	7476	2	0	0
	200924	7476	2	0	25
	200924	7476	2	NaN	0
	200924	7476	2	NaN	0
	200924	7476	2	0.950877	-25
	200924	7476	2	0.883495	-50
	200924	7476	2	0	-50
	200924	7476	2	0.882494	-100
	200924	7476	2	0.333333	-125
	200924	7476	2	0.666667	-125
	200924	7476	2	NaN	-125
	200924	7476	2	0	-125
	200924	7476	2	0.74717	-150
	200924	7476	2	0	-150
	200924	7476	2	0.289593	-150
	200924	7476	2	0.0377358	-150
	200924	7476	2	0.25	-150
	200924	7476	2	0.812749	-175
	200924	7476	2	0.626866	-200
	200924	7476	2	0.731707	-175
	200924	7476	2	0.923977	-200
	200924	7476	2	0	-275
	200924	7476	2	0.307692	475
	200924	7476	2	0.461538	475
	200924	7476	2	0.428571	475
	200924	7476	2	0	450
	200924	7476	2	0.4	25
	200924	7476	2	0	25
	200924	7476	2	0	25
	200924	7476	2	0.705036	25
	200924	7476	2	0	-125
	200924	7476	2	0.857143	-125
	200924	7476	2	0	-125
	200924	7476	2	0.449275	-150
	200924	7476	2	0	450
	200924	7476	2	1	25
	200924	7476	2	NaN	0
	200924	7476	2	0.774194	0
	200924	7476	2	0.762963	-100
	200924	7476	2	0	225
	200924	7476	2	0.769231	200
	200924	7476	2	0.643564	225
	200924	7476	2	0.571429	150
	200924	7476	2	0.863905	100
	200924	7476	2	0.985915	25
	200924	7476	2	0.171429	0
	200924	7476	2	0.837209	-25
	200924	7476	2	0.524444	-75
	200924	7476	2	NaN	-100
	200924	7476	2	0	-100
	200924	7476	2	0.826568	-100
	200924	7476	2	NaN	-100
	200924	7476	2	0.917081	-125
	200924	7476	2	NaN	-125
	200924	7476	2	0.347826	-125
	200924	7476	2	NaN	-125
	200924	7476	2	NaN	-125
	200924	7476	2	NaN	-125
	200924	7476	2	NaN	-125
	200924	7476	2	NaN	-125
	200924	7476	2	NaN	-125
	200924	7476	2	NaN	-125
	200924	7476	2	NaN	-125
	200924	7476	2	NaN	-125
	200924	7476	2	NaN	-125
	200924	7476	2	NaN	-125
	200924	7476	2	0	-125
	200924	7476	2	NaN	-125
	200924	7476	2	NaN	-125
	200924	7476	2	0	-125
	200924	7476	2	NaN	-125
	200924	7476	2	0	-125
	200924	7476	2	0.994885	-175
	200924	7476	2	0.677193	-175
	200924	7476	2	NaN	-250
	200924	7476	2	0.912837	-275
	200924	7476	2	0.973822	-375
	200924	7476	2	0.777778	-400
	200924	7476	2	0.435644	-425
	200924	7476	2	0.739496	-550
	200924	7476	2	0.641026	-550
	200924	7476	2	0.387097	200
	200924	7476	2	0.676259	200
	200924	7476	2	0.521739	-800
	200924	7476	2	0.748201	-25
	200924	7476	2	0.846154	-25
	200924	7476	2	0	-50
	200924	7476	2	0.891304	-50
	200924	7476	2	NaN	-200
	200924	7476	2	0.758621	-200
	200924	7476	2	NaN	-200
	200924	7476	2	NaN	-200
	200924	7476	2	NaN	-200
	200924	7476	2	NaN	-200
	200924	7476	2	NaN	-200
	200924	7476	2	NaN	-200
	200924	7476	2	NaN	-200
	200924	7476	2	NaN	-200
	200924	7476	2	NaN	-200
	200924	7476	2	0.748299	-225
	200924	7476	2	0.166667	-250
	200924	7476	2	0	-250
	200924	7476	2	NaN	-275
	200924	7476	2	0.760417	-275
	200924	7476	2	0.666667	-275
	200924	7476	2	0.727273	-300
	200924	7476	2	0.533333	-300
	200924	7476	2	1	-325
	200924	7476	2	0.816568	-375
	200924	7476	2	0	-375
	200924	7476	2	0.589286	-425
	200924	7476	2	0.341463	-475
	200924	7476	2	0	-475
	200924	7476	2	0	-475
	200924	7476	2	0	-500
	200924	7476	2	0.779221	-525
	200924	7476	2	0.25	-550
	200924	7476	2	0	-575
	200924	7476	2	0	-575
	200924	7476	2	0	-575
	200924	7476	2	0.571429	-575
	200924	7476	2	0	-575
	200924	7476	2	0.761379	-600
	200924	7476	2	NaN	-625
	200924	7476	2	0.936909	-650
	200924	7476	2	0.0625	-650
	200924	7476	2	0	-650
	200924	7476	2	1	-650
	200924	7476	2	0.77665	-625
	200924	7476	2	0.839161	-650
	200924	7476	2	0.855346	-675
	200924	7476	2	0.690265	-800
	200924	7476	2	0.711864	-800
	200924	7476	2	0.924528	-200
	200924	7476	2	0	-200
	200924	7476	2	NaN	-175
	200924	7476	2	0.115385	-200
	200924	7476	2	0.518519	-325
	200924	7476	2	0.25	-500
	200924	7476	2	0.4	-575
	200924	7476	2	0.716981	-575
	200924	7476	2	0.75	-575
	200924	7476	2	0.25	-575
	200924	7476	2	0	-650
	200924	7476	2	0	-625
	200924	7476	2	0.5	-575
	200924	7476	2	0.15873	-575
	200924	7476	2	0	-300
	200924	7476	2	0.476744	-575
	200925	7476	2	0.466667	700
	200925	7476	2	0.775362	675
	200925	7476	2	0.561404	650
	200925	7476	2	0.966967	600
	200925	7476	2	0.685714	600
	200925	7476	2	0.191489	575
	200925	7476	2	0.894737	550
	200925	7476	2	0.671533	525
	200925	7476	2	0.819277	500
	200925	7476	2	0.963351	450
	200925	7476	2	0.222222	400
	200925	7476	2	0.873156	400
	200925	7476	2	0	375
	200925	7476	2	0.222222	375
	200925	7476	2	0.840237	350
	200925	7476	2	0.952381	300
	200925	7476	2	0.16	775
	200925	7476	2	0.075	0
	200925	7476	2	0.75	675
	200925	7476	2	0.713178	600
	200925	7476	2	0.857143	600
	200925	7476	2	0.769231	575
	200925	7476	2	0.0606061	775
	200925	7476	2	0.21978	0
	200925	7476	2	0	775
	200925	7476	2	0.921875	650
	200925	7476	2	0.140351	-250
	200925	7476	2	0.307692	500
	200925	7476	2	0.252632	525
	200925	7476	2	0.747475	450
	200925	7476	2	0.737864	450
	200925	7476	2	0	425
	200925	7476	2	0	400
	200925	7476	2	0.598639	375
	200925	7476	2	0.666667	350
	200925	7476	2	0	400
	200925	7476	2	0.962963	350
	200925	7476	2	0.945055	325
	200925	7476	2	0.919255	325
	200925	7476	2	0.887218	275
	200925	7476	2	0.967078	175
	200925	7476	2	0.666667	150
	200925	7476	2	1	125
	200925	7476	2	0.5	100
	200925	7476	2	0	100
	200925	7476	2	0.424242	75
	200925	7476	2	0.90625	50
	200925	7476	2	0.246575	25
	200925	7476	2	0.834951	0
	200925	7476	2	0.658537	-25
	200925	7476	2	0.733333	-50
	200925	7476	2	0.444444	-50
	200925	7476	2	0.782609	-50
	200925	7476	2	NaN	-50
	200925	7476	2	0.75	-75
	200925	7476	2	0.972727	-75
	200925	7476	2	0.565657	-75
	200925	7476	2	0.904632	-75
	200925	7476	2	0.816	-100
	200925	7476	2	0	-100
	200925	7476	2	0.0493827	-250
	200925	7476	2	0.285714	525
	200925	7476	2	0	525
	200925	7476	2	0.666667	425
	200925	7476	2	0.64	150
	200925	7476	2	0.52	125
	200925	7476	2	0.5	125
	200925	7476	2	0.802817	100
	200925	7476	2	0.5	100
	200925	7476	2	0.65	100
	200925	7476	2	0	100
	200925	7476	2	0	100
	200925	7476	2	0.888889	-50
	200925	7476	2	0	-50
	200925	7476	2	0.891892	-50
	200925	7476	2	0.852273	125
	200925	7476	2	0.727273	100
	200925	7476	2	0	100
	200925	7476	2	0	-25
	200925	7476	2	0.781609	150
	200925	7476	2	0.4	-50
	200925	7476	2	0.533333	-400
	200925	7476	2	0	350
	200925	7476	2	0.666667	350
	200925	7476	2	0.542636	275
	200925	7476	2	0.952381	250
	200925	7476	2	0	275
	200925	7476	2	NaN	250
	200925	7476	2	0	225
	200925	7476	2	0.730159	225
	200925	7476	2	NaN	275
	200925	7476	2	0	300
	200925	7476	2	0.5	150
	200925	7476	2	0	175
	200925	7476	2	0.869048	175
	200925	7476	2	0.795082	150
	200925	7476	2	1	150
	200925	7476	2	NaN	125
	200925	7476	2	0.633094	75
	200925	7476	2	0	75
	200925	7476	2	0.962179	50
	200925	7476	2	0.90625	25
	200925	7476	2	0.346667	-25
	200925	7476	2	0	-50
	200925	7476	2	0	-75
	200925	7476	2	0.857143	-100
	200925	7476	2	NaN	-100
	200925	7476	2	NaN	-75
	200925	7476	2	0	-100
	200925	7476	2	0.842105	-125
	200925	7476	2	0.612245	-150
	200925	7476	2	0.181818	-150
	200925	7476	2	0.958333	-175
	200925	7476	2	0.705882	-200
	200925	7476	2	0.95	-200
	200925	7476	2	0.666667	-225
	200925	7476	2	0.95778	-225
	200925	7476	2	0.581818	-275
	200925	7476	2	0.947368	-275
	200925	7476	2	0.571429	-400
	200925	7476	2	0.315789	-400
	200925	7476	2	0.846154	350
	200925	7476	2	0.808511	175
	200925	7476	2	0.8	125
	200925	7476	2	0	125
	200925	7476	2	0.0909091	-25
	200925	7476	2	0	-100
	200925	7476	2	0.8	-125
	200925	7476	2	0.428571	-125
	200925	7476	2	0.736842	-125
	200925	7476	2	1	-150
	200925	7476	2	1	-175
	200925	7476	2	0	-200
	200925	7476	2	0	-200
	200925	7476	2	0.421053	-225
	200925	7476	2	0.4	150
	200925	7476	2	1	-150
	200925	7476	2	0	-200
	200925	7476	2	0	-200
	200925	7476	2	0.333333	350
	200925	7476	2	0.466667	-75
	201001	7616	1	0.666667	575
	201001	7616	1	0	550
	201001	7616	1	0.5	500
	201001	7616	1	0.350061	475
	201001	7616	1	0.370044	475
	201001	7616	1	0.142857	425
	201001	7616	1	0.444444	425
	201001	7616	1	0.755906	400
	201001	7616	1	0.8	375
	201001	7616	1	0.935484	375
	201001	7616	1	0.405229	350
	201001	7616	1	0.718277	350
	201001	7616	1	0.968354	350
	201001	7616	1	0.25	325
	201001	7616	1	0.666667	325
	201001	7616	1	0.48	325
	201001	7616	1	0.545455	325
	201001	7616	1	0	325
	201001	7616	1	0.5	325
	201001	7616	1	0.666667	325
	201001	7616	1	0	325
	201001	7616	1	0.645418	300
	201001	7616	1	0.585366	300
	201001	7616	1	0.0722892	300
	201001	7616	1	0.222222	275
	201001	7616	1	0.952381	300
	201001	7616	1	0.968127	250
	201001	7616	1	0.933333	225
	201001	7616	1	0.917007	200
	201001	7616	1	0.6	225
	201001	7616	1	0.93299	175
	201001	7616	1	0	175
	201001	7616	1	0.586207	175
	201001	7616	1	0.357143	150
	201001	7616	1	NaN	150
	201001	7616	1	0.951613	125
	201001	7616	1	0.852174	125
	201001	7616	1	0.604651	475
	201001	7616	1	0.5	375
	201001	7616	1	0.387097	350
	201001	7616	1	0.292683	275
	201001	7616	1	0.846154	225
	201001	7616	1	0.774194	225
	201001	7616	1	0	325
	201001	7616	1	NaN	300
	201001	7616	1	0.83114	250
	201001	7616	1	0.727273	225
	201001	7616	1	0.947723	200
	201001	7616	1	0.321839	200
	201001	7616	1	0.99187	150
	201001	7616	1	0.0637168	125
	201001	7616	1	0.886029	100
	201001	7616	1	0.926108	25
	201001	7616	1	0	25
	201001	7616	1	0	25
	201001	7616	1	0	25
	201001	7616	1	0.733333	0
	201001	7616	1	0.922414	-25
	201001	7616	1	0.894118	-25
	201001	7616	1	0.4	-75
	201001	7616	1	0	-75
	201001	7616	1	0	-75
	201001	7616	1	0.962697	-100
	201001	7616	1	NaN	-100
	201001	7616	1	0.98556	-125
	201001	7616	1	0.506667	-125
	201001	7616	1	0.941748	-175
	201001	7616	1	0.857143	-150
	201001	7616	1	0	-150
	201001	7616	1	0.850299	-175
	201001	7616	1	0.843137	-175
	201001	7616	1	0.562044	-175
	201001	7616	1	0.666667	-250
	201001	7616	1	0.814815	-200
	201001	7616	1	0.615385	-200
	201001	7616	1	0.5	-200
	201001	7616	1	0	-200
	201001	7616	1	NaN	-200
	201001	7616	1	0.809816	-250
	201001	7616	1	0.5	-225
	201001	7616	1	0.466667	-225
	201001	7616	1	0	-200
	201001	7616	1	0.97561	-250
	201001	7616	1	0.555556	-275
	201001	7616	1	NaN	-250
	201001	7616	1	0	-250
	201001	7616	1	0.996951	-300
	201001	7616	1	0.862903	-275
	201001	7616	1	0.910486	-325
	201001	7616	1	0.222222	-450
	201001	7616	1	0	-450
	201001	7616	1	0.434783	300
	201001	7616	1	0.6	200
	201001	7616	1	0.888889	150
	201001	7616	1	NaN	25
	201001	7616	1	0.821918	-225
	201001	7616	1	0.666667	-200
	201001	7616	1	1	-200
	201001	7616	1	0	-250
	201001	7616	1	0.875	325
	201001	7616	1	0.25	-150
	201001	7616	1	0.853659	75
	201001	7616	1	0.780822	50
	201001	7616	1	NaN	0
	201001	7616	1	0	-25
	201001	7616	1	0.914729	-50
	201001	7616	1	0	-50
	201001	7616	1	0.5	-75
	201001	7616	1	0.94382	-75
	201001	7616	1	0.950617	-75
	201001	7616	1	0.751592	-100
	201001	7616	1	0.5	-100
	201001	7616	1	0.909091	-200
	201001	7616	1	NaN	-200
	201001	7616	1	0.968085	-225
	201001	7616	1	0	-275
	201001	7616	1	0.578313	-250
	201001	7616	1	0.850065	-275
	201001	7616	1	NaN	-275
	201001	7616	1	NaN	-300
	201001	7616	1	0.811189	-325
	201001	7616	1	0.881041	-325
	201001	7616	1	0.5	-325
	201001	7616	1	0	-375
	201001	7616	1	0	-375
	201001	7616	1	0.0546624	-400
	201001	7616	1	0.905149	-425
	201001	7616	1	0.705882	-450
	201001	7616	1	NaN	-450
	201001	7616	1	0	-475
	201001	7616	1	NaN	-500
	201001	7616	1	0	-500
	201001	7616	1	NaN	-500
	201001	7616	1	0	-500
	201001	7616	1	0.0740741	-500
	201001	7616	1	0.507614	-500
	201001	7616	1	0.996785	-500
	201001	7616	1	0	-500
	201001	7616	1	NaN	-500
	201001	7616	1	0.483871	-500
	201001	7616	1	NaN	-500
	201001	7616	1	0.8	-525
	201001	7616	1	0.950867	-550
	201001	7616	1	0.5	-575
	201001	7616	1	0	-600
	201001	7616	1	0.5	-575
	201001	7616	1	0	-700
	201001	7616	1	0.8	50
	201001	7616	1	NaN	-500
	201001	7616	1	0	-500
	201001	7616	1	0	-700
	201001	7616	1	0.9	25
	201001	7616	1	0.963636	-100
	201001	7616	1	0.576923	-950
	201001	7616	1	0.565217	-200
	201001	7616	1	1	-250
	201001	7616	1	0	-275
	201001	7616	1	0	-300
	201001	7616	1	0.5	-300
	201001	7616	1	0.0825243	-350
	201001	7616	1	0.918033	-450
	201001	7616	1	0	-475
	201001	7616	1	0	-475
	201001	7616	1	0.997658	-500
	201001	7616	1	0.666667	-500
	201001	7616	1	0.470348	-525
	201001	7616	1	0	-525
	201001	7616	1	0.976401	-575
	201001	7616	1	0.918919	-575
	201001	7616	1	0.163522	-600
	201001	7616	1	0.852174	-600
	201001	7616	1	0	-600
	201001	7616	1	0	-625
	201001	7616	1	0.5	-700
	201001	7616	1	0.887967	-700
	201001	7616	1	0.964327	-750
	201001	7616	1	0.963351	-800
	201001	7616	1	0.666667	-825
	201001	7616	1	0.411765	-225
	201001	7616	1	0.571429	-275
	201001	7616	1	0.518519	-450
	201001	7616	1	0.393443	-450
	201001	7616	1	0.869565	-500
	201001	7616	1	1	-500
	201001	7616	1	0	-600
	201001	7616	1	0.92543	-825
	201001	7616	1	0	-300
	201002	7614	2	0.809756	450
	201002	7614	2	0.661654	450
	201002	7614	2	0.235294	375
	201002	7614	2	0.953846	350
	201002	7614	2	0	350
	201002	7614	2	0.646465	300
	201002	7614	2	0.720497	300
	201002	7614	2	0.944882	275
	201002	7614	2	0.961652	250
	201002	7614	2	0.961832	150
	201002	7614	2	0.926174	150
	201002	7614	2	0.678571	150
	201002	7614	2	0.666667	150
	201002	7614	2	0	150
	201002	7614	2	0.941748	125
	201002	7614	2	0	125
	201002	7614	2	0.761905	125
	201002	7614	2	NaN	125
	201002	7614	2	0.545455	125
	201002	7614	2	0	125
	201002	7614	2	0.803089	100
	201002	7614	2	0.433735	100
	201002	7614	2	0.666667	75
	201002	7614	2	0.527076	75
	201002	7614	2	0	50
	201002	7614	2	0	50
	201002	7614	2	0.333333	25
	201002	7614	2	0	25
	201002	7614	2	0.502618	25
	201002	7614	2	0	50
	201002	7614	2	0.47619	-200
	201002	7614	2	0.459016	450
	201002	7614	2	0.445714	450
	201002	7614	2	0.681319	225
	201002	7614	2	0.848837	225
	201002	7614	2	0.222222	150
	201002	7614	2	0.932	100
	201002	7614	2	0.431373	75
	201002	7614	2	0.166667	75
	201002	7614	2	0.428571	50
	201002	7614	2	0.666667	50
	201002	7614	2	0.427632	25
	201002	7614	2	0.947368	25
	201002	7614	2	0.742857	0
	201002	7614	2	0	-25
	201002	7614	2	0.625	-25
	201002	7614	2	0.833333	-50
	201002	7614	2	0.529412	-75
	201002	7614	2	0.0465116	-100
	201002	7614	2	0.230769	-100
	201002	7614	2	0	-150
	201002	7614	2	0	-150
	201002	7614	2	0.53012	-175
	201002	7614	2	0.774603	-200
	201002	7614	2	0.703448	-225
	201002	7614	2	0	-250
	201002	7614	2	0.810345	-300
	201002	7614	2	0.929577	-300
	201002	7614	2	0.878049	-325
	201002	7614	2	0.8	-325
	201002	7614	2	0.942466	-350
	201002	7614	2	0.907162	-375
	201002	7614	2	0.8	-350
	201002	7614	2	0.73224	-400
	201002	7614	2	0.777778	-400
	201002	7614	2	0.898551	225
	201002	7614	2	0.715789	225
	201002	7614	2	0.766917	150
	201002	7614	2	0.836364	125
	201002	7614	2	0.0869565	100
	201002	7614	2	0.888889	50
	201002	7614	2	0.222222	-100
	201002	7614	2	0	-150
	201002	7614	2	0	-150
	201002	7614	2	0.244898	-150
	201002	7614	2	0.75	-350
	201002	7614	2	0	-150
	201002	7614	2	0	50
	201002	7614	2	0.404494	0
	201002	7614	2	0.698225	-25
	201002	7614	2	0.826446	-25
	201002	7614	2	0.78481	-100
	201002	7614	2	0	-150
	201002	7614	2	0	-150
	201002	7614	2	0.862222	-150
	201002	7614	2	0.666667	-150
	201002	7614	2	0.0487805	-175
	201002	7614	2	0.926829	-175
	201002	7614	2	0.548387	-175
	201002	7614	2	0.727273	-200
	201002	7614	2	0	-200
	201002	7614	2	0.468085	-200
	201002	7614	2	0.08	-200
	201002	7614	2	0.545455	-200
	201002	7614	2	0.740741	-200
	201002	7614	2	0.731707	-225
	201002	7614	2	0.301887	-250
	201002	7614	2	0.176471	-275
	201002	7614	2	0.65625	-325
	201002	7614	2	0	-350
	201002	7614	2	0.581395	-350
	201002	7614	2	0.910526	-400
	201002	7614	2	NaN	-400
	201002	7614	2	0.947368	-425
	201002	7614	2	0.444444	-425
	201002	7614	2	0.791209	-450
	201002	7614	2	0.857143	-450
	201002	7614	2	0	-475
	201002	7614	2	0.64	-475
	201002	7614	2	0	-500
	201002	7614	2	0.695652	-500
	201002	7614	2	0.745763	-575
	201002	7614	2	0	-575
	201002	7614	2	0.352941	-600
	201002	7614	2	0.222222	-600
	201002	7614	2	0.784314	-650
	201002	7614	2	0.892308	-700
	201002	7614	2	0.797619	-25
	201002	7614	2	0.968421	-500
	201002	7614	2	0	-500
	201002	7614	2	0.9	-600
	201002	7614	2	0.4	-275
	201002	7614	2	0.770833	-275
	201002	7614	2	0.88	-275
	201002	7614	2	0.818182	-275
	201002	7614	2	0.568966	-275
	201002	7614	2	0.836364	-300
	201002	7614	2	0.877551	-350
	201002	7614	2	0.831858	-375
	201002	7614	2	0.909091	-450
	201002	7614	2	0.410256	-450
	201002	7614	2	0.927536	-450
	201002	7614	2	0.72	-475
	201002	7614	2	0.523077	-500
	201002	7614	2	0.5	-525
	201002	7614	2	0.828947	-525
	201002	7614	2	0.874074	-575
	201002	7614	2	0.205128	-575
	201002	7614	2	0	-650
	201002	7614	2	0	-650
	201002	7614	2	0.863049	-675
	201002	7614	2	0.254545	-675
	201002	7614	2	0.461538	-700
	201002	7614	2	NaN	-700
	201002	7614	2	NaN	-700
	201002	7614	2	0	-700
	201002	7614	2	NaN	-700
	201002	7614	2	NaN	-700
	201002	7614	2	NaN	-700
	201002	7614	2	NaN	-700
	201002	7614	2	0.514851	-700
	201002	7614	2	0	-700
	201002	7614	2	0	-700
	201002	7614	2	0	-700
	201002	7614	2	0.666667	-700
	201002	7614	2	0.186047	-750
	201002	7614	2	0.683544	-775
	201002	7614	2	0.166667	-825
	201002	7614	2	0.352941	-825
	201002	7614	2	NaN	-850
	201002	7614	2	0	-850
	201002	7614	2	0	-850
	201002	7614	2	0.756757	-900
	201002	7614	2	0	-925
	201002	7614	2	NaN	-925
	201002	7614	2	0.714286	-300
	201002	7614	2	0.166667	-300
	201002	7614	2	0.8	-425
	201002	7614	2	0.126984	-750
	201002	7614	2	0	-750
	201002	7614	2	0	-825
	201002	7614	2	1	-825
	201002	7614	2	0.846154	-825
	201002	7614	2	NaN	-825
	201005	7616	1	0.666667	500
	201005	7616	1	0.666667	425
	201005	7616	1	0.461538	425
	201005	7616	1	0.324324	375
	201005	7616	1	0.75	250
	201005	7616	1	0	225
	201005	7616	1	0.842105	225
	201005	7616	1	0	225
	201005	7616	1	0	200
	201005	7616	1	0.67037	200
	201005	7616	1	0	200
	201005	7616	1	0.27451	175
	201005	7616	1	NaN	175
	201005	7616	1	0	175
	201005	7616	1	0	175
	201005	7616	1	0.814815	175
	201005	7616	1	0.680162	150
	201005	7616	1	0.380952	150
	201005	7616	1	NaN	150
	201005	7616	1	0.203593	150
	201005	7616	1	0.0235294	175
	201005	7616	1	0	175
	201005	7616	1	0.0454545	125
	201005	7616	1	0.668942	125
	201005	7616	1	0.210526	-250
	201005	7616	1	0.412903	-250
	201005	7616	1	0.295567	175
	201005	7616	1	0.553506	150
	201005	7616	1	0	150
	201005	7616	1	NaN	150
	201005	7616	1	0	175
	201005	7616	1	0.25	175
	201005	7616	1	0	175
	201005	7616	1	0.461538	-250
	201005	7616	1	0.666667	500
	201005	7616	1	0	175
	201005	7616	1	NaN	150
	201005	7616	1	0	250
	201005	7616	1	0.943787	250
	201005	7616	1	0.872549	250
	201005	7616	1	0	250
	201005	7616	1	0.489796	250
	201005	7616	1	0.752577	250
	201005	7616	1	NaN	250
	201005	7616	1	0	250
	201005	7616	1	0.857143	250
	201005	7616	1	0	250
	201005	7616	1	0.792899	200
	201005	7616	1	0.958009	175
	201005	7616	1	0.789588	175
	201005	7616	1	0	150
	201005	7616	1	0.342857	150
	201005	7616	1	0.337079	150
	201005	7616	1	0.744444	75
	201005	7616	1	0.181818	50
	201005	7616	1	0.989831	50
	201005	7616	1	0.666667	25
	201005	7616	1	0.872807	0
	201005	7616	1	1	-100
	201005	7616	1	0.149254	-175
	201005	7616	1	0.62069	-200
	201005	7616	1	0.75	-225
	201005	7616	1	0.909091	-225
	201005	7616	1	0.0273973	-225
	201005	7616	1	0	-225
	201005	7616	1	0	-225
	201005	7616	1	0.457143	-225
	201005	7616	1	0.0571429	-275
	201005	7616	1	0.125	-225
	201005	7616	1	0.833333	-225
	201005	7616	1	NaN	-250
	201005	7616	1	0.153846	-250
	201005	7616	1	0	-275
	201005	7616	1	0	-275
	201005	7616	1	0	150
	201005	7616	1	0.933333	-300
	201005	7616	1	0.8	-300
	201005	7616	1	0.5	-300
	201005	7616	1	0	-325
	201005	7616	1	0.973856	-325
	201005	7616	1	0.666667	-325
	201005	7616	1	0.625	275
	201005	7616	1	0.122807	250
	201005	7616	1	0.166667	150
	201005	7616	1	0	-100
	201005	7616	1	0.875	-200
	201005	7616	1	0.4	-250
	201005	7616	1	0	-225
	201005	7616	1	0	-250
	201005	7616	1	0	-275
	201005	7616	1	0	-275
	201005	7616	1	0.666667	-300
	201005	7616	1	0.333333	-300
	201005	7616	1	0.166667	-500
	201005	7616	1	0.4	-100
	201005	7616	1	0.380952	-300
	201005	7616	1	NaN	-100
	201005	7616	1	0.854369	0
	201005	7616	1	0.857143	-50
	201005	7616	1	0.580645	-50
	201005	7616	1	NaN	-75
	201005	7616	1	0.84375	-125
	201005	7616	1	0	-125
	201005	7616	1	0.984436	-225
	201005	7616	1	0.931727	-250
	201005	7616	1	0.975917	-250
	201005	7616	1	0	-275
	201005	7616	1	0.344828	-275
	201005	7616	1	0	-275
	201005	7616	1	0.138614	-275
	201005	7616	1	0	-275
	201005	7616	1	NaN	-275
	201005	7616	1	0	-275
	201005	7616	1	0.988921	-300
	201005	7616	1	0.95702	-325
	201005	7616	1	0.816406	-325
	201005	7616	1	0	-375
	201005	7616	1	0	-375
	201005	7616	1	0.390244	-375
	201005	7616	1	0.666667	-375
	201005	7616	1	0.950355	-350
	201005	7616	1	0	-375
	201005	7616	1	0	-425
	201005	7616	1	0.577778	-450
	201005	7616	1	0.857143	-450
	201005	7616	1	0.904762	-475
	201005	7616	1	0.521739	-500
	201005	7616	1	1	-750
	201005	7616	1	0.604651	25
	201005	7616	1	0.133333	-75
	201005	7616	1	0	-275
	201005	7616	1	NaN	-275
	201005	7616	1	0.212121	-375
	201005	7616	1	0.552632	-375
	201005	7616	1	0.307692	-750
	201005	7616	1	0.153846	25
	201005	7616	1	0.777143	-275
	201005	7616	1	0.681818	-250
	201005	7616	1	0.444444	-1000
	201005	7616	1	0.899452	-300
	201005	7616	1	0.890244	-300
	201005	7616	1	1	-325
	201005	7616	1	0	-400
	201005	7616	1	0.666667	-400
	201005	7616	1	0.819048	-475
	201005	7616	1	0.857143	-500
	201005	7616	1	0.488372	-550
	201005	7616	1	0.368201	-575
	201005	7616	1	0	-600
	201005	7616	1	0.758621	-625
	201005	7616	1	0	-625
	201005	7616	1	1	-625
	201005	7616	1	0	-650
	201005	7616	1	0	-650
	201005	7616	1	0.5	-675
	201005	7616	1	0.855895	-725
	201005	7616	1	0.6	-750
	201005	7616	1	0.965954	-775
	201005	7616	1	0.883072	-800
	201005	7616	1	0.814582	-800
	201005	7616	1	0.8	-825
	201005	7616	1	0	-850
	201005	7616	1	0.832814	-850
	201005	7616	1	NaN	-850
	201005	7616	1	0	-850
	201005	7616	1	0	-850
	201005	7616	1	0.687117	-850
	201005	7616	1	0	-850
	201005	7616	1	NaN	-850
	201005	7616	1	0.948025	-875
	201005	7616	1	0.12	-225
	201005	7616	1	0.37037	-1000
	201005	7616	1	0	-350
	201005	7616	1	NaN	-600
	201005	7616	1	0.538462	-625
	201005	7616	1	0	-675
	201005	7616	1	0.845815	-750
	201005	7616	1	NaN	-850
	201006	7614	2	0.909091	650
	201006	7614	2	NaN	650
	201006	7614	2	NaN	650
	201006	7614	2	NaN	650
	201006	7614	2	0	600
	201006	7614	2	0	600
	201006	7614	2	0.571429	575
	201006	7614	2	0	575
	201006	7614	2	0	575
	201006	7614	2	0.125	525
	201006	7614	2	0.45283	500
	201006	7614	2	0.809061	500
	201006	7614	2	0.384615	500
	201006	7614	2	0	500
	201006	7614	2	0.666667	450
	201006	7614	2	0.315789	450
	201006	7614	2	0.958084	425
	201006	7614	2	0	425
	201006	7614	2	0.48951	400
	201006	7614	2	0.878613	400
	201006	7614	2	0.727273	400
	201006	7614	2	0.927461	400
	201006	7614	2	NaN	375
	201006	7614	2	NaN	375
	201006	7614	2	NaN	375
	201006	7614	2	0.755396	375
	201006	7614	2	0.909091	350
	201006	7614	2	0.73913	350
	201006	7614	2	0.923077	350
	201006	7614	2	NaN	350
	201006	7614	2	NaN	325
	201006	7614	2	0.915888	300
	201006	7614	2	0.864469	300
	201006	7614	2	0.363636	300
	201006	7614	2	0	275
	201006	7614	2	NaN	300
	201006	7614	2	0	250
	201006	7614	2	NaN	150
	201006	7614	2	0.2	125
	201006	7614	2	0.125	125
	201006	7614	2	0.463768	125
	201006	7614	2	NaN	175
	201006	7614	2	0	125
	201006	7614	2	0	125
	201006	7614	2	0	125
	201006	7614	2	0	125
	201006	7614	2	NaN	125
	201006	7614	2	0	125
	201006	7614	2	0.62243	100
	201006	7614	2	0.166667	100
	201006	7614	2	NaN	75
	201006	7614	2	0	75
	201006	7614	2	0.737463	50
	201006	7614	2	0.057971	50
	201006	7614	2	0.075188	75
	201006	7614	2	0.644928	25
	201006	7614	2	0.108374	-25
	201006	7614	2	0.715789	400
	201006	7614	2	0.193939	-100
	201006	7614	2	0.205742	-100
	201006	7614	2	0.153846	550
	201006	7614	2	1	400
	201006	7614	2	NaN	150
	201006	7614	2	NaN	150
	201006	7614	2	0.2	125
	201006	7614	2	0.234783	-100
	201006	7614	2	NaN	150
	201006	7614	2	0.734908	100
	201006	7614	2	0.92	350
	201006	7614	2	0.47619	350
	201006	7614	2	0	400
	201006	7614	2	0	350
	201006	7614	2	0.0111111	350
	201006	7614	2	NaN	350
	201006	7614	2	0.424116	350
	201006	7614	2	NaN	350
	201006	7614	2	0	350
	201006	7614	2	0.183908	350
	201006	7614	2	0.0338983	350
	201006	7614	2	0.625767	350
	201006	7614	2	0.774194	350
	201006	7614	2	0.228571	350
	201006	7614	2	0.669421	325
	201006	7614	2	0.294118	325
	201006	7614	2	NaN	350
	201006	7614	2	0	325
	201006	7614	2	0	300
	201006	7614	2	0.765292	225
	201006	7614	2	NaN	200
	201006	7614	2	0.666667	200
	201006	7614	2	0.666667	200
	201006	7614	2	0.461538	150
	201006	7614	2	0	100
	201006	7614	2	NaN	50
	201006	7614	2	0.8	25
	201006	7614	2	NaN	0
	201006	7614	2	NaN	0
	201006	7614	2	0.681967	-25
	201006	7614	2	0	-25
	201006	7614	2	0	-25
	201006	7614	2	0.96	-25
	201006	7614	2	0.838951	-75
	201006	7614	2	0	-75
	201006	7614	2	0.521739	-75
	201006	7614	2	NaN	-100
	201006	7614	2	0.997481	-125
	201006	7614	2	0.853933	-125
	201006	7614	2	0.918033	-150
	201006	7614	2	1	-175
	201006	7614	2	0.967603	-150
	201006	7614	2	0.179104	-350
	201006	7614	2	0.693548	-350
	201006	7614	2	0.772152	-350
	201006	7614	2	0.766667	-350
	201006	7614	2	0.356589	350
	201006	7614	2	0.6	350
	201006	7614	2	0.819788	325
	201006	7614	2	0.190476	200
	201006	7614	2	0	200
	201006	7614	2	0.47619	225
	201006	7614	2	0	100
	201006	7614	2	1	200
	201006	7614	2	0	150
	201006	7614	2	0.733057	150
	201006	7614	2	0.166667	75
	201006	7614	2	0.914791	75
	201006	7614	2	0.944582	25
	201006	7614	2	0.744526	-25
	201006	7614	2	0.8	-75
	201006	7614	2	0.764706	-100
	201006	7614	2	0.454545	-150
	201006	7614	2	0.617587	-150
	201006	7614	2	0.683544	-175
	201006	7614	2	0	-175
	201006	7614	2	0.977621	-200
	201006	7614	2	0	-275
	201006	7614	2	0	-275
	201006	7614	2	NaN	-275
	201006	7614	2	0	-275
	201006	7614	2	NaN	-275
	201006	7614	2	NaN	-275
	201006	7614	2	NaN	-275
	201006	7614	2	0.58	-275
	201006	7614	2	0.764228	-275
	201006	7614	2	0.7	-300
	201006	7614	2	0.285714	-325
	201006	7614	2	0.4	-325
	201006	7614	2	1	-325
	201006	7614	2	0.461538	-350
	201006	7614	2	0.9	-375
	201006	7614	2	0	-400
	201006	7614	2	0.533333	-425
	201006	7614	2	0.8	-450
	201006	7614	2	0.814815	-475
	201006	7614	2	0	-475
	201006	7614	2	0	-500
	201006	7614	2	0	-500
	201006	7614	2	0.15534	-600
	201006	7614	2	0.283582	-600
	201006	7614	2	0.168224	-600
	201006	7614	2	0	-600
	201006	7614	2	0.188976	-600
	201006	7614	2	0.190476	75
	201006	7614	2	0.6	-100
	201006	7614	2	0.0909091	-275
	201006	7614	2	0	-325
	201006	7614	2	0.4	-325
	201006	7614	2	0.761905	-325
	201006	7614	2	0	-275
	201006	7614	2	0.105263	-275
	201006	7614	2	0.27027	-300
	201006	7614	2	1	-325
	201006	7614	2	0	-325
	201006	7614	2	0.848485	-150
	201006	7614	2	0.8	-200
	201006	7614	2	0.657343	-250
	201006	7614	2	0.714286	-250
	201006	7614	2	0.409091	-250
	201006	7614	2	0.942029	-325
	201006	7614	2	0.927363	-350
	201006	7614	2	0	-350
	201006	7614	2	0.583333	-375
	201006	7614	2	0.490798	-400
	201006	7614	2	0.490798	-400
	201006	7614	2	0.511628	-425
	201006	7614	2	1	-450
	201006	7614	2	0.929117	-500
	201006	7614	2	0.491803	-550
	201006	7614	2	0.615385	-600
	201006	7614	2	0.383838	-700
	201006	7614	2	0	-700
	201006	7614	2	0.598291	-700
	201006	7614	2	NaN	-725
	201006	7614	2	0.210526	-750
	201006	7614	2	0.105263	-175
	201006	7614	2	0.444444	-175
	201006	7614	2	0.6	-200
	201006	7614	2	0	-425
	201006	7614	2	0.616822	-175
	201006	7614	2	0.360656	-900
	201006	7614	2	0.5	-250
	201006	7614	2	0.722222	-725

## Sheet: Fig. S4k
Firing (Hz)
Setd5+/+	Setd5+/-
0	1.06667
37.4667	16.1333
0.4	16.6667
3.46667	11.4667
9.06667	0.4
6.26667	0.4
1.06667	0.666667
15.4667	3.33333
1.06667	0.266667
0.266667	15.0667
2.66667	22.8
1.06667	1.86667
0.4	1.06667
1.86667	4.66667
0.4	0.8
1.2	0.266667
0.533333	2
1.33333	8.93333
0	4.26667
2.93333	0.133333
0.8	0.8
70.2667	0.133333
0.133333	1.06667
0.266667	0.266667
35.0667	13.8667
16.8	2.66667
0.133333	4.66667
0	1.06667
3.06667	0.266667
25.2	1.06667
0.666667	9.6
0.4	8
0	6.26667
0.533333	18.8
0.533333	2.26667
0.8	17.3333
11.2	24.9333
10.2667	3.46667
0.133333	12.2667
49.4667	8.13333
27.7333	5.6
0.8	3.86667
21.4667	14.4
0.133333	4.4
0.133333	6
0.666667	0
0.266667	4.13333
0.266667	0.133333
0.133333	2.53333
2	3.33333
0.666667	1.33333
5.46667	2.93333
6.53333	5.6
5.86667	3.2
17.7333	8.13333
0.266667	8
8.4	4
0.8	4.8
10.6667	6
1.6	0.533333
0.266667	2
0.666667	0.533333
7.6	0.533333
1.6	0.8
0.533333	1.2
0.133333	7.06667
0.266667	0.8
0.266667	0.133333
4	0.266667
0.266667	0.533333
0	2
0	0.533333
0	4
2.93333	0.266667
0.266667	1.06667
21.4667	2.26667
0.133333	2.26667
3.33333	1.6
1.33333	0.933333
3.2	27.6
15.7333	0.666667
2.26667	0.666667
1.46667	4
6.53333	3.73333
9.6	2.26667
2.8	3.33333
2.4	0.533333
43.2	0
2.93333	14.1333
2.4	4.8
0.933333	5.86667
1.2	20
0.933333	10
6.13333	0.4
3.73333	0.133333
1.33333	2.4
3.6	0.8
2.53333	0.266667
1.6	1.06667
0.666667	0.533333
2.8	0.266667
0.133333	0.533333
1.06667	4.26667
0	20
69.4667	7.06667
0.133333	0.266667
7.2	0.4
18.6667	0.533333
0.266667	7.46667
13.7333	0.266667
37.0667	12
10.2667	6.66667
7.2	0.933333
2.26667	0.933333
0.266667	0.4
0.4	0.133333
10.1333	1.33333
2.66667	2.26667
0.133333	2.4
1.73333	0.266667
1.2	0.4
14.1333	22.2667
1.33333	0.133333
0.8	0.133333
1.06667	7.33333
0.4	10.8
0.666667	2.26667
1.46667	9.46667
9.86667	0.4
0.533333	1.33333
0.266667	1.33333
0.533333	4.13333
0.666667	3.73333
5.2	2.26667
1.33333	4.26667
0.266667	4.13333
1.46667	1.2
0.933333	2.93333
0.666667	0.266667
0.266667	1.33333
4.26667	22.2667
0.533333	13.2
0.133333	1.2
2.93333	47.2
1.46667	23.7333
6.8	30.6667
0	6.4
6.8	1.86667
1.33333	2.8
0.933333	0.533333
3.86667	0.133333
5.86667	0.666667
0	2.8
4.53333	1.46667
16.4	1.06667
3.2	0.8
12.2667	6.4
9.46667	0.666667
2.13333	1.2
6.93333	3.2
0.8	24.9333
1.46667	0.133333
0.533333	0.133333
4	9.33333
6.4	1.06667
1.33333	5.73333
0	0.533333
0.8	4.13333
0.8	8.4
0.266667	3.73333
5.06667	2.66667
1.6	1.33333
1.86667	6
24.5333	3.33333
3.73333	0.266667
27.7333	7.33333
0.266667	1.6
3.2	0.8
1.33333	2.13333
0.533333	0.8
0	2.4
1.33333	0.266667
6.4	17.8667
0	14.5333
0.533333	4.4
0.533333	0.666667
3.2	0.666667
0.8	0.8
48	0.133333
1.6	30.8
74.4	34.4
17.0667	24.6667
2.93333	0.8
30.1333	0.4
2.4	1.2
5.86667	11.8667
1.33333	6.8
0	2.93333
2.93333	0.4
23.4667	8.93333
1.86667	0.4
1.86667	0.8
2.66667	3.73333
1.33333	1.6
23.2	5.73333
3.73333	6.93333
0	0.8
0	0.533333
1.6	1.2
6.93333	3.06667
6.93333	7.06667
1.06667	0.533333
0	0.4
2.13333	0.4
0.533333	0.266667
4.8	7.06667
4.53333	0.4
0.533333	1.33333
0.533333	5.33333
4.26667	6
0.266667	5.46667
5.06667	0.666667
1.33333	1.73333
19.2	0.266667
3.73333	4.53333
5.33333	1.86667
7.73333	1.73333
0.533333	5.2
4.53333	0.266667
4.8	29.3333
0	0.533333
0.533333	0.933333
0	6.66667
12.8	73.2
0.533333	8.26667
22.4	2.93333
1.06667	28.1333
21.0667	26
29.0667	8.8
0.266667	6
16.2667	1.2
0.266667	3.46667
1.06667	4.13333
1.33333	0.533333
20.2667	1.6
4.8	0.8
2.4	7.2
2.13333	43.8667
9.6	0
0	3.73333
2.93333	4.4
0	1.6
13.6	0.8
4.53333	1.86667
6.66667	37.2
6.4	18.9333
0.8	9.6
3.46667	0.8
0.266667	18.8
9.86667	6.53333
6.13333	4.93333
14.6667	75.0667
13.6	15.0667
12.2667	26.6667
5.33333	5.06667
6.66667	0.666667
13.3333	3.06667
0.533333	12.8
26.9333	3.06667
1.33333	35.3333
37.3333	0.533333
0	34.4
3.46667	3.86667
6.13333	0.666667
0	2
10.6667	0.933333
2.13333	7.6
18.9333	1.73333
0.533333	4.8
1.33333	3.86667
0.8	4.66667
0.8	26
0.266667	28.8
0.266667	4.66667
4.53333	5.33333
0	5.86667
10.9333	1.73333
9.6	0.133333
1.6	31.6
1.86667	1.73333
4.26667	1.6
0.533333	2.8
0.533333	3.6
7.2	2.13333
2.4	3.2
6.4	6.26667
28.8	3.2
37.0667	0.8
1.33333	0
6.66667	3.33333
0	0.133333
0.266667	9.46667
0	0.4
0	0.133333
0.266667	2
0.533333	1.06667
1.33333	2.53333
0.533333	2.13333
4.8	0.8
0.533333	0
0.8	1.06667
2.13333	0
0.266667	6.26667
3.73333	3.33333
6.66667	4.53333
42.4	9.33333
8.8	2.4
1.33333	2.4
69.0667	0.133333
43.2	3.73333
1.86667	0.266667
6.13333	0.533333
21.3333	0.133333
	14.2667
	2.13333
	3.73333
	0
	3.46667
	0.266667
	0.933333
	0
	0
	0.666667
	6.13333
	7.73333
	2.4
	4.8
	0.533333
	20
	0
	20
	0
	5.6
	0.266667
	2.93333
	0.533333
	14.1333
	38.1333
	5.06667
	1.33333
	0.266667
	2.93333
	0.266667
	0.266667
	5.6
	19.7333
	5.86667
	0
	0.533333
	11.4667
	0
	0.533333
	16.2667
	14.6667
	5.86667
	6.93333
	13.0667
	17.0667
	6.66667
	0.8
	0.266667
	1.06667
	0
	0
	28.8
	51.2
	51.2
	3.2
	1.6
	5.06667
	24.2667
	69.6
	0
	1.86667
	2.93333
	2.13333
	1.06667
	8.53333
	1.06667
	1.86667
	23.4667
	3.73333
	0
	0.533333
	5.06667
	0
	8.8
	1.86667
	3.2
	1.33333
	0.266667
	0.533333
	2.66667
	4
	9.06667
	10.9333
	6.93333
	2.13333
	2.13333
	27.7333
	0.533333
	3.46667
	2.93333
	32.2667
	2.4
	10.4
	4.53333
	0
	2.4
	0.266667
	0.8
	0.8
	15.4667
	2.13333
	3.46667
	2.93333
	7.2
	10.6667
	0.533333
	5.33333
	0
	2.4
	1.6
	12.2667
	1.06667
	1.6
	0
	0
	1.86667
	0
	5.86667
	0
	23.2
	15.7333
	0.266667
	3.73333
	0.8
	1.33333
	0.533333
	0.266667
	52.2667
	0.266667
	4.53333
	1.6
	0.266667
	35.2
	34.9333
	2.13333
	12
	2.13333
	30.9333
	0.266667
	0
	2.13333
	0
	0.533333
	6.4
	2.4
	1.06667
	0.266667
	0.266667
	0.266667
	2.13333
	5.6
	35.4667
	7.73333
	0.8
	1.6
	1.6

## Sheet: Fig. S4l
Max. Firing (Hz)
Setd5+/+	Setd5+/-
0	4.36364
58.3636	33.8182
1.63636	50.1818
4.90909	35.4545
28.9091	1.63636
20.7273	1.09091
4.36364	2.72727
58.3636	10.3636
2.72727	1.09091
1.09091	52.3636
8.18182	43.0909
3.81818	6
1.63636	3.27273
7.09091	16.9091
1.63636	1.63636
4.36364	0
1.63636	7.63636
5.45455	19.6364
0	6.54545
6	0.545455
3.27273	3.27273
49.0909	0
0.545455	4.36364
0.545455	1.09091
86.1818	45.8182
29.4545	3.27273
0.545455	0.545455
0	3.81818
10.9091	0
42.5455	4.36364
2.72727	34.3636
1.63636	9.27273
0	18
1.63636	54.5455
2.18182	9.27273
2.72727	55.0909
19.0909	25.0909
18	10.9091
0.545455	21.8182
115.636	24
85.6364	15.8182
1.63636	11.4545
30	25.0909
0.545455	1.09091
0.545455	16.9091
2.18182	0
0.545455	7.09091
0	0.545455
0	3.81818
4.36364	10.3636
2.72727	4.90909
17.4545	10.9091
16.3636	12.5455
15.2727	9.27273
35.4545	28.9091
0	4.36364
10.9091	9.27273
3.27273	12.5455
42	6.54545
5.45455	2.18182
1.09091	4.90909
2.72727	2.18182
10.3636	2.18182
2.18182	3.27273
1.09091	4.90909
0	28.9091
1.09091	2.72727
0	0.545455
2.72727	1.09091
1.09091	2.18182
0	7.63636
0	1.63636
0	14.1818
11.4545	1.09091
1.09091	4.36364
37.0909	6
0.545455	8.72727
13.0909	2.18182
4.90909	3.27273
1.63636	48
13.6364	2.72727
5.45455	2.72727
2.72727	6
9.27273	3.81818
7.63636	6.54545
0.545455	2.72727
6	1.63636
49.0909	0
10.3636	32.7273
9.81818	13.6364
1.63636	19.0909
4.90909	34.9091
3.81818	22.3636
17.4545	1.63636
13.6364	0.545455
4.90909	8.72727
12	3.27273
9.27273	1.09091
4.90909	4.36364
2.18182	2.18182
10.3636	1.09091
0.545455	2.18182
4.36364	8.18182
0	30
35.4545	28.3636
0	0.545455
20.1818	1.63636
38.1818	2.18182
1.09091	30.5455
27.8182	1.09091
75.2727	33.8182
16.3636	19.0909
22.3636	3.81818
2.18182	3.27273
1.09091	1.63636
0.545455	0.545455
13.0909	5.45455
8.18182	8.18182
0.545455	6.54545
4.36364	1.09091
4.36364	1.63636
52.9091	12
5.45455	0.545455
2.72727	0.545455
4.36364	19.6364
1.63636	40.3636
2.72727	8.18182
4.90909	16.9091
15.8182	0
0.545455	5.45455
0	4.90909
2.18182	7.63636
2.72727	7.09091
19.0909	7.09091
3.81818	8.72727
1.09091	16.9091
4.90909	3.27273
1.63636	11.4545
2.72727	1.09091
1.09091	5.45455
17.4545	21.8182
1.09091	16.3636
0.545455	4.90909
8.18182	58.3636
6	36.5455
27.2727	42.5455
0	13.0909
8.72727	6
3.81818	8.18182
2.18182	2.18182
3.27273	0.545455
10.3636	2.72727
0	7.09091
7.09091	6
26.1818	4.36364
10.3636	3.27273
7.09091	17.4545
15.2727	2.72727
2.72727	4.90909
4.90909	9.27273
2.72727	33.8182
0	0.545455
1.63636	0.545455
3.27273	36
4.36364	3.81818
0	16.3636
0	1.63636
0	10.9091
1.09091	7.63636
1.09091	8.18182
5.45455	2.72727
1.09091	4.36364
2.18182	14.7273
25.0909	8.72727
5.45455	1.09091
21.8182	13.6364
0	4.36364
3.27273	2.72727
3.27273	8.72727
0	3.27273
0	4.36364
2.18182	1.09091
5.45455	17.4545
0	9.27273
0	4.36364
0	2.72727
2.18182	2.72727
2.18182	2.72727
42.5455	0.545455
2.18182	28.9091
79.6364	37.0909
13.0909	22.3636
3.27273	3.27273
29.4545	1.63636
3.27273	2.18182
1.09091	32.1818
0	14.1818
0	6
2.18182	0.545455
26.1818	9.81818
1.09091	1.09091
2.18182	3.27273
1.09091	4.36364
0	2.72727
17.4545	9.27273
6.54545	5.45455
0	0.545455
0	1.09091
3.27273	0
5.45455	1.09091
6.54545	1.63636
1.09091	0.545455
0	0
0	0
1.09091	0
6.54545	7.63636
7.63636	0
1.09091	1.09091
1.09091	2.72727
3.27273	3.81818
1.09091	4.90909
3.27273	1.63636
2.18182	1.63636
24	0.545455
9.81818	6.54545
3.27273	1.09091
7.63636	5.45455
0	1.63636
3.27273	0.545455
3.27273	25.6364
0	0.545455
0	1.63636
0	11.4545
7.63636	74.1818
0	18
9.81818	10.9091
1.09091	26.1818
18.5455	40.9091
30.5455	16.9091
1.09091	7.09091
16.3636	1.63636
1.09091	2.72727
2.18182	1.63636
1.09091	0.545455
16.3636	3.81818
13.0909	1.63636
0	5.45455
2.18182	48.5455
9.81818	0
0	12
7.63636	15.2727
0	3.81818
10.9091	0
2.18182	6.54545
5.45455	42.5455
10.9091	24.5455
0	12.5455
1.09091	1.09091
0	32.1818
10.9091	9.27273
8.72727	12
10.9091	81.2727
25.0909	24
10.9091	27.2727
3.27273	7.63636
7.63636	0.545455
10.9091	2.72727
0	15.2727
20.7273	4.36364
1.09091	34.9091
36	2.18182
0	45.8182
3.27273	4.90909
9.81818	0
0	0.545455
8.72727	0.545455
1.09091	6
8.72727	1.63636
1.09091	6
2.18182	4.36364
0	4.90909
0	25.0909
1.09091	27.2727
0	3.81818
9.81818	7.09091
0	4.90909
4.36364	2.18182
14.1818	0.545455
0	36.5455
2.18182	3.81818
3.27273	3.27273
0	5.45455
0	4.36364
13.0909	2.72727
3.27273	2.72727
8.72727	5.45455
31.6364	4.90909
36	0.545455
0	0
6.54545	4.36364
0	0
0	7.63636
0	0
0	0
1.09091	0.545455
0	1.09091
3.27273	0
1.09091	0
8.72727	0
2.18182	0
2.18182	0
5.45455	0
1.09091	4.90909
6.54545	1.63636
13.0909	6.54545
41.4545	9.81818
4.36364	3.27273
2.18182	3.81818
64.3636	0
46.9091	4.36364
1.09091	0.545455
6.54545	1.09091
26.1818	0
	19.6364
	4.90909
	2.72727
	0
	1.09091
	0
	0
	0
	0
	0.545455
	20.7273
	26.1818
	6.54545
	17.4545
	2.18182
	16.3636
	0
	22.9091
	0
	17.4545
	1.09091
	1.09091
	1.09091
	18.5455
	48
	12
	2.18182
	1.09091
	5.45455
	1.09091
	0
	21.8182
	30.5455
	18.5455
	0
	1.09091
	29.4545
	0
	2.18182
	15.2727
	37.0909
	14.1818
	8.72727
	24
	28.3636
	9.81818
	3.27273
	1.09091
	3.27273
	0
	0
	21.8182
	39.2727
	39.2727
	0
	1.09091
	0
	13.0909
	67.6364
	0
	3.27273
	0
	1.09091
	0
	5.45455
	2.18182
	7.63636
	15.2727
	6.54545
	0
	1.09091
	10.9091
	0
	14.1818
	6.54545
	3.27273
	0
	0
	0
	1.09091
	6.54545
	6.54545
	9.81818
	0
	0
	0
	21.8182
	0
	9.81818
	8.72727
	48
	9.81818
	10.9091
	12
	0
	5.45455
	1.09091
	1.09091
	0
	13.0909
	2.18182
	1.09091
	6.54545
	2.18182
	3.27273
	1.09091
	1.09091
	0
	9.81818
	2.18182
	10.9091
	4.36364
	2.18182
	0
	0
	3.27273
	0
	4.36364
	0
	33.8182
	24
	0
	8.72727
	1.09091
	3.27273
	2.18182
	1.09091
	41.4545
	1.09091
	17.4545
	1.09091
	0
	37.0909
	34.9091
	1.09091
	26.1818
	1.09091
	38.1818
	1.09091
	0
	1.09091
	0
	0
	12
	2.18182
	2.18182
	1.09091
	0
	1.09091
	3.27273
	4.36364
	38.1818
	9.81818
	0
	1.09091
	2.18182

## Sheet: Fig. S4m
Time to peak (s)
Setd5+/+	Setd5+/-
0.216667	0.15
0.0166667	0.166667
0.2	0.15
0.216667	0.183333
0.183333	0.15
0.2	0.15
0.0166667	0.183333
0.0166667	0.366667
0.233333	0.183333
0.166667	0.0166667
0.2	0.183333
0.2	0.0166667
0.233333	0.2
0.216667	0.216667
0.216667	0.183333
0.233333	0.166667
0.416667	0.2
0.2	0.183333
0.0166667	0.2
0.2	0.316667
0.65	0.233333
0.0166667	0.233333
0.65	0.216667
0.25	0.0166667
0.2	0.433333
0.233333	0.0333333
0.266667	0.616667
0.216667	0.166667
0.216667	0.15
0.0166667	0.0166667
0.25	0.15
0.666667	0.166667
0.216667	0.166667
0.0166667	0.15
0.0166667	0.166667
0.0166667	0.166667
0.65	0.15
0.183333	0.166667
0.216667	0.166667
0.183333	0.183333
0.666667	0.166667
0.0666667	0.166667
0.183333	0.15
0.2	0.166667
0.183333	0.166667
0.183333	0.15
0.183333	0.166667
0.216667	0.15
0.183333	0.183333
0.183333	0.166667
0.2	0.183333
0.216667	0.15
0.183333	0.166667
0.183333	0.2
0.2	0.15
0.2	0.166667
0.25	0.15
0.0166667	0.166667
0.183333	0.183333
0.0166667	0.166667
0.35	0.183333
0.0166667	0.166667
0.25	0.2
0.183333	0.283333
0.0166667	0.0166667
0.216667	0.183333
0.25	0.216667
0.583333	0.15
0.25	0.166667
0.0833333	0.183333
0.233333	0.0166667
0.25	0.166667
0.216667	0.166667
0.266667	0.183333
0.25	0.166667
0.183333	0.183333
0.183333	0.183333
0.2	0.166667
0.233333	0.183333
0.183333	0.166667
0.183333	0.183333
0.183333	0.166667
0.183333	0.0166667
0.216667	0.0333333
0.483333	0.183333
0.0166667	0.35
0.15	0.166667
0.266667	0.166667
0.183333	0.183333
0.2	0.183333
0.0166667	0.2
0.2	0.166667
0.0833333	0.0166667
0.25	0.183333
0.25	0.0166667
0.183333	0.166667
0.216667	0.166667
0.2	0.166667
0.183333	0.166667
0.233333	0.166667
0.183333	0.166667
0.0166667	0.166667
0.0166667	0.166667
0.166667	0.0166667
0.15	0.0166667
0.0333333	0.166667
0.133333	0.183333
0.0166667	0.183333
0.166667	0.183333
0.166667	0.183333
0.166667	0.666667
0.0333333	0.166667
0.65	0.0166667
0.15	0.183333
0.05	0.2
0.166667	0.183333
0.4	0.0166667
0.0166667	0.183333
0.683333	0.166667
0.116667	0.183333
0.0166667	0.183333
0.0166667	0.2
0.0166667	0.166667
0.116667	0.183333
0.0166667	0.0666667
0.633333	0.533333
0.0666667	0.116667
0.2	0.166667
0.55	0.166667
0.583333	0.166667
0.566667	0.166667
0.05	0.166667
0.183333	0.166667
0.666667	0.166667
0.666667	0.183333
0.0166667	0.166667
0.1	0.15
0.1	0.2
0.566667	0.166667
0.0166667	0.183333
0.383333	0.366667
0.0166667	0.133333
0.533333	0.0166667
0.116667	0.183333
0.0166667	0.183333
0.0166667	0.183333
0.05	0.266667
0.0166667	0.283333
0.15	0.05
0.0166667	0.266667
0.233333	0.25
0.05	0.166667
0.433333	0.0666667
0.15	0.1
0.0166667	0.216667
0.0166667	0.316667
0.0166667	0.25
0.0166667	0.683333
0.0333333	0.15
0.333333	0.583333
0.0166667	0.15
0.0833333	0.65
0.433333	0.183333
0.0666667	0.183333
0.45	0.3
0.216667	0.183333
0.25	0.183333
0.0333333	0.0333333
0.216667	0.1
0.0166667	0.233333
0.0166667	0.25
0.116667	0.216667
0.566667	0.2
0.0333333	0.166667
0.0166667	0.166667
0.366667	0.166667
0.05	0.283333
0.0166667	0.266667
0.183333	0.0166667
0.15	0.15
0.583333	0.683333
0.4	0.683333
0.516667	0.3
0.0166667	0.15
0.3	0.466667
0.0166667	0.0166667
0.65	0.0666667
0.383333	0.0166667
0.0166667	0.683333
0.0166667	0.516667
0.0166667	0.1
0.0166667	0.55
0.0166667	0.0666667
0.0166667	0.0166667
0.0166667	0.0833333
0.0166667	0.133333
0.116667	0.0333333
0.283333	0.1
0.666667	0.1
0.0166667	0.666667
0.183333	0.0166667
0.466667	0.05
0.0166667	0.283333
0.0166667	0.05
0.333333	0.3
0.233333	0.6
0.366667	0.283333
0.133333	0.283333
0.216667	0.116667
0.683333	0.0166667
0.0166667	0.6
	0.0166667
	0.0166667
	0.05
	0.25
	0.2
	0.233333
	0.233333
	0.0166667
	0.0166667
	0.2
	0.0166667
	0.216667
	0.233333
	0.25
	0.216667
	0.233333
	0.0166667
	0.0166667
	0.0166667
	0.666667
	0.0166667
	0.666667
	0.55
	0.3
	0.0166667
	0.25
	0.0166667
	0.0166667
	0.0166667
	0.05
	0.0166667
	0.15
	0.05
	0.0333333
	0.0166667
	0.183333
	0.0166667
	0.0166667
	0.483333
	0.25
	0.0166667
	0.0166667
	0.0166667
	0.0166667
	0.0333333
	0.283333
	0.0166667
	0.0166667
	0.6
	0.0166667
	0.0166667
	0.166667
	0.0166667
	0.233333
	0.0666667
	0.416667
	0.35
	0.366667
	0.35
	0.0166667
	0.566667
	0.0166667
	0.183333
	0.15
	0.0166667
	0.2
	0.0166667
	0.0166667
	0.0166667
	0.0166667
	0.0166667
	0.0666667
	0.166667
	0.25
	0.116667
	0.166667
	0.0166667
	0.666667
	0.0166667
	0.0166667
	0.0666667
	0.233333
	0.0166667
	0.0166667
	0.0166667
	0.15
	0.15
	0.0166667
	0.133333
	0.366667
	0.0166667
	0.15
	0.0166667

## Sheet: Fig. S4n
	Setd5+/+ 1Loom
	0	0	0	0	0	0	0	0	0	0	0	0	0	0	0	0	0	0	0	0	0	0	0	0	0	0	0	0	0	0	0	0	0	0	0	0	0	0	0	0	0	0	0	0	0	0	0	0	0
	42	18	18	18	12	30	18	24	24	66	120	108	96	72	42	42	6	24	30	24	42	42	54	24	30	24	36	48	12	48	42	24	30	18	42	42	30	24	30	36	48	54	6	36	30	6	18	30	24
	0	0	0	0	0	0	0	0	0	6	12	0	0	0	0	0	0	0	0	0	0	0	0	0	0	0	0	0	0	0	0	0	0	0	0	0	0	0	0	0	0	0	0	0	0	0	0	0	0
	0	0	0	0	6	0	12	6	6	0	12	18	6	0	6	0	6	0	0	0	0	0	6	6	6	6	0	0	0	6	0	0	0	6	6	0	18	0	6	0	6	0	0	0	0	0	0	6	6
	0	0	0	0	0	0	0	0	12	30	54	66	54	48	24	6	18	6	0	0	0	0	6	0	18	12	0	6	0	12	6	0	6	0	0	6	0	6	0	6	0	6	0	0	0	0	0	0	0
	0	0	0	0	0	0	0	0	18	24	42	54	6	36	18	24	6	0	0	0	0	0	6	0	6	0	18	0	0	6	0	0	0	0	6	0	0	0	6	0	0	0	6	0	0	0	0	0	0
	0	0	0	0	0	0	0	0	0	12	12	12	6	6	0	0	0	0	0	0	0	0	0	0	0	0	0	0	0	0	0	0	0	0	0	0	0	0	0	0	0	0	0	0	0	0	0	0	0
	0	0	0	0	0	0	0	0	30	78	138	108	96	60	54	36	30	12	18	6	6	0	0	0	0	0	0	0	0	0	0	6	0	0	0	6	0	0	0	0	6	0	6	0	0	0	0	0	0
	0	0	0	0	0	0	0	0	0	6	6	6	6	6	0	0	0	0	0	0	0	0	0	0	0	6	0	0	0	0	0	0	0	0	0	0	0	0	0	0	0	0	0	0	0	0	0	6	0
	0	0	0	0	0	0	0	0	0	0	6	0	0	6	0	0	0	0	0	0	0	0	0	0	0	0	0	0	0	0	0	0	0	0	0	0	0	0	0	0	0	0	0	0	0	0	0	0	0
	0	0	0	0	0	0	6	0	6	6	12	12	36	12	6	0	0	0	0	0	0	0	0	0	0	0	0	0	6	0	0	0	0	0	0	0	0	0	6	6	6	0	0	0	0	0	0	0	0
	0	0	0	0	0	0	0	0	0	0	18	18	6	0	0	0	0	0	0	0	0	0	0	0	0	0	0	6	0	0	0	0	0	0	0	0	0	0	0	0	0	0	0	0	0	0	0	0	0
	0	0	0	0	0	0	0	0	0	0	12	6	0	0	0	0	0	0	0	0	0	0	0	0	0	0	0	0	0	0	0	0	0	0	0	0	0	0	0	0	0	0	0	0	0	0	0	0	0
	0	0	0	0	0	0	0	0	6	0	12	6	24	12	0	6	12	0	0	0	0	0	0	0	0	0	0	0	0	0	0	0	0	0	0	0	0	0	0	0	6	0	0	0	0	0	0	0	0
	0	0	0	0	0	0	0	0	0	0	6	0	0	12	0	0	0	0	0	0	0	0	0	0	0	0	0	0	0	0	0	0	0	0	0	0	0	0	0	0	0	0	0	0	0	0	0	0	0
	0	0	0	0	0	0	0	0	0	0	0	0	12	18	6	12	0	0	0	0	0	0	0	0	0	0	0	0	0	0	0	0	0	0	0	0	0	0	0	0	0	0	6	0	0	0	0	0	0
	0	0	0	0	0	0	0	0	0	0	0	0	0	6	0	6	6	0	0	0	0	0	0	0	0	0	0	0	0	0	0	0	0	0	6	0	0	0	0	0	0	0	0	0	0	0	0	0	0
	0	0	0	0	0	0	0	0	0	0	6	6	6	30	0	6	6	0	0	0	0	0	0	0	0	0	0	0	0	0	0	0	0	0	0	0	0	0	0	0	0	0	0	0	0	0	0	0	0
	0	0	0	0	0	0	0	0	0	0	0	0	0	0	0	0	0	0	0	0	0	0	0	0	0	0	0	0	0	0	0	0	0	0	0	0	0	0	0	0	0	0	0	0	0	0	0	0	0
	0	0	0	0	0	0	0	0	0	0	0	12	12	24	0	12	6	0	0	0	0	0	0	0	6	6	12	6	0	12	0	0	0	6	6	0	0	12	0	0	0	0	0	0	0	0	0	0	0
	0	0	0	0	0	0	0	0	0	0	6	6	6	12	0	6	0	0	0	0	0	0	0	0	0	0	0	0	0	0	0	0	0	0	0	0	0	0	0	0	0	0	0	0	0	0	0	0	0
	0	0	0	0	0	6	6	6	0	12	36	42	54	66	60	54	96	126	156	156	126	180	156	120	138	120	120	132	96	132	66	108	150	96	102	90	78	114	84	42	18	12	6	0	0	0	0	0	0
	0	0	0	0	0	0	0	0	0	0	0	0	0	0	6	0	0	0	0	0	0	0	0	0	0	0	0	0	0	0	0	0	0	0	0	0	0	0	0	0	0	0	0	0	0	0	0	0	0
	0	0	0	0	0	0	0	0	0	0	0	0	0	6	0	0	0	0	0	0	0	0	0	0	0	0	0	0	0	0	0	0	0	0	0	0	0	0	0	6	0	0	0	0	0	0	0	0	0
	0	0	0	0	0	0	0	0	0	6	24	78	132	162	180	180	114	66	42	36	12	42	30	48	48	36	12	42	60	42	24	36	12	18	18	18	6	36	6	6	6	0	0	0	0	0	0	0	0
	24	18	18	24	0	0	0	6	12	18	60	48	66	30	54	18	18	0	12	0	0	6	18	6	12	6	12	24	6	0	12	0	0	6	6	12	12	6	12	12	12	30	18	48	42	24	24	12	6
	0	0	0	0	0	0	0	0	0	0	6	0	0	0	0	0	0	0	0	0	0	0	0	0	0	0	0	0	0	0	0	0	0	0	0	0	0	0	0	0	0	0	0	0	0	0	0	0	0
	0	0	0	0	0	0	0	0	0	0	0	0	0	0	0	0	0	0	0	0	0	0	0	0	0	0	0	0	0	0	0	0	0	0	0	0	0	0	0	0	0	0	0	0	0	0	0	0	0
	0	0	0	0	0	0	0	0	0	0	6	0	36	18	24	24	0	12	0	0	0	0	0	0	0	0	0	0	0	0	0	6	0	0	6	0	0	0	0	0	6	0	0	0	0	0	0	0	0
	0	0	0	6	0	0	0	0	0	0	6	36	72	78	96	84	42	36	18	24	30	36	30	24	36	36	36	48	6	48	42	36	48	30	30	36	30	12	12	24	0	6	0	0	0	0	0	0	0
	0	0	0	0	0	0	0	0	0	0	0	6	0	6	0	6	12	0	0	0	0	0	0	0	0	0	0	0	0	0	0	0	0	0	0	0	0	0	0	0	0	0	0	0	0	0	0	0	0
	0	0	0	0	0	0	0	0	0	0	0	0	0	6	12	0	0	0	0	0	0	0	0	0	0	0	0	0	0	0	0	0	0	0	0	0	0	0	0	0	0	0	0	0	0	0	0	0	0
	0	0	0	0	0	0	0	0	0	0	0	0	0	0	0	0	0	0	0	0	0	0	0	0	0	0	0	0	0	0	0	0	0	0	0	0	0	0	0	0	0	0	0	0	0	0	0	0	0
	0	0	0	0	0	0	0	0	0	0	0	0	12	0	6	0	0	0	0	0	0	0	0	0	0	0	0	0	0	0	6	0	0	0	0	0	0	0	0	0	0	0	0	0	0	0	0	0	0
	0	0	0	0	0	0	0	0	0	0	6	0	0	12	0	0	6	0	0	0	0	0	0	0	0	0	0	0	0	0	0	0	0	0	0	0	0	0	0	0	0	0	0	0	0	0	0	0	0
	0	0	0	0	0	0	0	0	6	0	6	0	12	0	6	0	0	0	0	0	0	0	0	0	0	0	0	0	6	0	0	0	0	0	0	0	0	0	0	0	0	0	0	0	0	0	0	0	0
	0	6	0	0	0	12	6	0	0	0	6	30	30	30	42	30	18	18	6	12	6	18	12	0	0	6	6	30	18	0	12	18	6	6	12	6	6	12	18	12	6	12	24	12	0	6	0	0	0
	0	0	6	0	6	0	0	0	0	6	12	6	36	42	54	18	18	6	6	0	0	6	18	6	24	6	6	6	12	30	12	6	24	0	0	6	0	6	12	0	30	18	12	0	0	0	6	0	12
	0	0	0	0	0	0	0	0	0	0	0	0	0	0	0	0	6	0	0	0	0	0	0	0	0	0	0	0	0	0	0	0	0	0	0	0	0	0	0	0	0	0	0	0	0	0	0	0	0
	36	36	0	12	12	12	6	0	0	0	36	90	156	276	330	234	108	42	0	0	0	0	0	0	0	0	0	0	0	0	18	0	0	0	0	0	0	30	60	168	126	168	192	84	24	30	0	12	12
	0	0	6	0	0	6	0	0	6	6	18	66	138	168	204	228	72	30	12	6	0	6	42	6	12	18	6	0	24	36	0	18	0	6	12	6	6	0	0	18	6	12	42	6	0	0	0	0	0
	0	0	0	0	0	0	0	0	0	0	0	0	0	6	0	6	6	0	0	0	0	0	0	0	0	0	0	0	0	0	0	0	0	0	0	0	0	0	0	0	12	0	6	0	0	0	0	0	0
	0	0	36	12	30	30	24	24	6	6	0	18	42	48	66	72	24	24	0	0	6	24	0	12	12	42	36	30	12	24	0	24	12	0	18	30	6	6	24	42	54	12	18	18	0	18	36	18	18
	0	0	0	0	0	0	0	0	0	0	0	0	0	0	6	0	0	0	0	0	0	0	0	0	0	0	0	0	0	0	0	0	0	0	0	0	0	0	0	0	0	0	0	0	0	0	0	0	0
	0	0	0	0	0	0	0	0	0	0	0	0	0	0	0	0	6	0	0	0	0	0	0	0	0	0	0	0	0	0	0	0	0	0	0	0	0	0	0	0	0	0	0	0	0	0	0	0	0
	0	0	0	0	0	0	0	0	0	0	0	0	0	0	12	6	6	0	0	0	0	0	0	0	0	0	0	0	0	0	0	0	0	0	0	0	0	0	0	0	0	6	0	0	0	0	0	0	0
	0	0	0	0	0	0	0	0	0	0	0	0	0	0	6	0	0	0	0	0	0	0	0	0	0	0	0	0	0	0	0	0	0	0	0	0	0	0	0	0	0	6	0	0	0	0	0	0	0
	0	0	0	0	0	0	0	0	0	0	0	0	0	0	0	0	0	0	0	0	0	0	0	0	0	0	0	0	0	0	0	0	0	0	0	0	0	0	0	12	0	0	0	0	0	0	0	0	0
	0	0	0	0	0	0	0	0	0	0	0	0	0	0	0	0	0	0	0	0	0	0	0	0	0	0	0	0	0	0	0	0	0	0	0	0	0	0	0	0	0	6	0	0	0	0	0	0	0
	0	0	0	0	0	0	0	0	0	0	0	6	6	12	12	6	0	6	0	0	0	0	0	0	0	0	0	0	0	0	0	0	0	0	0	0	0	12	0	6	12	6	6	0	0	0	0	0	0
	0	0	0	0	0	0	0	0	0	0	0	0	12	0	12	6	0	0	0	0	0	0	0	0	0	0	0	0	0	0	0	0	0	0	0	0	0	0	0	0	0	0	0	0	0	0	0	0	0
	0	0	0	0	0	0	0	0	12	0	0	0	0	36	42	42	54	0	0	6	0	0	6	0	0	0	0	0	18	0	0	6	0	0	0	6	0	6	0	0	6	0	6	0	0	0	0	0	0
	0	0	0	0	0	6	6	0	12	0	0	6	12	0	30	48	18	30	30	0	6	6	0	0	0	0	6	6	18	12	6	0	6	0	6	0	6	0	6	12	0	0	0	0	0	0	6	0	0
	0	0	0	0	0	0	0	0	0	0	0	0	18	6	24	60	24	36	12	0	0	0	0	6	0	0	0	0	18	18	12	0	6	0	6	6	6	6	0	0	0	0	0	0	0	0	0	0	0
	0	0	0	0	12	30	18	0	0	6	6	6	36	78	90	78	42	18	6	0	0	0	0	0	12	0	6	36	12	24	12	0	18	6	6	6	6	30	30	48	36	54	12	6	0	0	0	0	12
	0	0	0	0	0	0	0	0	0	0	0	0	0	0	0	0	0	0	0	0	0	0	0	0	0	0	0	0	0	6	0	6	0	0	0	0	0	0	0	0	0	0	0	0	0	0	0	0	0
	0	0	0	24	0	6	6	0	6	0	6	0	0	12	24	30	18	18	6	0	0	6	6	0	0	0	6	18	12	12	24	12	12	12	12	6	6	12	12	6	0	6	12	6	0	0	6	24	0
	0	0	0	0	0	0	0	0	0	0	12	12	0	6	0	6	0	0	0	0	0	0	0	0	0	0	0	0	0	0	0	0	0	0	0	0	0	0	0	0	0	0	0	0	0	0	0	0	0
	0	0	0	0	0	0	0	0	12	36	84	126	90	66	30	6	6	6	0	0	0	0	0	0	0	0	0	0	0	0	0	0	0	6	0	6	0	0	6	0	0	0	0	0	0	0	0	0	0
	0	0	0	0	0	0	0	0	6	12	24	6	12	0	0	0	0	0	0	0	0	6	0	0	0	0	0	0	0	0	0	0	0	0	0	6	0	0	0	0	0	0	0	0	0	0	0	0	0
	0	0	0	0	0	0	0	0	0	0	6	0	0	0	6	0	0	0	0	0	0	0	0	0	0	0	0	0	0	0	0	0	0	0	0	0	0	0	0	0	0	0	0	0	0	0	0	0	0
	0	0	0	0	0	0	0	0	0	0	12	6	0	6	0	6	0	0	0	0	0	0	0	0	0	0	0	0	0	0	0	0	0	0	0	0	0	0	0	0	0	0	0	0	0	0	0	0	0
	0	0	0	0	0	0	0	0	0	0	12	6	18	24	24	6	12	12	12	0	0	12	18	18	24	6	18	30	6	0	6	0	0	0	12	6	18	18	18	0	6	0	0	0	0	0	0	0	0
	0	0	0	0	0	0	0	0	0	0	6	0	12	0	0	0	0	6	0	0	0	0	0	0	0	0	0	0	0	12	0	0	0	0	6	12	0	0	12	0	0	0	0	6	0	0	0	0	0
	0	0	0	0	0	0	0	0	0	0	0	6	6	0	0	0	0	0	0	0	0	6	0	0	0	0	0	0	0	0	0	0	0	0	0	0	0	0	6	0	0	0	0	0	0	0	0	0	0
	0	0	0	0	0	0	0	0	0	0	0	0	0	0	0	0	0	0	0	0	0	0	0	0	0	0	0	0	0	0	0	0	0	0	0	0	0	0	0	0	0	0	0	6	0	0	0	0	0
	0	0	0	0	0	0	0	0	0	0	0	0	0	6	0	6	0	0	0	0	0	0	0	0	0	0	0	0	0	0	0	0	0	0	0	0	0	0	0	0	0	0	0	0	0	0	0	0	0
	0	0	0	0	0	0	0	0	0	0	0	0	0	0	0	0	0	0	0	0	0	0	0	0	0	0	0	0	0	0	0	0	0	0	0	0	0	0	0	0	0	0	6	6	0	0	0	0	0
	0	0	0	0	0	0	0	0	0	0	6	0	6	6	0	12	0	0	0	0	12	0	0	6	0	0	0	6	6	0	6	12	6	30	6	18	6	6	30	0	0	0	0	0	0	0	0	0	0
	0	0	0	0	0	0	0	0	0	0	0	0	0	6	6	0	0	0	0	0	0	0	0	0	0	0	0	0	0	0	0	0	0	0	0	0	0	0	0	0	0	0	0	0	0	0	0	0	0
	0	0	0	0	0	0	0	0	0	0	0	0	0	0	0	0	0	0	0	0	0	0	0	0	0	0	0	0	0	0	0	0	0	0	0	0	0	0	0	0	0	0	0	0	0	0	0	0	0
	0	0	0	0	0	0	0	0	0	0	0	0	0	0	0	0	0	0	0	0	0	0	0	0	0	0	0	0	0	0	0	0	0	0	0	0	0	0	0	0	0	0	0	0	0	0	0	0	0
	0	0	0	0	0	0	0	0	0	0	0	0	0	0	0	0	0	0	0	0	0	0	0	0	0	0	0	0	0	0	0	0	0	0	0	0	0	0	0	0	0	0	0	0	0	0	0	0	0
	0	0	0	0	0	0	0	0	0	18	36	36	30	0	6	0	0	0	0	0	0	0	0	0	0	0	0	0	0	0	0	0	6	0	0	0	0	0	0	0	0	0	0	0	0	0	0	0	0
	0	0	0	0	0	0	0	0	0	0	6	0	6	0	0	0	0	0	0	0	0	0	0	0	0	0	0	0	0	0	0	0	0	0	0	0	0	0	0	0	0	0	0	0	0	0	0	0	0
	12	0	0	0	12	6	0	12	0	0	0	18	30	90	102	90	54	18	0	6	0	6	0	0	0	0	0	0	0	6	0	0	0	12	18	18	12	24	42	114	90	108	48	18	6	0	0	0	12
	0	0	0	0	0	0	0	0	0	0	6	0	0	0	0	0	0	0	0	0	0	0	0	0	0	0	0	0	0	0	0	0	0	0	0	0	0	0	0	0	0	0	0	0	0	0	0	0	0
	0	0	0	0	0	0	0	0	0	0	18	12	24	42	30	18	0	0	0	0	0	0	0	0	0	0	0	0	0	0	0	0	0	0	0	0	0	0	0	6	0	0	0	0	0	0	0	0	0
	0	0	0	0	0	0	0	0	0	6	6	6	0	6	12	12	6	0	0	0	0	0	6	0	0	0	0	0	0	0	0	0	0	0	0	0	0	0	0	0	0	0	0	0	0	0	0	0	0
	6	0	6	6	12	6	0	0	6	6	0	0	0	0	0	0	0	0	0	0	0	0	0	0	6	12	24	0	12	0	12	0	6	0	0	0	0	0	0	0	0	6	6	0	6	0	6	6	12
	12	12	12	24	0	12	6	0	12	0	12	24	24	18	12	18	12	18	18	12	18	0	6	24	24	12	30	6	30	6	30	12	18	12	18	18	30	12	18	30	12	18	12	36	6	6	6	24	0
	6	0	0	0	0	0	0	0	0	6	6	12	6	18	6	0	0	6	0	0	0	6	0	0	0	6	0	0	6	0	6	0	0	6	0	0	0	0	0	6	0	6	0	0	0	0	0	0	0
	0	0	0	0	0	0	0	0	0	0	0	0	18	0	0	6	6	0	0	0	0	0	0	0	0	6	6	0	0	6	6	0	0	6	0	0	0	0	0	0	0	0	6	0	0	0	0	0	0
	6	0	0	0	12	6	0	6	12	6	6	30	6	12	12	6	0	0	6	0	0	0	12	6	0	12	0	6	6	12	12	12	12	6	12	12	18	12	6	0	0	6	6	6	0	0	0	0	12
	12	0	6	6	12	0	6	0	6	6	12	6	6	12	6	12	0	18	6	18	12	12	0	6	12	24	12	12	6	18	12	0	0	0	6	0	0	6	6	12	6	42	42	30	6	0	6	6	12
	0	0	0	6	0	6	6	6	0	0	0	0	0	0	0	6	0	0	0	0	6	0	6	0	6	0	6	6	0	0	6	6	12	0	0	0	6	0	0	0	0	12	12	6	0	0	6	6	0
	0	0	0	0	0	0	0	0	0	0	6	12	0	18	18	6	6	0	0	0	0	0	12	12	0	0	0	0	6	0	0	0	0	6	0	0	0	0	0	0	0	0	0	6	0	0	0	0	0
	36	30	42	30	54	24	24	30	36	60	72	72	78	54	48	30	30	48	36	30	48	54	42	54	30	54	36	36	48	36	54	48	54	42	36	54	54	36	42	30	54	30	42	48	30	30	24	36	60
	0	0	0	0	0	0	0	6	6	6	0	12	12	30	12	18	0	0	12	0	0	0	0	0	0	0	6	0	6	0	0	0	0	0	0	0	6	0	0	0	0	0	0	0	0	0	0	0	6
	0	0	0	0	0	0	0	0	0	6	6	24	24	24	0	18	6	0	0	0	0	0	0	0	0	0	0	0	0	0	0	0	0	0	0	0	0	0	0	0	0	0	0	0	0	0	0	0	0
	0	0	0	6	0	0	0	6	0	0	0	0	0	6	0	6	0	0	0	0	6	0	0	0	0	6	0	0	0	0	0	0	0	0	0	0	0	0	0	0	0	0	0	0	0	0	0	6	0
	0	0	0	0	0	0	0	0	0	6	6	24	6	0	0	6	6	0	0	0	0	0	0	0	0	0	0	0	0	0	0	0	0	0	0	0	0	0	0	0	0	0	0	0	0	0	0	0	0
	0	0	0	0	0	0	0	0	0	6	0	0	0	12	6	6	6	6	0	0	0	0	0	0	0	0	0	0	0	0	0	0	0	0	0	0	0	0	0	0	0	0	0	0	0	0	0	0	0
	6	0	0	0	0	0	0	0	0	6	18	78	36	24	12	6	6	6	0	6	0	6	6	0	0	6	0	0	6	6	0	0	6	0	0	0	0	0	0	12	0	18	6	0	0	0	0	0	0
	6	0	0	0	0	0	0	0	0	0	6	36	18	36	24	12	6	12	0	0	0	0	6	0	0	6	0	0	0	0	0	0	0	0	0	0	0	0	0	0	0	0	0	0	6	0	0	0	0
	0	0	0	0	0	0	0	0	0	0	0	6	0	6	18	12	0	12	0	0	0	0	0	0	0	0	0	0	0	0	0	0	6	0	0	0	0	0	0	0	0	0	0	0	0	0	0	0	0
	6	0	0	0	0	0	0	0	0	0	6	42	18	30	18	6	12	0	0	0	0	0	0	0	0	0	0	0	0	0	0	0	0	0	0	0	0	0	0	6	18	0	0	0	6	0	0	0	0
	0	0	0	0	0	0	0	0	0	6	6	18	12	48	12	0	0	0	0	0	0	0	0	0	0	0	0	0	0	0	0	0	0	0	0	0	6	0	0	6	0	0	0	0	0	0	0	0	0
	0	0	0	0	0	0	0	0	6	0	0	0	0	18	12	12	0	0	0	6	0	6	0	0	0	0	0	0	0	6	0	0	6	0	0	0	0	0	0	0	0	0	0	0	0	0	0	0	0
	0	0	0	0	0	0	0	0	0	0	0	0	0	6	12	6	0	0	0	0	0	0	0	0	0	0	0	0	0	0	0	0	6	0	0	0	0	0	0	0	0	0	0	0	0	0	0	0	0
	0	0	0	0	0	0	0	0	0	0	6	0	6	30	0	24	12	30	6	0	0	0	0	6	0	0	0	6	0	0	0	0	0	0	0	0	0	0	0	0	0	0	0	0	0	0	0	0	0
	0	0	0	0	0	0	0	0	0	0	0	0	6	0	0	0	0	0	0	0	0	0	0	0	0	0	0	0	0	0	0	0	0	0	0	0	0	0	0	0	0	0	0	0	0	0	0	0	0
	0	0	0	0	0	0	0	0	0	0	6	6	6	12	6	12	0	0	0	0	0	0	0	0	0	0	0	0	0	0	0	0	0	0	0	0	0	0	0	0	0	0	0	0	0	0	0	0	0
	0	0	0	0	0	0	0	0	0	0	0	0	0	0	0	0	0	0	0	0	0	0	0	0	0	0	0	0	0	0	0	0	0	0	0	0	0	0	0	0	0	0	0	0	0	0	0	0	0
	6	0	6	6	6	6	0	6	0	12	0	12	18	48	30	72	96	102	162	150	150	138	156	120	144	150	150	78	120	150	96	96	114	120	102	144	102	90	72	66	18	12	6	0	0	0	6	0	6
	0	0	0	0	0	0	0	0	0	0	0	0	0	0	0	0	0	0	0	0	0	0	0	0	0	0	0	0	0	0	0	0	0	0	0	0	0	0	0	0	0	0	6	0	0	0	0	0	0
	0	0	0	0	0	0	0	0	0	0	6	18	18	18	42	48	18	24	12	24	0	6	0	0	6	12	6	0	0	12	18	0	0	0	12	0	6	12	0	0	6	0	0	0	0	0	0	0	0
	30	24	54	18	18	12	12	30	24	54	30	54	54	60	30	30	30	24	0	12	6	0	0	6	12	0	6	6	0	12	12	0	0	0	0	12	18	0	6	12	30	18	30	42	48	24	30	18	30
	0	0	0	0	0	0	0	0	0	0	0	6	0	6	0	0	0	0	0	0	0	0	0	0	0	0	0	0	0	0	0	0	0	0	0	0	0	0	0	0	0	0	0	0	0	0	0	0	0
	0	6	0	0	0	0	0	0	0	0	0	6	18	66	54	60	42	30	6	42	24	36	6	18	24	24	24	6	18	12	0	12	18	6	12	12	18	12	6	6	0	0	0	0	0	0	0	0	0
	0	0	0	0	0	0	0	0	0	0	24	42	84	120	162	156	120	102	60	36	24	54	48	54	48	60	60	36	48	54	12	30	42	36	36	24	30	18	24	24	0	0	0	0	0	0	0	0	0
	0	0	0	0	0	0	6	0	0	0	6	12	24	42	36	30	12	12	6	18	18	12	30	12	6	12	0	18	12	0	6	18	0	18	0	0	0	30	12	18	18	6	6	0	6	0	0	0	0
	0	0	0	0	0	0	6	0	0	0	0	36	30	36	48	12	30	42	18	6	12	0	6	0	0	12	6	0	0	12	0	6	0	0	0	0	6	0	0	0	0	0	0	0	0	0	0	0	0
	0	6	0	0	0	0	0	6	0	6	0	6	0	0	6	0	0	6	0	0	0	0	0	0	0	0	0	0	0	0	0	0	0	6	0	12	18	0	0	24	0	12	0	0	0	0	0	0	0
	0	0	0	0	0	0	0	0	0	0	0	0	0	0	6	0	6	0	0	0	0	0	0	0	0	0	0	0	0	0	0	0	0	0	0	0	0	0	0	0	0	0	0	0	0	0	0	0	0
	0	0	0	0	0	0	0	0	0	0	0	0	0	0	0	0	0	6	6	0	0	0	0	6	0	0	0	0	0	0	0	0	0	0	0	0	0	0	0	0	0	0	0	0	0	0	0	0	0
	6	0	18	18	0	6	0	6	0	0	12	12	36	12	30	12	6	18	12	18	6	0	18	6	6	6	18	0	6	18	6	18	0	24	12	6	6	0	18	6	12	24	6	6	18	0	18	6	0
	0	0	0	0	0	0	0	0	0	0	6	12	12	12	12	18	0	12	6	0	0	0	0	0	6	6	0	6	0	0	0	0	6	6	0	0	0	0	0	0	0	0	0	0	0	0	0	0	0
	0	0	0	0	0	0	0	0	0	0	0	0	0	0	0	0	0	0	6	0	0	0	0	0	0	0	0	0	0	0	0	0	0	0	0	0	0	0	0	0	0	0	0	0	0	0	0	0	0
	0	0	0	0	0	0	0	0	0	0	0	12	6	0	6	6	0	18	0	0	0	0	6	0	0	0	6	0	0	0	0	0	0	0	0	0	0	0	6	6	0	0	0	6	0	0	0	0	0
	6	0	0	0	0	0	0	0	0	6	6	12	0	12	12	0	0	0	0	0	0	0	0	0	0	0	0	0	0	0	0	0	0	0	0	0	0	0	0	0	0	0	0	0	6	0	0	0	0
	0	0	0	0	0	0	0	0	0	48	48	120	66	120	78	24	18	36	18	12	0	6	6	6	0	0	6	6	0	0	0	0	6	0	6	0	0	0	0	0	0	0	6	0	0	0	0	0	0
	0	0	0	0	0	0	0	0	0	0	0	36	6	6	12	0	0	0	0	0	0	0	0	0	0	0	0	0	0	0	0	0	0	0	0	0	0	0	0	0	0	0	0	0	0	0	0	0	0
	0	0	0	0	0	0	0	0	0	0	6	0	0	6	0	0	6	6	6	0	0	0	0	0	0	0	0	0	0	0	0	0	0	0	0	0	0	0	0	0	0	6	0	0	0	0	0	0	0
	0	0	0	0	0	0	0	0	0	0	0	0	6	12	6	6	6	6	6	0	0	0	0	0	0	0	0	0	0	0	0	0	0	0	0	0	0	0	0	0	0	0	0	0	0	0	0	0	0
	0	0	0	0	0	0	0	0	0	0	0	0	0	12	6	0	0	0	0	0	0	0	0	0	0	0	0	0	0	0	0	0	0	0	0	0	0	0	0	0	0	0	0	0	0	0	0	0	0
	0	0	0	0	0	0	0	0	0	6	0	12	0	12	0	0	0	0	0	0	0	0	0	0	0	0	0	0	0	0	0	0	0	0	0	0	0	0	0	0	0	0	0	0	0	0	0	0	0
	0	0	0	0	0	0	0	0	0	0	6	18	0	12	12	0	6	0	0	0	0	0	0	6	0	0	0	0	0	0	0	0	0	6	0	0	0	0	0	0	0	0	0	0	0	0	0	0	0
	0	0	0	0	0	0	0	0	0	12	12	18	12	36	24	36	12	6	12	0	6	18	6	18	24	12	12	30	6	12	12	6	6	18	6	24	18	6	0	12	6	6	0	0	0	0	0	0	0
	0	0	0	0	0	0	0	0	0	0	0	0	0	0	6	0	0	0	0	0	0	0	0	0	0	0	0	0	0	0	0	6	0	0	0	0	0	0	0	6	6	0	0	0	0	0	0	0	0
	0	0	0	0	0	0	0	0	0	0	0	0	0	0	0	0	0	0	0	0	0	0	0	0	0	0	0	0	6	0	0	0	0	0	0	0	0	0	0	0	0	6	0	0	0	0	0	0	0
	0	0	0	0	0	0	0	0	0	0	0	6	0	6	0	0	6	6	0	0	0	0	0	0	0	0	0	0	0	0	0	0	0	0	0	0	0	0	0	0	0	0	0	0	0	0	0	0	0
	0	0	0	0	0	0	0	0	0	0	0	0	6	6	0	0	6	6	6	0	0	0	0	0	0	0	0	0	0	0	0	0	0	0	0	0	0	0	0	0	0	0	0	0	0	0	0	0	0
	0	0	0	0	0	0	0	0	0	12	6	42	30	60	18	12	24	0	6	0	0	0	0	0	0	12	0	0	0	6	0	0	0	0	0	0	0	6	0	0	0	0	0	0	0	0	0	0	0
	0	0	0	0	0	0	0	0	0	6	0	18	0	0	12	0	0	6	0	0	0	0	6	0	0	12	0	0	0	0	0	0	0	0	0	0	0	0	0	0	0	0	0	0	0	0	0	0	0
	0	0	0	0	0	0	0	0	0	0	6	0	0	6	0	0	0	0	0	0	0	0	0	0	0	0	0	0	0	0	0	0	0	0	0	0	0	0	0	0	0	0	0	0	0	0	0	0	0
	0	0	0	0	0	0	0	0	0	0	6	6	6	6	18	6	6	0	0	0	0	0	0	0	0	0	0	0	0	0	0	0	0	0	0	0	0	6	6	0	0	0	0	0	0	0	0	0	0
	0	0	0	0	0	0	6	6	6	0	0	0	6	0	0	0	6	0	0	0	0	0	0	0	0	6	0	0	0	0	0	0	0	0	0	0	0	0	0	0	0	6	0	0	0	0	0	0	0
	0	0	0	0	0	0	0	0	0	0	0	12	0	6	6	0	0	6	0	0	0	0	0	0	0	0	0	0	0	0	0	0	0	0	0	0	0	0	0	0	0	0	0	0	0	0	0	0	0
	0	0	0	0	0	0	0	0	0	0	0	0	0	0	6	0	0	6	0	0	0	0	0	0	0	0	0	0	0	0	0	0	0	0	0	0	0	0	0	0	0	0	0	0	0	0	0	0	0
	0	0	0	0	0	0	0	0	0	18	12	54	48	42	6	12	0	0	0	0	0	0	0	0	0	0	0	0	0	0	0	0	0	0	0	0	0	0	0	0	0	0	0	0	0	0	0	0	0
	0	0	0	0	0	0	0	0	0	0	0	0	0	0	6	6	0	0	0	0	0	0	0	0	0	0	0	0	0	0	0	0	6	0	0	0	6	0	0	0	0	0	0	0	0	0	0	0	0
	0	0	6	0	0	0	0	0	0	0	0	0	0	0	6	0	0	0	0	0	0	0	0	0	0	0	0	0	0	0	0	0	0	0	0	0	0	0	0	0	0	0	0	0	0	0	0	0	0
	0	0	0	0	0	0	0	0	0	0	0	18	12	18	12	12	0	12	6	6	6	0	0	6	6	0	0	0	0	6	0	0	0	0	0	6	0	0	0	6	0	0	0	0	0	0	0	0	0
	0	0	0	0	0	0	0	0	0	0	6	0	0	24	12	6	12	6	0	0	0	0	0	0	0	0	0	0	0	0	0	0	0	0	0	0	0	0	0	0	0	0	0	0	0	0	0	0	0
	0	0	0	0	0	0	0	0	0	30	42	90	42	54	36	0	6	0	0	0	0	0	0	0	0	0	0	0	0	0	6	0	0	0	0	0	0	0	0	0	0	0	0	0	0	0	0	0	0
	0	0	0	0	0	0	0	0	0	0	0	0	0	0	0	0	0	0	0	0	0	0	0	0	0	0	0	0	0	0	0	0	0	0	0	0	0	0	0	0	0	0	0	0	0	0	0	0	0
	12	6	6	18	12	12	12	0	12	6	0	6	12	24	18	0	6	6	6	6	0	6	6	12	0	12	6	6	0	6	0	0	6	12	0	0	0	12	6	12	6	0	12	0	12	0	0	12	12
	0	0	0	0	0	6	6	0	0	0	12	6	12	12	0	0	0	0	0	0	0	0	0	0	0	0	0	0	0	0	0	6	0	0	0	0	0	0	0	0	0	0	0	0	0	0	0	0	0
	0	0	0	0	0	0	0	6	0	0	0	6	0	6	0	6	0	0	0	0	0	0	0	0	0	0	0	6	0	0	0	0	0	0	0	0	0	0	0	6	0	0	0	6	0	0	0	0	0
	0	0	0	6	6	0	0	0	0	12	6	0	6	0	0	6	6	0	6	12	0	6	6	0	12	6	0	6	6	0	0	12	0	0	0	0	12	0	6	0	6	0	12	0	6	0	0	6	6
	0	12	6	6	6	0	12	12	12	12	18	18	6	0	18	6	6	12	6	0	6	6	0	6	6	0	0	0	0	6	6	6	0	6	0	6	0	0	0	0	0	6	12	12	0	12	6	12	6
	0	0	0	0	0	0	0	0	0	0	0	0	0	0	0	0	0	0	0	0	0	0	0	0	0	0	0	0	0	0	0	0	0	0	0	0	0	0	0	0	0	0	0	0	0	0	0	0	0
	0	6	6	6	6	6	0	6	0	12	6	6	24	6	12	6	0	0	6	6	0	0	6	0	6	12	0	0	12	0	0	0	0	12	6	6	0	0	6	6	0	0	12	0	0	0	12	6	6
	12	6	0	6	6	0	18	6	30	42	72	30	54	24	6	12	6	6	0	0	6	18	18	18	6	24	0	24	18	12	12	24	12	6	30	6	18	18	18	42	36	12	6	0	12	18	0	6	6
	0	0	0	0	0	0	0	0	6	6	24	18	36	18	6	0	0	0	0	0	0	0	0	0	0	0	0	6	6	0	0	0	6	0	0	0	0	0	0	0	0	0	0	12	0	0	0	0	0
	6	6	0	18	18	18	0	6	6	18	0	12	12	6	6	0	18	0	12	18	12	18	12	18	18	12	18	12	6	18	6	12	18	12	12	12	18	24	18	6	24	12	18	0	6	12	12	24	12
	6	6	12	0	18	18	24	24	30	18	24	24	12	6	18	0	6	6	0	0	6	0	0	6	6	0	6	6	0	6	6	12	12	12	6	18	12	12	12	6	0	18	6	12	6	12	6	0	12
	0	0	0	0	0	0	0	0	0	0	6	12	6	6	0	0	0	0	6	0	0	0	0	0	0	0	0	12	0	0	0	0	0	0	0	6	0	6	6	6	6	12	6	0	0	0	0	0	0
	12	12	0	6	0	12	0	6	12	12	0	18	12	0	0	0	0	0	0	0	6	12	6	6	12	6	12	6	6	12	6	0	12	12	6	6	6	18	6	6	18	6	12	0	18	6	6	6	0
	0	0	0	0	0	0	0	0	6	0	6	6	6	0	6	0	0	0	0	0	0	0	0	0	0	0	0	0	0	0	0	0	0	0	0	0	0	0	0	0	0	0	0	0	0	0	0	0	0
	0	0	0	0	0	0	0	0	0	0	0	0	0	0	0	0	0	0	0	0	0	12	0	0	0	6	18	6	0	0	0	0	0	0	0	0	0	6	6	6	6	0	0	0	0	0	0	0	0
	0	6	0	0	0	0	0	0	0	6	0	0	6	0	0	0	0	6	0	0	0	0	0	0	0	0	0	0	0	0	0	0	0	0	0	0	0	0	0	0	0	0	0	0	0	6	0	0	0
	12	6	0	0	0	0	0	0	0	12	12	0	6	0	6	0	0	0	0	0	0	6	0	6	0	6	6	12	6	0	6	0	0	0	0	0	0	0	18	0	30	12	12	12	6	6	0	0	0
	24	0	0	0	36	36	12	0	0	0	12	12	12	0	0	12	12	0	24	24	0	12	0	12	0	0	0	0	0	0	0	0	0	36	0	0	12	0	0	0	0	0	0	0	24	0	0	0	36
	0	0	0	12	12	12	0	0	0	0	0	0	0	0	0	0	0	0	0	12	0	12	0	0	0	0	0	0	0	0	0	0	0	0	0	0	0	0	0	0	0	0	0	0	0	0	0	0	0
	0	0	0	0	0	0	0	0	0	0	0	0	0	0	0	0	0	0	0	0	0	0	0	0	0	0	0	0	0	0	0	0	0	0	0	0	0	0	0	0	0	0	0	0	0	0	0	0	0
	0	0	0	12	0	0	0	0	0	0	0	0	0	0	0	0	0	0	0	0	0	0	0	0	12	0	0	0	12	0	0	0	0	0	0	0	0	0	0	0	0	0	0	0	0	0	0	0	0
	0	0	0	0	0	0	0	0	0	0	0	12	0	0	0	0	0	0	0	0	0	0	0	12	0	0	12	0	0	0	0	0	0	0	0	0	0	0	0	0	0	0	0	0	0	0	0	0	0
	0	0	0	0	0	0	0	0	0	0	0	12	0	0	0	0	0	0	0	0	0	0	0	0	0	0	0	0	0	0	0	0	0	0	0	0	0	0	0	0	0	0	0	0	0	0	0	0	0
	24	0	0	0	0	0	0	12	12	0	0	0	12	12	0	12	0	12	0	0	0	12	0	12	12	0	0	12	12	12	0	12	0	0	24	0	0	12	0	0	0	12	12	0	12	0	0	0	0
	0	0	0	0	0	0	0	0	0	0	12	0	0	0	0	0	0	0	0	0	0	0	0	0	0	0	0	12	12	0	12	0	12	0	0	0	0	0	0	0	12	0	0	0	0	0	0	0	0
	0	0	0	0	0	0	0	0	0	0	0	12	0	0	12	0	0	0	0	12	12	0	0	0	12	0	12	12	0	0	0	0	0	0	0	0	0	0	0	0	0	0	0	0	0	0	0	0	0
	24	24	36	12	12	24	12	12	36	48	0	24	48	12	0	24	24	36	12	24	48	24	12	36	48	12	36	36	12	24	24	0	36	36	24	36	12	36	36	24	48	24	24	24	12	24	12	24	12
	0	0	12	12	0	0	12	0	0	12	0	12	0	12	24	0	0	0	0	0	0	0	0	0	0	12	0	0	0	0	12	0	12	0	0	0	12	0	0	12	12	0	0	0	0	0	0	12	0
	12	24	12	48	24	48	36	12	36	24	60	12	12	0	12	36	12	36	24	36	60	72	60	48	24	36	24	36	24	24	36	24	24	24	36	24	24	12	24	12	12	48	12	0	12	24	24	24	12
	0	0	0	0	0	0	0	0	0	0	0	0	0	0	0	0	0	0	0	0	0	0	0	0	0	0	0	0	0	0	0	0	0	0	0	0	0	0	0	0	0	12	0	0	0	0	0	0	0
	12	0	12	0	0	0	0	12	0	12	0	0	0	0	0	0	0	0	12	12	0	24	0	0	12	0	0	0	12	0	0	0	0	0	0	0	0	0	12	0	0	0	0	12	12	0	12	0	12
	0	0	0	0	0	0	0	0	0	0	0	12	12	0	0	0	0	12	0	0	0	0	0	0	0	0	0	0	0	0	0	0	0	0	0	0	0	12	12	0	0	0	0	0	0	0	0	0	0
	0	0	0	0	0	0	0	0	0	0	0	0	0	0	0	0	0	0	0	0	0	0	0	12	0	0	0	0	0	0	0	0	0	0	0	0	0	0	0	0	0	0	12	0	0	0	0	0	0
	0	0	0	0	0	0	0	0	0	0	0	0	0	0	0	0	0	0	0	0	0	0	0	0	0	0	0	0	0	0	0	0	0	0	0	0	0	0	0	0	0	0	0	0	0	0	0	0	0
	0	0	0	0	0	12	12	0	0	12	0	0	0	0	0	0	0	0	0	0	0	0	0	0	0	0	0	0	0	0	0	0	0	0	0	0	0	0	0	24	0	0	0	0	0	0	0	0	0
	0	0	0	12	12	0	12	0	0	12	0	12	0	24	0	12	0	0	0	12	0	24	12	0	0	12	12	12	0	0	36	0	0	0	0	36	0	0	24	0	0	0	12	0	0	0	0	0	0
	0	0	0	0	0	0	0	0	0	0	0	0	0	0	0	0	0	0	0	0	0	0	0	0	0	0	0	0	0	0	0	0	0	0	0	0	0	0	0	0	0	0	0	0	0	0	0	0	0
	0	0	0	0	0	0	0	0	0	0	0	0	0	0	0	0	0	0	0	0	0	0	0	0	0	0	0	0	0	0	0	0	0	0	0	0	0	12	0	12	0	0	0	0	0	0	0	0	0
	0	0	0	0	0	0	0	0	0	0	0	0	0	0	0	0	0	0	0	0	0	0	0	0	0	0	0	0	0	0	0	0	12	0	0	0	0	0	12	0	0	0	0	0	0	0	0	0	0
	0	0	0	0	0	0	12	0	0	0	0	12	0	0	0	0	0	0	0	0	0	0	0	0	0	0	12	0	0	0	0	0	0	0	0	0	0	12	12	48	36	0	0	0	0	0	0	0	0
	0	0	0	0	0	0	0	0	0	0	0	12	0	0	0	0	0	0	0	12	0	0	0	0	0	0	0	0	0	0	0	0	0	0	0	0	0	0	12	0	0	0	0	0	0	0	0	0	0
	60	72	48	84	84	24	84	24	48	36	60	48	48	60	36	12	12	48	72	60	48	24	48	24	84	60	72	72	60	72	72	36	48	24	24	36	60	60	72	48	24	36	24	36	60	48	48	60	48
	12	0	12	0	0	0	0	0	0	0	0	0	0	12	12	0	0	0	12	0	0	0	0	12	0	0	0	0	0	0	0	0	0	0	0	0	0	0	0	0	0	0	0	0	12	0	12	0	0
	96	108	108	48	60	96	72	84	60	84	72	96	60	96	60	84	96	72	96	108	36	72	108	72	72	96	108	72	84	72	84	48	60	96	48	108	96	48	84	60	48	48	72	72	72	84	60	60	60
	24	12	24	12	24	0	24	24	12	12	0	36	0	12	12	0	36	24	24	12	0	36	24	0	0	24	12	36	12	0	48	0	0	24	24	24	48	24	24	48	12	12	24	12	12	12	12	12	12
	0	0	0	0	0	0	12	0	0	0	0	0	12	0	12	0	12	0	12	0	0	12	0	0	0	0	0	0	0	0	0	0	0	0	0	12	24	0	12	0	0	0	0	0	0	0	0	12	0
	48	12	36	24	12	48	48	24	60	24	48	0	36	24	36	60	0	48	24	48	36	12	36	12	24	36	0	12	12	12	12	48	36	72	36	60	60	24	60	24	12	36	12	24	12	12	24	36	12
	24	0	12	12	0	0	0	0	0	0	12	0	0	12	0	12	0	0	0	0	0	0	0	0	0	0	0	0	0	0	0	0	0	0	0	0	0	0	0	12	0	12	0	0	12	0	12	12	0
	12	0	12	0	0	0	0	0	12	0	0	12	0	0	0	0	0	0	12	0	12	12	0	0	0	0	0	0	24	0	0	12	12	12	12	12	24	24	0	12	0	0	36	0	12	0	12	0	0
	0	0	0	0	0	0	0	0	0	0	0	0	0	0	0	0	0	0	0	0	0	0	0	0	0	0	0	0	12	0	0	0	0	0	12	0	12	0	0	0	0	0	24	0	0	0	0	0	0
	0	0	0	0	0	0	0	0	0	0	0	0	0	0	0	0	0	0	0	0	0	0	0	0	0	0	0	0	0	0	0	0	0	0	0	0	0	0	0	0	0	0	0	0	0	0	0	0	0
	0	0	0	0	0	0	0	0	24	0	0	0	0	0	0	0	0	0	0	36	0	12	12	0	0	12	0	0	0	12	0	0	0	12	0	0	0	0	0	0	0	0	12	0	0	0	0	0	0
	36	36	0	36	12	36	48	24	36	12	48	48	24	12	48	0	12	24	36	12	24	12	24	12	24	60	12	48	12	24	0	24	0	12	24	0	12	24	12	48	12	24	36	24	36	12	12	36	12
	0	12	12	0	0	12	0	0	0	0	0	0	12	0	0	0	0	0	0	0	0	0	0	0	0	0	0	0	0	12	0	0	0	0	0	0	12	0	12	0	0	0	0	0	0	12	12	0	0
	0	0	0	0	36	0	0	0	0	0	0	0	12	0	12	0	0	0	0	0	0	0	12	0	0	0	0	0	0	0	0	0	0	0	0	0	0	0	0	12	0	0	0	0	0	12	0	0	24
	0	12	0	0	0	0	0	0	0	0	0	0	0	0	0	12	0	0	12	0	0	0	0	0	0	24	0	0	0	0	12	12	0	0	0	12	0	0	0	12	0	0	0	12	0	12	0	0	0
	0	0	12	0	0	0	0	0	0	0	0	0	0	0	0	0	0	0	0	0	0	0	0	0	0	0	0	0	0	0	0	0	0	12	0	0	12	12	0	12	0	0	12	0	0	0	0	0	0
	36	60	36	24	12	12	12	0	0	12	24	36	48	0	24	12	12	12	48	0	12	24	0	0	36	24	24	24	48	48	24	36	12	48	72	60	48	36	12	12	0	12	12	0	12	60	36	36	0
	0	0	0	0	0	0	0	0	0	24	12	0	0	0	0	0	36	0	0	0	12	0	12	0	0	0	12	0	24	24	12	0	0	0	0	0	0	0	0	0	0	0	0	0	0	0	0	0	0
	0	0	0	0	0	0	0	0	0	0	0	0	0	0	0	0	0	0	0	0	0	0	0	0	0	0	0	0	0	0	0	0	0	0	0	0	0	0	0	0	0	0	0	0	0	0	0	0	0
	0	0	0	0	0	0	0	0	0	0	0	0	0	0	0	0	0	0	0	0	0	0	0	0	0	0	0	0	0	0	0	0	0	0	0	0	0	0	0	0	0	0	0	0	0	0	0	0	0
	0	0	0	0	0	0	0	0	0	0	0	0	0	12	0	0	24	12	24	0	0	0	0	0	0	0	0	0	0	0	0	0	0	0	0	0	0	0	0	0	0	0	0	0	0	0	0	0	0
	24	12	0	12	12	12	0	0	0	0	0	12	12	12	12	0	12	0	12	12	24	0	12	0	0	0	24	0	12	0	0	0	0	0	0	12	0	0	12	0	0	0	36	12	36	36	12	0	0
	12	0	24	0	0	0	0	0	0	0	0	0	0	0	24	48	0	0	0	0	0	0	0	0	0	12	0	0	0	0	0	0	0	0	24	0	12	36	12	12	12	12	24	24	12	24	12	12	0
	24	0	0	0	0	0	0	0	0	0	0	0	0	0	12	0	0	0	12	0	0	0	0	0	0	0	0	0	0	0	0	0	0	0	0	0	0	0	0	0	0	12	0	0	12	0	0	0	0
	0	0	0	0	0	0	0	0	0	0	0	0	0	0	0	0	0	0	0	0	0	0	0	0	0	0	0	0	0	0	0	0	0	0	0	0	0	0	0	0	0	0	0	0	0	0	0	0	0
	12	0	0	0	12	0	12	0	0	0	0	0	0	0	0	0	0	0	0	0	0	0	0	0	0	0	0	0	0	0	0	0	0	0	0	0	0	0	0	12	0	0	24	0	24	0	0	12	12
	0	0	0	0	0	12	0	0	0	0	0	12	0	0	0	0	0	0	0	0	0	0	0	0	0	0	0	0	0	0	0	0	0	0	0	0	0	0	0	0	0	0	0	0	0	0	0	0	0
	24	0	0	0	0	0	12	0	0	12	0	24	0	12	12	0	0	0	12	0	0	0	0	0	0	0	0	0	0	0	0	12	0	0	0	0	0	0	0	0	36	24	36	12	0	0	12	0	0
	12	0	12	12	12	12	24	12	24	24	12	0	0	0	0	0	0	0	0	0	0	0	0	0	0	0	0	0	0	0	0	12	0	0	0	0	0	0	0	0	0	0	0	0	12	12	24	12	24
	0	0	0	0	0	0	12	0	0	0	0	0	0	0	0	0	0	0	0	0	0	0	0	0	0	0	0	0	0	0	0	0	0	0	0	0	0	0	0	0	0	0	12	0	0	0	0	0	0
	0	0	0	0	0	0	0	12	0	0	0	0	0	0	0	0	0	12	0	0	0	0	0	0	0	0	0	0	0	0	0	0	0	0	0	0	0	0	0	0	0	0	0	0	0	0	0	0	0
	12	12	0	0	0	12	0	0	0	0	0	0	0	0	0	12	12	36	12	0	12	0	0	0	0	12	0	0	12	0	24	12	0	0	0	0	0	0	12	0	0	12	0	0	12	0	0	0	0
	0	0	0	0	0	0	0	0	0	0	0	0	0	0	0	0	0	12	0	0	0	0	0	0	0	0	0	0	0	0	0	0	0	0	0	0	0	0	0	0	0	0	0	0	0	0	0	0	0
	0	12	0	0	12	0	0	0	0	0	0	12	0	0	0	12	24	0	36	12	48	0	0	0	0	0	0	0	0	0	0	0	0	0	0	0	0	0	0	12	12	12	12	12	12	0	0	0	12
	0	0	0	0	0	0	0	0	0	0	0	0	0	0	0	0	0	24	24	12	0	0	0	0	0	0	0	0	0	0	0	0	0	0	0	0	0	0	0	0	0	0	0	0	0	0	0	0	0
	60	0	24	12	0	0	0	36	24	24	12	36	0	12	24	12	36	48	48	0	12	0	24	0	24	12	0	0	0	12	0	0	36	24	24	36	12	12	24	24	60	48	60	24	48	0	24	0	12
	12	0	0	0	0	0	12	0	0	0	0	0	0	0	0	24	0	48	36	12	0	0	0	0	0	0	0	0	0	0	0	0	0	0	0	0	0	0	0	0	12	12	12	0	0	0	0	0	0
	36	0	0	0	0	0	12	0	12	0	0	0	0	0	0	0	0	0	12	24	24	0	0	0	0	0	0	0	0	0	0	0	0	0	0	0	0	0	0	0	0	36	36	60	24	0	0	0	0
	0	0	0	24	0	0	12	0	12	12	24	12	0	0	0	0	12	12	12	12	12	12	0	0	12	0	12	12	0	24	12	0	24	0	12	0	12	12	12	0	12	0	0	0	0	0	0	24	0
	0	0	0	0	0	0	0	0	0	0	0	0	0	0	0	0	0	0	0	0	12	12	0	0	0	0	0	0	0	0	0	0	0	0	0	0	0	0	0	0	0	0	0	0	0	0	0	0	0
	0	12	0	0	0	0	0	0	0	0	0	0	0	0	0	0	0	24	0	12	12	0	12	0	0	12	12	0	0	0	0	0	12	0	0	0	12	0	0	0	48	36	12	0	0	0	0	0	0
	12	0	0	0	0	0	0	12	0	0	0	0	12	0	0	0	0	24	36	0	0	0	0	0	0	0	12	0	0	0	12	0	0	12	0	0	0	0	0	12	24	24	12	24	0	0	0	0	12
	0	0	0	0	0	0	0	0	0	0	0	0	0	0	0	0	0	0	0	0	0	0	0	0	0	0	0	0	0	0	0	0	0	0	0	0	0	0	0	0	0	0	0	0	0	0	0	0	0
	0	0	12	0	0	0	0	0	0	0	0	0	0	0	0	0	0	0	0	12	0	0	0	0	0	0	0	0	0	0	0	0	0	0	0	0	0	0	0	0	0	0	0	0	0	0	12	0	0
	0	0	0	0	0	0	0	0	0	0	0	0	0	0	0	0	0	0	0	0	0	0	0	0	0	0	0	0	0	0	0	0	0	0	0	0	0	0	0	0	0	0	0	0	0	0	0	0	0
	0	12	24	12	0	0	0	0	12	0	0	12	24	12	0	0	24	12	0	36	12	24	24	0	12	0	36	12	12	0	24	24	12	36	0	12	24	24	0	36	12	12	12	36	0	12	12	12	0
	12	0	0	0	0	0	0	0	0	0	0	0	0	0	0	0	0	0	0	0	0	0	0	12	0	0	0	0	0	0	0	0	0	0	0	0	0	0	0	0	0	0	0	0	12	0	0	0	0
	48	36	36	60	48	48	24	0	12	24	0	12	0	36	12	0	0	0	36	36	48	12	12	12	0	36	24	36	24	12	24	12	24	48	48	24	12	24	0	24	12	60	0	12	72	60	36	12	12
	0	0	0	0	0	0	0	0	0	0	0	0	0	0	0	0	0	12	0	0	24	0	12	0	0	0	0	0	0	0	0	0	0	0	0	0	0	0	0	0	0	0	0	0	0	0	0	0	0
	12	48	48	72	48	12	36	12	12	24	0	24	24	12	12	36	48	24	12	0	0	24	0	12	0	24	12	24	12	12	0	12	12	36	0	12	36	12	24	12	0	24	12	24	48	48	60	60	60
	12	48	48	24	36	36	24	60	0	24	24	36	36	24	36	48	36	24	48	48	24	60	24	60	12	36	24	24	36	24	12	12	36	24	12	12	12	24	48	24	0	24	12	24	12	72	36	36	36
	0	0	0	0	0	0	0	0	0	0	0	0	0	0	0	12	0	0	0	0	0	0	0	0	0	0	0	0	0	0	0	0	0	0	0	0	0	0	0	0	0	0	0	0	0	0	0	0	0
	12	12	12	0	0	12	24	12	24	12	48	12	24	24	12	0	0	0	0	12	0	24	12	0	24	12	12	36	12	24	24	24	12	12	48	24	0	36	12	36	24	12	36	0	12	12	12	0	12
	0	0	0	0	0	0	0	0	0	0	0	0	0	12	0	0	0	0	0	0	0	0	0	0	0	0	0	0	0	0	0	0	0	0	0	0	0	0	0	0	0	0	0	0	0	0	0	0	0
	0	0	0	0	0	0	0	0	0	0	0	12	0	0	0	12	0	0	0	0	0	0	0	0	0	0	0	0	0	0	0	0	0	0	0	0	0	0	12	0	0	0	0	12	0	0	0	0	0
	0	0	12	0	0	12	0	0	12	0	0	0	0	0	0	0	0	0	0	0	0	12	0	0	0	0	0	0	12	0	0	0	0	0	0	0	0	0	0	0	0	0	0	12	0	0	0	0	0
	12	12	24	36	48	36	36	24	12	12	0	12	0	0	48	12	36	36	24	12	12	48	12	12	12	36	12	12	12	12	0	12	0	24	12	12	12	24	12	12	0	24	24	60	36	48	36	48	36
	0	0	0	0	12	36	12	24	12	36	12	12	0	12	0	12	0	0	0	0	0	0	12	12	0	0	0	0	0	0	0	0	0	0	0	0	0	0	0	0	0	0	0	0	0	0	12	0	36
	0	12	0	0	0	0	0	0	0	0	0	0	0	0	0	0	0	0	0	0	0	0	0	0	24	0	0	12	24	0	0	0	12	0	12	0	0	0	0	0	0	12	0	0	0	0	0	0	0
	0	0	0	12	12	0	0	0	12	0	0	12	0	0	0	0	0	0	0	0	0	0	0	0	0	12	12	0	0	0	0	0	12	0	0	0	0	0	0	0	0	0	0	0	0	12	0	12	0
	24	72	36	48	36	24	0	0	24	0	12	12	12	24	24	0	0	0	0	0	0	0	0	12	0	0	0	0	0	0	0	0	0	0	0	0	0	0	12	0	0	0	0	12	48	108	36	48	12
	0	0	0	0	0	0	0	0	0	0	0	0	0	0	0	0	0	0	0	0	0	0	0	0	0	0	0	0	0	0	0	0	0	0	0	0	0	0	0	0	0	0	0	0	0	0	0	0	0
	12	0	0	0	24	0	0	12	12	12	12	0	0	24	12	0	0	0	12	0	0	0	0	0	0	0	0	0	0	0	0	0	0	0	0	0	0	0	0	0	0	0	0	0	12	12	0	0	12
	0	0	0	0	0	0	0	0	0	0	0	0	0	0	0	0	0	0	0	0	0	0	0	0	0	0	0	0	0	0	0	0	0	0	0	0	0	0	0	0	0	0	0	0	0	0	0	0	0
	36	24	60	48	36	48	0	12	12	12	12	12	0	24	0	0	0	24	12	24	24	12	0	24	0	0	0	0	0	0	0	0	0	12	12	0	0	12	0	0	12	12	0	36	48	48	60	60	12
	24	36	24	24	12	0	0	0	0	0	12	0	0	0	12	0	0	0	12	0	0	0	12	0	0	0	0	0	0	0	0	12	0	0	0	0	0	0	0	0	0	0	0	0	48	60	24	0	12
	0	24	36	36	12	24	0	12	24	12	0	12	0	0	0	0	0	0	0	0	0	12	0	0	0	0	0	0	0	0	0	0	0	12	0	0	0	0	0	0	0	12	0	0	0	24	60	48	12
	0	0	0	0	0	0	0	0	0	0	0	0	12	0	12	0	24	72	24	12	0	12	12	12	12	0	0	0	12	0	0	0	0	0	0	0	0	24	0	12	12	0	12	0	0	0	0	0	0
	0	0	12	0	0	0	0	0	0	0	0	0	0	0	0	0	0	0	12	0	0	12	0	0	0	0	0	0	0	0	0	0	0	0	0	0	0	0	0	0	0	0	0	12	0	0	0	0	0
	12	0	0	12	0	0	0	12	0	0	12	0	0	0	0	0	0	0	12	0	0	12	0	0	12	0	0	0	0	0	12	0	12	12	0	24	0	0	0	0	0	0	0	0	12	0	0	12	0
	12	0	12	0	0	0	0	0	0	0	0	0	0	0	0	0	0	0	0	0	0	0	0	0	0	0	0	0	12	0	0	0	0	0	0	0	0	0	0	0	0	0	0	0	0	0	0	0	0
	12	0	0	12	12	12	0	0	12	12	0	36	12	12	0	12	0	24	0	0	12	12	12	12	0	12	24	12	24	0	12	12	24	0	0	12	24	12	0	12	0	24	0	0	12	12	12	12	12
	0	12	12	0	0	12	24	0	0	0	24	0	12	12	24	0	0	0	12	12	12	0	12	0	24	12	0	0	12	0	0	12	0	0	0	0	12	0	0	0	0	12	0	0	0	12	12	0	0
	0	36	12	12	0	12	0	12	12	0	36	12	0	0	0	24	12	24	0	12	36	24	24	24	36	36	12	36	12	36	24	24	0	12	12	0	24	24	12	0	24	0	12	12	0	12	0	24	0
	12	0	0	0	36	24	12	0	0	12	12	24	24	84	36	48	12	0	0	0	0	0	0	0	12	36	24	36	24	36	12	12	24	0	24	12	12	0	0	0	0	0	12	0	0	24	12	0	12
	0	24	0	24	12	12	12	12	12	12	0	0	12	12	12	24	12	24	0	0	0	0	0	0	12	24	0	36	12	24	36	36	0	24	0	0	24	12	0	24	0	0	24	12	0	48	12	12	12
	12	0	0	0	12	12	0	0	0	0	12	0	12	0	0	0	0	0	12	24	0	0	0	0	24	12	0	0	0	12	12	0	24	12	0	0	12	0	12	0	0	0	12	0	0	0	24	0	0
	12	0	12	0	12	12	12	0	0	12	0	0	0	24	12	12	12	12	12	0	0	0	12	0	0	0	0	12	0	24	24	24	0	12	12	0	12	12	0	0	12	0	0	0	12	0	12	0	12
	0	12	0	24	0	12	0	24	12	0	12	24	0	0	12	12	12	12	12	24	0	24	0	12	36	12	36	0	24	48	12	12	12	12	0	36	12	0	36	12	12	0	24	12	24	0	0	0	12
	0	0	0	0	0	0	0	0	0	0	0	0	0	0	0	0	0	0	0	0	0	12	0	0	0	0	0	0	0	0	0	0	0	0	0	0	12	0	0	0	0	0	0	0	0	0	0	0	0
	24	24	24	24	48	12	36	12	24	60	0	48	12	36	0	24	12	0	48	12	36	36	12	60	48	12	36	36	48	12	24	36	48	12	12	24	24	36	24	48	0	0	36	24	36	12	36	48	36
	12	0	0	0	0	0	0	0	0	0	0	12	0	0	0	0	0	0	0	0	0	0	0	0	0	0	0	0	0	0	0	0	0	0	0	0	12	0	0	12	0	0	0	12	12	0	0	0	0
	48	48	60	36	72	60	36	60	48	36	24	36	24	48	24	60	12	36	12	24	12	12	36	36	36	36	24	12	36	72	36	60	36	36	24	36	12	24	12	72	12	36	48	36	48	48	84	48	72
	0	0	0	0	0	0	0	0	0	0	0	0	0	0	0	0	0	0	0	0	0	0	0	0	0	0	0	0	0	0	0	0	0	0	0	0	0	0	0	0	0	0	0	0	0	0	0	0	0
	0	12	0	12	0	0	0	12	0	0	0	0	0	12	12	0	0	0	0	0	12	0	0	0	12	12	0	0	0	0	12	0	0	12	0	0	0	0	0	12	12	0	0	0	0	0	0	12	12
	12	0	0	0	24	24	0	12	24	0	24	0	12	12	0	0	12	12	0	0	0	0	0	0	0	0	12	0	0	0	12	0	0	12	0	12	0	12	0	0	12	24	0	12	12	0	0	0	24
	0	0	0	0	0	0	0	0	0	0	0	0	0	0	0	0	0	0	0	0	0	0	0	0	0	0	0	0	0	0	0	0	0	0	0	0	0	0	0	0	0	0	0	0	0	0	0	0	0
	36	0	12	12	0	0	12	0	0	12	12	0	24	24	0	0	0	24	12	24	0	24	12	0	0	12	12	12	12	12	0	12	12	24	0	24	24	12	12	24	0	24	12	0	24	0	12	12	0
	0	0	0	0	0	0	0	0	0	0	0	12	0	0	0	0	0	0	0	0	0	12	12	0	0	0	0	0	0	12	0	0	0	0	0	12	0	0	12	12	0	0	12	0	0	0	0	0	0
	12	0	0	12	0	0	12	0	12	0	12	0	12	0	12	12	24	0	36	24	36	24	12	36	36	24	48	24	12	24	24	36	12	48	48	36	0	48	36	36	12	48	12	12	0	0	0	0	0
	0	0	0	0	0	0	0	0	0	0	0	0	0	12	0	0	0	0	0	0	0	0	0	0	0	0	12	0	0	0	0	0	0	0	0	0	0	0	0	0	0	0	0	0	0	0	0	0	0
	0	0	0	0	0	12	0	0	12	0	0	0	12	0	0	0	0	0	0	0	0	0	0	0	0	0	0	0	0	0	0	0	0	12	0	0	0	0	0	12	0	0	0	0	0	0	0	0	0
	0	0	0	0	0	0	0	0	0	0	0	0	0	0	0	0	0	0	0	0	0	0	12	0	0	0	0	0	0	0	0	0	0	0	0	0	0	12	0	0	0	12	0	0	0	0	0	0	0
	0	0	0	0	0	0	0	0	0	0	0	0	0	0	0	0	0	0	0	0	0	0	0	0	0	0	0	12	0	0	0	0	12	0	0	0	12	0	0	0	0	0	0	0	0	0	0	0	0
	0	0	0	0	0	0	0	0	0	0	12	0	0	0	0	0	0	0	0	0	0	0	0	0	0	0	0	0	0	0	0	0	0	0	0	0	0	0	0	0	0	0	0	0	0	0	0	0	0
	0	0	12	0	0	0	0	0	0	0	0	0	0	0	0	0	0	0	0	0	0	0	0	0	0	0	0	0	0	0	0	0	0	0	0	0	0	0	0	0	0	0	0	0	0	0	12	0	0
	0	0	0	0	0	0	0	0	0	0	0	0	12	0	0	36	24	36	24	0	12	0	0	0	0	12	12	24	12	0	0	0	0	0	0	0	0	0	0	0	0	0	0	0	0	0	0	0	0
	0	0	0	0	0	0	0	0	0	0	0	0	0	0	0	0	0	0	0	0	0	0	0	0	0	0	0	0	0	0	0	0	0	0	0	0	0	0	0	0	0	0	0	0	0	0	0	0	0
	12	12	24	0	0	0	0	0	0	0	0	12	0	0	0	0	0	0	36	24	0	12	12	0	12	0	0	12	24	60	12	0	12	48	12	0	12	12	72	60	24	12	12	0	0	0	0	0	0
	0	24	0	0	0	0	0	0	0	0	12	24	0	0	0	24	24	36	36	0	12	12	0	0	0	12	0	12	12	12	24	0	12	0	24	0	0	12	36	24	24	0	0	0	0	24	0	12	0
	0	0	0	0	0	0	0	0	0	0	0	0	0	0	0	0	0	0	0	0	0	0	0	0	0	0	12	0	0	12	0	0	0	12	12	0	0	12	0	0	12	0	0	0	0	0	0	0	0
	0	0	0	0	0	0	0	0	0	0	0	24	0	0	0	0	0	0	0	0	0	0	0	0	0	0	12	12	0	0	0	12	0	0	0	12	12	0	0	0	0	0	0	0	0	0	0	0	0
	0	0	0	12	0	12	0	12	0	0	0	0	0	0	0	12	12	0	36	24	36	0	0	0	24	0	0	0	0	0	0	0	0	0	0	0	0	0	0	0	0	12	0	0	0	0	0	0	0
	0	0	12	0	0	0	0	0	0	0	0	0	0	0	0	0	0	0	0	0	0	0	0	0	12	0	0	0	0	0	0	0	0	0	0	0	0	0	0	0	0	0	0	12	0	0	0	0	0
	12	0	0	0	0	0	0	0	0	0	0	0	0	0	0	0	0	0	0	0	0	0	0	0	0	0	0	0	0	0	0	12	0	0	0	0	0	0	0	0	0	12	0	0	0	0	0	0	0
	0	0	12	0	0	0	0	24	0	24	12	36	12	12	12	0	0	36	0	12	0	0	0	12	0	12	12	12	0	0	12	0	0	24	12	0	12	12	0	12	0	0	0	0	0	0	12	0	0
	0	0	0	0	0	0	12	0	0	12	0	0	0	12	12	0	0	0	0	0	0	0	12	0	0	0	0	0	12	0	12	0	0	0	0	0	0	0	24	0	0	0	0	0	0	0	0	0	0
	12	0	0	12	12	0	12	12	0	0	24	24	0	12	24	0	0	0	0	12	0	12	0	12	0	0	0	0	0	0	12	12	0	12	0	12	0	0	0	0	0	24	0	0	12	12	0	24	12
	48	0	36	0	36	24	12	48	12	24	36	12	36	48	36	48	0	36	24	24	48	36	36	36	36	36	48	24	24	24	36	36	36	24	48	24	48	36	24	24	36	24	24	12	36	0	36	0	24
	48	36	24	36	12	24	36	24	24	24	24	60	36	36	36	36	48	24	24	48	36	36	60	60	24	36	36	24	48	48	60	36	60	48	48	36	72	24	36	24	48	24	60	24	24	12	48	12	12
	12	0	0	0	0	0	0	0	0	0	0	0	0	0	0	0	12	0	0	0	0	0	12	12	0	0	0	12	0	0	0	0	0	0	0	0	0	0	0	0	0	12	0	0	0	0	0	0	0
	24	12	0	0	0	0	24	0	12	0	24	0	12	0	12	0	0	0	12	0	0	12	12	12	12	12	12	0	12	12	24	0	0	0	12	12	0	12	12	0	0	0	0	0	24	12	0	0	0
	0	0	0	0	0	0	0	0	0	0	0	0	0	0	0	0	0	0	0	0	0	0	0	0	0	0	0	0	0	0	0	0	0	0	0	0	0	0	0	0	0	0	0	0	0	0	0	0	0
	0	0	0	0	0	0	0	0	0	0	0	0	0	0	0	0	0	0	0	0	0	0	0	0	0	0	0	12	0	0	0	0	0	0	0	0	0	0	0	0	0	0	0	0	0	0	0	0	0
	0	0	0	0	0	0	0	0	0	0	0	0	0	0	0	0	0	0	0	0	0	0	0	0	0	0	0	0	0	0	0	0	0	0	0	0	0	0	0	0	0	0	0	0	0	0	0	0	0
	0	0	0	0	0	0	0	0	0	0	0	0	0	0	0	0	0	0	0	0	0	0	0	0	0	0	0	0	0	0	0	0	0	0	0	0	0	0	0	0	0	0	0	0	0	0	0	0	0
	0	0	0	0	0	0	0	0	0	0	0	0	0	12	0	0	0	0	0	0	0	0	0	0	0	0	0	0	0	0	0	0	0	0	0	0	0	0	0	0	0	0	0	0	0	0	0	0	0
	0	0	0	0	0	12	0	0	0	0	0	0	0	0	0	0	0	0	0	0	0	0	0	0	0	0	0	0	12	0	0	0	0	0	0	0	0	0	0	0	0	0	0	0	0	0	0	0	0
	0	0	0	0	0	0	12	12	0	12	0	0	0	0	0	0	0	0	0	0	0	0	0	0	0	0	0	0	0	0	0	0	0	0	0	0	0	0	0	12	0	0	12	0	0	0	0	0	0
	0	12	0	0	0	0	0	0	0	12	0	0	0	0	0	0	0	0	0	0	0	0	0	0	0	0	0	0	0	0	0	0	0	0	0	0	0	0	0	0	0	0	0	0	0	12	0	0	0
	0	12	24	12	0	12	0	0	12	24	0	0	0	0	12	12	12	0	0	12	0	12	0	0	12	0	0	0	0	0	0	0	0	0	0	0	0	12	0	0	0	0	0	0	0	12	36	24	0
	0	0	0	0	0	0	0	0	0	0	0	12	0	0	0	0	0	0	0	12	0	0	0	0	0	0	0	0	0	0	0	0	0	0	0	0	0	0	0	0	0	0	0	0	0	0	0	0	0
	0	0	0	0	0	0	0	0	0	0	0	0	0	0	12	0	12	0	0	0	0	0	0	0	0	0	0	0	0	0	0	0	0	0	0	0	0	0	0	0	0	0	12	0	0	0	0	0	0
	0	0	0	0	0	0	12	12	0	36	0	0	0	0	0	0	0	0	0	0	0	0	0	0	12	0	0	0	0	0	0	0	0	0	0	0	0	0	0	12	0	0	12	0	0	0	0	0	0
	0	0	0	0	0	0	0	0	0	0	0	0	0	12	0	0	0	0	0	0	0	0	0	0	0	0	0	0	0	0	0	0	0	0	0	0	0	0	0	0	0	0	0	0	0	0	0	0	0
	0	0	0	0	0	12	0	0	12	0	0	0	12	36	12	0	0	0	0	0	0	12	0	0	0	0	0	12	0	12	12	12	0	0	12	0	0	0	0	0	0	0	0	0	0	0	12	0	0
	12	0	0	0	0	0	12	0	0	12	12	12	12	12	36	12	24	0	0	12	12	0	12	0	0	12	0	0	0	0	0	0	12	0	12	0	0	0	0	24	12	0	24	0	12	0	12	0	0
	36	60	48	36	48	48	36	24	60	24	48	48	36	48	48	36	48	36	48	36	36	48	48	48	36	48	24	48	24	72	36	60	36	60	24	60	36	48	48	36	36	36	36	60	36	60	48	36	36
	12	0	0	0	0	0	12	0	0	0	0	24	12	12	0	0	0	12	12	0	12	12	24	0	24	12	12	0	12	24	12	36	0	0	12	36	0	12	24	0	0	24	0	0	12	12	0	0	0
	0	0	0	0	0	0	12	0	0	0	0	0	0	0	0	0	12	0	0	12	0	0	0	12	0	0	0	0	0	0	0	0	0	12	0	0	0	0	0	0	0	0	0	0	0	0	0	0	0
	72	48	96	36	60	60	36	72	48	48	72	72	72	60	60	60	72	72	72	72	60	60	60	60	84	96	84	60	72	48	60	108	72	96	60	84	60	108	60	60	84	72	96	96	60	72	72	24	72
	48	36	48	60	36	48	48	48	60	60	60	24	60	36	36	36	24	60	48	36	48	72	12	48	72	24	24	48	36	36	48	48	36	36	48	60	24	48	36	48	12	48	60	24	36	36	36	72	24
	12	0	0	0	0	0	0	0	0	0	0	0	0	0	0	12	0	0	0	0	0	0	0	0	0	0	0	0	0	0	0	12	0	12	0	0	0	0	12	0	0	12	12	0	12	0	0	0	0
	0	0	24	24	12	0	12	0	0	0	12	12	0	12	24	0	12	0	0	0	0	0	0	0	0	0	0	0	0	0	0	12	24	0	0	0	12	0	0	12	12	0	12	36	0	0	12	24	12
	24	12	36	24	48	36	24	36	0	12	60	12	24	48	36	24	24	12	12	24	0	24	12	0	24	0	36	24	24	24	24	24	24	12	0	12	12	24	36	24	24	24	12	36	24	12	12	0	48
[truncated: 1 more columns]

## Sheet: Fig. S4o
	Setd5+/+
	0	0	0	0	0	0	0	0	0	0	0	0	0	0	0	0	0	0	0	0	0	0	0	0	0	0	0	0	0	0	0	0	0	0	0	0	0	0	0	0	0	0	0	0	0	0	0	0	0
	0	60	30	60	60	30	30	30	60	0	60	30	60	0	0	0	0	0	30	30	0	60	30	30	60	0	30	30	60	0	30	30	0	0	60	0	30	60	30	0	60	30	30	30	30	30	30	180	120
	0	0	0	0	0	0	0	0	0	0	0	0	0	0	0	0	0	0	0	0	0	0	0	0	0	0	0	0	0	0	0	0	0	0	0	0	0	0	0	0	0	0	0	0	0	0	0	0	0
	0	0	0	30	0	0	0	0	0	0	0	30	0	0	0	0	0	30	0	0	0	0	0	0	0	0	30	0	0	0	0	0	0	0	0	0	0	0	0	0	0	0	0	30	0	0	0	0	0
	0	0	0	0	0	0	0	0	0	0	0	0	0	0	0	0	0	0	0	0	0	0	0	0	0	0	0	0	0	0	0	0	0	0	0	0	0	0	0	0	0	0	0	0	0	0	0	150	180
	0	0	0	0	0	0	0	0	0	0	0	0	0	0	0	0	0	0	0	0	0	0	0	0	0	0	0	0	0	0	0	0	0	0	0	0	0	0	0	0	0	0	0	0	0	0	0	60	0
	0	0	0	0	0	0	0	0	0	0	0	0	0	0	0	0	0	0	0	0	0	0	0	0	0	0	0	0	0	0	0	0	0	0	0	0	0	0	0	0	0	0	0	0	0	0	0	0	30
	0	0	0	0	0	0	0	0	0	0	0	0	0	0	0	0	0	0	0	0	0	0	0	0	0	0	0	0	0	0	0	0	0	0	0	0	0	0	0	0	0	0	0	0	0	0	90	90	240
	0	0	0	0	0	0	0	0	0	0	0	0	0	0	0	0	0	0	0	0	0	0	0	0	0	0	0	0	0	0	0	0	0	0	0	0	0	0	0	0	0	0	0	0	0	0	0	0	0
	0	0	0	0	0	0	0	0	0	0	0	0	0	0	0	0	0	0	0	0	0	0	0	0	0	0	0	0	0	0	0	0	0	0	0	0	0	0	0	0	0	0	0	0	0	0	0	0	0
	0	30	0	0	0	0	0	0	0	0	30	0	0	0	0	0	0	0	0	0	30	0	0	0	0	0	0	0	0	0	0	0	0	0	0	0	0	0	0	0	0	0	0	0	0	0	0	30	150
	0	0	0	0	0	0	0	0	0	0	0	0	0	0	0	0	0	0	0	0	0	0	0	0	0	0	0	0	0	0	0	0	0	0	0	0	0	0	0	0	0	0	0	0	0	0	0	30	30
	0	0	0	0	0	0	0	0	0	0	0	0	0	0	0	0	0	0	0	0	0	0	0	0	0	0	0	0	0	0	0	0	0	0	0	0	0	0	0	0	0	0	0	0	0	0	0	0	0
	0	0	0	0	0	0	0	0	0	0	0	0	0	0	0	0	0	0	0	0	0	0	0	0	0	0	0	0	0	0	0	0	0	0	0	0	0	0	0	0	0	0	0	0	0	0	0	30	60
	0	0	0	0	0	0	0	0	0	0	0	0	0	0	0	0	0	0	0	0	0	0	0	0	0	0	0	0	0	0	0	0	0	0	0	0	0	0	0	0	0	0	0	0	0	0	0	0	0
	0	0	0	0	0	0	0	0	0	0	0	0	0	0	0	0	0	0	0	0	0	0	0	0	0	0	0	0	0	0	0	0	0	0	0	0	0	0	0	0	0	0	0	0	0	0	0	0	0
	0	0	0	0	0	0	0	0	0	0	0	0	0	0	0	0	0	0	0	0	0	0	0	0	0	0	0	0	0	0	0	0	0	0	0	0	0	0	0	0	0	0	0	0	0	0	0	0	0
	0	0	0	0	0	0	0	0	0	0	0	0	0	0	0	0	0	0	0	0	0	0	0	0	0	0	0	0	0	0	0	0	0	0	0	0	0	0	0	0	0	0	0	0	0	0	0	0	30
	0	0	0	0	0	0	0	0	0	0	0	0	0	0	0	0	0	0	0	0	0	0	0	0	0	0	0	0	0	0	0	0	0	0	0	0	0	0	0	0	0	0	0	0	0	0	0	0	0
	0	0	0	0	0	0	0	0	0	0	0	0	0	0	0	0	0	0	0	0	0	0	0	0	0	0	0	0	0	0	0	0	0	0	0	0	0	0	0	0	0	0	0	0	0	0	0	0	30
	0	0	0	0	0	0	0	0	30	0	0	0	0	0	0	0	0	0	0	0	0	0	0	0	0	0	0	0	0	0	0	0	0	0	0	0	0	0	0	0	0	0	0	0	0	0	0	0	0
	0	0	30	30	0	0	0	30	0	30	0	30	0	0	60	30	0	0	0	0	0	30	0	0	0	30	30	60	0	60	0	30	0	30	0	0	0	0	0	0	0	30	30	30	0	30	30	60	30
	0	0	0	0	0	0	0	0	0	0	0	0	0	0	0	0	0	0	0	0	0	0	0	0	0	0	0	0	0	0	0	0	0	0	0	0	0	0	0	0	0	0	0	0	0	0	0	0	0
	0	0	0	0	0	0	0	0	0	0	0	0	0	0	0	0	0	0	0	0	0	0	0	0	0	0	0	0	0	0	0	0	0	0	0	0	0	0	0	0	0	0	0	0	0	0	0	0	0
	0	0	0	0	0	0	0	0	0	0	0	0	0	0	0	0	0	0	0	0	0	0	0	0	0	0	0	0	0	0	0	0	0	0	0	0	0	0	0	0	0	0	0	0	0	0	0	0	90
	30	0	0	30	0	0	0	0	30	0	0	0	30	0	0	0	0	0	30	30	0	0	0	0	30	0	0	30	0	0	0	0	0	0	0	30	0	0	0	30	0	0	0	0	0	0	30	30	60
	0	0	0	0	0	0	0	0	0	0	0	0	0	0	0	0	0	0	0	0	0	0	0	0	0	0	0	0	0	0	0	0	0	0	0	0	0	0	0	0	0	0	0	0	0	0	0	0	0
	0	0	0	0	0	0	0	0	0	0	0	0	0	0	0	0	0	0	0	0	0	0	0	0	0	0	0	0	0	0	0	0	0	0	0	0	0	0	0	0	0	0	0	0	0	0	0	0	0
	0	0	0	0	0	0	0	0	0	0	0	0	0	0	0	0	0	0	0	0	0	0	0	0	0	0	0	0	0	0	0	0	0	0	0	0	0	0	0	0	0	0	0	0	0	0	0	0	60
	0	0	0	0	0	0	0	0	0	0	0	0	0	0	0	0	0	30	0	0	0	0	0	0	0	0	0	0	0	0	30	0	0	0	0	0	0	0	0	30	0	0	0	0	0	0	0	30	60
	0	0	0	0	0	0	0	0	0	0	0	0	0	0	0	0	0	0	0	0	0	0	0	0	0	0	0	0	0	0	0	0	0	0	0	0	0	0	0	0	0	0	0	0	0	0	0	0	0
	0	0	0	0	0	0	0	0	0	0	0	0	0	0	0	0	0	0	0	0	0	0	0	0	0	0	0	0	0	0	0	0	0	0	0	0	0	0	0	0	0	0	0	0	0	0	0	0	0
	0	0	0	0	0	0	0	0	0	0	0	0	0	0	0	0	0	0	0	0	0	0	0	0	0	0	0	0	0	0	0	0	0	0	0	0	0	0	0	0	0	0	0	0	0	0	0	0	0
	0	0	0	0	0	0	0	0	0	0	0	0	0	0	0	0	0	0	0	0	0	0	0	0	0	0	0	0	0	0	0	0	0	0	0	0	0	0	0	0	0	0	0	0	0	0	0	0	0
	0	0	0	0	0	0	0	0	0	0	0	0	0	0	0	0	0	0	0	0	0	0	0	0	0	0	0	0	0	0	0	0	0	0	0	0	0	0	0	0	0	0	0	0	0	0	0	0	0
	0	0	0	0	0	0	0	0	0	0	0	0	0	0	0	0	0	0	0	0	0	0	0	0	0	0	0	0	0	0	0	0	0	0	0	0	0	0	0	0	0	0	0	0	0	0	0	0	30
	0	0	30	0	0	0	0	0	0	0	0	0	0	30	0	0	0	0	0	0	0	0	0	30	0	0	0	0	0	0	0	30	0	0	0	0	0	0	0	0	0	0	0	0	0	0	0	0	0
	30	0	0	0	0	0	0	0	0	0	0	30	0	0	0	0	0	0	0	0	0	0	0	0	0	0	0	0	0	0	0	0	0	0	0	0	0	0	0	0	0	0	0	0	0	0	0	0	0
	0	0	0	0	0	0	0	0	0	0	0	0	0	0	0	0	0	0	0	0	0	0	0	0	0	0	0	0	0	0	0	0	0	0	0	0	0	0	0	0	0	0	0	0	0	0	0	0	0
	0	0	0	0	0	0	0	0	0	0	0	0	0	0	0	0	0	0	0	0	0	0	0	0	0	0	0	0	0	0	0	0	0	0	0	0	0	0	0	0	0	0	0	0	0	0	0	0	0
	0	0	0	0	0	0	0	0	0	0	0	0	0	0	0	0	0	0	0	0	0	0	0	0	0	0	0	0	0	0	0	0	0	0	0	0	0	0	0	0	0	0	0	0	0	0	0	0	0
	0	0	0	0	0	0	0	0	0	0	0	0	0	0	0	0	0	0	0	0	0	0	0	0	0	0	0	0	0	0	0	0	0	0	0	0	0	0	0	0	0	0	0	0	0	0	0	0	0
	0	0	60	60	0	0	0	30	0	0	0	0	0	0	0	0	0	0	0	0	0	60	60	0	0	0	0	0	0	30	90	0	0	0	0	0	0	0	0	0	0	60	30	0	0	0	0	0	0
	0	0	0	0	0	0	0	0	0	0	0	0	0	0	0	0	0	0	0	0	0	0	0	0	0	0	0	0	0	0	0	0	0	0	0	0	0	0	0	0	0	0	0	0	0	0	0	0	0
	0	0	0	0	0	0	0	0	0	0	0	0	0	0	0	0	0	0	0	0	0	0	0	0	0	0	0	0	0	0	0	0	0	0	0	0	0	0	0	0	0	0	0	0	0	0	0	0	0
	0	0	0	0	0	0	0	0	0	0	0	0	0	0	0	0	0	0	0	0	0	0	0	0	0	0	0	0	0	0	0	0	0	0	0	0	0	0	0	0	0	0	0	0	0	0	0	0	0
	0	0	0	0	0	0	0	0	0	0	0	0	0	0	0	0	0	0	0	0	0	0	0	0	0	0	0	0	0	0	0	0	0	0	0	0	0	0	0	0	0	0	0	0	0	0	0	0	0
	0	0	0	0	0	0	0	0	0	0	0	0	0	0	0	0	0	0	0	0	0	0	0	0	0	0	0	0	0	0	0	0	0	0	0	0	0	0	0	0	0	0	0	0	0	0	0	0	0
	0	0	0	0	0	0	0	0	0	0	0	0	0	0	0	0	0	0	0	0	0	0	0	0	0	0	0	0	0	0	0	0	0	0	0	0	0	0	0	0	0	0	0	0	0	0	0	0	0
	0	0	0	0	0	0	0	0	0	0	0	0	0	0	0	0	0	0	0	0	0	0	0	0	0	0	0	0	0	0	0	0	0	0	0	0	0	0	0	0	0	0	0	0	0	0	0	0	0
	0	0	0	0	0	0	0	0	0	0	0	0	0	0	0	30	0	0	0	0	0	0	0	0	0	0	0	0	0	0	0	0	0	0	0	0	0	0	0	0	0	0	0	0	0	0	0	0	0
	0	0	0	0	0	0	0	0	30	0	0	0	0	0	0	90	0	30	0	0	0	0	0	0	0	0	0	0	0	0	0	0	0	0	0	0	0	0	0	0	0	0	0	0	0	0	0	0	0
	0	0	0	0	0	0	0	0	0	0	0	0	0	0	0	60	0	0	0	0	0	0	0	0	0	0	0	0	0	0	0	0	0	0	0	0	0	0	0	0	0	0	30	0	0	0	0	0	0
	0	0	0	0	0	0	0	0	0	0	0	0	0	0	0	90	0	0	0	0	0	0	0	0	0	0	0	0	0	0	0	0	0	0	0	0	0	0	0	0	0	0	0	0	0	0	0	0	0
	0	0	0	30	0	0	0	0	0	0	0	0	0	0	0	0	0	0	0	0	0	0	30	0	0	0	0	0	0	0	0	0	0	0	0	0	0	0	0	0	0	30	0	0	0	0	0	0	0
	0	0	0	0	0	0	0	0	0	0	0	0	0	0	0	0	0	0	0	0	0	0	0	0	0	30	0	0	0	0	0	0	0	0	0	0	0	0	0	0	0	0	0	0	0	0	0	0	0
	0	0	0	0	0	0	0	0	0	0	0	0	0	0	0	30	0	0	0	0	0	0	0	0	0	0	0	0	0	0	0	0	0	30	0	0	0	0	0	0	0	0	30	0	0	0	0	0	0
	0	0	0	0	0	0	0	0	0	0	0	0	0	0	0	0	0	0	0	0	0	0	0	0	0	0	0	0	0	0	0	0	0	0	0	0	0	0	0	0	0	0	0	0	0	0	0	60	0
	0	0	0	0	0	0	0	0	0	0	0	0	0	0	0	0	0	0	0	0	0	0	0	0	0	0	0	0	0	0	0	0	0	0	0	0	0	0	0	0	0	0	0	0	0	0	0	180	150
	0	0	0	0	0	0	0	0	0	0	0	0	0	0	0	0	0	0	0	0	0	0	0	0	0	0	0	0	0	0	0	0	0	0	0	0	0	0	0	0	0	0	0	0	0	0	0	0	0
	0	0	0	0	0	0	0	0	0	0	0	0	0	0	0	0	0	0	0	0	0	0	0	0	0	0	0	0	0	0	0	0	0	0	0	0	0	0	0	0	0	0	0	0	0	0	0	0	0
	0	0	0	0	0	0	0	0	0	0	0	0	0	0	0	0	0	0	0	0	0	0	0	0	0	0	0	0	0	0	0	0	0	0	0	0	0	0	0	0	0	0	0	0	0	0	0	0	0
	0	0	0	0	0	0	0	0	0	0	0	0	0	0	0	0	0	0	0	30	0	0	0	0	0	0	0	0	0	0	0	0	0	0	0	0	0	0	0	0	0	0	0	0	0	0	0	0	60
	0	0	30	0	0	0	0	0	0	0	0	0	0	0	0	0	0	0	0	0	0	0	0	0	0	0	0	0	0	0	0	0	0	0	0	0	0	0	0	0	0	0	0	0	0	0	0	0	0
	0	0	0	0	0	0	0	0	0	0	0	0	0	0	0	0	0	0	0	0	0	0	0	0	0	0	0	0	0	0	0	0	0	0	0	0	0	0	0	0	0	0	0	0	0	0	0	0	0
	0	0	0	0	0	0	0	0	0	0	0	0	0	0	0	0	0	0	0	0	0	0	0	0	0	0	0	0	0	0	0	0	0	0	0	0	0	0	0	0	0	0	0	0	0	0	0	0	0
	0	0	0	0	0	0	0	0	0	0	0	0	0	0	0	0	0	0	0	0	0	0	0	0	0	0	0	0	0	0	0	0	0	0	0	0	0	0	0	0	0	0	0	0	0	0	0	0	0
	0	0	0	0	0	0	0	0	0	0	0	0	0	0	0	0	0	0	0	0	0	0	0	0	0	0	0	0	0	0	0	0	0	0	0	0	0	0	0	0	0	0	0	0	0	0	0	0	0
	0	0	0	0	0	0	0	0	0	0	0	0	0	0	0	0	0	0	0	0	0	0	0	0	0	0	0	0	0	0	0	0	0	0	0	0	0	0	0	0	0	0	0	0	0	0	30	0	0
	0	0	0	0	0	0	0	0	0	0	0	0	0	0	0	0	0	0	0	0	0	0	0	0	0	0	0	0	0	0	0	0	0	0	0	0	0	0	0	0	0	0	0	0	0	0	0	0	0
	0	0	0	0	0	0	0	0	0	0	0	0	0	0	0	0	0	0	0	0	0	0	0	0	0	0	0	0	0	0	0	0	0	0	0	0	0	0	0	0	0	0	0	0	0	0	0	0	0
	0	0	0	0	0	0	0	0	0	0	0	0	0	0	0	0	0	0	0	0	0	0	0	0	0	0	0	0	0	0	0	0	0	0	0	0	0	0	0	0	0	0	0	0	0	0	0	0	0
	0	0	0	0	0	0	0	0	0	0	0	0	0	0	0	0	0	0	0	0	0	0	0	0	0	0	0	0	0	0	0	0	0	0	0	0	0	0	0	0	0	0	0	0	0	0	0	0	0
	0	0	0	0	0	0	0	0	0	0	0	0	0	0	0	0	0	0	0	0	0	0	0	0	0	0	0	0	0	0	0	0	0	0	0	0	0	0	0	0	0	0	0	0	0	0	0	0	30
	0	0	0	0	0	0	0	0	0	0	0	0	0	0	0	0	0	0	0	0	0	0	0	0	0	0	0	0	0	0	0	0	0	0	0	0	0	0	0	0	0	0	0	0	0	0	0	0	30
	0	0	0	30	0	0	0	30	0	0	0	0	60	0	0	0	0	0	0	0	0	0	0	0	30	0	0	0	0	0	30	0	0	0	0	0	0	0	0	0	0	0	0	60	0	0	0	0	0
	0	0	0	0	0	0	0	0	0	0	0	0	0	0	0	0	0	0	0	0	0	0	0	0	0	0	0	0	0	0	0	0	0	0	0	0	0	0	0	0	0	0	0	0	0	0	0	0	0
	0	0	0	0	0	0	0	0	0	0	0	0	0	0	0	0	0	0	0	0	0	0	0	0	0	0	0	0	0	0	0	0	0	0	0	0	0	0	0	0	0	0	0	0	0	0	0	0	0
	0	0	0	0	0	0	0	0	0	0	0	0	0	0	0	0	0	0	0	0	0	0	0	0	0	0	0	0	0	0	0	0	0	0	0	0	0	0	0	0	0	0	0	0	0	0	0	0	0
	0	0	0	0	0	0	0	0	0	0	0	0	0	0	0	0	0	0	0	0	0	0	0	0	0	0	0	0	0	0	0	0	0	0	0	0	0	0	0	0	0	0	0	0	0	0	0	0	0
	30	0	30	30	0	30	0	0	30	0	0	0	0	0	0	0	60	0	30	0	30	0	0	0	30	0	0	30	0	30	0	0	0	30	0	0	30	30	0	0	0	30	0	0	0	0	60	30	0
	0	0	0	0	0	0	0	0	0	0	30	30	0	0	0	0	0	0	0	0	0	0	0	0	0	0	0	0	0	0	0	0	0	0	0	0	0	0	0	0	0	0	0	0	0	0	0	0	0
	0	0	0	0	0	0	0	0	0	0	0	0	0	0	0	0	0	0	0	0	0	0	0	0	0	0	0	0	0	0	0	0	0	0	0	0	0	0	0	0	0	0	0	0	0	0	0	0	0
	0	0	0	0	0	0	0	30	0	30	0	30	0	0	30	0	30	30	30	60	30	60	90	0	0	0	0	0	0	0	0	0	0	0	0	0	30	0	0	0	0	0	0	0	0	0	0	0	0
	30	0	0	30	0	0	0	0	0	0	0	0	0	0	0	0	0	30	0	30	0	0	0	0	0	30	0	0	0	0	0	0	0	0	0	0	0	0	0	0	0	0	0	0	30	30	0	0	0
	0	0	0	0	0	0	0	0	0	0	0	0	0	0	0	0	0	0	0	0	0	0	0	0	0	0	0	0	0	0	0	0	0	0	0	0	0	0	0	0	0	0	30	30	0	0	0	0	0
	0	0	0	0	0	0	0	0	0	0	0	0	0	0	0	0	0	0	0	0	0	0	0	0	0	0	0	0	0	0	0	0	0	0	0	0	0	0	0	0	0	0	0	0	0	0	0	0	0
	30	30	30	30	60	30	30	0	60	30	30	60	30	60	0	60	60	60	0	30	0	60	0	60	60	0	60	0	60	0	60	30	0	30	60	0	30	30	60	30	0	30	30	30	60	30	30	30	60
	0	0	0	0	0	0	0	0	0	0	0	0	0	0	0	0	0	0	0	0	0	0	0	0	0	0	0	0	0	0	0	0	0	0	0	0	0	0	0	0	0	0	0	0	0	0	0	0	30
	0	0	0	0	0	0	0	0	0	0	0	0	0	0	0	0	0	0	0	0	0	0	0	0	0	0	0	0	0	0	0	0	0	0	0	0	0	0	0	0	0	0	0	0	0	0	0	0	60
	0	0	0	0	0	0	0	0	0	0	0	0	0	0	0	0	0	0	0	0	0	0	0	0	0	0	0	0	0	0	0	0	0	0	0	0	0	0	0	0	0	0	0	0	0	0	0	0	0
	0	0	0	0	0	0	0	0	0	0	0	0	0	0	0	0	0	0	0	0	0	0	0	0	0	0	0	0	0	0	0	0	0	0	0	0	0	0	0	0	0	0	0	0	0	0	0	0	0
	0	0	0	0	0	0	0	0	0	0	0	0	0	0	0	0	0	0	0	0	0	0	0	0	0	0	0	0	0	0	0	0	0	0	0	30	0	0	0	0	0	0	0	0	0	0	0	0	0
	0	0	30	0	0	0	0	0	0	0	0	0	0	0	0	0	0	0	0	0	0	0	0	0	0	0	0	0	0	0	0	0	0	0	0	0	0	0	0	0	0	0	0	0	0	0	0	0	30
	0	0	0	0	0	0	0	0	0	0	0	0	0	0	0	0	0	0	0	0	0	0	0	0	30	0	0	0	0	0	0	0	0	0	0	0	0	0	0	0	0	0	0	0	0	0	0	0	0
	0	0	0	0	0	0	0	0	0	0	0	0	0	0	0	0	0	0	0	0	0	0	0	0	0	0	0	0	0	0	0	0	0	0	0	0	0	0	0	0	0	0	0	0	0	0	0	0	0
	0	0	0	0	0	0	0	0	0	0	0	0	0	0	0	0	0	0	0	0	0	0	0	0	0	0	0	0	0	0	0	60	0	0	0	0	0	0	0	0	0	0	0	0	0	0	0	0	0
	0	0	0	0	0	0	0	0	0	0	0	0	0	0	0	0	0	0	0	0	0	0	0	0	0	0	0	0	0	0	0	0	0	0	0	0	0	0	0	0	0	0	0	0	0	0	0	0	0
	0	0	0	0	0	0	0	0	0	0	0	0	0	0	0	0	0	0	0	0	0	0	0	0	0	0	0	0	0	0	0	0	0	0	30	0	0	0	0	0	0	0	0	0	0	0	0	0	0
	0	0	0	0	0	0	0	0	0	0	0	0	0	0	0	0	0	0	0	0	0	0	0	0	0	0	0	0	0	0	0	0	0	0	0	0	0	0	0	0	0	0	0	0	0	0	0	0	0
	0	0	0	0	0	0	0	0	0	0	0	0	0	0	0	0	0	0	0	30	0	0	0	0	0	0	0	0	0	0	0	0	0	30	0	0	0	0	0	0	0	0	0	0	0	0	0	0	0
	0	0	0	0	0	0	0	0	0	0	0	0	0	0	0	0	0	0	0	0	0	0	0	0	0	0	0	0	0	0	0	0	0	0	0	0	0	0	0	0	0	0	0	0	0	0	0	0	0
	0	0	0	0	0	0	0	0	0	0	0	0	0	0	0	0	0	0	0	0	0	0	0	0	0	0	30	0	0	0	0	0	0	0	0	0	0	0	0	0	0	0	0	0	0	0	0	0	0
	0	0	0	0	0	0	0	0	0	0	0	0	0	0	0	0	0	0	0	0	0	0	0	0	0	0	0	0	0	0	0	0	0	0	0	0	0	0	0	0	0	0	0	0	0	0	0	0	0
	0	0	0	0	30	0	0	0	0	0	0	30	0	30	0	0	30	30	0	30	0	0	60	0	0	0	0	0	0	0	0	0	30	30	0	30	30	0	0	30	0	0	0	0	0	30	0	0	30
	0	0	0	0	0	0	0	0	0	0	0	0	0	0	0	0	0	0	0	0	0	0	0	0	0	0	0	0	0	0	0	0	0	0	0	0	0	0	0	0	0	0	0	0	0	0	0	0	0
	0	0	0	0	0	0	0	0	0	0	0	0	0	0	0	0	0	0	0	0	0	0	0	0	0	0	0	0	0	0	0	0	0	0	0	0	0	0	0	0	0	0	0	0	0	0	0	0	0
	0	0	0	0	30	30	0	0	0	0	0	0	30	0	0	30	0	0	0	0	0	0	0	0	0	0	0	0	0	0	0	0	0	0	0	0	0	0	30	0	0	0	0	30	0	0	0	30	0
	0	0	0	0	0	0	0	0	0	0	0	0	0	0	0	0	0	0	0	0	0	0	0	0	0	0	0	0	0	0	0	0	0	0	0	0	0	0	0	0	0	0	0	0	0	0	0	0	0
	0	0	0	0	0	0	30	0	0	0	0	0	0	0	0	0	0	0	0	0	0	0	0	0	0	0	0	0	0	0	0	0	30	0	0	0	0	30	0	0	0	0	0	0	0	0	0	0	0
	0	0	0	0	0	0	0	0	0	0	0	0	0	0	0	0	0	0	0	0	0	0	0	0	0	30	0	0	0	0	0	0	0	0	0	0	0	0	0	0	0	0	0	0	0	0	0	0	0
	0	0	0	0	0	0	30	0	0	30	0	0	0	0	0	0	0	0	0	0	0	0	0	0	0	0	0	0	0	0	0	0	0	30	0	0	0	0	0	0	0	0	0	0	0	0	0	0	0
	0	0	0	0	0	0	0	0	0	0	0	0	0	0	0	0	0	0	0	0	0	0	0	0	0	0	0	0	0	0	0	0	0	30	0	0	0	0	0	0	0	0	0	0	0	0	0	0	0
	0	0	0	0	0	0	0	0	0	0	0	0	0	0	0	0	0	0	0	0	0	0	0	0	0	0	0	0	0	0	0	0	0	0	0	0	0	30	0	0	0	0	0	30	0	30	0	30	0
	0	0	0	0	0	0	0	0	0	0	0	0	0	0	0	0	0	0	0	0	0	0	0	0	0	0	0	0	0	0	0	0	0	0	0	0	0	0	0	0	0	0	0	0	0	0	0	0	0
	0	0	0	0	0	0	0	0	0	0	0	0	0	0	0	0	0	0	0	0	0	0	0	0	0	0	0	0	0	0	0	0	0	0	0	0	0	0	0	0	0	0	0	0	0	0	0	0	0
	0	0	0	0	0	0	0	0	0	0	30	30	0	0	0	30	60	0	0	0	0	30	0	0	30	0	30	0	0	0	30	30	30	30	0	0	0	0	0	0	0	30	0	30	0	0	0	0	0
	0	0	0	0	0	0	0	0	0	0	0	30	30	0	0	0	0	0	0	0	0	0	0	0	0	0	0	0	0	0	0	0	0	0	0	0	0	0	0	0	0	0	0	0	0	0	0	0	0
	0	0	0	0	0	0	0	0	0	0	0	0	0	0	0	0	0	0	0	0	0	0	0	0	0	0	0	0	0	0	0	0	0	0	0	0	0	0	0	0	0	0	0	0	0	0	0	0	0
	0	0	0	0	0	0	0	0	0	0	0	0	0	0	0	0	0	0	0	0	0	0	0	0	0	0	0	0	0	0	0	0	0	0	0	0	0	0	0	0	0	0	0	0	0	0	0	0	0
	0	0	0	0	0	0	0	0	0	0	0	0	0	0	0	0	0	0	0	0	0	0	0	0	0	0	0	0	0	0	0	0	0	0	0	0	0	0	0	0	0	0	0	0	0	0	0	0	0
	0	0	0	0	0	0	0	0	0	0	0	0	0	0	0	0	0	0	0	0	0	0	0	0	30	0	0	0	0	0	0	0	0	0	0	0	0	0	0	0	0	0	0	0	0	0	0	0	90
	0	0	0	0	0	0	0	0	0	0	0	0	0	0	0	0	0	0	0	0	0	0	0	0	0	0	0	0	0	0	0	0	0	0	0	0	0	0	0	0	0	0	0	0	0	0	0	0	0
	0	0	0	0	0	0	0	0	0	0	0	0	0	0	0	0	0	0	0	0	0	0	0	0	0	0	0	0	0	0	0	0	0	0	0	0	0	0	0	0	0	0	0	0	0	0	0	0	0
	0	0	0	0	0	0	0	0	0	0	0	0	0	0	0	0	0	0	0	0	0	0	0	0	0	0	0	0	0	0	0	0	0	0	0	0	0	0	0	0	0	0	0	0	0	0	0	0	0
	0	0	0	0	0	0	0	0	0	0	0	0	0	0	0	0	0	0	0	0	0	0	0	0	0	0	0	0	0	0	0	0	0	0	0	0	0	0	0	0	0	0	0	0	0	0	0	0	0
	0	0	0	0	0	0	0	0	0	0	0	0	0	0	0	0	0	0	0	0	0	0	0	0	0	0	0	0	0	0	0	0	0	0	0	0	0	0	0	0	0	0	0	0	0	0	0	0	0
	0	0	0	0	0	0	0	0	0	0	0	0	0	0	0	0	0	0	0	0	0	0	0	0	0	0	0	0	0	0	0	0	0	0	0	0	0	0	0	0	0	0	0	0	0	0	0	0	0
	0	0	0	0	0	0	0	0	0	0	0	0	0	0	0	0	0	0	0	0	0	0	0	0	0	0	0	0	0	0	0	0	0	30	0	0	0	0	0	0	0	0	0	0	0	0	0	0	0
	0	0	0	0	0	0	0	0	0	0	0	0	0	0	0	0	0	0	0	0	0	0	0	0	0	0	0	0	0	0	0	0	0	0	0	0	0	0	0	0	0	0	0	0	0	0	0	0	0
	0	0	0	0	0	0	0	0	0	0	0	0	0	0	0	0	0	0	0	0	0	0	0	0	0	0	0	0	0	0	0	0	0	0	0	0	0	0	0	0	0	0	0	0	0	0	0	0	0
	0	0	0	0	0	0	0	0	0	0	0	0	30	0	0	0	0	0	0	0	0	0	0	0	0	0	0	0	0	0	0	0	0	0	0	0	0	0	0	0	0	0	0	0	0	0	0	30	0
	0	0	0	0	0	0	0	0	0	0	0	0	0	0	0	0	0	0	0	0	0	0	0	0	0	0	0	0	0	0	0	0	0	0	0	0	0	0	0	0	0	0	0	0	0	0	0	0	0
	0	0	0	0	0	0	0	0	0	0	0	0	0	0	0	0	0	0	0	0	0	0	0	0	30	0	0	0	0	0	0	0	0	0	0	0	0	0	0	0	0	0	0	0	0	0	0	0	60
	0	0	0	0	0	0	0	0	0	0	0	0	0	0	0	0	0	0	0	0	0	0	0	0	0	0	0	0	0	0	0	0	0	0	0	0	0	0	0	0	0	0	0	0	0	0	0	0	0
	0	0	0	0	0	0	0	0	0	0	0	0	0	0	0	0	0	0	0	0	0	0	0	0	0	0	0	0	0	0	0	0	0	0	0	0	0	0	0	0	0	0	0	0	0	0	0	0	0
	0	0	0	0	0	0	0	0	0	0	0	0	0	0	0	0	0	0	0	0	0	0	0	0	0	0	0	0	0	0	0	0	0	0	0	0	0	0	0	0	0	0	0	0	0	0	0	0	0
	0	0	0	0	0	0	0	0	0	0	0	0	0	30	0	0	0	0	0	0	0	0	0	0	0	0	0	0	0	0	0	0	0	30	0	0	0	0	0	0	0	0	0	30	0	0	0	0	0
	0	0	0	0	0	0	0	0	0	0	0	0	0	0	0	0	0	0	0	0	0	0	0	0	0	0	0	0	0	0	0	0	0	0	0	0	0	0	0	0	0	0	0	0	0	0	0	0	0
	0	0	0	0	0	0	0	0	0	0	0	0	0	0	0	0	0	0	0	0	0	0	0	0	0	0	0	0	0	0	0	0	0	0	0	0	0	0	0	0	0	0	0	0	0	0	0	0	0
	0	0	0	0	0	0	0	0	0	0	0	0	0	0	0	0	0	0	0	0	0	0	0	0	0	0	0	0	0	0	0	0	0	0	0	0	0	0	0	0	0	0	0	0	0	0	0	0	60
	0	0	0	0	0	0	0	0	0	0	0	0	0	0	0	0	0	0	0	0	0	0	0	0	0	0	0	0	0	0	0	0	0	0	0	0	0	0	0	0	0	0	0	0	0	0	0	0	0
	0	0	0	0	0	0	0	0	0	0	0	0	0	0	0	0	0	0	0	0	0	0	0	0	0	0	0	0	0	0	0	0	0	0	0	0	0	0	30	0	0	0	0	0	0	0	0	0	0
	0	0	0	0	0	0	0	0	0	0	0	0	0	0	0	0	0	0	0	0	0	0	0	0	0	0	0	0	0	0	0	0	0	0	0	0	0	0	0	0	0	0	0	0	0	0	0	0	0
	0	0	0	0	0	0	0	0	0	0	0	0	0	0	0	0	0	0	0	0	0	0	0	0	0	0	0	0	0	0	0	0	0	0	0	0	0	0	0	0	0	0	0	0	0	0	0	0	0
	0	0	0	0	0	0	0	0	0	0	0	0	0	0	0	0	0	0	0	0	0	0	0	0	0	0	0	0	0	0	0	0	0	0	0	0	0	0	0	0	0	0	0	0	0	0	0	0	30
	0	0	0	0	0	0	0	0	0	0	0	0	0	0	0	0	0	0	0	0	0	0	0	0	0	0	0	0	0	0	0	0	0	0	0	0	0	0	0	0	0	0	0	0	0	0	0	0	0
	30	0	0	0	0	0	0	0	0	30	0	0	30	30	0	0	0	0	0	30	0	30	0	0	0	30	0	0	0	0	60	0	30	0	0	0	0	0	30	30	0	30	0	0	0	0	0	0	30
	0	0	0	30	0	30	0	0	0	0	0	30	0	0	0	0	0	0	0	0	0	0	0	0	30	0	0	0	0	0	0	30	0	0	0	0	0	0	0	0	0	0	30	0	0	0	0	0	60
	0	0	0	0	0	0	0	30	0	0	0	0	0	0	0	0	30	0	0	0	0	0	0	0	0	0	0	0	0	0	0	0	0	0	0	0	0	0	0	0	0	0	0	0	0	0	0	30	0
	30	30	60	0	0	0	0	30	0	0	30	0	0	0	0	0	0	30	0	0	30	0	0	0	0	0	0	0	0	0	0	0	0	0	0	0	0	0	0	0	30	0	0	0	0	30	0	0	30
	30	0	0	0	0	0	0	0	30	0	0	0	0	0	0	0	30	0	0	0	0	0	0	0	0	30	0	0	0	0	0	0	0	0	0	0	0	30	0	0	0	0	0	0	0	0	30	0	30
	0	0	0	0	0	0	0	0	0	0	0	0	0	0	0	0	0	0	0	0	0	0	0	0	0	0	0	0	0	0	0	0	0	0	0	0	0	0	0	0	0	0	0	0	0	0	0	0	0
	0	0	0	0	0	30	0	0	30	0	0	0	0	0	0	0	0	0	0	0	0	0	30	0	0	0	0	0	0	0	0	0	0	0	0	0	0	30	0	0	0	0	0	0	0	0	0	0	60
	30	30	0	0	0	30	0	30	30	0	30	30	0	0	0	30	0	30	0	0	0	0	30	0	0	0	30	30	0	30	0	30	0	30	0	0	0	0	0	0	0	0	30	0	30	0	30	60	120
	0	0	0	0	0	0	0	0	0	0	0	0	0	0	0	0	0	0	0	0	0	0	0	0	0	0	0	0	0	0	0	0	0	0	0	0	0	0	0	0	0	0	0	0	0	0	0	30	120
	30	0	0	0	30	0	0	0	30	0	0	30	0	0	0	0	30	0	0	0	0	0	0	0	0	0	0	30	0	0	0	0	0	0	30	0	0	0	0	0	30	0	0	0	0	30	0	0	0
	0	0	0	0	30	0	30	0	30	0	30	30	0	0	0	0	0	0	0	0	30	0	0	0	0	0	0	0	0	0	0	0	0	30	0	30	0	0	0	0	0	0	0	0	0	0	0	0	0
	0	0	0	0	0	0	0	0	0	0	30	0	0	0	0	0	0	0	0	0	0	0	0	0	0	0	0	0	0	0	0	0	0	0	0	0	0	0	0	0	0	0	0	0	0	0	0	30	0
	30	30	0	0	0	30	0	0	30	30	30	0	0	0	30	0	0	0	30	0	0	0	0	0	30	30	0	30	0	0	0	0	0	0	0	30	0	0	0	0	0	30	0	30	0	0	0	30	30
	0	0	0	0	0	0	0	0	0	0	0	0	0	30	0	0	0	0	0	0	0	0	0	0	0	0	0	0	0	0	0	0	0	0	0	0	0	0	0	0	0	0	0	0	0	0	0	0	30
	0	0	0	0	0	0	0	0	0	0	0	0	0	0	0	0	0	0	0	0	0	0	0	0	0	0	0	0	0	0	0	0	0	0	0	0	0	0	0	0	0	0	0	0	0	0	0	0	0
	0	0	0	0	0	0	0	0	0	0	0	0	0	0	0	0	0	0	0	0	0	0	0	0	0	0	0	0	0	0	0	0	0	0	0	0	0	0	0	0	0	0	0	0	0	0	0	0	0
	0	0	0	0	0	0	0	0	0	0	0	0	0	0	0	0	0	0	0	0	0	0	0	0	0	0	0	30	0	0	0	0	0	0	0	0	0	0	0	0	0	0	0	0	0	0	0	0	0
	0	0	0	0	0	0	0	0	0	0	0	0	0	0	0	0	0	0	0	0	0	0	0	0	0	0	0	0	0	0	0	0	0	0	0	0	0	0	0	0	0	0	0	0	0	0	0	0	0
	0	0	0	0	0	0	0	0	0	60	0	0	0	0	0	0	0	0	60	0	60	0	0	0	0	0	0	0	0	0	0	0	0	0	0	0	0	0	0	60	60	60	0	0	0	0	0	0	0
	0	0	0	0	0	0	0	0	0	0	0	0	0	0	0	0	0	0	0	0	0	0	0	0	0	0	0	0	0	0	0	0	0	0	0	0	0	0	0	0	0	0	0	0	0	0	0	0	0
	0	0	0	0	0	0	0	0	0	0	0	0	0	0	0	0	0	0	0	0	0	0	0	0	0	0	0	0	0	0	0	0	0	0	0	0	0	0	0	60	0	0	0	0	0	0	0	0	0
	0	0	0	0	0	0	0	0	0	0	0	0	0	0	0	0	0	0	0	0	0	0	0	0	0	0	0	0	0	0	0	0	0	0	0	0	0	0	0	0	0	0	0	0	0	0	0	0	0
	0	0	0	0	0	0	0	0	0	0	0	0	0	0	0	0	0	0	0	0	0	0	0	0	0	0	0	0	0	0	0	0	0	0	0	0	0	0	0	0	0	0	0	0	0	0	0	0	0
	0	0	60	0	60	0	0	0	60	0	0	0	0	0	0	0	60	0	0	0	60	0	0	60	0	0	0	0	0	0	0	0	0	0	60	0	60	0	0	0	0	0	0	0	0	0	0	0	0
	0	0	0	0	0	0	0	0	0	0	0	0	0	0	0	0	0	0	0	0	60	0	0	0	0	0	0	0	0	0	0	0	0	0	60	0	0	0	0	0	0	0	0	0	0	0	0	0	0
	0	60	0	0	0	0	0	0	0	0	0	0	0	0	0	0	0	0	0	0	0	0	0	0	0	0	0	0	0	0	0	0	0	0	0	0	0	0	0	0	0	0	0	0	0	0	0	0	0
	0	0	60	0	60	60	0	60	60	0	0	60	0	60	60	0	0	60	60	0	60	120	60	60	60	0	60	60	60	0	60	60	0	0	60	0	60	0	60	0	0	0	0	0	0	60	0	60	0
	60	0	0	0	0	0	0	0	0	0	0	0	0	0	60	0	0	0	0	0	0	0	0	60	0	0	60	0	0	0	60	0	60	0	0	0	0	0	60	0	0	0	0	0	0	60	0	60	0
	60	120	60	0	60	60	60	0	120	0	0	60	0	60	60	60	0	0	60	0	60	60	60	0	0	0	0	60	60	60	0	0	0	60	0	60	0	0	0	60	60	60	60	60	60	0	60	0	0
	0	0	0	0	0	0	0	0	0	0	0	0	0	0	0	0	0	0	0	0	0	0	0	0	0	0	0	60	0	60	0	0	0	0	0	0	0	0	0	0	0	0	0	0	0	0	0	0	0
	0	0	0	0	0	0	0	0	0	0	0	0	0	0	0	0	0	0	0	0	60	60	0	0	0	0	0	0	0	0	0	0	60	0	0	0	0	0	0	0	0	0	0	0	0	60	0	0	0
	0	0	0	0	0	0	0	0	0	0	0	0	0	0	0	0	0	0	0	0	0	0	0	0	0	0	0	0	0	0	0	0	0	0	0	0	0	0	0	0	0	0	0	0	0	0	0	0	0
	0	0	0	0	0	0	0	0	0	0	0	0	0	0	0	0	0	0	0	0	0	0	0	0	0	0	0	0	0	0	0	0	0	0	0	0	0	0	0	0	0	0	0	0	0	0	0	0	0
	0	0	0	0	0	0	0	0	0	0	0	0	0	0	0	0	0	0	0	0	0	0	0	0	0	0	0	0	0	0	0	0	0	0	0	0	0	0	0	0	0	0	0	0	0	0	0	0	0
	0	0	0	0	0	0	0	0	0	0	0	0	0	0	0	0	60	0	0	0	0	0	0	0	0	0	0	0	0	0	0	0	0	0	0	0	0	0	0	0	0	0	0	0	0	60	0	0	0
	0	0	0	0	0	0	0	0	0	0	0	0	0	0	60	0	0	0	0	0	0	0	0	0	0	0	0	0	0	0	0	0	0	0	0	0	0	0	0	60	60	0	0	0	0	0	0	60	0
	0	0	0	0	0	0	0	0	0	0	0	0	0	0	0	0	0	0	0	0	0	0	0	0	0	0	0	0	0	0	0	0	0	0	0	0	0	0	0	0	0	0	0	0	0	0	0	0	0
	0	0	0	0	0	0	0	0	0	0	0	0	0	0	0	0	0	0	0	0	0	0	0	0	0	0	0	0	0	0	0	0	0	0	0	0	0	0	0	0	0	0	0	0	0	0	0	0	0
	0	0	0	0	0	0	0	0	0	0	0	0	0	0	0	0	0	0	0	0	0	0	0	0	0	0	0	0	0	0	0	0	0	0	0	0	0	0	0	0	0	0	0	0	0	0	0	0	0
	0	0	0	0	0	0	0	0	0	0	0	0	0	0	0	0	0	0	0	0	0	0	0	0	0	0	0	0	0	0	0	0	0	60	60	0	0	0	0	0	0	0	0	0	0	0	0	0	0
	0	0	0	0	0	0	0	0	0	0	0	0	0	0	0	0	0	0	0	0	0	0	0	0	0	0	0	0	0	0	0	0	0	0	0	0	0	0	0	0	0	0	0	0	0	0	0	0	0
	60	60	0	60	120	0	120	0	60	0	60	60	60	60	0	0	120	60	60	60	120	60	60	60	120	60	60	60	60	0	0	60	60	120	60	60	60	120	0	60	60	0	120	0	60	60	120	0	0
	0	0	0	0	0	0	0	0	0	0	0	0	0	0	0	60	0	0	0	0	0	0	0	0	0	0	0	0	0	0	0	0	0	0	0	0	0	0	0	0	0	0	0	0	0	0	0	0	0
	0	60	120	120	60	120	60	0	240	0	120	120	0	240	60	60	60	60	120	180	0	120	60	60	60	60	0	60	60	60	240	60	60	180	60	60	60	180	180	0	120	120	60	60	60	60	120	120	0
	0	60	0	60	0	0	60	0	0	60	0	0	0	0	0	60	0	0	60	0	0	0	60	0	60	0	0	0	60	0	0	60	0	60	60	60	60	0	60	0	60	0	0	0	60	60	0	60	0
	0	0	0	0	0	0	0	0	0	0	0	0	0	0	0	0	0	0	60	0	0	0	0	0	0	0	0	0	0	0	0	0	120	0	0	60	0	0	0	0	0	0	0	0	0	0	0	0	0
	0	60	0	60	0	60	120	60	0	0	120	60	60	0	0	60	0	0	60	0	0	0	0	0	0	0	0	60	120	0	60	60	0	0	60	120	120	0	60	0	0	180	60	60	60	120	60	0	60
	0	0	0	0	0	0	0	0	0	0	0	0	0	0	0	0	0	0	0	0	0	0	0	0	0	0	0	0	0	0	0	0	0	0	0	0	0	0	0	0	0	0	0	0	0	0	0	0	0
	0	0	60	0	0	0	0	0	0	0	0	0	0	0	0	0	0	0	0	0	0	0	0	0	0	0	0	0	60	0	0	0	0	0	0	0	0	0	0	0	0	0	0	0	60	0	0	0	0
	0	0	0	0	0	0	0	0	0	0	0	0	0	0	0	0	0	0	0	0	0	0	0	0	0	0	0	0	0	60	0	0	0	0	0	0	0	0	0	0	0	0	0	0	0	0	0	0	0
	0	0	0	0	0	0	0	0	0	0	0	0	0	0	0	0	0	0	0	0	0	0	0	0	0	0	0	0	0	0	0	0	0	0	0	0	0	0	0	0	0	0	0	0	0	0	0	0	0
	0	0	0	0	0	0	0	0	0	0	0	0	0	0	0	0	0	0	0	0	0	0	0	0	0	0	0	0	0	0	0	0	0	0	0	0	0	0	0	0	0	0	0	0	60	0	0	0	0
	0	60	0	60	0	0	0	60	0	60	0	0	60	0	60	60	0	0	60	0	60	120	0	60	0	60	60	0	60	0	0	60	0	60	0	0	0	60	0	0	0	60	60	0	120	0	60	60	60
	0	0	0	60	0	0	0	0	0	0	0	0	0	0	0	0	0	0	0	0	0	0	0	0	0	0	0	0	0	0	0	0	0	0	0	0	0	0	0	0	0	0	0	0	0	0	0	0	0
	0	0	0	0	0	0	0	0	0	0	0	0	0	0	60	0	0	0	0	0	0	0	0	0	0	0	0	0	0	0	0	0	0	60	0	0	0	0	0	0	0	0	0	0	0	0	0	0	0
	0	60	0	0	0	0	0	0	0	0	0	0	0	0	0	0	0	0	0	0	0	0	0	0	0	0	0	0	0	0	0	0	0	0	0	60	0	0	0	0	0	0	0	0	0	0	0	0	0
	0	0	0	0	0	0	0	0	0	0	0	0	0	0	0	0	0	0	0	0	0	0	0	0	0	0	0	0	0	0	0	0	0	0	0	0	0	0	60	0	0	0	0	0	0	0	0	0	0
	0	0	0	0	0	0	60	60	0	0	0	0	60	60	60	0	0	0	0	0	0	0	0	0	0	60	60	120	120	60	0	0	0	60	0	0	60	60	0	0	0	0	0	0	0	60	60	0	60
	0	0	0	0	0	0	0	0	0	0	0	0	0	0	0	0	0	0	0	0	0	0	60	0	0	0	0	0	0	0	0	0	0	0	0	0	0	0	0	0	0	0	0	0	0	60	0	0	0
	0	0	0	0	0	0	0	0	0	0	0	0	0	0	0	0	0	0	0	0	0	0	0	0	0	0	0	0	0	0	0	0	0	0	0	0	0	0	0	0	0	0	0	0	0	0	0	0	0
	0	0	0	0	0	0	0	0	0	0	0	0	0	0	0	0	60	0	0	0	0	0	0	0	0	0	0	0	0	0	0	0	0	0	0	0	0	0	0	0	0	0	0	0	0	0	0	0	0
	0	0	0	0	0	0	0	0	0	0	0	0	0	0	0	0	60	0	0	60	0	0	0	0	0	60	0	0	0	0	0	0	0	0	0	0	0	0	0	0	0	0	0	0	0	0	0	0	0
	0	0	0	0	0	0	0	0	0	0	0	0	60	0	0	0	0	0	0	0	0	0	0	0	0	0	0	0	0	0	0	0	0	0	0	0	0	0	0	0	0	0	0	0	0	0	0	0	0
	0	0	0	0	0	0	0	0	0	0	0	0	0	0	0	0	0	0	0	0	0	0	0	0	0	0	0	0	0	0	0	0	0	0	0	60	0	0	0	0	0	0	0	0	0	0	0	0	0
	0	0	0	0	0	0	0	0	0	0	0	0	0	0	0	0	0	0	0	0	0	0	0	0	0	0	0	0	0	0	0	0	0	0	0	0	0	0	0	0	0	0	0	0	0	0	0	0	0
	0	0	0	0	0	0	0	0	0	0	0	0	60	0	0	0	0	0	0	0	0	0	0	0	0	0	0	0	0	0	0	0	0	0	0	0	0	0	0	0	0	0	0	0	0	0	0	0	0
	0	0	0	0	0	0	0	0	0	0	60	0	0	0	0	0	0	0	0	0	0	0	0	60	0	0	0	0	0	0	0	0	0	0	0	0	0	0	0	0	0	0	0	0	0	0	0	0	0
	0	60	0	0	0	0	0	0	0	0	0	0	0	0	0	0	0	0	0	0	0	0	0	0	0	0	0	0	0	0	0	0	0	0	0	0	0	0	0	0	0	0	0	0	0	0	0	0	0
	0	0	0	0	60	0	0	0	0	0	0	0	0	0	0	0	0	0	0	60	0	0	0	0	0	0	0	0	0	0	0	0	0	0	0	0	0	0	0	0	0	0	0	0	0	0	0	0	0
	0	0	0	0	0	0	0	0	0	0	0	0	0	0	0	0	0	0	0	0	0	0	0	0	0	0	0	0	0	0	0	0	0	0	0	0	0	0	0	0	0	0	0	0	0	0	0	0	0
	0	0	0	0	0	0	0	0	0	0	0	0	0	0	0	0	0	0	0	0	0	0	0	0	0	0	0	0	0	0	0	0	0	0	0	0	0	0	0	0	0	0	0	0	0	0	0	0	0
	0	0	0	60	0	0	0	0	0	0	0	0	0	0	0	0	0	0	0	0	0	0	0	0	0	0	0	0	0	0	0	0	0	0	0	0	0	0	0	0	0	0	0	60	0	0	0	0	0
	0	0	0	0	0	0	0	60	0	0	0	0	0	0	0	60	0	0	0	0	0	0	0	0	0	0	0	0	0	0	0	0	0	0	0	0	0	60	0	0	0	0	0	0	0	0	0	0	0
	0	0	0	0	0	0	0	0	0	0	0	0	0	0	0	0	0	0	0	0	0	0	0	0	0	0	0	0	0	0	0	0	0	0	0	0	0	0	0	0	0	0	0	0	0	0	0	0	0
	0	0	0	0	0	0	0	0	0	0	0	0	0	60	0	0	0	0	0	0	0	0	0	0	0	0	0	0	0	0	0	0	0	0	0	60	0	60	0	0	0	0	0	0	0	0	0	0	0
	0	0	0	0	0	0	0	0	0	0	0	0	0	0	0	0	0	0	0	0	0	0	0	0	0	0	0	0	0	0	0	0	0	0	0	0	0	0	0	0	0	0	0	0	0	0	0	0	0
	0	60	60	0	0	0	0	0	0	0	0	0	0	0	0	60	0	60	0	60	60	60	0	60	0	0	0	0	0	0	120	0	0	0	0	0	0	0	0	0	0	0	0	0	0	120	0	0	0
	0	0	0	0	0	0	0	0	0	0	0	0	0	0	60	0	0	0	0	0	0	0	0	0	0	0	0	0	0	0	0	0	0	0	0	0	0	0	0	0	0	0	0	0	0	0	0	0	0
	0	0	0	0	0	0	0	0	0	0	0	0	0	0	0	0	60	0	0	0	0	0	0	0	0	0	0	0	0	0	0	0	0	0	0	0	0	0	0	0	0	0	0	0	0	0	0	0	0
	0	60	0	0	0	0	0	0	0	0	0	0	0	0	0	0	0	0	0	0	0	0	0	0	0	0	0	0	0	0	0	0	0	0	0	0	0	0	0	0	0	0	0	0	0	0	60	0	0
	0	0	0	0	0	0	0	0	0	0	0	0	0	0	0	0	0	0	0	0	0	0	0	0	0	0	0	0	0	0	0	0	0	0	0	0	0	0	0	0	0	0	0	0	0	0	0	0	0
	0	0	0	0	0	0	0	0	0	0	0	0	0	0	0	0	0	0	60	0	0	0	0	0	0	0	0	0	0	0	0	0	0	0	0	0	0	0	0	0	0	0	0	0	0	0	0	0	0
	0	0	0	0	0	0	0	0	0	0	0	0	0	0	0	0	0	0	0	0	0	0	0	0	0	0	0	0	0	0	0	0	0	0	0	0	0	0	0	0	0	0	0	0	0	0	0	0	0
	0	0	0	0	0	0	0	0	0	0	0	0	0	0	0	0	0	0	0	0	0	0	0	0	0	0	0	0	0	0	0	0	0	0	0	0	0	0	0	0	0	0	0	0	0	0	0	0	0
	0	0	0	0	0	0	0	0	0	0	0	0	0	0	0	0	0	0	0	0	0	0	0	0	0	0	0	0	0	0	0	0	0	0	0	0	0	0	0	0	0	0	0	0	0	0	0	0	0
	0	0	0	0	0	0	0	0	0	0	0	0	0	0	0	0	0	0	0	0	0	0	0	0	0	0	0	0	0	0	0	0	0	0	0	0	0	0	0	0	0	0	0	0	0	0	0	0	0
	0	0	0	0	0	60	60	0	60	60	0	0	0	0	60	0	0	0	60	0	0	60	0	0	0	60	60	0	0	0	0	0	60	0	0	0	0	0	0	0	0	0	0	0	60	0	0	0	60
	0	0	0	0	0	0	0	0	0	0	0	0	0	0	0	0	0	0	0	0	0	0	0	0	0	0	0	0	0	0	0	0	0	0	0	0	0	0	0	0	0	0	0	0	0	0	0	0	0
	60	0	60	240	0	0	0	0	0	0	60	60	0	0	0	0	0	120	0	0	0	60	0	60	60	0	0	0	60	60	0	60	0	60	60	0	60	60	0	0	0	0	60	0	0	60	0	60	0
	0	0	0	0	0	0	0	0	0	0	0	0	0	0	0	0	0	0	0	0	0	0	0	0	0	0	0	0	0	0	0	0	0	0	0	0	0	0	0	0	0	0	0	0	0	0	0	0	0
	0	0	0	0	0	0	0	0	0	60	0	0	0	0	0	0	60	0	0	0	0	0	60	0	0	0	60	0	0	60	0	60	0	60	0	0	0	0	0	60	0	0	60	60	0	60	0	0	0
	60	60	0	60	60	0	0	0	0	60	120	0	0	60	0	0	0	0	0	0	0	0	0	0	0	60	60	60	60	0	0	60	0	0	60	0	0	0	0	0	60	60	0	120	0	0	0	60	0
	0	0	60	180	60	0	0	0	0	0	0	0	0	0	0	0	0	0	0	0	0	0	0	60	0	0	0	0	0	0	0	0	0	0	0	0	0	0	0	0	0	0	0	0	0	0	0	0	0
	60	0	0	0	0	0	0	60	60	60	60	0	0	0	0	0	0	0	0	0	0	0	0	0	0	0	0	0	0	0	0	0	60	0	0	0	0	0	0	0	0	60	0	0	0	0	60	0	0
	0	0	0	60	0	0	0	0	0	0	0	0	0	0	0	0	0	0	0	0	0	0	0	0	0	0	0	0	0	0	0	0	0	0	0	0	0	0	0	0	0	0	0	0	0	0	0	0	0
	0	0	0	60	0	0	0	0	0	0	60	0	0	0	0	0	0	60	0	0	0	0	0	60	0	0	0	0	0	0	0	60	0	0	0	60	0	0	0	0	0	0	0	0	0	0	0	60	0
	0	0	0	60	60	0	0	0	0	0	0	0	0	0	0	0	0	0	0	0	0	0	0	60	0	0	0	0	0	0	0	0	0	0	0	0	0	0	0	0	0	0	0	0	0	0	0	0	0
	60	0	180	180	60	60	0	0	60	0	60	0	120	0	0	0	0	0	60	0	0	0	0	0	0	0	0	0	60	0	0	60	0	60	0	60	0	0	60	0	60	0	0	60	0	60	0	60	0
	0	0	0	0	0	0	0	60	0	0	0	0	0	0	0	0	0	0	0	0	0	0	0	0	0	0	0	0	0	0	0	0	0	0	0	0	0	0	0	0	0	60	0	0	0	0	0	0	0
	0	0	0	0	0	0	0	0	0	0	0	0	0	0	0	0	0	0	0	0	0	0	60	0	0	0	0	0	0	0	60	0	0	0	0	0	0	60	0	0	0	0	0	0	0	0	0	0	0
	0	0	0	0	0	0	0	0	0	0	0	0	0	0	0	0	0	0	0	0	0	0	0	0	0	0	0	0	0	0	0	0	0	0	0	0	0	0	0	0	0	0	0	0	0	0	0	60	0
	0	0	60	0	0	0	0	0	0	0	0	0	0	0	0	0	60	0	0	0	0	0	0	60	0	0	0	0	0	0	0	0	60	0	0	0	0	60	0	0	0	0	0	0	0	0	0	0	0
	0	0	0	0	0	0	0	0	0	0	0	0	0	0	0	0	0	0	0	0	0	0	0	0	0	0	0	0	0	0	0	0	0	0	0	0	0	0	0	0	0	0	0	0	0	0	0	0	0
	0	0	0	0	0	0	0	0	0	0	0	0	60	0	0	0	60	0	0	0	0	0	0	0	0	0	0	0	0	0	0	0	0	0	0	0	0	0	0	0	0	0	0	0	0	0	0	0	0
	0	0	0	0	0	0	0	0	0	0	0	0	0	0	0	0	0	0	0	0	0	0	0	0	0	0	0	0	0	0	0	0	0	0	0	0	0	0	0	0	0	0	0	0	0	0	0	0	0
	0	0	0	0	0	0	0	0	60	0	0	0	0	60	0	0	0	0	0	0	0	0	0	0	0	0	0	0	0	0	0	0	0	0	0	0	0	60	0	0	60	60	0	0	0	0	0	0	0
	0	0	0	0	0	0	0	0	0	0	0	0	0	0	0	0	0	0	0	0	0	0	0	0	0	0	0	0	0	0	0	0	0	0	0	0	0	0	0	0	0	0	0	0	0	0	0	0	0
	0	60	0	0	0	0	0	0	0	0	0	0	0	0	0	0	0	0	0	0	0	0	0	0	0	0	0	0	0	0	0	0	0	0	0	0	0	0	0	0	0	0	0	0	0	0	0	0	0
	0	0	0	0	0	0	0	0	0	0	0	0	0	0	0	0	0	0	0	0	0	0	0	0	0	0	0	0	0	0	0	0	0	0	0	0	0	0	0	0	0	0	0	0	0	0	0	0	0
	0	0	0	0	0	0	0	0	0	0	0	0	0	0	0	0	0	0	0	0	0	0	0	0	0	0	0	0	0	0	0	0	0	0	0	0	0	0	0	0	0	0	0	0	0	0	0	0	0
	0	0	0	0	0	0	0	60	0	0	0	0	0	0	0	0	0	0	60	0	0	0	0	0	0	0	60	0	0	0	0	0	0	0	0	0	0	0	0	0	0	0	0	60	0	0	0	0	0
	0	0	60	60	0	0	0	0	0	0	0	0	0	0	0	0	0	0	0	0	0	0	0	60	0	0	0	60	0	0	0	0	60	0	0	0	60	0	60	0	0	0	0	0	0	0	0	0	0
	60	0	0	0	0	0	0	0	0	0	0	0	0	60	0	0	0	0	0	0	0	0	0	0	0	0	0	0	0	0	0	0	0	0	0	0	0	0	0	0	0	0	0	0	0	0	0	60	0
	0	0	60	0	0	0	60	0	0	60	0	60	0	60	0	60	0	0	0	0	0	0	60	0	0	0	0	0	0	0	0	0	0	0	0	0	0	0	0	0	0	0	60	0	0	0	60	0	0
	0	60	0	0	0	0	60	0	60	0	0	60	0	0	60	0	0	60	0	0	60	60	0	60	0	60	0	60	0	0	60	0	0	0	0	0	0	60	0	0	0	0	0	0	60	0	0	60	0
	0	0	0	0	60	0	120	0	0	0	0	0	0	0	0	0	0	0	0	0	0	0	0	120	0	60	0	0	0	0	0	0	0	0	0	0	60	0	0	0	0	0	0	0	0	0	0	0	0
	0	0	0	0	120	60	60	60	60	0	60	0	0	0	0	0	0	0	0	0	0	0	0	60	120	60	60	0	0	0	0	0	60	0	0	0	0	0	0	60	0	0	60	60	0	60	0	0	0
	0	0	0	60	0	0	0	60	0	0	60	0	0	0	60	0	0	0	0	60	0	0	0	0	60	0	0	0	60	0	60	0	0	60	0	0	60	0	0	0	60	0	0	0	0	0	60	0	0
	0	0	0	0	0	0	0	0	0	0	0	0	0	0	0	0	0	0	0	60	0	0	0	0	0	0	0	0	0	0	0	0	0	0	0	0	0	0	60	0	0	0	0	0	0	0	0	0	0
	0	0	0	60	0	0	0	60	0	0	60	0	0	0	0	0	0	60	0	0	0	60	0	0	0	60	0	0	60	0	0	0	0	60	0	0	0	0	0	60	0	60	0	0	0	0	0	0	0
	0	0	0	0	0	0	0	0	0	0	0	0	0	0	0	0	0	0	0	0	0	0	0	0	0	0	0	0	0	0	0	0	0	0	0	0	0	0	0	0	0	0	0	0	0	0	0	0	0
	60	0	0	0	0	60	0	60	60	0	60	0	0	0	0	60	0	0	0	0	0	0	0	0	0	0	120	60	0	0	0	0	60	0	0	60	0	0	0	0	60	0	60	0	0	120	0	0	0
	0	0	0	0	0	0	0	0	0	0	0	0	0	0	0	0	0	0	0	0	0	0	0	0	0	0	0	0	0	0	0	0	0	0	0	0	0	0	0	0	0	0	0	0	0	0	0	0	0
	60	60	60	60	0	60	60	0	0	60	60	60	120	60	120	0	120	0	0	60	0	0	0	60	60	0	60	0	0	60	0	60	60	60	0	60	0	0	0	0	180	60	0	0	120	60	0	0	0
	0	0	0	0	0	0	0	0	0	0	0	0	0	0	0	0	0	0	0	0	0	0	0	0	0	0	0	0	0	0	0	0	0	0	0	0	0	0	0	0	0	0	0	0	0	0	0	0	0
	0	0	0	0	0	0	0	0	0	0	0	0	0	0	0	0	0	0	0	0	0	0	0	0	0	60	0	0	0	0	0	0	60	0	0	0	0	60	0	0	0	0	0	0	0	0	0	0	0
	0	0	0	60	0	0	0	0	0	0	0	0	0	0	0	0	0	0	60	0	0	0	0	0	0	0	0	0	0	0	0	60	0	0	0	0	0	0	0	0	0	60	0	0	60	0	0	0	60
	0	0	0	0	0	0	0	0	0	0	0	0	0	0	0	0	0	0	0	0	0	0	0	0	0	0	0	0	0	0	0	0	0	0	0	0	0	0	0	0	0	0	0	0	0	0	0	0	0
	0	60	0	60	0	0	0	60	0	0	0	0	0	0	0	60	60	0	0	0	0	0	0	60	0	0	0	60	0	0	0	0	0	0	0	0	0	0	60	0	0	0	0	0	0	0	0	0	0
	0	0	0	0	60	0	0	0	0	0	0	0	0	0	0	0	0	0	0	0	0	0	0	60	0	0	0	0	0	0	0	0	0	0	0	0	0	0	0	0	0	0	0	0	0	0	0	60	0
	0	0	60	0	0	0	120	0	0	60	60	0	60	0	0	60	0	0	60	0	0	0	60	0	0	0	0	0	0	0	0	0	0	0	0	0	60	0	0	60	0	0	60	0	0	0	0	0	60
	0	0	0	0	0	0	0	0	0	0	0	0	0	0	0	0	0	0	0	0	0	0	0	0	0	0	0	0	0	0	0	0	0	0	0	0	0	0	0	0	0	0	0	0	0	0	0	0	0
	0	0	0	0	0	0	0	0	0	0	0	0	0	0	0	0	0	0	0	0	0	0	0	0	0	0	0	0	0	0	0	0	0	0	0	0	0	0	0	0	0	0	0	0	0	0	0	0	0
	0	0	0	0	0	0	0	0	0	0	0	0	0	0	0	0	0	0	0	0	0	0	0	0	0	0	0	0	0	0	0	0	0	0	0	0	0	0	0	0	0	0	0	0	0	0	0	0	0
	60	0	0	0	0	0	0	0	0	0	0	0	0	0	0	0	0	0	0	0	0	0	0	0	0	0	0	0	0	0	0	0	0	0	0	0	0	0	0	0	0	0	0	0	0	0	0	0	0
	0	0	0	0	0	0	0	0	0	0	0	0	0	0	0	0	0	0	0	0	0	0	0	0	0	0	0	0	0	0	0	0	0	0	0	0	0	0	0	0	0	0	0	0	0	0	0	0	0
	0	0	0	0	0	0	0	0	0	0	0	0	0	0	0	0	0	0	0	0	0	0	0	0	0	0	0	0	0	0	0	0	0	0	0	0	0	0	60	0	0	0	0	0	0	0	0	0	0
	0	0	0	0	0	0	0	0	0	0	0	0	0	0	0	0	0	0	0	0	0	0	0	0	0	0	0	0	0	0	0	0	0	0	0	0	0	0	0	0	0	0	0	0	0	0	0	0	0
	0	0	0	0	0	0	0	0	0	0	0	0	0	0	0	0	0	0	0	0	0	0	0	0	0	0	0	0	0	0	0	0	0	0	0	0	0	0	0	0	0	0	0	0	0	0	0	0	0
	0	120	60	60	120	60	0	0	0	0	0	60	0	0	0	0	0	0	0	60	60	60	0	0	0	0	0	0	0	0	0	0	0	0	0	0	0	0	120	0	0	0	0	0	0	0	0	60	0
	0	0	60	0	0	0	60	0	0	0	0	0	0	0	60	0	0	0	0	60	0	0	0	0	0	0	0	0	0	60	0	0	0	0	0	0	0	0	0	0	0	0	0	0	0	0	60	0	0
	0	0	0	0	0	0	0	0	0	0	0	0	0	0	0	0	0	0	0	0	0	0	0	0	0	0	0	0	0	0	0	0	0	0	0	0	0	0	0	0	0	0	0	0	0	0	0	0	0
	0	0	0	0	0	0	0	0	0	0	0	60	0	0	0	0	0	0	0	0	0	0	0	0	0	0	0	0	0	0	0	0	0	0	0	0	0	0	0	0	0	0	0	0	0	0	0	0	0
	0	0	0	0	0	0	120	0	0	0	0	0	0	0	0	0	0	0	0	0	0	0	0	0	0	0	0	0	60	0	0	0	0	0	0	0	0	0	0	60	0	0	0	60	0	0	0	0	0
	0	0	0	0	0	0	0	0	0	0	0	0	0	0	0	0	0	0	0	0	0	0	0	0	0	0	0	0	0	0	0	0	0	0	0	0	0	0	0	0	0	0	0	0	0	0	0	0	0
	0	0	0	0	0	0	0	0	0	0	0	0	0	0	0	0	0	0	0	0	0	0	0	0	0	0	0	0	0	0	0	0	0	0	0	0	0	0	0	0	0	0	0	0	0	0	0	0	0
	0	0	0	0	0	0	0	60	0	0	0	0	0	0	0	60	0	0	0	0	0	0	0	0	0	0	0	0	0	0	0	0	0	0	0	0	0	0	0	0	0	0	0	60	0	60	0	120	0
	0	0	0	0	0	0	0	0	0	0	0	0	0	0	0	0	0	0	0	0	0	0	0	0	0	0	0	0	0	0	0	0	0	0	60	0	0	0	0	0	0	0	60	0	0	0	0	0	0
	0	0	0	0	0	0	0	0	0	0	0	0	0	0	0	0	0	0	0	0	0	0	0	0	0	0	0	0	0	0	0	0	0	0	0	0	0	0	0	0	0	0	0	0	0	0	0	0	0
	0	0	60	0	0	60	0	60	0	60	0	60	0	60	60	0	60	0	0	0	60	0	0	0	0	0	0	0	0	60	0	0	0	0	0	0	60	0	0	0	60	0	60	60	0	60	60	60	0
	60	0	0	60	60	60	0	60	60	60	0	0	0	60	60	0	60	60	60	0	0	60	60	60	0	60	0	60	0	0	0	120	0	60	0	0	120	120	0	120	60	0	120	0	0	60	0	60	60
	0	0	0	60	0	0	60	0	0	0	0	0	0	0	0	0	0	0	0	0	0	0	0	0	0	0	0	0	0	0	0	0	0	0	0	0	60	0	0	0	0	0	0	0	0	0	0	0	0
	0	0	0	0	60	0	0	0	0	0	0	0	0	0	0	0	0	0	0	0	0	0	0	0	60	0	60	0	0	0	0	0	0	0	0	0	0	0	0	0	0	0	0	0	0	0	0	0	0
	0	0	0	0	0	0	0	0	0	0	0	0	0	0	0	0	0	0	0	0	0	0	0	0	0	0	0	0	0	0	0	0	0	0	0	0	0	0	0	0	0	0	0	0	0	0	0	0	0
	0	0	0	0	0	0	0	0	0	0	0	0	0	0	0	0	0	0	0	0	0	0	0	0	0	0	0	0	0	0	0	0	0	0	0	0	0	0	0	0	0	0	0	0	0	0	0	0	0
	0	0	0	0	0	0	0	0	0	0	0	0	0	0	0	0	0	0	0	0	0	0	0	0	0	0	0	0	0	0	0	0	0	0	0	0	0	0	0	0	0	0	0	0	0	0	0	0	0
	0	0	0	0	0	0	0	0	0	0	0	0	0	0	0	0	0	0	0	0	0	0	0	0	0	0	0	0	0	0	0	0	0	0	0	0	0	0	0	0	0	0	0	0	0	0	0	0	0
	0	0	0	0	0	0	0	0	0	0	0	0	0	0	0	0	0	0	0	0	0	0	0	0	0	0	0	0	0	0	0	0	0	0	0	0	0	0	0	0	0	0	0	0	0	0	0	0	0
	0	0	0	0	0	0	0	0	0	0	0	0	0	0	0	0	0	0	0	0	0	0	0	0	0	0	0	0	0	0	0	0	0	0	0	0	0	0	0	0	0	0	0	0	0	0	0	0	0
	0	0	0	0	0	0	0	0	0	0	0	0	0	0	0	0	0	0	0	0	0	0	0	0	0	0	0	0	0	0	0	0	0	0	0	0	0	0	0	0	0	0	0	0	0	0	0	0	0
	0	0	0	0	0	0	0	0	0	0	0	0	0	0	0	0	0	0	0	0	0	0	0	0	0	0	0	0	0	0	0	0	0	0	0	0	0	0	0	0	0	0	0	0	0	0	0	0	0
	0	60	0	0	0	0	0	0	0	60	0	0	0	0	0	0	0	0	0	0	0	0	0	0	0	0	0	60	0	0	0	0	0	0	0	0	0	0	0	0	0	0	0	0	0	60	0	0	0
	0	0	0	0	0	0	0	0	0	0	0	0	0	0	0	0	0	0	0	0	0	0	0	0	0	0	0	0	0	0	0	0	0	0	0	0	0	0	0	0	0	0	0	0	0	0	0	0	0
	0	0	0	0	0	0	0	0	0	0	0	0	0	0	0	0	0	0	0	0	0	0	0	0	0	0	0	0	0	0	0	0	0	0	0	0	0	0	0	0	0	0	0	0	0	0	0	0	0
	0	0	0	0	0	0	0	0	0	0	0	0	0	0	0	0	0	0	0	0	0	0	0	0	0	0	0	0	0	0	0	0	0	0	0	0	0	0	0	0	0	0	0	0	0	0	0	0	0
	0	0	0	0	0	0	0	0	0	0	0	0	0	0	0	0	0	0	0	0	0	0	0	0	0	0	0	0	0	0	0	60	0	0	0	0	0	0	0	0	0	0	0	0	0	0	0	0	0
	0	0	0	0	0	0	0	0	0	0	0	0	0	0	0	0	0	0	0	0	0	0	0	0	0	0	0	0	0	0	60	0	0	0	0	0	0	0	0	0	0	0	0	0	0	0	0	0	0
	0	0	0	0	0	0	0	0	0	0	0	0	0	0	0	0	0	0	0	0	0	0	0	0	0	0	0	0	0	0	0	0	0	0	0	0	0	0	0	0	0	0	0	0	0	0	0	0	0
	60	60	0	60	0	60	60	60	0	60	60	60	60	60	60	0	60	0	60	0	120	0	60	60	0	60	60	60	60	0	60	0	0	60	60	0	60	60	60	60	0	60	0	60	60	0	60	60	60
	0	60	0	0	0	60	0	0	0	0	0	60	0	0	0	0	0	0	60	0	0	0	0	0	60	0	0	0	0	0	0	0	0	60	0	0	0	0	0	0	0	0	0	0	0	0	0	0	0
	0	0	0	0	0	0	0	0	0	0	0	0	0	0	0	0	0	0	0	0	0	0	0	0	0	0	0	0	0	0	0	0	0	0	0	0	0	0	0	0	0	0	0	0	0	0	0	0	0
	60	60	60	120	60	60	60	120	60	60	120	120	120	120	60	60	120	120	120	180	60	60	120	180	0	120	120	60	60	60	60	60	120	60	60	120	60	60	120	120	60	60	60	120	120	60	60	120	120
	60	60	0	60	0	60	120	60	0	60	60	60	0	60	0	60	60	0	60	60	0	60	0	60	60	0	60	0	60	60	60	120	0	60	0	60	60	60	60	0	60	60	60	0	60	60	120	0	60
	0	0	0	0	0	0	0	0	0	0	0	0	0	0	0	0	0	0	0	0	0	0	0	0	0	0	0	0	0	0	0	0	0	0	0	0	0	0	0	0	0	0	0	0	0	0	0	0	0
	0	0	0	0	0	0	0	0	60	0	0	0	0	0	0	0	0	0	0	60	0	0	0	0	0	0	0	60	0	0	0	0	0	0	0	0	0	0	0	0	0	0	0	0	0	0	0	0	0
	120	60	60	60	60	0	120	60	0	60	60	120	0	0	60	120	60	0	60	60	0	0	0	60	60	120	60	0	0	60	0	60	60	60	60	60	0	0	120	120	0	120	120	120	0	60	120	0	0
[truncated: 282 more columns]

## Sheet: Fig. S4p
	Setd5+/-
	Setd5+/-	1st Loom	2nd Loom	3rd Loom	4th Loom	5th Loom
	Firing (Hz)	2.66667	0.666667	0.666667	0.666667	0.666667
		32	16.6667	10.6667	10	11.3333
		26.6667	15.3333	19.3333	10.6667	11.3333
		20.6667	16	7.33333	6	7.33333
		0.666667	0	0.666667	0.666667	0
		0.666667	0	0.666667	0	0.666667
		0	1.33333	0.666667	0	1.33333
		2.66667	6	2.66667	4	1.33333
		0	0.666667	0	0	0.666667
		22.6667	14	14.6667	12.6667	11.3333
		22	41.3333	13.3333	14.6667	22.6667
		4.66667	2	0.666667	0.666667	1.33333
		1.33333	2	1.33333	0	0.666667
		9.33333	2.66667	6.66667	2	2.66667
		1.33333	0.666667	0.666667	0	1.33333
		0.666667	0.666667	0	0	0
		8	0.666667	0	0.666667	0.666667
		23.3333	9.33333	5.33333	4	2.66667
		9.33333	4.66667	4	2.66667	0.666667
		0	0.666667	0	0	0
		1.33333	0	1.33333	0.666667	0.666667
		0	0	0.666667	0	0
		4	0	1.33333	0	0
		0.666667	0	0	0	0.666667
		18	16	10.6667	16	8.66667
		8	1.33333	1.33333	0.666667	2
		10	5.33333	2.66667	1.33333	4
		2	0.666667	1.33333	1.33333	0
		1.33333	0	0	0	0
		3.33333	0	0.666667	0.666667	0.666667
		13.3333	6.66667	11.3333	9.33333	7.33333
		14	2.66667	7.33333	8	8
		7.33333	9.33333	4	4.66667	6
		25.3333	20.6667	14	17.3333	16.6667
		3.33333	0	2	3.33333	2.66667
		20	23.3333	14.6667	14.6667	14
		22.6667	27.3333	24.6667	24.6667	25.3333
		5.33333	2	4	2.66667	3.33333
		13.3333	14	12	10.6667	11.3333
		10.6667	8.66667	10	6.66667	4.66667
		5.33333	6	4.66667	7.33333	4.66667
		2.66667	5.33333	2.66667	3.33333	5.33333
		12.6667	16.6667	16	14.6667	12
		2	4.66667	4	5.33333	6
		10.6667	4	6	6.66667	2.66667
		0	0	0	0	0
		5.33333	4	6	1.33333	4
		0	0	0.666667	0	0
		2	3.33333	0.666667	3.33333	3.33333
		2	6	2	2	4.66667
		0.666667	4.66667	0	0	1.33333
		5.33333	2.66667	2.66667	1.33333	2.66667
		6.66667	8	4.66667	3.33333	5.33333
		3.33333	2.66667	2.66667	6	1.33333
		8.66667	12.6667	6.66667	6.66667	6
		8.66667	4.66667	8	9.33333	9.33333
		4	4.66667	5.33333	5.33333	0.666667
		4.66667	6.66667	4.66667	3.33333	4.66667
		5.33333	9.33333	4.66667	6.66667	4
		0	0.666667	0.666667	1.33333	0
		6	2.66667	0.666667	0.666667	0
		0	0.666667	0.666667	1.33333	0
		2	0.666667	0	0	0
		1.33333	0.666667	1.33333	0.666667	0
		2	0.666667	1.33333	0.666667	1.33333
		4.66667	8	9.33333	6.66667	6.66667
		0.666667	2	0	1.33333	0
		0.666667	0	0	0	0
		0	0	0	0.666667	0.666667
		2	0	0	0.666667	0
		3.33333	0.666667	2	2.66667	1.33333
		0.666667	1.33333	0.666667	0	0
		9.33333	2	2	4	2.66667
		0	0.666667	0.666667	0	0
		0.666667	0	1.33333	3.33333	0
		2.66667	2	2	2.66667	2
		6	0.666667	1.33333	0	3.33333
		2.66667	2.66667	1.33333	0	1.33333
		0.666667	0.666667	0.666667	1.33333	1.33333
		40	25.3333	29.3333	24	19.3333
		2	0	0	0.666667	0.666667
		2	1.33333	0	0	0
		4.66667	5.33333	1.33333	4	4.66667
		2.66667	2	6	4.66667	3.33333
		2.66667	1.33333	1.33333	1.33333	4.66667
		4	4.66667	2	2.66667	3.33333
		1.33333	0.666667	0	0.666667	0
		0	0	0	0	0
		22.6667	14.6667	9.33333	12.6667	11.3333
		7.33333	6.66667	2.66667	3.33333	4
		11.3333	8	4.66667	3.33333	2
		44.6667	20	11.3333	12.6667	11.3333
		17.3333	12	8.66667	8	4
		0.666667	0	0	1.33333	0
		0.666667	0	0	0	0
		4.66667	2	1.33333	2.66667	1.33333
		2.66667	1.33333	0	0	0
		0.666667	0	0.666667	0	0
		0.666667	1.33333	0	0.666667	2.66667
		1.33333	0.666667	0	0.666667	0
		0.666667	0.666667	0	0	0
		1.33333	0	0.666667	0	0.666667
		11.3333	2	2	2.66667	3.33333
		18	12.6667	20	29.3333	20
		16.6667	2.66667	6.66667	6	3.33333
		1.33333	0	0	0	0
		1.33333	0	0.666667	0	0
		2.66667	0	0	0	0
		12	6	6.66667	7.33333	5.33333
		0.666667	0	0.666667	0	0
		24.6667	10	8.66667	9.33333	7.33333
		12	8	6.66667	2.66667	4
		2	1.33333	0.666667	0	0.666667
		3.33333	0	0.666667	0.666667	0
		2	0	0	0	0
		0.666667	0	0	0	0
		3.33333	1.33333	0.666667	0.666667	0.666667
		3.33333	2.66667	2	1.33333	2
		2.66667	0.666667	4.66667	1.33333	2.66667
		1.33333	0	0	0	0
		0.666667	0	0.666667	0	0.666667
		24.6667	20.6667	26	21.3333	18.6667
		0	0	0	0.666667	0
		0.666667	0	0	0	0
		6	9.33333	6.66667	8.66667	6
		18	13.3333	10.6667	7.33333	4.66667
		5.33333	2.66667	2	1.33333	0
		12.6667	10.6667	10	8.66667	5.33333
		0	0	1.33333	0.666667	0
		4	1.33333	0	1.33333	0
		4	0.666667	0	0.666667	1.33333
		4.66667	5.33333	4.66667	1.33333	4.66667
		3.33333	8	4.66667	0	2.66667
		2.66667	2.66667	2	0	4
		7.33333	5.33333	4	1.33333	3.33333
		10	4.66667	2.66667	2	1.33333
		3.33333	2.66667	0	0	0
		4.66667	4	2.66667	2	1.33333
		1.33333	0	0	0	0
		4.66667	1.33333	0	0.666667	0
		22	18.6667	21.3333	15.3333	34
		14	14.6667	14	12	11.3333
		0.666667	1.33333	1.33333	1.33333	1.33333
		43.3333	51.3333	54.6667	44	42.6667
		36.6667	23.3333	18.6667	20.6667	19.3333
		31.3333	31.3333	28.6667	26.6667	35.3333
		8.66667	9.33333	6	0.666667	7.33333
		4	1.33333	1.33333	0.666667	2
		5.33333	4.66667	2	0	2
		0.666667	1.33333	0	0.666667	0
		0	0.666667	0	0	0
		1.33333	0.666667	0.666667	0.666667	0
		2.66667	2.66667	3.33333	1.33333	4
		2	2.66667	0.666667	1.33333	0.666667
		2.66667	2	0.666667	0	0
		0.666667	3.33333	0	0	0
		16	5.33333	2	3.33333	5.33333
		1.33333	2	0	0	0
		1.33333	2.66667	1.33333	0.666667	0
		6.66667	4.66667	2	2	0.666667
		20	32.6667	24	16.6667	31.3333
		0	0.666667	0	0	0
		0	0.666667	0	0	0
		14	10	7.33333	7.33333	8
		2	0.666667	0.666667	0.666667	1.33333
		12.6667	5.33333	5.33333	5.33333	0
		0.666667	0.666667	0.666667	0.666667	0
		2.66667	4	2.66667	2	9.33333
		10	8	6	6.66667	11.3333
		5.33333	13.3333	0	0	0
		4.66667	3.33333	2	0.666667	2.66667
		2.66667	2	1.33333	0.666667	0
		10.6667	9.33333	5.33333	3.33333	1.33333
		6	3.33333	4.66667	1.33333	1.33333
		0	0	0.666667	0	0.666667
		6	10	12	6	2.66667
		1.33333	1.33333	0.666667	3.33333	1.33333
		1.33333	0.666667	1.33333	0	0.666667
		4	2	2.66667	1.33333	0.666667
		1.33333	1.33333	0	1.33333	0
		8	2.66667	0	1.33333	0
		0.666667	0.666667	0	0	0
		9.33333	7.33333	18	26	28.6667
		12.6667	18	18	14	10
		8	8.66667	2	2.66667	0.666667
		3.33333	0	0	0	0
		2.66667	0	0.666667	0	0
		3.33333	0	0.666667	0	0
		0.666667	0	0	0	0
		34.6667	30.6667	39.3333	30	19.3333
		36	34.6667	34.6667	31.3333	35.3333
		54	21.3333	22	14.6667	11.3333
		2.66667	0.666667	0	0.666667	0
		1.33333	0	0.666667	0	0
		2.66667	2	1.33333	0	0
		16.6667	11.3333	10.6667	9.33333	11.3333
		24.6667	7.33333	1.33333	0.666667	0
		8.66667	2.66667	2.66667	0	0.666667
		1.33333	0	0.666667	0	0
		8	14	8	7.33333	7.33333
		0	0.666667	0.666667	0.666667	0
		2	0.666667	0	0.666667	0.666667
		2	5.33333	3.33333	3.33333	4.66667
		4	0.666667	1.33333	1.33333	0.666667
		8.66667	4.66667	4.66667	7.33333	3.33333
		11.3333	6.66667	4.66667	5.33333	6.66667
		0.666667	0	0.666667	0	2.66667
		0	0	0.666667	0	2
		1.33333	1.33333	2	0	1.33333
		4	1.33333	4	2	4
		10	4.66667	9.33333	8	3.33333
		1.33333	0.666667	0	0	0.666667
		0.666667	0	0	0.666667	0.666667
		0	0	1.33333	0.666667	0
		0	0	0.666667	0	0.666667
		4	2.66667	2	14	12.6667
		0	0.666667	0.666667	0	0.666667
		1.33333	1.33333	0.666667	2.66667	0.666667
		3.33333	4	10	4.66667	4.66667
		6.66667	4.66667	6	4.66667	8
		6.66667	5.33333	2.66667	6	6.66667
		0.666667	0	0	0.666667	2
		0	1.33333	1.33333	1.33333	4.66667
		0	0	0.666667	0.666667	0
		4	2.66667	4.66667	8	3.33333
		2.66667	2.66667	1.33333	0	2.66667
		4.66667	0	1.33333	0.666667	2
		8.66667	6	2.66667	3.33333	5.33333
		0	0.666667	0	0.666667	0
		19.3333	31.3333	30.6667	38.6667	26.6667
		2	0	0	0	0.666667
		4	0	0.666667	0	0
		10.6667	5.33333	5.33333	7.33333	4.66667
		67.3333	68.6667	76	75.3333	78.6667
		22	6	2	2	9.33333
		7.33333	3.33333	0.666667	2	1.33333
		25.3333	32	32	27.3333	24
		51.3333	28.6667	16	15.3333	18.6667
		13.3333	15.3333	2.66667	11.3333	1.33333
		6	3.33333	6.66667	7.33333	6.66667
		2.66667	0.666667	1.33333	1.33333	0
		0.666667	0.666667	6	4	6
		1.33333	0.666667	6.66667	5.33333	6.66667
		1.33333	0	0.666667	0.666667	0
		2.66667	2.66667	0	0.666667	2
		0.666667	0.666667	0.666667	1.33333	0.666667
		8	4.66667	9.33333	6	8
		48	50.6667	42	37.3333	41.3333
		0	0	0	0	0
		9.33333	4	2	1.33333	2
		10.6667	2.66667	2.66667	2.66667	3.33333
		2.66667	2	1.33333	0.666667	1.33333
		2.66667	0	0	0.666667	0.666667
		4	2	0.666667	2	0.666667
		34	37.3333	33.3333	38.6667	42.6667
		24	18	22.6667	17.3333	12.6667
		23.3333	10	4.66667	3.33333	6.66667
		2	0	0	1.33333	0.666667
		32.6667	23.3333	10	14	14
		10	6.66667	5.33333	1.33333	9.33333
		4.66667	1.33333	6	4	8.66667
		90	72	70	72.6667	70.6667
		31.3333	12.6667	4	19.3333	8
		19.3333	20	30	36	28
		7.33333	3.33333	2	7.33333	5.33333
		2	1.33333	0	0	0
		3.33333	2.66667	1.33333	4	4
		16.6667	20	13.3333	10	4
		2.66667	2.66667	4	2.66667	3.33333
		36.6667	36	28	36.6667	39.3333
		1.33333	0	0	0.666667	0.666667
		48	36	30.6667	29.3333	28
		12.6667	4.66667	1.33333	0	0.666667
		2	0	0	0	1.33333
		1.33333	0.666667	2	0.666667	5.33333
		2	0	2	0.666667	0
		5.33333	9.33333	5.33333	7.33333	10.6667
		2.66667	0.666667	3.33333	1.33333	0.666667
		4.66667	1.33333	8.66667	4	5.33333
		4.66667	4	5.33333	4	1.33333
		11.3333	3.33333	2.66667	4	2
		22	26	34	31.3333	16.6667
		25.3333	31.3333	28	29.3333	30
		6.66667	4.66667	8.66667	2.66667	0.666667
		6.66667	3.33333	4.66667	8.66667	3.33333
		4	8	4	6	7.33333
		2	1.33333	0.666667	3.33333	1.33333
		0.666667	0	0	0	0
		33.3333	30.6667	30.6667	30.6667	32.6667
		2.66667	2	1.33333	0.666667	2
		2.66667	0.666667	2	0.666667	2
		2	2	3.33333	2.66667	4
		1.33333	2.66667	4.66667	6	3.33333
		2	4.66667	1.33333	0	2.66667
		2.66667	5.33333	2.66667	4.66667	0.666667
		6	10	4.66667	5.33333	5.33333
		2	4	5.33333	0.666667	4
		0.666667	0.666667	1.33333	0.666667	0.666667
		0	0	0	0	0
		4	1.33333	2.66667	4	4.66667
		0	0	0	0	0.666667
		8.66667	10	8	11.3333	9.33333
		0.666667	0.666667	0	0.666667	0
		0.666667	0	0	0	0
		1.33333	0	2.66667	2	4
		2	1.33333	1.33333	0.666667	0
		1.33333	2.66667	2	4.66667	2
		4.66667	1.33333	0.666667	3.33333	0.666667
		2	1.33333	0.666667	0	0
		0	0	0	0	0
		1.33333	0.666667	1.33333	1.33333	0.666667
		0	0	0	0	0
		10	4.66667	4	4.66667	8
		2.66667	5.33333	6	1.33333	1.33333
		3.33333	2.66667	4	6.66667	6
		8	7.33333	8	10.6667	12.6667
		2.66667	2.66667	0.666667	2.66667	3.33333
		0.666667	3.33333	6.66667	1.33333	0
		0	0	0	0	0.666667
		8	1.33333	2	5.33333	2
		0.666667	0.666667	0	0	0
		2	0	0	0	0.666667
		0.666667	0	0	0	0
		21.3333	11.3333	14.6667	11.3333	12.6667
		4	2	1.33333	2	1.33333
		2	4.66667	2	5.33333	4.66667
		0	0	0	0	0
		5.33333	4	2	2	4
		0	1.33333	0	0	0
		2.66667	0	2	0	0
		0	0	0	0	0
		0	0	0	0	0
		0.666667	0.666667	0	1.33333	0.666667
		8	6.66667	2.66667	4	9.33333
		2.66667	2.66667	6.66667	10.6667	16
		4	1.33333	1.33333	2.66667	2.66667
		2.66667	8	5.33333	4	4
		0	0	0	0	2.66667
		18.6667	25.3333	18.6667	14.6667	22.6667
		0	0	0	0	0
		16	18.6667	24	22.6667	18.6667
		0	0	0	0	0
		8	4	5.33333	5.33333	5.33333
		1.33333	0	0	0	0
		2.66667	1.33333	6.66667	1.33333	2.66667
		2.66667	0	0	0	0
		37.3333	0	0	14.6667	18.6667
		38.6667	26.6667	34.6667	54.6667	36
		5.33333	16	0	4	0
		0	2.66667	1.33333	1.33333	1.33333
		0	1.33333	0	0	0
		1.33333	4	2.66667	4	2.66667
		1.33333	0	0	0	0
		1.33333	0	0	0	0
		8	9.33333	1.33333	1.33333	8
		34.6667	17.3333	14.6667	17.3333	14.6667
		9.33333	6.66667	6.66667	4	2.66667
		0	0	0	0	0
		0	1.33333	0	0	1.33333
		12	9.33333	12	14.6667	9.33333
		0	0	0	0	0
		1.33333	0	0	1.33333	0
		10.6667	18.6667	21.3333	12	18.6667
		13.3333	17.3333	21.3333	9.33333	12
		12	2.66667	5.33333	8	1.33333
		13.3333	5.33333	8	2.66667	5.33333
		44	0	0	8	13.3333
		53.3333	0	0	13.3333	18.6667
		8	12	4	4	5.33333
		1.33333	1.33333	1.33333	0	0
		0	1.33333	0	0	0
		0	0	2.66667	1.33333	1.33333
		0	0	0	0	0
		0	0	0	0	0
		36	16	36	38.6667	17.3333
		54.6667	45.3333	77.3333	50.6667	28
		54.6667	45.3333	77.3333	50.6667	28
		4	1.33333	2.66667	5.33333	2.66667
		0	1.33333	5.33333	0	1.33333
		4	2.66667	10.6667	8	0
		24	20	29.3333	30.6667	17.3333
		77.3333	65.3333	88	74.6667	42.6667
		0	0	0	0	0
		1.33333	1.33333	2.66667	2.66667	1.33333
		1.33333	2.66667	5.33333	2.66667	2.66667
		0	0	1.33333	5.33333	4
		0	1.33333	1.33333	2.66667	0
		9.33333	6.66667	8	9.33333	9.33333
		0	0	2.66667	1.33333	1.33333
		5.33333	0	0	0	4
		24	29.3333	26.6667	26.6667	10.6667
		4	4	4	4	2.66667
		0	0	0	0	0
		1.33333	0	0	1.33333	0
		6.66667	4	8	4	2.66667
		0	0	0	0	0
		12	0	14.6667	10.6667	6.66667
		1.33333	4	0	4	0
		0	0	0	8	8
		0	2.66667	2.66667	1.33333	0
		0	1.33333	0	0	0
		0	0	0	0	2.66667
		4	4	5.33333	0	0
		2.66667	4	6.66667	4	2.66667
		6.66667	6.66667	10.6667	6.66667	14.6667
		10.6667	12	10.6667	8	13.3333
		12	5.33333	9.33333	6.66667	1.33333
		0	5.33333	5.33333	0	0
		0	5.33333	5.33333	0	0
		29.3333	36	26.6667	26.6667	20
		0	1.33333	1.33333	0	0
		2.66667	4	2.66667	4	4
		1.33333	4	4	1.33333	4
		52	20	34.6667	16	38.6667
		4	0	1.33333	5.33333	1.33333
		8	13.3333	9.33333	9.33333	12
		6.66667	2.66667	4	8	1.33333
		0	0	0	0	0
		2.66667	1.33333	5.33333	0	2.66667
		1.33333	0	0	0	0
		1.33333	1.33333	0	0	1.33333
		0	0	2.66667	0	1.33333
		20	10.6667	10.6667	22.6667	13.3333
		4	1.33333	2.66667	1.33333	1.33333
		16	0	0	1.33333	0
		5.33333	1.33333	4	1.33333	2.66667
		25.3333	0	0	10.6667	0
		36	0	0	17.3333	0
		0	0	1.33333	0	1.33333
		18.6667	0	0	8	0
		0	0	0	0	0
		2.66667	1.33333	1.33333	4	2.66667
		1.33333	0	2.66667	0	4
		0	12	20	18.6667	10.6667
		1.33333	1.33333	0	1.33333	1.33333
		1.33333	2.66667	1.33333	1.33333	1.33333
		0	0	0	0	0
		0	0	0	0	0
		5.33333	1.33333	1.33333	0	1.33333
		0	0	0	0	0
		8	8	4	5.33333	4
		0	0	0	0	0
		22.6667	28	18.6667	21.3333	25.3333
		17.3333	17.3333	13.3333	12	18.6667
		0	0	1.33333	0	0
		8	1.33333	6.66667	1.33333	1.33333
		0	2.66667	0	1.33333	0
		0	4	0	2.66667	0
		0	2.66667	0	0	0
		0	1.33333	0	0	0
		28	38.6667	45.3333	81.3333	68
		0	0	0	1.33333	0
		6.66667	6.66667	2.66667	4	2.66667
		0	0	1.33333	5.33333	1.33333
		0	0	0	1.33333	0
		38.6667	37.3333	34.6667	30.6667	34.6667
		37.3333	38.6667	36	28	34.6667
		6.66667	1.33333	0	2.66667	0
		10.6667	6.66667	10.6667	6.66667	25.3333
		4	0	2.66667	2.66667	1.33333
		37.3333	32	30.6667	34.6667	20
		1.33333	0	0	0	0
		0	0	0	0	0
		1.33333	0	5.33333	0	4
		0	0	0	0	0
		0	0	1.33333	1.33333	0
		12	5.33333	2.66667	4	8
		5.33333	1.33333	2.66667	0	2.66667
		0	1.33333	1.33333	2.66667	0
		0	1.33333	0	0	0
		0	0	1.33333	0	0
		1.33333	0	0	0	0
		2.66667	4	1.33333	1.33333	1.33333
		8	4	6.66667	5.33333	4
		41.3333	37.3333	34.6667	32	32
		6.66667	9.33333	6.66667	6.66667	9.33333
		0	2.66667	1.33333	0	0
		2.66667	4	1.33333	0	0
		2.66667	0	0	1.33333	4
							Setd5+/+
							Setd5+/+	1st Loom	2nd Loom	3rd Loom	4th Loom	5th Loom
							Firing (Hz)	0	0	0	0	0
								54	34.6667	29.3333	31.3333	38
								0	0.666667	0	0.666667	0.666667
								0.666667	4	2.66667	4	6
								18.6667	7.33333	5.33333	6.66667	7.33333
								9.33333	6	6	6	4
								1.33333	0	0.666667	1.33333	2
								21.3333	15.3333	14.6667	14.6667	11.3333
								0.666667	2.66667	0	0.666667	1.33333
								0	0.666667	0	0.666667	0
								6	0.666667	2	2	2.66667
								1.33333	0.666667	1.33333	1.33333	0.666667
								0	0.666667	0	1.33333	0
								4	2	1.33333	0.666667	1.33333
								1.33333	0.666667	0	0	0
								4	0.666667	0.666667	0	0.666667
								2	0	0	0	0.666667
								2.66667	0.666667	0.666667	0.666667	2
								0	0	0	0	0
								6.66667	2.66667	2.66667	0	2.66667
								2	1.33333	0	0.666667	0
								73.3333	74	78.6667	60.6667	64.6667
								0.666667	0	0	0	0
								0	0.666667	0.666667	0	0
								42.6667	30	36	38	28.6667
								18.6667	19.3333	16.6667	13.3333	16
								0	0.666667	0	0	0
								0	0	0	0	0
								7.33333	1.33333	1.33333	2.66667	2.66667
								30.6667	30.6667	24	19.3333	21.3333
								1.33333	0	0.666667	0.666667	0.666667
								0.666667	0	0.666667	0	0.666667
								0	0	0	0	0
								0	1.33333	0.666667	0	0.666667
								0.666667	1.33333	0	0.666667	0
								1.33333	0	0.666667	2	0
								8	13.3333	11.3333	12	11.3333
								8	14.6667	8	8.66667	12
								0.666667	0	0	0	0
								50	52.6667	52	47.3333	45.3333
								30	30	30.6667	22.6667	25.3333
								0.666667	1.33333	0	0.666667	1.33333
								21.3333	21.3333	21.3333	24	19.3333
								0.666667	0	0	0	0
								0	0	0	0	0.666667
								2.66667	0	0	0	0.666667
								0.666667	0.666667	0	0	0
								0	0	1.33333	0	0
								0.666667	0	0	0	0
								2	0.666667	1.33333	4.66667	1.33333
								1.33333	0.666667	0	1.33333	0
								5.33333	4.66667	3.33333	5.33333	8.66667
								8.66667	8	4.66667	5.33333	6
								6	5.33333	6	6.66667	5.33333
								19.3333	16	17.3333	16	20
								0	0	0.666667	0	0.666667
								6.66667	14	10.6667	4	6.66667
								2.66667	0	0.666667	0.666667	0
								16	14.6667	6.66667	6.66667	9.33333
								0	2.66667	1.33333	2	2
								0	0	0	0.666667	0.666667
								1.33333	0.666667	0	1.33333	0
								12.6667	7.33333	5.33333	3.33333	9.33333
								1.33333	4	1.33333	0.666667	0.666667
								0	0	0.666667	0.666667	1.33333
								0.666667	0	0	0	0
								0.666667	0.666667	0	0	0
								1.33333	0	0	0	0
								3.33333	4	2.66667	4.66667	5.33333
								0	0.666667	0.666667	0	0
								0	0	0	0	0
								0	0	0	0	0
								0	0	0	0	0
								2	4.66667	1.33333	4	2.66667
								0.666667	0.666667	0	0	0
								26	20	22	19.3333	20
								0	0.666667	0	0	0
								4	2	4	4	2.66667
								2	0.666667	0.666667	3.33333	0
								5.33333	2	4	3.33333	1.33333
								16	14.6667	17.3333	18.6667	12
								4	2.66667	2	1.33333	1.33333
								2.66667	2	1.33333	0.666667	0.666667
								5.33333	10.6667	8	8	0.666667
								14	8.66667	13.3333	6.66667	5.33333
								4	6	3.33333	0.666667	0
								6	1.33333	0	1.33333	3.33333
								49.3333	42.6667	35.3333	50.6667	38
								8.66667	1.33333	1.33333	1.33333	2
								6	3.33333	1.33333	0.666667	0.666667
								1.33333	0.666667	1.33333	1.33333	0
								1.33333	2.66667	0.666667	0.666667	0.666667
								2.66667	0.666667	0.666667	0.666667	0
								6	6	8	8	2.66667
								7.33333	2	4.66667	1.33333	3.33333
								4	0	1.33333	0.666667	0.666667
								6.66667	4.66667	2	2	2.66667
								5.33333	2.66667	0	3.33333	1.33333
								6	0.666667	0.666667	0.666667	0
								2.66667	0	0	0	0.666667
								10	0.666667	0	0.666667	2.66667
								0	0.666667	0	0	0
								2.66667	0.666667	0	0.666667	1.33333
								0	0	0	0	0
								67.3333	62	68.6667	73.3333	76
								0	0.666667	0	0	0
								12	6.66667	8.66667	6.66667	2
								13.3333	14.6667	20.6667	26	18.6667
								0	0	0	0	1.33333
								18.6667	14.6667	12.6667	11.3333	11.3333
								45.3333	42	33.3333	32.6667	32
								14.6667	12.6667	7.33333	11.3333	5.33333
								9.33333	6.66667	10.6667	7.33333	2
								4	2.66667	0.666667	0.666667	3.33333
								0.666667	0.666667	0	0	0
								0	0.666667	0.666667	0	0.666667
								14	9.33333	10	9.33333	8
								9.33333	1.33333	1.33333	1.33333	0
								0.666667	0	0	0	0
								5.33333	0.666667	1.33333	0.666667	0.666667
								0.666667	1.33333	2	0.666667	1.33333
								24	12	16	10.6667	8
								2	1.33333	1.33333	0	2
								2	0	0	1.33333	0.666667
								2.66667	0.666667	0.666667	0.666667	0.666667
								1.33333	0	0	0	0.666667
								0.666667	0	0	1.33333	1.33333
								3.33333	0.666667	0.666667	2.66667	0
								10.6667	9.33333	8	14	7.33333
								0.666667	0	0.666667	0.666667	0.666667
								0	0.666667	0.666667	0	0
								2	0	0	0.666667	0
								0.666667	1.33333	0	0	1.33333
								13.3333	3.33333	4.66667	4	0.666667
								1.33333	1.33333	0.666667	1.33333	2
								0	0.666667	0	0	0.666667
								4	0.666667	1.33333	0	1.33333
								1.33333	0.666667	1.33333	0.666667	0.666667
								0.666667	0.666667	1.33333	0	0.666667
								0.666667	0	0	0	0.666667
								5.33333	4.66667	4	4	3.33333
								0.666667	2	0	0	0
								0.666667	0	0	0	0
								5.33333	2.66667	1.33333	2.66667	2.66667
								2	0.666667	1.33333	0.666667	2.66667
								8.66667	6	6.66667	7.33333	5.33333
								0	0	0	0	0
								8	11.3333	4.66667	4.66667	5.33333
								3.33333	1.33333	0.666667	1.33333	0
								1.33333	1.33333	2	0	0
								2.66667	0.666667	2	5.33333	8.66667
								4	7.33333	5.33333	7.33333	5.33333
								0	0	0	0	0
								6	4	5.33333	4	3.33333
								13.3333	12	14.6667	16	26
								7.33333	4.66667	1.33333	0.666667	2
								6.66667	10.6667	12.6667	13.3333	18
								11.3333	11.3333	12	12	0.666667
								2.66667	2.66667	2	2	1.33333
								7.33333	6	5.33333	10	6
								1.33333	0.666667	1.33333	0	0.666667
								2.66667	1.33333	2.66667	0.666667	0
								0	1.33333	0.666667	0.666667	0
								4	2.66667	3.33333	3.33333	6.66667
								2.66667	4	14.6667	10.6667	0
								5.33333	0	1.33333	0	0
								0	0	0	0	0
								1.33333	0	2.66667	0	0
								0	2.66667	1.33333	0	0
								0	1.33333	0	0	0
								5.33333	2.66667	8	9.33333	0
								0	2.66667	2.66667	1.33333	1.33333
								0	2.66667	4	1.33333	1.33333
								25.3333	30.6667	26.6667	26.6667	13.3333
								6.66667	8	0	2.66667	1.33333
								38.6667	33.3333	30.6667	29.3333	6.66667
								1.33333	0	0	0	0
								9.33333	0	0	2.66667	4
								0	4	0	2.66667	0
								0	2.66667	0	0	0
								0	0	0	0	0
								1.33333	1.33333	2.66667	1.33333	0
								6.66667	8	8	4	5.33333
								0	0	0	0	0
								1.33333	0	1.33333	0	0
								1.33333	0	1.33333	0	0
								4	4	6.66667	1.33333	0
								1.33333	1.33333	0	1.33333	0
								54.6667	48	45.3333	52	40
								1.33333	4	2.66667	0	0
								81.3333	85.3333	74.6667	74.6667	56
								24	17.3333	13.3333	18.6667	12
								2.66667	0	5.33333	1.33333	5.33333
								45.3333	30.6667	22.6667	25.3333	26.6667
								1.33333	2.66667	2.66667	4	1.33333
								9.33333	4	6.66667	4	5.33333
								1.33333	1.33333	4	0	0
								0	0	0	0	0
								6.66667	1.33333	2.66667	2.66667	1.33333
								34.6667	32	22.6667	22.6667	5.33333
								4	2.66667	2.66667	0	0
								0	4	0	5.33333	0
								2.66667	1.33333	5.33333	2.66667	1.33333
								0	2.66667	1.33333	2.66667	0
								25.3333	20	24	29.3333	17.3333
								5.33333	2.66667	2.66667	4	4
								0	0	0	0	0
								0	0	0	0	0
								1.33333	1.33333	1.33333	2.66667	1.33333
								8	8	2.66667	10.6667	5.33333
								4	13.3333	6.66667	5.33333	5.33333
								0	2.66667	1.33333	1.33333	0
								0	0	0	0	0
								0	1.33333	4	2.66667	2.66667
								0	2.66667	0	0	0
								2.66667	6.66667	5.33333	6.66667	2.66667
								0	1.33333	9.33333	5.33333	6.66667
								0	1.33333	0	1.33333	0
								2.66667	0	0	0	0
								1.33333	5.33333	5.33333	2.66667	6.66667
								0	0	1.33333	0	0
								5.33333	2.66667	2.66667	5.33333	9.33333
								1.33333	1.33333	0	1.33333	2.66667
								17.3333	22.6667	21.3333	17.3333	17.3333
								4	2.66667	2.66667	5.33333	4
								6.66667	9.33333	0	4	6.66667
								12	4	10.6667	6.66667	5.33333
								0	1.33333	0	0	1.33333
								4	5.33333	4	5.33333	4
								4	8	5.33333	4	2.66667
								0	0	0	0	0
								0	1.33333	0	0	1.33333
								0	0	0	0	0
								16	9.33333	13.3333	18.6667	6.66667
								1.33333	0	1.33333	0	0
								18.6667	25.3333	25.3333	24	18.6667
								2.66667	0	1.33333	0	1.33333
								16	13.3333	16	24	36
								21.3333	37.3333	26.6667	25.3333	34.6667
								0	0	0	0	1.33333
								20	24	16	6.66667	14.6667
								0	1.33333	0	0	0
								2.66667	1.33333	0	0	1.33333
								0	2.66667	0	2.66667	1.33333
								22.6667	16	16	20	26.6667
								1.33333	2.66667	2.66667	6.66667	10.6667
								8	0	0	0	4
								1.33333	1.33333	1.33333	2.66667	4
								5.33333	9.33333	6.66667	12	14.6667
								0	0	0	0	0
								0	2.66667	4	5.33333	2.66667
								0	0	0	0	0
								16	17.3333	8	18.6667	8
								2.66667	4	6.66667	4	5.33333
								1.33333	8	10.6667	5.33333	8
								6.66667	2.66667	6.66667	5.33333	10.6667
								1.33333	0	1.33333	1.33333	0
								4	1.33333	1.33333	5.33333	5.33333
								1.33333	0	0	0	0
								6.66667	6.66667	17.3333	10.6667	8
								10.6667	8	4	4	4
								16	14.6667	14.6667	17.3333	10.6667
								17.3333	10.6667	12	17.3333	10.6667
								21.3333	8	8	10.6667	13.3333
								8	4	2.66667	5.33333	6.66667
								6.66667	9.33333	8	4	5.33333
								14.6667	16	6.66667	13.3333	16
								0	0	2.66667	0	0
								21.3333	29.3333	26.6667	29.3333	28
								2.66667	1.33333	0	1.33333	1.33333
								40	40	41.3333	28	37.3333
								0	0	0	0	0
								6.66667	4	1.33333	0	5.33333
								8	1.33333	6.66667	8	6.66667
								0	0	0	0	0
								12	12	6.66667	6.66667	16
								4	1.33333	0	0	5.33333
								26.6667	16	18.6667	14.6667	18.6667
								1.33333	0	0	1.33333	0
								1.33333	2.66667	1.33333	0	1.33333
								0	0	2.66667	1.33333	0
								1.33333	1.33333	0	0	1.33333
								0	0	0	1.33333	0
								0	0	0	0	1.33333
								8	4	1.33333	2.66667	6.66667
								0	0	0	0	0
								18.6667	6.66667	4	12	13.3333
								14.6667	14.6667	8	5.33333	5.33333
								0	2.66667	2.66667	1.33333	1.33333
								0	0	0	2.66667	6.66667
								8	1.33333	2.66667	5.33333	4
								0	1.33333	0	1.33333	0
								0	0	1.33333	1.33333	0
								12	4	8	9.33333	2.66667
								5.33333	2.66667	1.33333	2.66667	0
								4	2.66667	6.66667	8	10.6667
								42.6667	22.6667	33.3333	29.3333	16
								38.6667	33.3333	44	32	37.3333
								1.33333	1.33333	1.33333	2.66667	0
								5.33333	4	6.66667	9.33333	8
								0	0	0	0	0
								0	0	0	0	1.33333
								0	0	0	0	0
								0	0	0	0	0
								0	0	1.33333	0	0
								0	0	2.66667	0	0
								0	0	1.33333	4	1.33333
								0	0	2.66667	0	0
								4	4	6.66667	5.33333	4
								1.33333	1.33333	0	0	0
								1.33333	1.33333	0	1.33333	0
								0	2.66667	1.33333	4	2.66667
								1.33333	0	0	0	0
								1.33333	4	1.33333	5.33333	6.66667
								0	6.66667	17.3333	5.33333	4
								40	42.6667	40	48	41.3333
								5.33333	14.6667	6.66667	5.33333	12
								1.33333	1.33333	0	2.66667	1.33333
								89.3333	58.6667	61.3333	53.3333	82.6667
								42.6667	45.3333	44	45.3333	38.6667
								1.33333	6.66667	1.33333	0	0
								1.33333	12	10.6667	6.66667	0
								46.6667	33.3333	21.3333	4	1.33333
