# Supplementary material for: Shared behavioural impairments in visual perception and place avoidance across different autism models are driven by periaqueductal grey hypoexcitability in Setd5 haploinsufficient mice
Source: PLoS Biol. 2024 Jun 10;22(6):e3002668. doi: 10.1371/journal.pbio.3002668 (PMC11216578; doi:10.1371/journal.pbio.3002668)
Supplement: S14 Data — (XLSX) [file pbio.3002668.s026.xlsx]

## Sheet: Fig. S5a
Ptchd1Y/+	Ptchd1Y/-
0.425631	0.433898
0.431091	0.414111
0.327985	0.35809

## Sheet: Fig. S5b-c
Ptchd1_Flash_Firing
6	0	18	6	6	12	12	6	6	6	6	0	6	0	6	6	12	0	0	6	6	6	0	0	0	0	0	0	0	0	0	6	0	6	0	18	6	6	18	0	6	0	12	0	0	0	6	0	18	12
0	0	0	0	0	12	0	0	6	0	0	6	0	6	0	0	0	6	0	6	0	0	6	6	0	6	6	18	0	12	0	12	0	6	6	12	6	0	18	0	12	24	0	0	0	0	0	0	0	6
0	6	0	0	6	6	12	0	6	0	6	12	0	6	6	0	6	0	6	0	0	6	0	0	6	12	0	0	0	0	0	0	6	6	12	0	6	6	6	6	0	6	0	0	0	6	6	6	6	6
0	0	0	0	6	18	6	0	0	0	0	0	0	0	0	0	0	0	0	0	0	0	0	0	0	0	0	0	0	0	0	0	0	6	0	0	0	0	0	0	0	0	0	0	0	0	0	0	0	6
6	0	0	0	0	6	6	12	0	0	12	0	0	0	6	12	0	6	6	0	6	6	0	0	6	6	0	6	0	0	6	6	12	12	12	6	18	18	12	0	18	18	6	12	6	6	0	18	6	24
0	0	0	6	0	12	0	0	6	6	0	0	0	0	0	6	6	12	0	6	0	0	0	0	0	0	6	6	0	6	0	0	6	0	0	24	18	30	18	12	12	12	18	24	30	0	6	6	6	6
6	6	6	30	24	6	6	18	0	6	0	0	12	6	12	12	0	6	6	6	6	12	12	12	12	0	6	12	12	12	12	12	30	18	12	24	30	36	24	0	0	12	6	6	12	12	6	0	30	24
6	6	18	12	12	6	0	6	0	0	0	0	0	0	0	6	0	0	0	0	12	6	0	0	6	0	6	6	0	0	6	6	18	0	6	18	30	72	6	30	18	18	6	0	0	0	0	0	0	0
6	6	0	18	6	12	0	0	0	12	0	18	6	6	0	0	12	6	0	0	6	6	0	0	6	6	0	6	0	6	0	6	6	18	12	30	30	0	24	24	36	24	18	12	18	18	0	0	0	0
6	0	6	0	12	12	12	0	0	0	0	6	0	0	0	0	0	0	0	0	0	0	0	0	0	0	12	0	6	18	30	30	48	18	18	30	24	12	6	6	0	6	0	12	12	0	0	0	0	0
0	0	0	18	0	6	0	0	0	0	0	0	0	0	0	0	6	0	0	0	0	0	0	0	0	0	0	0	0	0	0	0	0	0	6	18	0	12	6	6	6	0	6	0	0	0	0	0	0	0
0	6	6	6	0	18	0	0	0	0	0	0	0	0	6	0	0	0	0	0	0	0	0	0	6	6	0	0	0	6	0	0	0	0	18	36	18	12	18	12	12	12	6	0	6	0	0	0	6	0
0	0	0	0	6	6	0	0	0	0	0	0	0	0	0	0	0	0	0	0	6	0	0	0	0	0	0	0	0	0	0	0	0	0	18	18	0	30	6	0	12	0	6	0	12	6	0	6	0	0
0	6	0	6	12	6	0	0	0	0	0	6	6	0	0	0	0	0	0	6	0	6	0	0	0	0	0	6	0	0	0	12	6	6	0	18	18	0	6	6	18	0	0	0	0	0	0	0	0	0
0	6	0	0	6	6	0	0	18	6	0	0	0	6	0	0	0	6	12	6	0	6	18	30	12	0	6	12	12	6	18	24	30	12	12	12	12	18	30	12	36	6	6	0	0	0	6	0	0	0
0	6	18	6	12	0	0	0	0	6	0	0	0	6	0	0	6	0	6	0	0	0	0	0	12	0	6	6	0	0	6	6	12	0	6	0	0	6	0	6	12	0	0	0	0	0	0	0	0	0
0	0	12	0	0	0	0	6	24	0	6	0	0	18	30	24	6	0	0	12	0	24	12	0	6	0	0	6	0	12	6	6	36	18	30	12	0	30	6	12	30	6	12	6	6	6	0	0	0	0
0	0	0	6	12	6	6	0	0	18	0	12	6	0	0	6	0	0	6	6	0	0	24	12	6	18	6	0	0	0	0	6	6	6	12	12	12	18	18	6	12	6	0	0	6	18	6	6	6	6
12	6	0	6	6	0	0	0	0	0	0	6	0	0	6	0	0	0	0	0	0	0	0	0	0	0	0	0	0	0	0	0	24	0	6	6	0	0	6	18	0	0	0	0	0	0	0	0	0	0
6	0	0	6	0	0	6	0	0	0	0	6	0	0	0	0	0	0	0	0	0	0	0	0	0	0	0	0	0	0	0	0	6	6	6	18	24	18	6	6	12	0	0	0	0	6	0	0	0	0
12	0	12	18	0	0	6	0	6	0	0	0	0	0	0	0	0	0	0	6	0	0	0	0	0	6	0	0	6	0	0	0	0	0	0	0	0	18	0	12	6	6	12	12	0	0	0	0	0	0
0	0	6	6	6	12	6	12	6	0	0	0	0	0	0	0	0	0	0	0	0	12	0	0	0	0	0	0	18	0	0	6	6	12	6	18	6	0	18	12	0	0	0	0	0	0	0	0	12	6
0	12	6	0	6	0	6	6	0	0	0	6	0	0	0	0	0	0	0	0	0	0	0	0	0	0	0	0	0	0	0	6	6	18	6	18	0	6	18	6	0	18	0	0	0	0	6	0	6	6
6	6	0	0	6	12	0	0	6	0	0	0	0	0	0	0	0	0	0	6	0	0	0	0	0	0	0	0	6	0	6	6	12	6	0	18	12	6	6	6	0	0	0	0	0	12	0	0	0	6
0	6	6	0	18	6	0	0	0	6	6	0	0	0	0	0	6	6	0	0	0	0	0	0	0	0	0	0	0	0	6	0	0	12	12	6	6	36	6	24	6	0	0	0	6	0	0	0	6	12
0	6	12	18	6	6	12	0	0	0	6	0	0	6	0	6	0	0	0	6	6	0	0	0	0	6	0	0	6	0	0	0	0	6	6	18	18	12	6	0	12	6	0	0	0	0	0	0	0	0
6	0	6	6	18	6	12	12	0	0	12	12	0	0	0	0	0	6	12	0	6	0	6	6	0	6	0	6	12	6	0	6	0	6	0	6	6	6	0	6	12	0	0	0	0	12	12	6	24	6
0	0	36	6	0	24	6	0	0	6	6	0	0	6	6	6	0	12	0	0	12	12	6	0	12	0	0	18	0	0	0	0	12	6	6	6	0	6	18	6	24	0	0	0	12	6	12	6	0	0
6	0	6	12	12	0	0	0	6	0	0	18	0	0	0	0	12	0	0	0	0	0	0	0	0	6	6	0	0	0	0	12	6	6	18	18	12	6	6	6	18	6	0	0	0	18	0	0	6	0
12	6	6	12	12	6	0	6	6	6	6	18	6	12	0	6	0	6	0	0	18	12	12	6	0	6	0	0	6	6	0	6	6	12	12	6	0	0	18	6	18	0	0	6	0	0	12	0	6	0
0	6	12	6	0	6	0	0	12	0	24	0	0	0	6	6	6	0	0	0	0	0	6	0	0	0	0	0	6	0	12	0	6	12	18	6	6	6	6	6	6	6	6	0	0	0	0	0	0	0
6	0	6	6	6	0	0	0	6	0	0	0	0	0	0	0	0	0	0	0	6	0	0	0	0	0	0	0	0	0	0	18	12	0	12	18	12	18	36	12	36	18	18	12	6	6	0	0	0	0
6	6	6	0	0	6	6	0	0	6	0	0	0	0	0	0	0	0	0	0	0	0	0	0	0	0	0	0	0	0	0	0	0	18	18	12	12	6	0	12	6	0	0	6	0	0	0	0	0	0
6	0	6	12	0	12	0	0	6	6	6	0	0	12	0	6	0	6	0	6	0	0	0	0	6	0	6	12	6	0	0	6	0	12	0	12	0	12	12	6	0	0	12	0	0	0	6	6	0	0
0	0	6	6	6	6	0	6	6	0	6	0	0	0	0	0	0	0	0	6	0	0	0	0	6	0	6	0	0	0	12	6	0	6	0	12	24	6	0	6	6	0	0	0	6	6	0	0	6	0
12	18	0	6	0	0	0	0	0	0	0	0	0	0	0	0	0	6	0	0	0	0	0	0	6	0	0	0	0	0	0	0	0	0	0	0	0	0	0	0	0	0	12	0	6	18	30	30	36	30
6	6	6	0	6	12	6	6	0	12	0	0	6	0	0	0	0	6	0	0	0	0	0	0	0	0	12	0	0	0	6	0	0	6	0	0	6	0	0	6	0	0	0	0	6	0	0	0	0	12
0	0	6	0	0	0	0	0	0	0	0	0	0	6	0	0	6	0	0	0	6	0	0	6	0	0	6	0	0	0	0	0	6	12	6	0	6	6	0	0	18	0	0	0	0	0	0	0	0	0
6	0	0	0	18	24	12	6	6	12	0	6	0	6	12	0	6	0	0	0	12	0	6	0	6	6	6	6	0	6	0	0	6	6	18	12	30	24	0	6	0	0	0	0	0	0	0	0	0	0
0	12	0	0	18	6	0	0	0	12	6	0	0	0	0	6	0	0	0	0	6	6	6	6	6	0	0	0	12	0	0	12	6	6	6	6	12	24	12	6	24	0	6	0	6	0	0	0	0	0
0	6	6	6	6	0	6	0	12	6	0	6	0	0	6	0	0	0	0	0	0	0	6	0	6	6	12	0	0	0	0	0	12	6	18	0	6	6	18	18	6	12	6	0	0	0	0	0	0	0
0	12	6	6	0	0	0	0	6	6	0	6	0	6	0	0	0	0	0	0	0	12	0	0	0	0	6	0	0	0	0	0	6	12	6	18	6	12	12	6	6	6	6	0	0	0	0	0	0	0
0	0	0	6	0	6	6	0	6	0	0	0	0	0	6	0	0	0	0	0	0	0	0	0	6	0	0	0	0	12	0	0	0	6	6	24	6	0	24	12	36	0	0	0	0	0	0	0	0	6
0	0	6	12	0	0	0	6	0	0	0	0	0	0	0	0	0	6	6	0	6	0	6	0	0	0	0	0	0	0	0	6	0	6	6	6	0	12	6	18	18	12	12	6	0	0	0	0	6	0
0	0	6	0	6	0	0	6	0	0	0	0	0	0	6	0	6	6	12	0	0	0	0	0	0	6	0	0	12	0	0	0	12	6	0	0	18	12	30	12	6	0	0	0	0	0	0	0	0	6
6	6	6	0	0	0	0	0	0	0	6	0	0	0	0	0	0	0	6	0	0	6	0	6	0	0	6	0	0	0	0	6	0	6	42	6	30	18	12	12	0	0	6	6	0	0	0	0	0	0
0	0	6	6	0	0	0	0	0	0	0	0	0	0	0	0	0	0	0	0	0	0	0	0	0	0	0	0	0	0	0	0	0	0	18	6	12	6	12	0	6	0	0	0	6	0	0	0	0	0
0	0	0	0	6	0	12	6	0	0	6	0	0	0	0	0	0	12	12	0	0	6	0	0	0	0	0	6	0	6	12	6	18	12	48	24	42	36	30	30	30	36	12	18	6	6	12	6	18	24
6	0	0	6	0	6	0	0	0	0	6	0	0	0	0	0	0	0	0	0	0	0	0	0	0	0	0	0	12	0	0	0	0	0	0	0	0	0	6	0	6	6	0	0	0	0	0	0	0	0
6	12	6	12	6	0	6	0	6	0	0	0	0	6	6	0	0	6	0	6	0	0	0	0	6	0	0	0	0	0	0	6	0	12	12	0	6	0	18	0	6	0	0	0	0	0	0	0	0	0
0	18	0	6	12	0	0	0	6	0	0	0	0	0	0	0	0	0	0	0	0	0	0	0	0	0	0	0	0	0	0	0	0	0	0	0	6	6	18	12	12	0	0	0	0	0	0	0	0	0
6	0	0	18	12	6	6	0	6	0	12	0	12	0	0	0	18	0	0	6	0	6	6	6	0	6	6	0	0	0	0	0	18	12	12	12	12	6	6	12	6	0	12	6	0	6	0	0	6	0
0	12	6	0	12	0	6	6	6	0	6	12	6	6	6	0	0	6	0	6	6	12	6	0	0	6	6	0	6	12	0	12	12	0	0	0	18	0	0	24	24	6	6	0	0	0	6	6	0	0
0	0	6	0	6	6	12	0	0	0	0	0	0	0	0	0	0	0	0	0	0	0	0	0	0	0	0	0	0	0	0	0	6	18	18	12	6	6	6	6	0	0	6	6	0	0	0	6	0	0
0	0	0	0	0	6	0	6	0	0	6	0	6	0	12	0	0	0	0	0	0	0	0	6	0	0	0	0	0	0	0	6	6	24	30	6	12	18	12	6	6	0	0	0	0	0	6	0	0	0
0	0	0	0	6	0	6	6	0	0	6	0	0	0	0	0	0	0	0	0	0	0	0	0	0	0	0	0	0	0	6	0	0	18	6	12	0	6	0	0	0	12	6	6	0	0	0	0	0	0
6	6	0	0	6	12	0	0	6	0	0	0	0	0	6	0	0	0	6	0	6	6	0	0	0	6	0	0	0	0	0	6	6	12	6	6	6	6	24	24	0	0	0	0	0	0	0	0	0	0
0	0	6	6	6	0	0	0	0	0	0	0	12	0	0	0	6	6	0	0	0	6	6	0	0	6	0	0	0	0	0	0	6	12	12	6	12	6	12	6	6	0	0	0	0	0	0	0	0	0
0	0	0	0	6	18	0	0	12	0	6	6	0	0	0	6	0	0	0	0	0	6	0	0	0	0	12	6	0	6	6	6	0	6	6	6	0	6	0	6	0	0	0	0	0	0	0	0	0	0
0	0	6	12	0	0	6	0	0	0	0	0	0	0	0	0	6	0	0	0	0	0	0	0	0	0	0	0	0	0	0	6	12	0	12	18	0	0	6	12	0	12	0	0	6	0	0	6	0	0
0	0	0	0	0	24	6	0	0	6	0	0	0	0	0	0	0	0	0	0	0	0	0	0	0	0	0	0	0	0	0	0	6	6	0	6	6	6	12	6	6	6	12	0	0	0	0	0	0	0
12	12	6	6	12	0	6	6	0	0	0	6	0	12	18	6	6	12	0	6	6	6	0	0	6	18	18	12	6	6	6	24	12	36	12	24	6	0	24	6	18	0	6	6	0	0	0	0	0	6
0	0	0	6	12	6	6	0	0	12	6	12	0	6	6	12	6	6	18	18	6	6	0	18	24	6	0	0	12	6	12	6	18	6	6	6	12	24	6	12	18	12	0	0	0	0	0	0	6	6
0	6	24	6	12	6	0	6	6	6	0	24	0	0	24	6	0	6	18	6	6	0	18	18	6	6	6	0	12	0	12	24	18	12	12	6	18	12	18	0	24	6	0	0	0	0	6	12	12	6
0	6	0	0	6	18	6	0	0	6	6	6	6	12	12	6	6	0	0	0	12	18	0	6	6	0	0	0	0	6	6	12	30	24	6	24	0	30	12	18	12	0	0	6	0	0	0	0	0	0
6	0	0	0	0	0	12	6	0	12	12	12	0	6	0	18	6	0	6	0	6	6	18	12	12	0	0	0	6	12	18	24	24	24	12	24	6	18	12	6	0	0	0	0	0	0	0	0	0	0
0	0	6	0	0	0	12	6	0	0	6	0	0	0	0	0	0	0	6	0	6	6	6	0	0	6	0	0	0	0	0	0	12	12	18	30	24	6	0	6	18	6	0	0	0	0	0	0	0	6
6	6	12	6	24	0	0	0	0	0	0	6	6	6	0	6	0	0	6	0	6	6	0	0	6	6	12	6	0	12	0	6	18	18	6	12	12	0	24	0	24	6	18	12	0	0	6	12	6	12
0	0	6	12	0	0	0	0	6	0	0	0	6	6	0	12	0	0	6	0	12	0	0	0	0	0	6	0	0	0	0	18	12	0	0	18	12	18	12	6	0	12	6	6	0	6	0	6	6	6
6	12	6	6	6	0	6	6	0	0	12	0	0	12	6	0	6	6	12	0	6	6	0	0	12	6	6	0	6	6	12	0	6	6	6	24	12	6	18	6	18	12	12	0	6	12	12	12	12	12
6	6	0	12	0	12	0	6	12	0	0	0	6	6	0	6	0	12	0	0	6	0	6	0	18	6	6	0	12	0	6	12	12	0	0	0	6	6	6	24	0	0	6	0	0	0	0	0	0	0
0	6	0	12	0	18	0	12	0	0	0	0	0	12	0	18	6	12	6	18	0	6	6	0	0	12	12	0	0	0	0	0	6	12	18	12	18	6	0	18	6	0	6	6	6	0	6	6	0	0
0	0	12	18	6	0	6	0	0	0	6	6	0	0	0	0	0	0	0	0	6	0	0	0	12	0	6	0	0	6	6	18	0	6	6	12	36	6	18	12	6	0	12	0	0	0	0	0	0	12
0	6	0	6	0	18	12	6	6	0	12	12	0	0	0	6	12	18	0	6	0	0	12	12	12	6	0	0	6	0	12	6	24	6	30	0	12	12	12	6	18	6	6	0	0	0	0	0	6	0
6	12	6	6	6	12	12	6	6	12	0	0	0	0	0	0	6	6	0	6	6	6	12	6	0	6	0	6	6	0	0	0	12	6	6	0	12	18	0	18	30	12	0	0	0	0	0	6	0	12
0	0	6	30	0	12	12	0	6	6	6	0	12	6	0	0	6	0	0	0	0	6	6	0	0	12	0	6	0	0	0	6	0	6	0	0	6	12	6	12	24	6	12	6	6	0	12	6	0	12
0	6	0	18	0	24	0	12	0	0	0	0	12	0	6	6	0	6	0	0	6	0	12	0	0	0	0	0	0	0	0	0	0	42	6	18	24	24	12	0	0	0	0	0	6	6	0	0	0	6
6	6	6	6	18	12	12	0	6	0	0	0	18	6	12	12	0	6	12	18	18	0	0	18	18	0	6	6	12	6	6	6	12	12	12	6	12	18	6	6	0	0	0	0	0	0	0	0	0	0
6	6	6	6	24	12	12	6	18	6	0	12	6	0	0	6	12	0	6	12	6	0	0	0	0	0	0	0	6	6	6	12	12	12	12	12	18	12	12	12	6	0	0	0	0	0	0	0	0	0
0	0	6	12	36	12	12	12	0	0	0	0	12	6	6	12	6	6	12	6	0	12	6	0	0	24	0	0	0	6	0	6	0	18	12	18	24	24	0	6	0	6	0	0	0	0	0	0	0	0
0	6	6	6	6	12	6	0	0	0	0	0	6	6	0	0	0	6	6	0	0	0	0	6	0	0	0	0	6	0	0	6	6	0	12	24	24	0	6	42	42	0	0	0	0	0	0	0	12	6
12	6	6	0	6	0	6	6	0	0	12	0	0	6	0	0	0	0	6	6	6	0	6	0	0	0	0	0	0	0	0	0	6	18	18	12	30	12	18	18	18	0	0	0	0	0	0	6	0	6
0	0	18	6	6	0	0	6	0	0	0	0	0	0	0	0	0	0	0	6	0	0	0	0	0	0	0	0	0	0	0	0	12	30	18	48	42	24	30	30	24	24	6	12	12	6	0	12	6	0
0	12	12	0	0	0	12	12	0	0	0	6	0	0	6	0	0	0	6	0	0	6	0	6	6	6	0	6	0	0	6	0	18	12	30	18	36	6	18	12	18	6	0	0	0	0	6	6	6	0
0	0	18	6	0	12	0	0	0	0	6	0	0	0	0	0	0	0	0	0	6	0	0	0	12	0	12	0	0	0	0	0	30	6	6	0	12	18	6	0	24	18	18	0	0	6	0	0	0	0
0	0	12	12	0	6	18	0	0	6	6	0	6	0	0	0	12	0	0	0	6	6	6	0	6	0	6	6	24	6	36	42	18	6	24	12	18	30	6	0	6	6	0	0	0	12	0	0	0	0
0	12	6	0	0	6	0	6	0	0	0	0	0	0	0	0	0	0	0	0	0	0	0	0	0	0	0	0	0	0	0	0	12	6	6	6	6	24	12	6	0	6	0	0	6	0	12	0	0	6
6	0	12	18	12	6	12	0	0	0	0	6	0	0	6	0	0	12	6	0	0	6	6	0	0	18	6	0	6	0	0	0	12	0	6	12	12	6	18	12	0	6	0	0	6	6	6	6	24	18
6	24	6	0	6	12	6	24	18	0	6	0	6	6	0	6	0	6	6	6	12	6	0	6	6	6	6	0	0	6	6	6	36	30	6	18	12	6	18	24	0	12	0	0	6	6	0	0	18	18
6	6	0	12	6	0	0	18	24	0	0	0	6	0	0	6	12	0	0	0	12	12	6	18	6	0	6	6	12	0	12	0	24	0	6	12	6	0	24	12	6	0	0	6	6	6	0	0	0	12
0	6	0	0	0	0	0	6	12	12	6	6	6	24	6	0	12	6	6	6	12	6	12	6	6	24	6	6	12	24	6	24	30	0	24	18	0	0	18	0	6	0	6	0	18	18	18	12	30	24
0	0	18	0	0	12	0	0	0	0	0	0	0	0	6	0	6	6	0	6	6	0	0	0	0	0	0	0	0	0	6	12	12	6	24	30	6	12	6	6	0	0	0	6	0	6	12	24	36	6
0	0	0	0	0	0	0	0	0	6	0	0	6	30	30	12	12	6	12	36	24	0	12	12	30	48	24	18	30	18	30	54	24	12	6	30	12	18	12	6	18	0	0	0	0	0	0	0	0	24
6	6	6	0	6	0	0	6	18	6	0	0	12	6	0	0	0	6	12	6	12	6	12	18	24	24	6	6	6	6	12	24	18	18	12	36	0	0	18	0	18	12	6	18	6	18	6	12	24	12
18	12	0	24	6	6	6	0	12	6	12	0	0	0	12	18	6	12	6	12	6	6	12	0	12	12	0	12	12	18	30	30	12	12	18	6	12	0	18	18	0	0	12	6	6	0	0	18	6	12
0	6	0	0	0	6	0	6	0	12	12	6	6	0	0	6	0	6	24	18	6	0	6	12	30	24	24	0	12	0	6	12	12	0	36	24	6	24	6	12	24	0	6	0	0	0	0	12	24	12
0	18	6	12	12	0	12	6	0	6	0	0	6	0	6	6	18	0	12	0	0	12	0	6	0	0	0	0	6	0	6	0	18	18	6	6	24	6	12	24	18	12	6	0	0	12	6	30	6	30
84	42	36	72	54	54	36	54	24	42	48	30	36	42	36	12	30	12	30	12	36	30	12	24	12	24	18	48	30	30	6	12	24	24	24	72	42	78	18	30	30	30	42	24	18	12	18	30	48	12
60	66	66	18	72	42	36	24	60	42	30	36	42	30	24	24	42	18	24	30	36	18	18	12	24	6	6	36	12	30	12	6	24	18	66	12	84	54	66	90	42	36	30	48	18	30	12	6	6	24
72	48	36	48	6	12	12	54	36	42	30	60	24	24	24	24	30	36	42	24	12	12	12	18	24	12	12	6	12	18	12	18	48	18	6	24	42	48	54	24	54	66	24	24	30	6	12	6	6	0
36	42	48	60	36	30	36	42	30	36	48	36	54	36	18	60	18	54	18	30	24	30	36	30	42	42	42	24	36	48	24	24	36	24	36	36	30	30	60	72	42	72	66	48	60	36	54	6	12	12
30	36	36	48	18	30	18	42	54	24	6	30	30	24	30	42	30	30	6	30	18	24	36	24	12	24	30	24	36	36	24	18	6	18	60	24	48	36	48	48	90	54	48	54	0	12	24	18	18	24
18	6	0	12	12	6	6	6	6	6	12	12	0	18	6	0	12	0	6	12	6	0	0	12	6	0	6	0	0	0	6	0	0	0	6	0	0	0	0	6	6	6	0	0	0	0	0	0	0	0
12	12	24	18	6	0	0	0	0	6	12	6	0	18	0	6	6	0	0	0	0	0	0	0	0	0	0	0	0	0	6	0	12	36	18	36	18	24	36	36	24	18	6	0	0	0	6	0	0	0
24	12	6	6	12	12	6	0	12	0	18	12	0	18	0	0	6	0	0	12	0	0	0	0	6	0	6	0	0	0	0	6	6	0	6	18	0	24	48	30	24	18	6	0	0	0	0	6	0	0
6	6	0	6	6	0	0	0	0	6	6	12	12	6	0	0	0	0	6	0	6	0	12	0	6	0	6	0	0	6	18	0	0	12	6	12	12	18	18	18	18	6	6	6	0	0	0	0	0	0
0	6	30	12	18	30	6	0	6	0	0	0	6	0	0	6	6	0	6	0	0	6	0	0	6	0	0	0	0	0	12	0	0	0	6	24	18	6	24	18	24	6	6	0	6	0	0	0	0	0
0	18	24	6	24	6	0	6	0	6	6	0	0	12	18	0	6	0	6	6	0	0	6	0	30	6	18	6	0	0	6	12	24	0	0	0	12	18	18	18	0	12	0	0	6	0	6	0	0	0
18	12	0	6	12	0	0	0	0	6	0	6	6	6	0	0	6	0	0	6	6	6	6	6	0	0	0	0	0	0	0	6	18	12	18	24	0	12	6	6	0	0	0	6	0	0	0	0	0	0
0	18	18	24	6	0	6	0	12	12	0	0	18	12	0	12	18	0	0	6	6	0	6	18	6	6	0	12	0	0	6	0	0	12	0	6	12	18	6	6	0	6	6	0	0	0	0	6	0	0
0	12	6	12	6	6	0	0	6	6	6	6	0	0	6	0	0	6	0	0	0	0	0	0	0	0	0	0	0	12	0	12	18	6	12	6	6	18	6	12	12	0	18	0	0	0	0	6	0	0
6	18	12	6	12	6	0	0	12	0	6	0	0	6	0	0	0	12	6	0	6	6	6	6	6	0	0	0	0	12	6	6	12	6	0	12	0	6	6	6	18	0	6	0	0	0	0	0	6	0
12	6	18	12	0	6	6	0	6	0	0	6	12	0	0	6	0	6	0	6	12	6	0	6	0	0	0	6	0	0	0	0	0	6	6	18	6	18	24	12	0	0	6	6	18	0	0	0	0	0
0	0	18	12	12	6	6	24	0	6	0	6	0	6	0	0	0	6	0	6	0	0	0	6	6	0	0	0	0	0	6	0	6	6	0	0	0	0	0	0	0	0	0	0	0	6	0	0	0	0
12	18	12	6	6	24	18	6	18	18	6	12	6	12	12	6	0	0	18	12	24	6	12	6	12	6	12	12	12	12	6	6	6	6	24	18	12	6	6	12	6	0	6	6	0	0	0	6	0	0
6	12	12	12	12	12	6	12	12	6	0	0	12	6	0	18	0	0	0	6	6	0	6	6	6	0	6	0	0	0	0	6	6	6	6	24	0	18	0	24	0	0	6	0	6	0	6	0	0	0
12	0	6	0	6	18	6	0	6	0	6	0	6	6	6	0	0	12	6	0	0	6	0	0	0	0	6	0	6	0	0	6	6	6	6	0	0	0	12	0	0	0	0	0	0	0	0	0	0	0
6	6	0	6	12	0	0	6	0	0	0	0	0	6	6	0	6	0	0	0	6	6	0	0	0	6	0	0	0	0	0	0	0	0	0	6	6	18	6	0	12	0	18	0	0	0	12	0	6	0
24	0	24	0	6	18	6	6	6	24	12	0	6	0	6	0	0	0	12	0	6	0	0	0	0	0	0	0	0	6	0	0	6	0	0	18	0	6	0	6	6	6	0	0	0	0	0	0	0	0
0	6	0	0	12	6	0	0	6	0	6	6	6	12	6	6	6	0	0	0	0	0	0	0	6	0	0	0	0	6	0	0	0	0	12	18	0	6	12	18	6	0	6	0	0	0	6	6	0	0
0	6	18	18	6	0	6	12	12	6	0	18	12	6	0	6	6	0	0	6	0	12	6	0	6	6	6	6	0	0	0	0	0	12	0	0	12	0	6	0	6	6	6	0	6	6	6	12	6	0
0	12	18	12	6	6	6	6	6	6	0	6	12	6	0	12	6	0	6	6	0	0	12	0	6	0	12	0	12	0	0	0	12	12	6	6	6	12	12	12	12	0	6	0	0	0	0	0	0	0
6	0	18	12	24	18	6	0	6	6	0	18	0	12	6	0	6	0	0	0	6	6	0	0	0	6	12	6	6	6	6	6	6	6	0	0	0	0	0	0	0	0	0	0	0	0	0	0	0	0
6	18	0	6	0	12	0	6	0	6	18	6	0	0	18	0	0	0	0	0	0	6	0	0	0	0	0	0	0	0	0	0	6	12	6	6	12	6	18	12	12	0	0	0	0	0	0	0	0	0
12	0	6	18	6	18	0	18	6	0	18	0	0	12	12	0	12	0	12	12	6	24	0	6	0	0	12	6	12	12	0	0	6	0	18	6	6	12	30	18	18	0	6	6	0	12	0	18	0	6
0	0	12	6	6	6	6	0	0	6	0	0	6	0	0	0	0	6	0	0	0	0	6	0	0	0	0	6	0	0	0	0	6	0	0	0	0	0	0	6	0	12	0	0	0	0	0	6	0	0
6	12	24	12	6	6	0	0	12	6	12	0	0	6	18	0	0	6	0	6	6	6	0	0	18	6	12	6	6	0	0	0	0	24	6	18	6	12	6	12	12	0	30	6	0	0	0	12	6	0
12	12	18	18	0	0	0	6	12	6	12	0	12	12	0	6	6	0	0	6	0	6	0	0	0	6	6	0	0	6	0	12	18	18	12	12	12	24	12	18	6	0	0	0	6	0	0	0	0	0
0	12	0	0	0	6	6	0	12	6	6	0	0	0	6	6	12	0	0	0	18	0	0	0	6	12	12	0	6	0	0	6	6	12	18	0	18	0	0	6	6	12	0	6	0	0	6	0	6	0
12	24	24	12	12	6	18	6	18	6	6	6	18	6	12	18	12	6	6	6	6	12	6	12	0	12	12	6	6	0	6	12	6	12	6	18	0	6	12	12	0	0	12	6	6	0	0	0	6	6
12	12	12	12	6	18	0	6	0	12	18	6	6	0	0	0	6	0	6	6	0	6	12	6	6	0	6	0	0	6	12	0	0	12	12	12	12	6	6	12	0	12	0	0	6	0	0	0	0	0
12	12	24	6	6	18	0	0	0	0	0	6	12	12	12	12	6	6	0	0	12	0	0	0	0	6	0	18	0	6	0	0	0	0	6	12	12	0	0	6	6	18	6	0	0	0	0	0	0	0
0	12	12	6	0	6	0	6	6	0	6	0	0	0	0	18	0	6	0	6	12	0	6	0	0	0	0	0	6	0	0	6	0	6	0	0	12	6	12	6	6	6	0	0	0	0	0	0	0	0
12	6	6	0	12	12	12	6	6	0	18	0	6	6	12	0	6	0	0	6	0	12	0	6	0	0	0	6	0	0	0	6	6	0	0	6	12	0	12	0	0	12	12	0	0	0	0	0	6	0
0	18	6	12	18	12	18	6	0	6	12	0	6	30	0	12	24	18	12	6	24	12	12	6	18	6	0	30	12	18	18	0	6	0	0	18	12	18	6	18	0	0	6	12	6	6	6	0	0	0
0	6	24	0	6	12	6	0	0	6	0	6	6	0	0	0	0	6	0	0	0	0	0	0	0	0	0	0	0	0	0	0	0	0	0	0	6	0	12	6	24	6	12	18	12	6	0	0	0	0
6	6	6	6	18	0	0	0	6	0	0	0	0	6	0	12	0	0	0	0	0	0	0	6	0	6	6	6	0	6	12	18	18	12	6	6	12	12	6	6	6	6	12	0	0	6	6	0	0	0
6	0	12	6	6	0	0	6	0	0	0	6	0	0	12	6	0	12	6	12	0	12	0	0	6	6	12	6	6	6	0	0	12	6	6	0	0	0	0	0	0	6	0	0	0	0	0	0	0	0
0	12	0	6	18	6	6	0	0	0	12	0	6	6	0	0	0	12	6	6	6	0	6	0	0	0	6	0	0	0	0	0	6	12	0	18	6	6	6	0	6	0	0	0	0	0	0	0	6	0
18	6	24	30	12	24	6	12	18	24	6	0	6	6	0	36	18	6	18	6	6	6	18	6	12	0	6	6	0	0	0	12	18	6	18	12	6	6	6	0	12	0	0	6	0	0	0	6	0	0
12	12	6	12	6	24	12	6	6	6	12	12	30	0	0	6	12	6	12	12	6	0	0	0	6	0	6	6	0	12	0	0	12	0	6	18	12	0	12	0	6	6	0	0	0	0	0	0	0	0
12	6	6	12	24	6	6	0	12	12	6	0	12	0	12	6	12	6	6	0	0	0	18	0	0	0	6	6	6	0	12	6	6	12	18	6	6	6	0	6	6	12	0	0	0	6	0	6	0	0
0	6	12	6	12	12	24	0	12	0	12	0	6	0	6	12	6	12	12	0	0	12	0	6	12	0	0	0	0	12	6	0	24	6	6	12	6	24	0	24	0	0	0	0	0	0	0	0	0	0
6	12	6	0	6	6	6	0	18	12	12	6	6	0	18	12	0	6	12	12	0	6	6	6	0	6	6	6	12	12	0	0	6	0	12	6	0	6	0	6	6	6	0	0	0	0	0	0	0	0
0	0	12	24	12	12	6	12	0	0	6	12	24	6	0	6	6	0	12	6	0	6	6	0	6	6	6	6	12	12	0	6	6	6	24	18	18	12	0	0	0	12	0	6	0	0	0	0	0	0
0	6	12	12	18	18	24	0	6	0	6	6	0	6	0	12	12	12	12	0	0	0	12	12	0	0	0	0	0	6	0	6	6	6	0	12	6	0	0	12	0	0	6	0	0	0	0	6	0	0
12	6	12	18	0	18	24	6	6	6	12	12	18	12	6	0	12	6	6	0	12	6	12	0	6	18	0	6	12	0	0	6	0	0	0	12	0	12	0	18	0	12	0	12	6	6	12	6	6	18
18	0	18	18	0	0	12	6	0	18	0	12	0	24	0	12	0	6	0	0	12	0	12	18	6	6	12	6	0	0	0	6	0	0	12	0	12	6	0	12	6	6	0	6	6	0	0	0	0	0
18	0	30	6	6	6	12	18	6	24	6	18	0	0	0	6	12	0	6	6	12	0	0	18	0	0	6	12	6	6	0	12	0	0	0	0	6	24	6	12	18	6	6	0	0	0	0	0	0	0
6	12	12	12	24	24	6	6	12	6	6	0	0	6	0	0	6	0	6	0	6	0	0	0	6	6	0	0	0	0	0	0	0	0	0	0	0	0	0	0	0	0	0	0	0	0	0	0	0	0
6	6	30	0	18	0	0	6	12	0	0	6	0	0	6	6	6	0	6	0	6	0	0	6	0	6	6	6	6	6	6	12	6	0	12	6	12	12	6	6	12	6	12	18	0	12	6	0	0	6
0	18	6	24	18	18	6	12	12	12	12	6	12	0	0	6	6	24	0	6	0	6	12	6	12	0	6	6	12	6	6	0	0	0	0	0	0	6	6	0	12	12	6	6	0	0	0	6	0	6
12	24	36	18	18	6	12	18	18	12	6	6	12	12	18	12	6	12	6	12	0	12	6	0	6	12	6	6	6	12	18	6	6	6	6	6	0	0	0	0	0	0	0	0	0	0	0	0	0	0
0	12	18	12	6	6	18	0	18	24	6	12	6	24	12	18	6	12	6	6	12	24	24	0	12	18	6	6	6	18	0	0	18	0	6	24	18	30	18	24	18	0	12	0	6	0	6	0	6	0
18	24	24	12	24	24	24	6	18	30	12	18	12	18	12	0	6	6	6	12	18	12	12	6	6	6	30	12	18	0	24	6	0	12	12	18	12	18	12	12	0	0	6	0	0	0	0	0	0	0
12	6	18	18	12	36	6	18	24	18	6	6	18	0	6	12	12	6	12	24	6	6	18	6	12	6	6	6	24	36	6	18	6	0	6	0	12	6	0	0	0	0	0	0	0	0	18	24	0	6
6	30	0	18	12	6	0	6	6	12	0	24	6	24	12	6	18	24	6	6	24	12	12	24	18	12	24	36	6	0	18	0	12	6	0	36	24	12	12	0	6	12	0	6	0	0	0	6	0	6
18	6	6	18	12	24	18	12	0	36	6	12	6	6	18	6	18	18	12	6	12	12	18	12	0	12	0	18	12	6	12	6	6	0	6	0	0	0	0	6	6	0	0	0	0	6	0	0	0	0
36	18	12	12	30	24	6	30	18	0	6	12	6	12	12	0	12	12	6	0	24	6	0	0	0	12	0	6	6	0	12	0	6	0	6	12	6	0	0	0	0	6	0	6	0	0	0	0	6	0
18	12	12	24	6	6	0	12	30	12	12	18	6	6	12	18	18	18	6	6	6	6	12	12	0	24	6	12	0	6	6	6	6	0	6	12	18	12	0	6	6	0	0	0	0	0	0	0	0	0
6	0	12	12	6	6	12	6	6	24	0	12	12	18	6	0	6	6	12	6	12	6	12	6	0	18	6	0	6	6	12	12	6	6	36	24	12	6	0	30	0	0	6	6	0	12	0	0	0	0
24	6	12	6	12	6	12	12	6	18	6	30	0	0	0	12	6	0	12	6	18	24	24	6	0	6	6	24	6	6	6	12	6	18	0	18	6	12	12	12	0	6	0	0	0	0	0	0	0	0
6	24	24	30	30	12	12	30	24	12	6	12	0	18	6	12	6	6	6	12	6	18	12	30	12	0	0	12	18	18	12	18	18	0	6	0	6	0	6	6	0	0	0	0	0	0	0	0	0	0
24	6	6	18	0	6	18	6	30	12	6	6	24	12	12	6	24	6	6	6	12	18	12	12	6	6	0	0	6	0	6	6	18	0	0	0	0	6	0	0	0	0	0	0	6	0	0	0	0	0
6	12	12	24	24	18	24	12	12	0	12	6	18	6	0	12	12	6	0	12	18	12	6	12	6	0	24	6	6	6	0	6	0	6	0	0	6	0	0	6	0	0	0	0	0	0	0	0	6	0
12	12	18	12	6	12	12	12	12	18	24	6	0	12	18	12	18	18	12	6	18	6	12	6	0	6	0	12	6	6	12	0	6	6	0	0	0	0	0	0	6	0	0	0	0	0	0	0	0	0
6	6	6	24	6	6	24	18	0	24	12	0	0	6	6	6	18	12	6	6	18	12	12	0	0	6	6	12	12	0	0	6	0	0	12	0	18	12	18	6	12	18	12	18	0	6	0	0	0	0
18	18	18	36	12	18	24	24	30	6	18	24	6	18	18	24	18	6	24	18	30	30	18	24	12	30	18	12	24	36	12	12	12	6	12	12	6	12	0	0	0	0	0	0	0	0	6	0	0	0
18	0	18	6	18	0	12	12	6	6	24	12	18	6	0	0	0	6	12	12	6	0	12	6	0	0	6	6	6	0	6	0	6	12	24	30	36	30	12	12	6	6	6	0	6	24	24	18	18	24
36	18	12	18	18	6	12	12	12	6	12	6	0	0	24	12	6	12	30	6	12	6	18	6	0	12	6	6	6	6	6	18	18	18	6	6	0	0	18	12	6	0	6	18	12	12	30	12	30	18
0	0	6	0	0	0	6	0	0	0	0	0	0	12	6	0	0	6	0	0	6	6	0	0	0	0	0	0	0	0	0	0	6	0	0	0	12	12	0	0	0	0	0	0	6	24	18	24	42	30
18	24	12	24	0	12	6	0	0	6	6	12	12	6	6	0	6	6	0	18	6	12	36	6	18	6	12	12	12	0	6	0	0	18	24	18	18	12	18	24	12	24	6	30	36	18	54	54	66	42
0	0	6	0	0	0	0	0	0	0	0	0	0	0	0	0	0	0	0	0	0	0	0	6	0	0	0	0	0	0	0	0	12	12	18	12	30	12	6	18	30	36	36	42	30	18	30	54	30	18
0	0	0	0	18	12	12	0	0	0	6	6	0	0	12	0	0	6	0	0	0	6	0	0	0	6	6	0	0	0	6	6	0	0	0	12	24	6	12	18	0	0	0	12	0	0	12	6	6	18
6	0	0	0	0	0	0	0	0	0	0	0	0	0	0	0	0	0	0	6	0	6	0	0	0	0	0	0	0	0	12	6	0	6	18	12	6	30	24	30	24	48	36	42	30	30	42	42	30	30
0	0	0	0	0	0	0	0	0	0	0	0	6	0	0	0	0	0	0	0	0	6	0	6	0	0	0	0	0	0	0	0	0	0	6	6	0	0	6	12	6	0	6	0	0	18	6	18	24	30
0	0	0	6	0	6	0	0	0	0	0	6	6	0	6	0	0	0	0	0	0	0	12	0	0	0	6	0	0	12	0	6	0	0	6	0	0	0	0	0	6	0	6	6	18	30	36	72	24	30
60	66	84	66	60	72	72	84	54	48	72	54	72	66	54	66	54	66	60	48	54	78	42	66	36	66	54	54	54	48	54	48	54	48	36	24	6	24	24	12	6	6	0	6	12	6	6	6	12	24
78	72	78	78	60	78	72	78	84	48	72	78	66	84	48	54	84	60	72	66	60	60	78	48	78	36	72	54	54	36	54	60	60	48	42	36	18	12	0	0	0	0	0	0	0	0	0	0	0	0
72	60	84	72	66	60	48	66	72	72	66	72	66	84	66	60	78	54	60	60	48	78	60	54	42	90	30	60	54	72	72	48	42	36	30	18	12	30	12	18	6	12	12	0	0	6	0	0	0	0
96	102	96	78	96	108	72	96	78	90	96	78	78	90	78	72	90	60	90	102	36	60	66	78	72	66	42	72	54	66	60	48	48	42	24	18	30	18	6	0	0	0	0	0	0	0	0	0	0	0
66	54	96	90	78	96	96	78	78	60	90	78	78	66	72	72	66	54	54	72	84	78	60	54	66	72	66	60	78	54	48	42	36	42	24	24	12	18	0	6	0	0	0	0	0	0	0	0	0	0
78	78	60	96	78	78	78	96	72	60	78	78	66	66	78	72	84	78	90	48	108	84	60	66	90	54	84	84	72	72	84	42	72	66	36	42	30	12	12	0	0	0	0	0	0	0	0	0	0	0
0	0	0	0	0	6	0	0	0	0	0	0	0	0	0	0	0	0	0	0	0	0	0	0	0	0	0	0	0	0	0	0	0	6	6	0	0	6	6	0	0	0	0	0	0	0	0	0	0	0
0	0	0	0	0	6	6	0	0	0	0	0	0	0	0	0	0	0	0	0	0	0	0	0	0	0	0	0	0	0	0	0	0	0	6	0	0	0	6	0	0	0	6	0	0	0	0	0	0	0
6	0	0	6	0	6	6	0	0	0	0	0	0	0	0	0	6	0	0	0	0	0	0	0	0	0	0	0	0	0	0	0	0	0	0	6	6	0	0	0	0	0	6	6	6	12	0	0	6	18
0	0	0	0	0	0	0	0	0	0	0	0	0	0	0	0	0	0	0	0	0	0	0	0	0	0	0	0	0	0	0	0	12	0	0	0	0	0	0	0	0	0	0	0	0	0	0	0	0	0
0	0	0	0	0	0	6	0	0	0	0	0	0	0	0	0	0	0	0	0	0	0	0	0	0	0	0	0	0	0	0	0	0	0	6	6	0	0	6	0	0	0	0	0	12	0	0	6	0	0
0	0	0	6	0	0	0	0	0	0	0	0	0	0	0	0	0	0	0	0	0	0	0	0	0	0	0	0	0	0	0	0	0	0	0	0	0	0	0	6	0	0	0	6	6	6	0	0	0	0
0	0	0	0	0	12	0	0	0	0	0	0	0	0	0	0	0	0	0	0	0	0	0	0	0	0	0	0	0	0	0	0	0	0	0	6	0	0	6	6	6	0	0	0	0	0	0	0	0	0
0	0	0	0	0	0	0	0	0	0	0	0	0	0	0	0	0	0	0	0	0	0	0	0	0	0	0	0	0	0	0	0	18	6	18	48	54	0	24	24	24	18	0	0	0	0	0	0	0	0
0	0	0	6	0	6	0	0	0	0	0	0	0	0	0	0	0	0	0	0	0	0	0	0	0	0	0	0	0	0	0	0	0	6	6	6	0	0	0	0	12	12	0	6	0	0	0	0	12	0
0	0	0	0	0	0	6	0	0	0	0	0	0	12	0	0	0	0	0	0	0	0	0	0	0	0	0	0	0	0	0	0	0	0	12	12	0	0	0	0	6	0	0	0	0	0	0	0	0	0
0	0	0	0	0	12	0	0	0	0	0	0	0	0	0	0	0	0	0	0	0	0	0	0	0	0	0	0	0	0	0	0	0	0	0	0	0	0	0	0	0	0	6	0	0	0	6	0	0	0
0	0	0	6	0	0	0	0	0	0	0	0	0	0	0	0	0	0	0	0	0	0	0	0	0	0	0	0	0	0	0	0	0	0	6	6	6	0	6	0	0	0	0	0	0	0	0	0	0	0
0	0	0	12	0	6	0	0	0	0	6	0	0	0	0	0	0	0	0	0	0	0	6	0	0	12	0	0	0	0	0	6	0	12	0	6	12	18	12	12	24	0	12	0	6	0	0	0	0	0
0	12	0	6	0	0	0	0	6	6	0	0	0	0	0	0	0	0	0	0	0	0	0	0	0	0	0	0	0	0	0	0	0	6	0	6	0	0	0	0	12	0	0	0	0	0	0	0	0	0
0	0	0	0	0	0	6	0	0	0	0	0	0	0	0	0	0	0	0	0	0	0	0	0	0	0	0	0	0	0	0	6	0	12	0	0	6	0	0	0	6	0	0	0	0	0	0	0	0	0
0	0	0	0	6	0	0	0	0	0	0	0	0	0	0	0	0	0	0	0	0	0	0	0	0	0	0	0	0	0	0	18	36	54	30	36	42	12	36	12	18	6	0	0	0	0	0	0	0	0
6	6	6	6	12	6	0	0	6	0	0	0	6	0	0	0	0	0	0	0	0	0	0	0	0	0	6	0	12	0	0	6	0	6	6	12	0	0	0	0	6	0	0	0	6	0	0	0	0	0
0	0	0	0	0	0	0	0	6	0	0	0	0	0	0	6	0	0	0	0	0	0	0	0	0	0	0	0	0	0	0	0	0	12	0	12	6	0	0	0	6	6	0	0	0	0	0	0	0	0
0	0	0	0	0	0	0	0	0	0	6	0	0	0	0	0	6	0	0	0	0	6	6	0	0	6	0	0	6	0	12	6	0	0	6	0	6	0	0	0	0	0	0	0	0	0	0	0	0	0
6	6	0	0	6	6	6	0	0	0	6	0	0	0	0	0	0	0	0	0	6	0	6	0	0	0	0	0	0	0	0	0	0	0	0	0	0	0	0	0	12	0	6	0	12	6	6	6	6	0
0	0	12	0	6	0	0	0	0	0	0	0	0	0	0	0	0	0	0	0	0	0	0	0	0	6	0	0	0	0	0	0	0	0	6	0	6	0	0	0	0	0	0	6	6	0	6	0	0	0
6	0	0	0	0	0	0	0	0	6	0	0	0	0	0	0	0	6	0	0	6	0	0	0	0	0	0	0	0	0	0	0	0	0	0	0	0	0	0	0	0	0	0	0	0	0	0	0	0	0
0	0	0	0	0	0	0	0	0	0	0	0	0	0	0	0	0	0	0	0	0	0	0	0	0	0	0	0	0	6	6	12	12	0	12	6	12	6	12	0	6	6	0	0	0	0	0	0	0	0
0	0	0	0	0	0	0	0	0	0	0	6	0	0	0	0	6	0	0	0	0	0	0	0	0	0	0	0	6	0	0	0	0	0	0	6	0	0	0	0	0	0	0	0	0	6	0	0	0	0
6	0	6	0	12	0	6	0	0	12	0	0	6	0	0	0	6	0	0	6	0	0	0	6	0	0	0	6	0	0	0	0	0	0	0	6	6	6	0	0	6	0	0	0	0	0	0	0	0	0
0	0	0	0	0	0	0	0	0	0	0	0	0	0	0	0	0	0	0	0	0	0	0	0	0	0	0	0	0	0	0	0	6	0	0	6	30	12	6	0	0	0	0	0	0	0	0	0	0	0
0	0	0	0	0	0	0	0	0	0	0	6	0	0	6	6	0	0	0	0	0	0	0	0	0	0	0	0	0	0	6	30	18	0	18	18	6	6	42	12	12	6	6	0	0	0	0	0	0	0
0	0	6	0	0	0	0	0	6	0	0	6	12	0	0	0	0	0	6	6	0	0	0	0	0	0	0	0	0	0	0	6	0	0	0	0	0	0	6	6	0	0	0	0	0	0	0	0	0	0
0	0	0	0	0	0	0	0	0	0	0	0	0	0	0	0	0	0	0	0	0	0	0	0	0	0	0	0	0	0	0	6	18	12	12	6	0	18	18	0	18	24	6	0	0	0	0	0	0	0
6	6	12	0	0	0	6	0	0	12	6	0	6	0	0	0	0	0	0	0	0	0	0	0	0	0	0	0	0	0	0	0	6	0	0	12	0	0	0	0	0	0	0	0	0	0	0	0	0	0
0	0	0	0	0	0	0	0	0	0	0	6	0	0	6	0	0	0	0	6	0	0	0	0	0	0	0	0	0	0	0	12	0	0	0	6	12	18	6	0	6	0	0	0	0	0	0	0	0	0
0	0	0	0	0	0	0	0	0	0	0	6	0	6	0	6	0	0	0	0	0	0	0	0	0	0	0	0	0	0	0	6	0	0	0	0	0	6	0	12	6	0	0	0	0	0	0	0	0	0
0	0	0	0	0	0	0	0	6	0	0	0	0	0	0	0	0	0	0	0	0	0	0	0	0	0	0	0	0	0	0	0	6	12	6	6	0	6	0	0	0	0	0	0	0	0	0	0	0	0
0	0	0	0	0	0	0	0	0	0	0	0	0	0	0	0	0	0	0	0	0	0	0	0	0	0	0	0	0	0	0	0	0	0	12	0	0	0	0	0	0	0	0	0	0	0	0	0	0	0
0	0	0	0	0	0	0	0	0	0	0	0	0	0	0	0	6	0	0	0	0	0	0	0	0	0	0	0	0	0	0	6	0	6	0	0	0	0	0	0	0	0	0	0	0	0	0	0	0	0
0	0	0	0	6	6	6	0	0	0	0	0	0	0	0	0	0	0	0	0	0	0	0	0	0	0	0	0	0	0	0	0	0	6	6	0	6	6	0	0	0	6	0	0	0	0	0	0	6	0
0	0	12	0	0	0	0	0	12	0	0	6	6	0	0	0	0	0	0	0	0	0	0	0	0	0	0	0	0	0	0	0	0	0	0	0	0	0	0	0	0	0	0	0	0	0	0	0	0	0
0	0	0	0	0	0	0	0	0	0	0	0	0	0	0	0	0	0	0	0	0	0	0	0	0	0	0	0	0	0	0	0	18	6	0	0	0	12	0	12	0	0	0	0	0	0	0	0	0	0
0	0	0	0	0	0	0	0	0	0	0	0	0	0	0	0	0	0	0	0	0	0	0	0	0	0	0	0	0	0	0	24	54	18	0	6	0	24	6	6	0	0	0	0	0	0	0	0	0	0
0	0	0	0	0	0	0	0	0	0	0	0	0	0	0	0	0	0	0	0	0	0	0	0	0	0	0	0	0	0	0	24	12	12	6	0	6	6	0	6	0	0	0	0	0	0	0	0	0	0
0	0	0	0	0	0	0	0	0	0	0	0	0	0	0	0	0	0	0	0	0	6	0	0	0	0	0	0	0	0	0	0	18	12	12	18	0	0	12	0	6	0	0	0	0	0	0	0	0	0
0	6	6	12	0	0	6	0	0	0	0	0	0	0	0	0	0	0	0	0	0	0	0	0	0	0	0	6	0	0	0	12	0	6	0	6	0	0	6	6	6	0	0	0	0	0	0	0	0	0
0	0	0	0	0	0	0	0	6	0	0	0	0	0	0	0	0	0	0	0	0	0	0	0	0	0	0	0	0	0	0	0	0	12	24	18	18	6	6	6	12	0	0	0	0	0	0	0	0	0
12	6	12	0	6	6	6	6	0	0	0	6	0	0	0	0	6	0	0	6	6	0	0	0	0	6	0	0	0	6	0	0	0	0	0	0	0	0	0	0	0	0	6	0	0	0	0	0	0	0
0	0	0	0	6	0	6	6	0	0	0	0	0	0	0	0	6	6	6	0	0	6	0	0	0	0	0	0	0	0	0	0	0	0	0	0	0	6	6	0	0	6	0	0	0	0	0	0	0	0
0	0	6	0	0	6	6	0	0	0	6	6	0	0	0	6	0	0	6	0	0	0	0	6	0	0	0	0	0	0	0	0	0	0	0	0	0	0	0	0	6	0	0	0	6	0	0	0	0	0
0	0	0	0	0	0	0	0	0	0	0	0	6	6	0	0	0	0	0	0	0	0	0	0	0	0	0	0	0	0	0	0	0	0	0	0	0	0	0	0	0	0	0	0	0	0	0	0	0	0
0	0	0	0	0	6	0	6	0	0	0	0	0	0	0	0	0	0	0	0	0	0	0	0	0	0	0	0	0	0	0	0	0	12	12	0	0	6	0	0	0	0	0	0	0	0	0	0	0	0
6	6	0	0	0	6	0	6	0	0	0	0	0	0	0	0	0	0	0	0	6	0	0	0	0	0	0	0	0	0	0	0	6	0	0	0	6	0	0	0	6	0	0	0	0	0	0	0	0	0
0	0	0	0	0	6	0	0	0	0	0	0	0	0	0	0	0	0	0	0	0	0	0	0	0	0	0	0	0	0	0	0	0	0	0	0	0	0	0	0	6	0	0	0	0	0	0	0	0	0
0	0	0	6	0	0	0	6	0	0	0	0	0	0	0	0	0	6	0	0	0	0	0	0	0	0	0	0	0	0	0	12	0	0	6	6	6	6	0	6	0	0	0	0	0	0	0	0	6	0
0	0	0	0	0	0	0	0	6	0	0	0	0	0	0	0	0	0	0	0	0	0	0	0	0	0	0	0	0	0	0	0	0	6	12	0	12	6	0	0	0	0	0	0	0	0	0	0	0	0
0	0	0	0	0	6	12	0	6	0	0	6	0	0	0	0	0	0	0	0	0	0	6	0	0	0	0	0	0	0	0	0	0	0	0	0	0	0	0	0	0	0	0	0	0	0	0	0	0	0
0	0	6	0	0	6	0	0	0	0	0	6	0	0	0	0	0	0	0	0	0	0	0	0	0	0	0	0	0	0	0	0	0	0	0	6	0	6	6	6	0	0	0	0	0	0	0	0	0	0
0	0	0	0	0	0	0	0	0	0	0	0	0	0	0	0	0	0	0	0	0	0	0	0	0	0	0	0	0	0	0	0	6	6	0	0	6	6	24	0	0	0	0	0	0	0	6	0	0	0
6	6	6	0	12	6	0	0	12	0	0	6	6	0	6	0	0	12	6	0	0	0	0	0	6	0	0	0	12	0	0	0	0	0	0	0	6	0	0	0	6	0	6	0	0	0	0	0	0	0
0	0	0	0	0	6	12	0	6	0	0	0	6	0	0	0	12	0	0	0	0	6	0	0	0	0	6	0	0	0	0	0	0	0	0	6	0	0	6	6	0	0	0	0	0	0	0	0	0	0
12	0	0	0	0	6	0	0	0	0	0	0	0	0	0	0	0	0	6	0	0	0	0	0	0	0	0	0	0	0	0	0	0	18	0	6	0	0	12	6	0	6	0	0	0	0	0	0	0	0
6	0	0	0	0	0	0	0	0	0	0	0	0	0	0	6	0	0	0	0	0	0	0	0	0	0	0	0	0	0	0	0	0	0	0	0	0	0	0	0	0	0	0	0	0	0	0	0	0	0
6	0	0	0	0	0	0	0	0	0	0	0	0	0	0	0	0	0	0	0	0	0	0	6	0	0	0	0	0	0	0	6	0	0	0	0	0	0	0	0	0	6	0	0	0	0	0	0	0	0
0	0	0	6	0	6	12	6	0	18	0	0	0	6	0	0	0	0	6	0	0	0	0	0	0	12	0	0	0	0	0	0	0	6	12	0	6	6	18	12	0	0	0	0	0	0	6	0	0	0
0	0	0	0	0	0	0	0	0	0	0	0	0	0	0	0	0	0	0	0	0	0	0	0	0	0	0	0	0	0	0	0	0	0	0	0	0	0	0	0	0	0	0	0	0	0	0	0	0	0
0	0	0	0	0	0	0	0	0	0	0	0	0	0	0	0	0	0	6	0	6	0	0	0	0	0	0	6	6	0	0	0	6	12	0	0	0	0	0	0	0	0	0	0	0	0	0	0	0	0
0	0	0	0	0	0	0	0	0	0	0	0	0	0	0	0	0	0	0	0	0	0	0	0	0	0	0	0	0	0	0	0	0	0	0	0	6	0	0	6	0	0	0	0	0	0	0	6	0	0
0	0	0	0	0	0	0	0	0	0	0	0	0	0	0	0	0	0	0	0	0	0	0	0	0	0	0	0	0	0	0	6	0	0	12	0	0	0	12	0	6	0	0	0	0	0	0	0	0	0
0	0	0	0	0	0	0	0	0	0	0	0	0	0	0	0	0	0	0	0	0	0	0	0	0	0	0	0	0	0	0	0	0	0	0	6	6	24	0	0	0	0	0	0	0	0	0	0	0	0
0	0	0	0	0	0	0	0	0	0	0	6	0	0	0	0	0	0	0	0	0	0	0	0	6	0	0	0	6	0	0	0	0	12	0	6	0	6	0	6	6	6	6	12	12	6	18	0	6	24
0	6	12	0	0	6	0	0	0	0	0	0	0	0	0	6	0	0	0	0	0	0	6	0	6	0	0	0	6	0	0	0	0	6	6	0	6	6	0	0	0	12	6	0	6	0	0	0	0	0
0	6	0	0	0	6	0	0	0	0	0	0	0	0	0	0	0	0	0	0	0	0	0	0	0	6	6	0	0	0	0	0	0	0	0	0	0	0	0	0	0	0	0	0	0	0	0	0	0	0
0	0	0	0	6	0	0	0	0	0	0	0	0	0	0	0	0	0	0	0	0	0	0	0	0	0	0	0	0	0	0	6	6	6	18	6	18	12	12	0	0	6	0	0	0	0	0	0	0	0
0	0	0	6	6	0	0	0	0	0	0	0	0	0	0	0	0	0	0	0	0	0	0	0	0	0	0	0	0	0	0	0	0	0	6	0	6	0	0	6	0	6	0	0	0	0	0	0	0	0
0	0	0	6	0	0	0	0	0	0	0	0	0	0	0	0	0	0	0	0	6	0	0	0	0	0	0	0	0	0	0	0	0	0	0	0	0	0	0	0	6	0	0	0	0	0	0	0	0	0
0	0	0	0	0	0	0	0	0	0	0	0	0	0	0	0	0	0	0	0	0	0	0	0	0	0	0	0	0	0	0	0	0	6	0	0	0	6	0	0	6	0	6	0	0	0	0	0	0	0
0	0	0	0	0	0	0	0	0	0	0	0	0	0	0	0	0	0	0	0	0	0	6	0	0	0	0	0	0	0	0	0	0	12	24	12	6	6	6	6	12	6	0	0	0	0	0	0	0	0
0	0	0	0	6	0	6	0	0	6	0	0	0	6	0	0	0	0	0	0	0	0	0	0	6	6	0	0	0	0	0	0	0	6	6	18	0	0	0	0	0	0	0	0	0	0	0	0	0	0
0	0	0	0	0	0	0	0	0	0	0	0	0	6	6	0	0	0	0	0	6	0	0	0	0	6	0	0	0	0	0	0	0	0	0	0	6	0	6	0	6	0	0	0	0	0	0	0	0	0
0	6	6	0	0	0	0	0	0	0	0	0	0	0	0	0	0	0	0	0	0	0	0	0	0	0	0	0	0	0	0	0	0	0	0	0	0	0	0	0	0	0	0	0	0	0	0	0	0	0
0	0	0	0	0	0	0	0	6	6	0	0	0	0	0	0	0	0	0	6	0	0	0	0	0	0	0	0	0	0	0	0	0	6	0	0	0	12	0	0	6	0	0	0	0	0	0	0	0	6
0	0	0	0	0	12	6	0	0	0	0	0	0	0	0	0	0	0	0	0	0	0	0	0	0	0	0	0	6	0	0	0	0	0	0	0	0	0	0	0	0	0	0	0	0	0	0	0	0	0
0	0	0	0	6	0	0	0	0	0	0	0	6	0	0	0	0	0	0	0	0	0	0	0	0	0	0	0	0	0	0	0	6	0	0	0	0	0	0	0	0	0	0	6	0	6	0	0	0	0
0	0	0	6	6	12	6	0	0	6	0	0	0	0	0	0	0	0	0	0	0	0	6	6	0	0	0	0	0	0	0	0	0	0	0	0	6	6	6	0	0	0	0	0	0	0	0	0	0	0
0	0	0	6	0	0	0	0	0	0	0	0	0	0	0	0	0	0	0	0	0	0	0	0	0	0	0	0	0	0	0	0	0	0	0	0	0	0	0	0	0	0	0	0	0	0	0	0	0	0
0	0	0	6	0	0	0	0	0	0	0	0	0	0	0	0	0	0	0	0	0	0	0	0	0	0	0	0	0	0	0	0	0	0	0	0	0	0	0	0	0	0	0	0	0	0	0	0	0	0
0	0	0	0	0	0	0	0	0	0	0	0	0	0	0	0	0	0	0	0	0	0	0	0	0	0	0	0	0	0	0	0	0	0	0	0	0	0	0	0	0	0	0	0	0	0	0	12	12	6
0	0	0	0	0	0	0	0	0	0	0	0	0	0	0	0	0	0	0	0	0	0	6	0	0	0	0	0	0	0	0	0	0	6	0	0	0	6	0	0	0	0	0	0	6	0	6	0	6	0
0	0	0	0	0	0	0	0	0	0	0	0	0	0	0	0	0	0	0	0	0	0	0	0	0	0	0	0	0	0	0	0	0	0	0	0	0	0	0	0	0	0	0	0	0	0	0	0	0	0
0	0	6	0	6	6	0	6	0	0	0	0	0	0	6	0	6	0	0	0	0	0	0	6	0	0	0	0	0	0	0	6	0	0	6	0	12	6	6	0	0	0	0	6	6	0	6	0	0	12
0	0	0	12	0	0	0	0	0	0	0	0	0	0	0	0	0	0	0	0	0	0	0	0	0	0	0	0	0	0	6	0	6	0	6	12	12	6	0	0	0	0	0	0	0	0	0	0	0	0
0	0	0	12	0	0	0	6	0	0	0	0	0	0	0	0	0	0	0	0	0	0	0	0	6	0	0	0	0	0	0	6	0	0	6	6	12	0	6	0	0	0	0	0	0	0	0	0	0	6
0	0	0	0	0	0	0	0	0	0	0	0	0	0	0	0	0	0	0	0	0	0	0	0	0	0	0	0	0	0	12	0	0	0	0	6	6	0	0	6	6	6	0	0	0	6	0	0	0	0
0	0	0	6	0	0	0	0	0	0	0	0	0	0	0	6	0	0	0	0	0	0	0	0	0	0	0	0	0	0	6	6	0	0	0	0	6	6	0	0	0	0	0	6	0	0	0	0	0	0
6	0	0	0	0	6	0	0	0	0	0	0	0	0	0	0	0	0	0	0	0	0	0	0	0	0	12	0	0	6	0	0	0	0	0	0	0	0	0	6	0	6	0	0	0	0	0	0	0	0
0	0	0	0	0	6	0	0	0	6	0	0	0	0	0	0	0	0	0	0	0	0	0	0	0	0	0	0	0	0	6	0	0	0	0	0	6	0	0	0	0	0	0	0	0	0	0	0	6	0
0	0	0	0	0	0	0	0	0	0	0	0	0	0	0	0	0	0	0	0	0	0	0	0	0	0	0	12	12	0	0	0	0	0	0	0	6	0	0	0	0	0	0	6	0	0	0	0	0	0
0	6	0	0	0	6	0	0	6	0	0	0	0	0	6	0	0	0	6	6	0	0	0	6	0	6	0	0	0	6	6	0	0	0	0	6	0	0	0	6	0	0	0	0	0	0	0	0	0	0
6	0	0	6	0	0	0	0	0	0	0	0	0	0	0	0	0	0	0	0	0	0	0	0	0	0	0	0	0	0	0	0	0	0	0	6	0	0	0	0	0	0	0	0	0	0	0	0	0	0
0	0	0	0	0	0	0	0	0	0	0	0	0	0	0	0	0	0	0	0	0	0	0	0	0	0	0	0	0	0	0	6	0	0	6	0	0	0	0	0	0	0	0	0	0	0	0	0	0	0
0	0	12	0	6	0	0	0	0	0	0	0	0	0	0	0	0	0	0	0	0	0	0	0	0	0	0	0	0	0	0	0	0	0	0	0	0	0	0	0	6	0	0	0	0	0	0	0	0	0
0	0	0	0	0	0	0	0	0	0	0	0	0	0	0	0	0	0	0	0	0	0	0	0	0	0	0	0	0	0	0	0	0	0	0	0	0	0	0	0	0	0	0	0	0	0	0	0	0	0
0	0	0	0	0	0	0	0	0	0	0	0	0	0	0	0	0	0	0	0	0	12	0	0	0	0	0	6	6	0	0	6	0	0	6	0	0	0	0	0	0	0	0	0	12	6	0	12	12	0
6	6	6	0	0	0	0	0	6	6	0	0	0	0	0	0	12	0	0	6	0	0	6	0	6	6	0	6	6	6	0	6	0	0	0	0	18	0	0	0	0	0	6	0	6	0	0	0	0	0
0	6	0	0	0	0	6	0	0	0	0	0	0	0	0	0	0	0	0	0	0	0	0	0	0	0	0	0	0	0	0	0	0	0	0	6	6	0	0	0	0	0	0	0	0	0	0	0	0	6
0	0	0	0	0	6	6	0	6	0	0	0	0	6	0	0	0	0	0	0	0	0	0	0	0	0	0	0	0	0	6	0	0	0	12	6	12	0	0	0	0	0	0	0	0	0	0	0	0	0
0	0	0	0	6	6	6	0	0	0	0	6	0	0	0	6	6	0	0	0	0	6	6	0	0	0	0	0	0	0	0	0	0	0	12	0	6	0	0	0	6	0	0	0	0	0	6	0	0	0
0	6	0	6	6	0	6	0	0	0	0	0	0	0	0	0	0	0	0	0	0	0	0	0	0	0	0	0	0	0	0	0	0	0	0	0	0	0	0	0	0	0	0	0	0	0	0	0	0	0
0	0	0	6	0	0	0	6	0	0	0	0	0	0	0	0	0	0	0	6	0	0	0	0	0	0	0	0	0	0	0	6	6	6	0	0	6	6	0	0	0	0	0	0	0	0	0	0	0	0
0	0	0	0	0	6	0	0	0	0	0	0	0	0	0	0	0	0	0	0	6	0	0	0	0	0	0	0	0	0	0	0	0	0	0	0	6	0	0	0	0	0	0	0	0	6	0	0	0	0
0	0	0	0	0	0	0	0	0	0	0	0	0	0	6	0	0	0	6	0	0	0	0	0	0	6	6	0	0	0	0	0	0	0	0	0	0	6	0	0	0	0	0	0	0	0	0	0	6	6
0	0	0	0	0	0	0	0	0	0	0	0	0	0	0	0	0	0	0	0	0	0	0	0	0	0	6	0	0	0	0	0	0	0	0	6	0	0	0	0	6	0	0	0	0	0	0	0	0	0
0	0	0	0	6	0	0	0	0	0	0	0	0	0	0	0	0	0	0	0	0	0	0	0	0	0	0	0	0	0	0	0	0	0	6	0	0	0	0	0	0	0	0	0	0	0	0	0	0	0
0	0	0	0	0	0	0	0	0	0	0	0	0	0	0	0	6	6	0	0	0	0	0	0	6	0	0	0	0	0	0	0	0	0	0	6	6	12	0	0	0	0	0	0	0	0	6	0	0	0
0	0	6	0	0	6	6	0	12	0	0	0	0	0	0	0	0	0	0	0	0	12	0	0	0	6	0	0	0	0	0	6	0	0	0	0	0	0	0	0	0	6	0	18	6	0	0	6	12	12
0	6	6	0	0	0	0	0	0	0	0	6	0	6	0	0	0	0	0	0	0	0	0	0	0	0	0	0	0	0	6	0	0	0	0	0	0	0	0	0	0	0	0	0	0	0	0	0	0	0
0	0	0	0	0	6	0	0	0	0	0	0	0	0	0	0	0	0	0	0	0	0	0	0	0	0	0	0	0	0	0	0	0	6	0	0	0	0	0	0	0	0	6	0	0	0	0	0	0	0
0	0	0	0	0	0	0	0	0	0	0	0	0	6	6	0	0	0	0	6	0	0	0	0	0	0	0	0	0	0	0	6	0	0	6	6	0	0	0	6	0	0	0	0	0	0	0	0	0	0
6	0	0	6	6	6	0	0	0	0	0	6	0	0	12	6	6	0	0	0	12	0	0	0	0	6	0	0	0	0	6	0	0	0	0	0	18	0	0	0	0	0	6	0	0	0	0	0	6	0
0	0	0	0	0	0	0	0	0	12	0	0	0	0	0	0	0	0	0	0	0	0	0	0	6	0	0	0	0	0	0	6	6	0	0	0	6	0	0	6	0	0	0	0	0	0	0	12	0	0
0	0	0	6	6	0	6	0	0	6	0	0	6	0	0	0	6	0	0	0	0	0	0	0	0	0	0	6	0	0	0	0	0	0	0	0	6	0	0	0	0	6	0	6	0	0	0	0	0	0
0	0	0	0	0	0	0	0	0	0	0	0	6	0	0	0	0	0	0	0	0	0	6	0	0	0	6	0	0	0	6	0	0	0	0	0	0	0	6	0	0	0	0	0	0	0	0	0	0	0
0	0	0	0	6	12	6	0	0	0	0	0	6	0	0	0	0	0	0	0	0	0	0	0	0	6	0	0	0	0	0	0	0	0	0	0	0	0	0	0	0	0	0	0	0	0	0	0	0	0
0	0	0	6	6	0	0	0	0	0	0	0	0	12	0	6	0	0	0	0	0	0	0	6	0	6	0	0	0	0	0	6	0	0	0	6	0	0	0	0	0	0	0	0	0	0	0	6	0	0
0	0	0	0	6	6	0	0	0	0	0	0	0	0	0	0	0	0	0	0	0	0	0	0	0	6	0	0	0	0	0	0	0	0	0	0	0	0	0	0	0	0	0	0	0	0	0	0	0	0
0	0	0	6	6	0	0	0	0	0	0	0	0	0	0	0	0	0	0	0	6	0	0	6	0	0	0	0	0	0	0	0	0	0	0	0	0	0	0	0	0	0	0	0	0	0	0	0	0	0
6	6	0	0	6	6	0	0	0	6	0	0	0	0	0	6	0	0	0	0	12	0	6	0	0	6	6	0	6	0	0	0	0	12	0	0	0	0	0	0	0	0	0	0	0	0	0	0	0	0
6	0	0	6	6	0	0	0	0	6	6	0	6	6	6	0	0	0	0	0	6	0	6	0	0	0	0	0	0	0	12	0	0	6	6	6	12	0	6	0	0	0	0	0	0	0	0	0	0	0
0	0	0	6	6	6	6	0	0	0	6	0	0	0	0	0	0	0	0	0	0	0	0	0	6	0	0	0	6	0	6	0	0	0	0	0	6	0	0	0	0	0	6	0	0	0	0	0	0	0
0	0	0	0	0	0	0	0	6	0	0	6	0	0	0	0	0	0	6	0	0	6	0	0	0	0	0	6	6	0	0	0	0	0	0	0	0	0	0	0	0	0	0	0	0	0	0	0	0	0
0	0	6	0	0	0	0	0	0	0	6	0	6	6	0	0	0	0	0	0	0	6	6	6	0	12	0	0	6	6	0	6	0	0	6	0	0	0	0	6	0	0	0	6	0	0	0	0	0	0
0	0	0	0	6	0	6	0	0	0	0	0	12	6	6	0	6	0	6	12	0	0	12	0	6	0	0	0	0	6	0	0	0	0	0	12	0	0	6	12	0	0	0	0	0	0	0	0	0	0
0	0	0	0	0	0	0	0	0	0	0	0	0	0	0	0	0	0	0	0	0	0	0	0	0	0	0	0	0	0	0	0	0	0	0	0	0	0	12	0	0	0	0	0	0	0	0	0	0	0
0	0	0	0	0	0	6	0	0	0	0	0	0	0	0	0	0	0	0	0	0	0	0	0	6	0	0	0	0	0	0	0	0	0	0	0	6	0	0	0	18	0	0	0	0	0	0	0	0	0
6	0	0	0	0	6	0	6	6	0	0	6	0	0	0	0	0	0	0	0	6	0	6	0	0	0	6	0	0	0	6	0	0	0	0	0	6	0	0	0	6	0	0	0	6	0	0	0	0	0
0	0	0	0	0	6	0	0	0	0	0	0	0	0	6	0	0	6	0	0	0	0	0	0	0	0	6	0	0	0	0	0	0	0	0	0	0	0	12	0	0	0	0	0	0	0	0	0	0	0
0	6	0	0	6	6	0	0	0	0	0	0	0	0	0	0	6	0	0	0	0	0	0	0	0	0	0	0	0	0	0	6	0	0	12	6	0	24	0	0	0	0	0	0	0	0	0	6	0	0
0	0	0	6	0	0	0	0	0	6	0	0	0	0	0	0	6	0	0	0	0	0	0	0	0	0	6	0	0	0	0	0	12	0	0	6	0	0	6	0	0	6	0	0	0	0	0	6	0	0
6	0	12	12	0	0	0	0	6	0	0	0	0	0	6	0	0	6	0	6	0	6	0	0	0	0	0	0	12	0	0	0	0	0	0	0	6	0	0	6	0	0	0	0	0	0	0	0	0	0
0	0	0	0	0	0	6	0	0	0	0	0	0	0	0	0	0	0	0	0	0	0	0	0	0	0	0	0	0	0	0	0	0	0	0	0	0	0	0	6	0	0	0	0	0	0	0	0	0	6
0	0	0	0	0	12	0	0	0	0	0	0	0	0	0	0	0	0	0	0	0	0	0	0	0	0	0	0	6	0	0	0	0	0	0	0	0	0	0	0	0	0	0	0	0	0	0	0	0	0
0	0	0	0	6	0	0	0	0	0	0	0	0	0	0	0	0	0	6	0	0	0	0	0	0	0	0	0	0	0	0	0	6	0	6	0	6	0	6	12	0	0	0	0	0	0	0	0	0	0
0	0	0	0	0	6	0	0	0	0	0	0	0	6	0	0	0	0	0	0	0	0	0	0	0	0	0	0	0	0	0	0	0	6	12	12	6	24	18	24	6	0	0	0	0	0	6	0	0	0
0	18	12	6	6	6	0	0	0	0	0	0	6	0	6	0	0	6	0	6	6	6	6	0	0	0	6	0	6	0	0	0	0	0	0	0	0	0	0	0	0	0	0	0	0	0	0	0	0	0
0	6	0	6	6	6	0	0	0	6	0	0	0	0	0	0	0	0	0	0	0	0	0	0	0	0	0	0	0	0	0	0	0	0	0	0	0	0	0	0	0	0	0	0	0	0	6	0	0	0
18	18	6	0	6	6	0	0	0	0	0	6	0	0	0	0	12	6	6	6	0	0	0	6	0	0	0	0	0	0	0	0	0	0	0	0	6	0	0	0	0	0	0	0	0	6	0	0	6	0
0	0	0	0	0	0	0	0	0	0	0	0	0	0	6	6	0	0	0	0	0	0	0	0	0	0	0	0	0	0	0	0	0	0	0	0	0	0	0	0	0	0	0	0	0	12	0	0	6	0
0	6	0	0	6	0	0	0	6	0	0	6	0	6	0	0	12	0	0	0	0	6	6	0	0	0	0	0	6	0	0	6	0	6	0	0	0	0	0	6	6	12	6	0	0	6	0	0	0	6
6	0	0	0	0	0	0	6	0	0	0	0	6	0	0	0	0	0	0	0	0	0	0	0	0	0	0	0	0	0	0	0	0	0	0	0	0	0	0	0	0	0	0	0	0	0	0	0	0	0
0	0	0	0	0	0	0	0	0	0	6	12	0	0	0	6	0	0	0	0	0	0	0	0	0	0	0	0	0	0	0	0	0	0	0	0	0	0	0	0	0	0	0	0	0	0	0	0	0	0
0	0	0	0	0	0	0	0	0	0	0	0	0	0	0	0	6	0	0	0	0	0	0	0	0	0	0	0	0	0	0	0	0	6	6	6	6	0	6	0	0	0	0	0	0	0	0	0	0	0
0	0	6	0	0	0	0	0	0	0	0	0	0	0	0	0	0	0	0	0	0	0	0	0	0	6	0	0	0	0	0	0	0	6	6	6	0	0	0	0	0	0	0	6	0	0	0	0	0	0
0	0	6	6	0	0	0	0	0	0	0	0	0	0	0	0	0	0	0	0	0	0	0	0	0	0	0	0	0	0	0	0	0	0	6	6	18	24	6	0	6	0	0	0	0	6	0	0	0	0
0	0	6	18	0	0	0	0	0	0	0	0	0	0	0	0	0	0	0	0	0	0	0	0	0	0	0	0	0	0	0	0	0	0	6	24	12	0	0	0	12	0	0	0	0	0	0	0	0	0
0	0	0	6	0	0	0	0	0	0	0	0	0	0	0	0	0	0	0	0	0	0	0	0	0	0	0	0	0	0	0	0	0	0	0	0	0	0	0	0	0	0	0	0	0	6	0	0	0	0
0	6	0	0	0	0	0	0	0	0	0	6	0	0	0	0	0	0	0	0	0	0	0	0	0	0	0	0	0	0	0	0	0	6	0	0	18	18	12	0	6	0	0	0	0	0	0	0	0	0
0	0	0	0	0	0	0	0	0	0	0	0	0	0	0	0	0	0	0	0	6	0	0	0	0	0	0	0	0	0	0	0	6	0	12	0	6	6	0	0	0	6	0	0	0	0	0	0	0	0
0	0	0	0	0	6	0	0	0	0	0	6	0	0	0	0	0	0	0	0	0	0	0	0	0	0	6	0	0	0	0	0	0	6	0	0	0	6	6	0	0	0	0	0	0	0	0	0	0	0
0	0	0	6	0	6	0	0	0	0	0	0	0	6	0	0	0	0	6	0	0	0	0	0	0	0	0	0	6	0	6	0	6	6	24	18	18	6	30	12	18	6	6	6	0	0	0	0	0	0
0	0	0	0	0	0	6	0	0	0	0	0	0	0	0	0	6	0	0	0	0	0	0	0	0	0	0	0	0	0	0	0	6	0	0	6	6	0	12	0	12	6	0	0	0	0	0	0	0	0
0	0	0	0	0	0	0	0	0	0	0	0	0	0	0	0	0	0	0	6	0	0	6	0	0	0	0	0	0	0	0	0	0	0	0	0	0	0	0	0	0	0	6	0	0	0	0	0	0	0
0	0	0	0	0	0	0	0	0	0	0	6	0	0	0	0	0	0	0	0	0	0	0	0	0	0	0	0	0	0	0	0	6	6	0	0	6	0	6	0	18	0	0	0	0	0	0	12	0	0
0	0	0	0	0	0	0	0	0	0	0	0	0	0	0	0	0	0	0	0	0	0	6	0	0	0	0	0	0	0	0	0	0	12	6	0	0	12	0	0	0	0	0	6	0	0	0	0	6	0
0	0	0	0	0	0	0	0	0	0	0	0	0	0	0	0	0	0	0	0	0	0	0	0	0	0	0	0	0	0	0	0	0	0	0	0	12	6	0	0	6	0	0	0	0	0	0	6	0	0
0	0	0	0	0	0	0	0	0	0	0	0	0	0	6	0	0	0	0	0	0	0	0	0	0	0	0	0	0	0	0	0	0	6	0	0	0	0	0	0	0	0	0	0	0	0	0	0	0	0
0	0	0	6	0	0	6	0	6	6	0	0	0	0	0	0	6	0	0	0	0	0	6	0	0	0	0	6	0	0	0	0	6	24	24	12	24	30	42	18	30	12	0	6	12	12	6	0	0	0
0	0	0	0	0	6	0	0	0	0	0	0	0	0	0	0	0	0	0	0	0	0	0	0	0	0	0	0	0	0	0	0	0	0	0	0	0	0	0	0	0	0	0	0	0	0	0	0	0	0
0	0	0	6	0	6	6	0	0	0	0	0	0	0	0	0	0	0	6	0	0	0	0	0	0	0	0	0	0	0	0	0	6	0	6	0	0	0	0	0	0	0	0	0	0	0	0	0	0	0
0	6	0	0	0	0	0	0	0	12	0	0	0	0	0	0	0	6	0	0	6	6	0	0	6	0	0	0	0	0	0	0	6	0	0	0	0	0	0	0	0	0	0	0	0	0	6	0	0	6
0	0	0	0	0	0	0	0	0	0	0	0	0	0	0	6	0	0	0	0	0	0	0	6	0	0	12	0	0	6	6	6	6	12	0	12	12	6	6	18	18	12	18	6	18	6	18	6	0	0
0	0	0	0	0	0	0	0	0	0	0	0	0	0	0	0	0	0	0	0	0	0	0	0	0	0	0	0	0	0	0	6	0	0	18	0	0	0	0	0	6	6	6	0	0	0	0	0	0	0
0	0	0	0	6	6	0	0	6	0	0	0	0	0	0	0	0	0	0	0	0	0	0	0	0	0	0	0	0	0	6	0	6	6	0	6	6	0	0	0	0	0	0	0	0	0	0	0	0	0
6	6	0	0	6	12	0	0	0	0	0	0	0	6	6	0	0	0	0	0	0	0	0	0	0	0	0	6	0	0	0	6	6	0	6	0	12	6	0	0	0	0	0	0	0	0	0	0	0	0
0	0	0	0	6	0	0	0	0	0	0	0	0	0	0	0	0	0	0	0	0	0	0	0	0	0	0	0	0	0	0	0	0	0	6	0	0	0	0	0	0	0	0	0	0	6	6	0	0	0
0	0	0	0	0	0	0	0	0	0	0	0	0	0	0	0	0	0	0	0	0	6	0	0	0	0	0	0	0	0	6	0	12	24	6	12	6	24	36	24	24	18	42	30	18	12	24	0	0	12
0	0	0	0	0	0	6	0	0	0	0	0	0	0	0	0	0	0	0	0	0	0	0	0	0	0	0	0	0	12	6	0	12	0	0	6	0	6	0	0	0	0	0	0	0	0	0	0	0	0
0	0	0	0	0	0	6	0	0	0	0	0	0	0	0	0	0	0	0	0	0	0	0	0	0	0	0	0	0	0	0	0	0	6	0	0	0	0	0	0	0	0	0	0	0	0	6	6	6	12
0	0	6	0	6	0	0	0	0	0	0	0	0	0	0	0	0	0	0	0	0	0	0	0	0	0	0	0	0	6	0	0	0	12	6	6	0	6	12	0	0	0	6	0	6	18	6	6	6	0
0	0	0	0	0	0	6	0	0	0	0	0	0	0	0	0	0	0	0	0	0	0	0	0	0	0	0	0	0	0	0	0	0	6	6	6	0	0	0	0	0	0	0	0	0	0	0	0	0	0
0	0	0	0	0	0	6	0	0	0	0	0	0	0	0	0	0	0	0	0	0	0	0	0	0	0	0	0	0	0	0	0	6	6	12	12	0	0	0	0	0	6	0	0	0	0	0	0	0	0
0	0	0	0	0	6	0	0	0	0	0	0	0	0	0	0	12	0	0	0	0	6	24	0	0	0	6	6	6	6	12	0	6	18	0	18	6	12	6	0	0	0	0	6	0	0	0	0	0	0
0	0	0	0	0	6	0	0	0	0	0	0	0	0	0	0	0	0	0	0	0	0	0	0	0	0	0	6	0	0	0	0	0	0	6	0	6	0	6	0	0	0	0	0	0	0	0	0	0	0
6	0	0	0	0	0	6	0	6	0	0	0	0	0	0	0	6	6	0	0	0	6	0	0	0	0	0	6	0	0	0	0	6	24	6	12	0	0	6	0	0	0	0	0	0	0	0	0	0	0
0	0	0	0	0	0	0	0	0	0	0	0	0	0	0	0	0	0	0	0	0	0	0	0	0	0	0	0	0	0	0	0	0	12	0	12	6	6	6	6	0	0	0	0	0	0	0	0	6	0
0	0	6	0	0	0	0	0	0	0	0	0	0	0	0	6	6	0	0	0	0	0	0	0	0	0	0	0	0	0	6	0	0	6	0	0	6	0	0	0	0	6	0	0	0	6	0	0	0	0
0	0	0	12	6	0	0	0	0	0	0	0	0	0	0	0	0	0	0	6	0	0	0	0	0	0	0	6	0	0	0	6	0	0	6	0	6	6	0	0	0	0	0	0	0	0	0	0	0	0
0	0	0	12	0	0	0	6	0	0	6	0	0	0	0	0	0	0	6	0	0	0	6	0	0	6	0	0	6	0	0	6	6	0	6	0	0	18	12	0	0	0	0	6	0	0	0	0	0	0
0	6	0	0	0	0	0	0	0	0	0	0	0	0	0	0	0	0	0	0	0	0	0	0	0	0	0	0	0	0	0	0	0	0	0	0	0	0	0	0	0	6	6	0	0	6	12	12	0	12
6	6	0	0	0	6	0	0	0	0	0	0	6	0	0	0	0	0	0	0	0	0	0	0	0	0	0	0	6	0	0	0	0	0	0	0	6	12	0	0	0	0	0	0	0	0	0	0	0	0
0	0	0	12	0	0	0	0	0	6	6	0	0	0	0	0	0	0	0	0	6	0	6	0	0	0	0	0	0	6	0	0	0	0	6	0	0	0	6	0	0	0	0	0	0	0	0	0	0	0
0	0	0	0	0	0	0	0	0	0	0	0	0	0	6	6	0	0	0	0	0	0	0	0	0	0	0	0	0	0	0	0	0	0	0	0	0	0	6	0	0	0	0	0	0	0	0	0	0	0
0	0	0	0	0	0	0	0	6	6	0	0	0	0	0	0	0	0	0	0	0	0	0	0	0	0	0	0	0	0	0	0	0	0	0	0	0	0	0	0	0	6	0	0	0	0	0	0	0	0
0	0	0	0	0	0	6	0	0	0	0	6	0	0	0	0	0	0	0	0	0	0	0	0	0	0	6	0	0	0	0	0	0	0	0	0	0	0	0	0	0	0	0	0	0	0	0	0	0	0
6	6	18	0	0	0	0	0	0	0	0	0	6	0	0	0	0	0	6	0	0	0	0	0	0	0	0	6	0	0	0	0	0	0	0	0	0	0	0	0	0	0	0	0	0	0	0	0	0	0
6	6	12	0	0	6	0	0	6	0	6	0	0	12	0	0	0	0	0	6	6	0	0	0	6	12	6	0	6	6	0	0	0	0	0	0	6	0	0	12	0	0	0	0	0	0	0	6	0	0
6	0	0	6	0	0	0	0	0	0	0	0	0	0	0	0	0	0	0	0	0	0	0	0	0	0	0	0	0	0	0	0	0	0	0	6	0	0	0	0	0	0	0	0	0	0	0	0	0	0
6	0	0	0	6	0	0	0	0	0	6	0	0	0	0	0	0	0	0	0	0	0	0	0	0	0	6	0	0	0	0	0	6	0	0	0	0	0	6	0	0	0	0	0	0	0	0	0	0	0
0	0	6	0	0	0	0	0	0	6	0	6	0	6	0	0	0	0	6	0	0	0	0	0	0	6	0	0	0	0	6	0	0	6	0	6	0	12	0	0	0	0	0	0	0	0	0	0	0	0
0	0	0	6	0	0	0	0	0	0	0	0	0	0	0	0	0	0	0	0	0	0	0	0	0	0	0	0	0	0	0	0	0	0	6	0	0	0	0	6	0	0	0	0	0	0	0	0	0	0
0	0	0	0	6	6	0	0	0	0	0	0	0	0	0	0	0	0	0	0	0	0	6	0	0	0	0	0	0	0	0	0	0	0	0	0	0	6	0	0	0	0	0	0	0	0	0	0	0	0
6	6	0	0	0	0	0	0	0	0	0	0	0	0	0	0	0	6	0	6	0	0	0	0	0	0	0	0	0	0	0	0	0	0	0	6	0	6	0	0	0	0	0	0	0	0	0	0	0	0
0	6	6	0	6	0	0	18	0	0	0	0	0	0	0	0	6	0	0	6	0	6	0	0	0	0	0	0	0	0	0	0	0	0	0	0	0	0	0	6	0	6	0	0	0	0	0	0	0	0
0	6	0	6	0	6	0	0	0	0	0	0	0	0	0	6	0	6	0	0	0	0	0	0	0	0	0	0	0	0	6	6	6	0	6	0	6	6	6	6	0	6	6	6	6	0	0	0	0	0
0	0	0	6	0	6	6	0	0	0	0	0	0	0	0	0	0	0	0	0	0	0	0	0	0	0	0	0	0	0	0	0	0	0	0	6	0	0	0	6	6	0	6	0	0	0	0	0	0	0
0	0	0	0	0	6	0	0	0	0	0	0	0	0	0	0	0	0	0	0	0	0	0	0	0	0	0	0	0	0	0	0	0	0	0	6	0	6	0	0	0	0	0	0	0	0	0	0	0	0
12	12	6	12	12	12	18	6	0	6	0	6	0	0	6	0	0	6	6	0	0	0	0	0	6	0	0	0	0	0	0	0	0	0	0	0	6	0	0	0	0	0	0	0	0	0	0	0	6	0
0	0	6	12	6	6	6	6	0	6	0	0	0	6	6	0	6	6	18	18	0	6	12	0	12	6	18	6	6	6	0	24	6	12	12	18	18	12	12	0	6	6	0	0	0	0	0	0	0	6
12	12	0	6	6	0	0	12	6	0	0	0	6	6	0	0	0	0	0	0	0	0	6	6	0	12	0	6	6	0	0	6	18	18	12	6	12	0	0	6	18	30	6	0	0	6	0	0	0	0
0	6	6	6	6	6	0	0	12	0	0	6	6	6	0	0	6	0	6	12	6	0	0	12	0	0	0	0	0	0	0	0	6	0	12	0	0	6	6	6	18	0	0	0	0	0	0	0	0	0
0	12	6	0	6	6	0	6	6	0	12	0	6	0	0	0	6	6	0	6	6	6	0	0	0	6	6	0	12	0	0	0	0	6	0	0	0	0	6	6	0	6	6	0	0	0	0	0	0	0
12	0	0	0	6	6	0	0	0	6	0	0	0	0	0	0	0	0	0	0	0	0	0	6	0	0	0	0	0	0	0	0	0	6	0	12	12	12	0	0	6	0	0	0	0	6	0	0	6	0
0	12	0	6	12	0	0	6	6	6	12	18	6	6	0	0	18	6	0	0	0	18	0	12	0	6	0	12	6	6	0	6	18	6	0	18	24	24	6	18	18	12	0	0	0	0	0	0	0	0
0	0	0	0	0	12	6	0	0	0	0	0	0	0	0	0	0	0	0	0	0	0	0	0	0	0	0	0	0	0	0	0	0	6	12	6	6	12	6	0	0	0	0	0	0	0	0	0	0	0
6	0	6	0	0	12	6	0	0	0	0	0	0	0	0	0	0	0	0	0	0	0	12	0	0	0	0	0	0	0	0	0	0	0	6	0	12	12	0	6	0	0	6	0	0	0	0	0	6	0
0	6	24	0	0	6	12	6	0	0	6	18	0	0	0	12	0	0	0	0	0	0	0	0	0	0	6	6	0	0	0	6	6	6	6	0	0	0	0	6	0	0	0	0	0	0	0	6	0	6
12	6	18	18	0	0	0	6	6	6	12	6	0	6	6	6	6	0	0	12	0	0	12	0	6	0	0	0	0	0	6	0	0	0	0	0	6	18	6	6	0	0	12	0	0	0	6	0	0	0
0	6	6	0	12	6	6	0	0	0	0	0	6	6	0	0	0	0	0	0	0	0	0	0	6	0	0	0	6	0	6	6	0	0	6	0	0	6	0	0	0	0	0	0	0	0	0	0	0	0
0	0	0	6	6	6	6	0	0	0	0	0	0	0	6	0	0	0	0	0	0	0	0	0	0	6	0	6	6	6	0	0	0	0	0	0	6	6	6	0	0	0	0	0	0	0	0	0	0	0
0	6	0	6	12	0	12	6	0	6	0	0	6	0	0	6	0	0	0	0	0	0	0	0	0	0	0	6	0	0	0	6	0	18	6	18	6	6	0	0	12	0	6	6	0	0	0	0	0	0
0	0	24	0	6	6	6	0	0	0	6	12	6	0	0	0	0	0	0	0	0	0	0	0	0	0	0	0	0	0	0	0	0	12	6	12	12	6	18	0	0	6	0	6	0	0	0	0	0	0
0	0	0	6	6	12	0	0	0	0	0	0	0	0	0	0	0	0	0	0	12	0	0	0	0	6	0	0	0	0	0	0	0	0	0	0	0	0	6	0	0	0	0	0	0	0	0	0	6	0
6	0	6	18	12	0	6	0	0	6	6	6	0	6	6	6	12	0	0	0	0	6	6	0	0	6	12	6	6	6	0	0	0	6	0	6	0	0	0	6	0	0	0	0	6	0	0	0	0	0
0	0	0	0	0	6	0	0	0	0	0	0	6	0	0	0	0	0	0	0	0	0	0	0	0	0	0	6	6	0	0	0	0	6	6	18	6	6	6	0	6	0	24	0	0	0	6	6	0	0
0	0	0	6	6	0	0	6	0	0	0	0	0	0	6	0	0	0	0	0	0	0	0	6	0	0	0	0	0	6	0	0	0	0	6	6	0	12	6	0	6	0	24	0	0	6	6	12	0	6
6	0	12	6	18	18	6	0	6	6	0	18	0	12	6	12	0	6	6	0	6	0	12	0	6	6	0	6	0	6	0	6	6	0	0	6	0	0	0	0	12	0	0	0	0	0	0	0	0	0
6	0	0	0	12	6	6	0	0	0	0	0	0	0	0	0	6	0	6	6	0	0	0	6	0	0	0	0	0	6	0	0	0	12	6	0	18	0	0	12	0	0	0	6	6	6	6	6	0	0
6	0	6	6	6	18	0	0	0	0	0	0	0	0	0	0	0	12	0	0	0	0	0	6	6	0	0	12	0	0	6	0	0	0	12	0	0	0	0	0	0	0	0	0	0	0	0	0	0	0
0	0	0	0	6	6	6	6	6	0	6	0	0	0	0	0	0	0	0	0	0	0	6	0	0	0	0	0	0	0	0	0	6	0	6	0	0	12	0	0	0	0	0	0	6	0	0	0	0	0
0	6	6	0	0	0	0	0	0	0	0	0	0	0	0	0	0	0	0	0	0	0	0	0	0	0	0	0	0	0	0	0	12	0	0	0	0	6	12	0	0	0	0	0	0	0	0	0	0	0
6	6	0	0	12	6	0	18	0	12	0	0	12	0	6	18	6	0	0	6	0	0	6	6	6	0	12	0	0	0	12	0	6	0	6	0	0	0	0	0	0	0	0	0	0	6	6	0	6	0
6	24	12	18	18	12	6	12	12	12	18	6	6	12	6	18	6	0	12	12	18	0	12	12	12	0	6	0	18	0	0	24	6	0	0	0	6	0	0	0	0	0	0	0	0	0	0	0	0	0
12	6	12	12	6	6	6	12	0	6	12	0	12	0	12	12	12	6	12	12	12	0	12	18	18	12	18	0	18	18	0	12	12	12	6	0	6	0	0	0	0	6	0	0	0	0	6	6	0	0
12	12	6	12	6	12	0	0	6	0	0	6	6	0	0	0	0	0	6	6	6	6	0	0	0	0	0	6	0	6	0	0	0	0	12	0	6	0	0	6	6	0	0	0	0	0	0	0	0	0
0	6	6	6	6	12	6	0	6	6	0	6	6	0	0	6	0	6	6	6	6	0	0	0	0	0	6	0	0	0	0	0	0	0	0	0	0	0	0	0	0	0	0	0	0	0	0	0	0	0
12	0	0	12	6	12	6	0	6	0	6	6	12	6	0	6	6	6	0	6	12	6	0	18	0	0	0	6	0	6	6	6	6	0	0	6	6	6	0	0	0	12	0	0	0	0	0	0	0	0
12	12	18	6	18	18	6	6	0	6	0	18	6	6	0	6	0	6	0	6	6	6	0	6	0	12	12	6	0	6	0	6	0	0	0	0	0	6	0	0	6	6	0	6	0	0	0	0	0	0
0	0	6	6	0	6	0	12	0	0	0	0	0	0	0	6	0	0	0	6	0	0	0	0	6	0	0	0	0	0	0	0	6	18	0	6	6	12	0	0	0	0	0	0	0	0	0	0	0	0
0	0	0	0	0	0	6	0	0	0	0	0	0	0	0	0	0	0	0	0	0	0	0	0	0	0	0	0	0	0	0	0	0	0	0	0	0	0	0	0	0	12	6	18	12	0	12	12	0	0
6	0	18	18	6	18	12	18	0	12	6	6	0	0	0	24	6	0	6	0	6	6	12	0	6	12	12	6	0	0	6	6	12	6	0	0	0	12	0	6	0	0	0	0	0	0	0	0	0	0
0	0	0	12	6	6	0	6	6	0	12	0	0	0	0	0	6	6	0	0	0	0	6	0	0	0	0	0	0	0	0	0	0	6	0	0	18	6	6	0	0	6	12	0	0	6	0	0	6	0
6	12	6	12	0	12	6	0	0	6	0	30	0	0	0	0	12	12	0	6	0	12	0	6	6	0	6	0	6	6	0	6	0	0	0	0	6	0	6	0	6	6	0	0	0	0	0	0	0	0
0	6	6	0	0	0	0	0	0	0	6	0	0	6	6	0	6	6	0	0	6	0	6	0	0	0	0	0	0	0	0	0	6	0	12	18	24	6	0	0	12	0	0	0	0	0	0	0	6	0
0	24	0	6	6	0	12	0	6	0	0	0	0	0	0	0	0	0	6	0	6	6	0	0	6	0	0	6	6	0	0	6	0	12	0	6	24	12	0	0	0	0	0	0	0	0	0	0	0	0
30	18	30	24	54	30	36	36	42	36	48	72	30	24	72	36	48	6	24	24	12	12	48	12	54	30	18	6	24	18	24	36	72	42	48	60	18	30	0	24	6	18	12	12	6	0	6	6	12	6
30	48	24	12	36	36	6	30	54	48	66	30	66	30	24	30	30	36	24	36	60	36	60	42	42	30	60	24	42	36	36	60	48	36	30	36	24	42	18	30	0	0	0	12	0	0	24	12	12	6
24	12	42	12	12	24	12	12	36	36	18	6	30	18	18	12	18	18	12	12	24	12	24	18	6	42	6	6	12	18	6	24	6	24	30	6	42	36	30	24	18	18	30	12	18	36	6	6	0	6
30	18	48	36	12	6	42	18	48	24	12	24	42	12	12	18	12	6	30	36	42	24	24	24	36	0	12	30	12	30	12	42	6	24	6	12	24	48	36	12	18	24	18	6	6	6	30	12	6	6
48	42	48	18	30	18	30	24	30	18	36	12	60	6	30	24	12	0	6	6	6	24	30	36	24	6	36	24	12	18	6	18	12	12	12	36	42	42	0	24	30	24	18	12	6	0	0	0	0	6
36	24	30	60	18	48	30	24	42	12	30	36	24	30	24	36	12	30	24	36	24	24	24	6	18	0	30	6	18	30	12	6	0	12	0	6	6	0	6	12	0	0	12	0	0	0	6	0	6	0
12	66	60	30	36	42	24	54	36	42	42	42	36	30	72	42	42	60	30	18	36	36	30	30	24	18	24	48	12	12	6	36	18	18	12	30	36	36	42	30	54	6	18	18	18	6	12	12	6	6
66	42	54	48	36	24	12	24	6	12	12	18	0	24	12	24	6	18	36	24	6	18	18	0	12	6	0	6	24	6	12	6	30	36	12	24	6	12	30	36	30	30	30	6	0	6	6	6	6	6
6	24	42	24	30	6	12	18	24	30	24	12	24	6	18	12	6	18	18	18	24	24	12	12	24	12	12	6	0	0	18	24	18	36	12	42	18	12	48	24	42	18	12	0	12	0	6	6	6	18
24	48	30	30	24	36	30	24	18	6	12	18	0	6	12	30	24	36	30	18	12	12	12	0	18	12	18	6	12	18	6	6	12	18	6	12	12	18	6	12	18	6	6	0	0	0	12	6	0	0
36	12	18	48	42	24	42	24	18	36	24	18	24	30	6	24	24	36	30	0	18	18	12	36	18	12	12	42	12	12	18	24	18	6	18	18	24	18	6	24	18	12	12	12	0	0	6	0	6	0
54	36	24	36	18	18	30	36	30	30	30	24	36	60	18	18	36	30	24	30	36	30	24	18	24	24	12	30	18	18	18	30	18	12	12	12	12	12	18	0	6	6	6	0	6	0	0	0	0	0
24	18	12	18	30	36	24	18	12	42	24	18	18	36	12	30	6	18	48	24	18	18	18	42	18	12	36	12	30	24	36	30	12	12	24	0	12	0	12	6	6	6	0	0	0	0	0	0	0	0
12	42	18	48	42	18	12	30	36	12	18	30	30	30	30	36	24	36	24	30	24	30	12	30	42	30	30	12	12	30	30	30	30	18	12	18	18	0	0	18	0	12	0	0	12	12	12	12	12	18
24	18	24	42	24	48	36	12	24	30	24	18	18	24	42	18	18	24	24	36	12	24	18	24	12	18	36	18	30	12	30	30	24	30	6	30	12	6	6	12	6	18	24	0	0	18	24	6	6	0
6	12	12	30	6	12	6	12	6	12	12	6	6	0	6	6	6	6	6	0	0	18	18	0	6	0	0	6	0	12	6	6	18	0	24	12	18	36	12	24	12	30	0	24	6	0	0	6	12	0
0	0	6	6	6	0	6	0	0	6	6	0	0	6	0	0	0	0	6	0	0	0	0	0	0	0	0	0	0	6	6	6	6	6	6	12	6	30	36	6	36	0	30	6	18	30	12	6	6	0
0	6	36	6	18	6	12	24	6	0	24	6	0	0	18	0	12	6	6	0	0	0	12	0	6	0	12	6	6	6	0	0	12	6	24	12	30	24	18	36	12	18	12	6	0	12	0	6	12	0
6	0	36	12	12	6	12	6	18	24	12	0	24	6	18	12	18	0	12	18	18	12	6	18	12	18	12	12	0	36	0	6	0	18	12	24	18	24	96	30	24	24	18	12	6	12	6	6	12	18
0	6	12	12	6	12	6	0	0	0	6	0	0	0	0	6	6	6	0	0	0	0	0	0	0	0	0	0	0	0	0	6	18	6	30	30	24	24	48	42	24	24	18	12	12	0	0	6	0	0
12	42	42	12	6	6	0	18	18	12	24	12	12	24	12	18	18	12	18	0	12	18	0	6	12	12	24	6	6	6	0	6	12	24	18	18	24	54	30	36	18	30	6	12	0	0	0	6	0	6
12	6	24	12	6	18	0	12	12	0	12	12	30	0	18	12	18	12	0	12	0	24	18	12	6	24	6	24	6	42	24	6	18	0	24	30	24	30	6	36	42	12	24	6	24	12	0	0	0	0
48	30	18	12	12	30	6	6	12	18	24	30	12	12	6	6	6	18	12	18	24	6	12	18	18	0	0	12	0	12	6	6	18	30	42	6	54	30	24	36	30	18	0	0	0	0	0	0	0	0
12	12	18	18	30	0	0	12	6	6	18	6	12	12	24	6	12	12	0	0	0	18	12	0	0	0	6	18	6	0	6	6	12	0	0	24	24	54	42	30	24	42	6	0	0	6	0	0	6	0
12	0	6	12	12	18	0	0	6	6	0	0	6	6	0	6	6	6	18	0	18	0	0	12	0	0	12	0	0	0	0	6	0	18	30	36	48	36	30	30	60	6	6	6	12	0	6	6	0	6
6	24	18	6	30	12	12	0	12	0	12	18	12	12	6	6	12	18	18	18	0	12	6	6	0	0	12	12	6	6	6	12	12	6	6	42	36	42	12	36	30	18	24	0	12	12	0	0	0	0
6	30	18	0	18	18	24	12	6	0	0	18	6	18	18	24	6	18	36	6	18	18	30	6	6	18	12	12	0	30	6	6	18	12	30	30	24	18	24	18	30	30	6	24	0	0	6	0	0	0
12	18	24	6	6	24	18	0	12	6	6	12	6	18	0	12	18	6	18	24	6	0	12	6	6	12	18	0	6	6	0	0	24	12	12	24	12	24	42	24	12	18	6	18	0	6	0	0	0	0
12	12	12	12	6	24	24	18	12	6	0	6	6	18	6	6	18	0	6	30	6	12	12	0	24	0	6	0	24	12	12	12	12	18	6	24	12	0	12	0	36	24	18	0	0	24	18	0	0	0
6	18	30	18	6	12	0	12	6	6	12	6	12	6	18	12	24	0	6	0	6	6	18	6	6	6	18	6	30	6	24	6	12	30	6	6	18	6	6	6	0	18	0	0	0	0	0	0	0	0
6	24	0	6	18	18	6	12	12	24	12	18	6	18	18	0	18	6	12	6	6	0	12	0	0	12	6	12	0	18	12	18	0	0	6	6	24	24	6	0	6	0	6	0	0	12	6	0	0	0
12	6	18	12	30	12	6	6	6	30	0	0	6	18	0	12	0	6	12	18	6	0	6	6	24	18	0	0	6	6	0	6	6	12	6	12	12	18	6	6	6	6	12	12	0	0	6	0	6	0
12	18	30	6	6	6	12	12	6	6	6	12	0	0	6	12	0	6	6	0	12	6	6	18	6	6	0	6	0	6	0	0	0	0	6	6	18	18	36	12	12	36	0	24	6	18	0	0	0	0
6	18	18	6	0	12	12	6	12	12	24	12	6	6	12	6	0	6	6	6	0	12	0	6	0	0	0	0	0	0	6	0	12	0	18	24	0	24	18	0	24	6	12	6	6	12	0	6	12	0
0	18	24	18	18	18	6	18	6	18	0	12	0	42	6	6	18	6	6	6	18	18	6	12	6	0	12	0	6	12	0	12	24	6	6	18	18	18	12	6	0	18	6	6	0	0	0	0	0	0
6	18	12	24	6	6	6	6	6	18	18	6	0	24	12	6	6	12	6	24	0	6	6	18	6	18	12	6	6	0	0	6	12	6	24	12	36	12	6	12	6	0	12	0	0	0	0	0	0	0
24	24	24	24	24	30	18	6	6	6	24	24	12	18	12	12	6	12	0	0	0	18	18	18	30	12	24	6	6	0	18	0	6	6	6	18	18	18	24	24	12	12	12	6	0	0	0	0	0	0
12	0	12	6	24	18	6	6	18	12	6	18	0	6	12	6	6	12	0	18	6	12	18	18	12	18	24	12	12	6	6	18	24	12	42	24	6	18	18	12	18	6	12	0	0	6	0	0	0	6
6	24	48	12	6	24	0	18	12	6	6	6	18	24	12	6	12	0	36	24	12	24	18	6	6	18	0	24	18	30	12	18	6	24	6	42	12	0	0	24	6	30	6	6	6	6	0	0	0	0
24	12	30	18	12	18	18	6	24	18	6	12	6	6	24	6	18	12	30	6	12	12	12	24	18	18	12	12	6	6	12	18	6	18	12	6	18	36	24	6	60	30	36	12	6	0	12	12	0	12
24	30	12	6	6	24	24	12	12	12	18	24	12	12	6	12	12	0	12	12	18	18	24	12	12	18	12	18	0	18	18	30	6	6	36	12	24	24	12	12	18	18	18	0	6	6	0	0	0	0
0	36	18	18	0	12	12	30	30	6	24	12	24	18	12	12	18	12	6	30	12	12	12	12	0	0	12	0	12	6	6	0	24	6	18	24	18	18	18	42	12	18	6	12	6	0	0	6	0	0
24	12	6	0	6	24	12	12	18	12	6	12	6	0	6	18	12	24	0	6	18	12	6	6	12	0	0	6	0	0	6	6	12	0	36	24	18	0	12	12	6	0	6	24	12	0	12	6	12	12
18	6	6	24	24	12	24	12	6	6	18	6	30	12	18	6	12	18	18	12	0	24	30	6	36	18	6	30	30	24	24	18	36	24	30	24	36	6	36	18	12	12	0	0	0	0	0	12	0	6
12	6	12	12	18	18	18	0	18	24	0	18	24	0	6	6	18	24	0	0	6	0	12	6	24	0	6	6	12	6	6	12	18	6	0	12	12	18	6	18	24	12	12	6	18	0	6	18	0	6
6	12	30	30	18	6	12	6	0	6	6	6	18	12	6	18	18	0	6	12	0	0	6	12	12	6	0	18	12	24	6	12	6	0	0	18	18	12	18	18	18	18	12	24	0	6	6	6	0	0
18	18	6	12	24	24	24	12	18	12	12	12	12	24	12	12	12	18	18	0	12	6	12	30	24	12	12	24	6	12	24	18	6	6	0	42	30	18	18	12	18	6	6	6	12	12	18	0	12	12
42	24	24	12	12	24	12	24	24	18	30	18	6	18	12	0	30	6	6	18	18	6	18	12	12	18	12	6	12	0	24	12	6	0	12	18	36	6	6	18	24	12	30	6	0	18	0	0	6	6
18	36	12	12	24	36	12	24	24	18	18	30	30	30	6	30	12	24	42	0	24	12	36	6	36	18	30	12	42	48	36	12	30	0	30	30	6	18	12	18	6	0	6	0	6	12	6	0	6	0
36	30	30	18	30	6	0	18	42	0	6	12	18	6	12	12	18	12	12	12	24	0	24	12	18	24	18	12	24	12	12	30	6	12	6	6	12	12	12	6	6	6	0	18	12	30	24	6	6	12
12	12	42	48	6	12	24	24	30	18	18	18	6	30	30	24	18	24	36	6	12	36	24	6	12	24	12	18	30	30	0	30	12	12	24	0	6	12	6	0	0	6	0	6	6	0	0	18	0	0
36	18	24	30	12	18	6	0	18	12	24	12	12	12	18	6	18	12	6	12	18	6	0	12	0	6	6	6	6	12	12	0	0	12	12	6	12	6	0	6	0	6	0	6	0	0	0	0	0	0
12	12	24	18	12	60	36	12	24	6	18	6	36	0	0	6	12	6	6	12	24	24	6	6	6	18	24	12	6	0	6	18	0	12	0	6	6	6	12	0	12	6	0	0	0	0	0	0	0	0
0	12	24	30	6	30	0	0	0	12	0	0	24	12	0	6	6	0	12	12	0	6	6	0	0	0	12	0	6	0	0	12	6	0	24	6	18	24	12	12	12	18	6	0	6	6	0	0	0	0
24	24	36	18	24	24	12	6	12	6	12	18	6	6	12	0	12	12	18	18	30	6	24	18	30	12	6	6	12	6	18	0	12	0	6	0	6	12	6	0	0	0	0	0	0	0	0	6	0	0
12	30	30	18	48	6	24	30	6	24	30	24	24	24	12	12	18	18	12	6	18	18	18	0	12	12	6	30	30	6	24	6	24	12	12	18	6	6	12	0	12	0	0	0	12	18	6	0	0	12
18	36	42	30	24	12	12	18	6	0	0	12	6	12	0	12	6	6	0	18	6	6	0	12	18	0	0	12	6	0	6	0	6	0	12	18	12	0	6	12	18	0	0	0	0	0	0	0	0	0
24	12	30	24	18	6	6	0	18	6	12	18	6	12	6	12	6	0	12	12	18	12	6	12	12	24	12	6	6	18	12	12	12	12	6	24	6	6	0	6	0	0	0	6	0	0	0	6	0	0
12	6	18	18	0	18	6	18	12	12	6	6	6	12	6	12	12	12	6	0	12	0	6	6	6	6	0	6	6	0	0	6	12	0	18	24	18	12	12	12	6	6	6	0	0	0	0	0	0	0
18	18	0	36	12	6	18	12	6	6	18	6	18	6	6	18	12	0	6	0	6	0	24	12	0	12	12	0	6	6	6	0	0	12	6	0	6	6	6	6	6	6	0	0	0	0	0	0	6	0
6	18	6	18	12	18	12	30	12	18	12	12	42	24	12	18	18	12	12	30	12	12	12	12	6	6	0	18	12	6	18	0	6	12	6	12	0	6	6	0	12	0	0	0	0	0	0	0	0	0
24	30	12	24	24	18	24	30	12	24	6	18	24	6	24	24	6	24	24	24	18	12	6	24	18	18	12	12	24	18	6	24	0	0	0	6	6	0	0	0	0	0	0	0	0	6	0	0	0	0
12	12	24	24	12	12	18	12	48	42	36	30	30	12	18	30	24	18	12	30	18	24	6	48	6	0	12	18	30	36	30	24	6	12	6	12	0	6	12	0	0	0	0	0	0	0	0	0	0	0
6	12	12	12	12	0	18	0	6	6	12	12	0	12	12	18	12	0	6	6	18	12	12	12	6	12	0	12	6	6	0	0	12	30	12	42	12	6	12	12	6	0	12	12	0	6	12	12	0	0
0	12	24	30	24	12	18	24	12	18	12	18	12	12	0	6	0	6	0	12	6	6	6	6	0	12	6	12	12	6	6	0	6	0	0	0	0	0	6	0	0	0	0	6	0	0	0	0	0	0
36	12	30	18	60	6	18	6	12	18	18	18	30	30	24	18	24	6	30	12	12	18	24	18	18	0	18	18	0	36	6	18	18	42	0	0	6	0	6	0	0	0	0	0	0	0	0	0	0	0
[truncated: 72 more columns]

## Sheet: Fig. S5e
	Ptchd1Y/+
	0	2.4	2.4	4.8	2.4	0	4.8	0	2.4	12	16.8	9.6	2.4	9.6	7.2	4.8	19.2	24	31.2	19.2	16.8	14.4	24	4.8	2.4	4.8	16.8	7.2	2.4	2.4	4.8	2.4	2.4	0	0	4.8	0	0	2.4	7.2	0	2.4	2.4	0	0	2.4	0	7.2	7.2
	4.8	2.4	4.8	2.4	2.4	2.4	7.2	4.8	0	4.8	21.6	4.8	2.4	4.8	7.2	12	16.8	28.8	38.4	28.8	12	19.2	12	14.4	14.4	7.2	12	4.8	9.6	2.4	0	9.6	9.6	2.4	0	0	0	0	2.4	0	9.6	2.4	0	0	2.4	4.8	9.6	2.4	7.2
	2.4	4.8	2.4	0	7.2	0	2.4	9.6	2.4	14.4	28.8	4.8	2.4	9.6	19.2	21.6	19.2	48	26.4	62.4	26.4	43.2	31.2	14.4	14.4	21.6	9.6	19.2	14.4	4.8	12	7.2	7.2	2.4	4.8	2.4	2.4	2.4	4.8	12	9.6	4.8	2.4	0	2.4	0	9.6	7.2	2.4
	0	2.4	0	0	0	7.2	0	2.4	7.2	2.4	7.2	4.8	0	9.6	2.4	9.6	26.4	40.8	28.8	57.6	33.6	19.2	24	14.4	14.4	12	7.2	4.8	2.4	0	7.2	2.4	2.4	2.4	0	0	0	2.4	2.4	0	2.4	0	0	0	2.4	0	0	0	2.4
	0	0	0	0	0	0	0	2.4	0	0	4.8	2.4	2.4	4.8	9.6	7.2	21.6	33.6	28.8	19.2	26.4	21.6	21.6	16.8	9.6	4.8	2.4	7.2	2.4	9.6	0	0	2.4	0	0	0	0	0	0	2.4	0	0	0	0	2.4	0	2.4	2.4	0
	9.6	4.8	7.2	4.8	2.4	9.6	16.8	2.4	12	21.6	16.8	12	2.4	12	16.8	43.2	55.2	64.8	79.2	52.8	50.4	67.2	43.2	19.2	21.6	28.8	24	26.4	19.2	24	12	9.6	9.6	16.8	4.8	14.4	4.8	12	16.8	24	7.2	14.4	16.8	9.6	2.4	12	12	7.2	4.8
	2.4	0	0	0	2.4	2.4	0	0	0	2.4	4.8	0	0	0	2.4	9.6	28.8	28.8	36	55.2	26.4	31.2	24	4.8	4.8	0	7.2	2.4	0	4.8	4.8	4.8	0	2.4	0	0	0	0	0	2.4	9.6	2.4	2.4	0	2.4	0	2.4	0	2.4
	2.4	2.4	2.4	0	0	2.4	0	0	7.2	0	2.4	4.8	0	7.2	7.2	43.2	62.4	86.4	67.2	57.6	33.6	26.4	26.4	9.6	12	9.6	12	12	4.8	2.4	7.2	2.4	2.4	0	0	0	4.8	4.8	2.4	2.4	9.6	0	0	0	2.4	0	4.8	0	4.8
	9.6	9.6	12	4.8	2.4	9.6	7.2	4.8	7.2	19.2	4.8	9.6	2.4	12	14.4	24	31.2	36	45.6	33.6	55.2	38.4	24	33.6	14.4	16.8	21.6	16.8	14.4	21.6	19.2	21.6	19.2	12	7.2	7.2	2.4	7.2	9.6	9.6	4.8	14.4	0	9.6	16.8	4.8	7.2	4.8	12
	9.6	9.6	7.2	9.6	2.4	7.2	9.6	4.8	0	4.8	9.6	9.6	2.4	12	14.4	26.4	21.6	33.6	33.6	31.2	26.4	28.8	16.8	7.2	16.8	9.6	12	12	4.8	7.2	7.2	14.4	16.8	14.4	12	4.8	7.2	14.4	16.8	14.4	9.6	4.8	4.8	4.8	16.8	7.2	9.6	9.6	12
	12	7.2	12	9.6	19.2	21.6	19.2	12	9.6	19.2	21.6	2.4	9.6	12	21.6	31.2	57.6	60	52.8	52.8	55.2	26.4	26.4	31.2	31.2	19.2	28.8	24	16.8	31.2	12	14.4	19.2	19.2	14.4	14.4	14.4	9.6	14.4	19.2	16.8	14.4	16.8	16.8	14.4	12	14.4	14.4	24
	0	2.4	2.4	0	0	2.4	0	0	0	0	2.4	0	0	2.4	2.4	7.2	43.2	64.8	36	52.8	28.8	21.6	16.8	14.4	9.6	2.4	4.8	7.2	2.4	0	2.4	0	2.4	0	0	0	0	0	0	2.4	0	0	0	0	2.4	0	0	0	2.4
	52.8	79.2	72	67.2	69.6	86.4	62.4	64.8	43.2	33.6	14.4	7.2	7.2	7.2	14.4	31.2	60	76.8	103.2	129.6	124.8	115.2	91.2	88.8	105.6	103.2	105.6	91.2	96	100.8	84	108	86.4	105.6	88.8	84	74.4	79.2	86.4	79.2	81.6	64.8	69.6	64.8	103.2	84	60	103.2	86.4
	7.2	4.8	16.8	2.4	7.2	0	4.8	7.2	7.2	7.2	4.8	9.6	2.4	21.6	45.6	33.6	52.8	50.4	69.6	74.4	45.6	45.6	72	36	33.6	40.8	50.4	28.8	21.6	21.6	21.6	19.2	24	7.2	24	21.6	14.4	7.2	19.2	16.8	24	7.2	12	9.6	2.4	9.6	7.2	4.8	16.8
	12	2.4	7.2	12	2.4	2.4	0	7.2	4.8	2.4	0	2.4	2.4	24	24	24	14.4	21.6	16.8	14.4	16.8	19.2	7.2	19.2	16.8	2.4	4.8	7.2	4.8	9.6	9.6	2.4	7.2	9.6	0	2.4	2.4	12	9.6	7.2	2.4	4.8	0	9.6	4.8	2.4	9.6	4.8	14.4
	4.8	2.4	4.8	4.8	4.8	2.4	7.2	2.4	4.8	2.4	2.4	4.8	2.4	43.2	48	21.6	33.6	26.4	28.8	57.6	33.6	21.6	19.2	16.8	16.8	4.8	24	7.2	7.2	7.2	4.8	7.2	19.2	9.6	12	2.4	7.2	4.8	2.4	4.8	7.2	4.8	2.4	2.4	4.8	7.2	7.2	2.4	4.8
	0	0	7.2	0	4.8	2.4	2.4	2.4	2.4	2.4	2.4	0	2.4	9.6	21.6	12	33.6	19.2	31.2	19.2	16.8	16.8	9.6	14.4	7.2	2.4	4.8	0	4.8	4.8	2.4	0	7.2	0	0	4.8	4.8	7.2	7.2	16.8	4.8	7.2	4.8	4.8	4.8	7.2	0	2.4	7.2
	4.8	14.4	7.2	7.2	7.2	12	7.2	9.6	9.6	12	14.4	19.2	9.6	48	84	64.8	57.6	62.4	76.8	67.2	50.4	45.6	55.2	64.8	38.4	45.6	48	31.2	52.8	52.8	43.2	40.8	33.6	21.6	21.6	43.2	12	26.4	16.8	19.2	21.6	21.6	12	9.6	16.8	7.2	4.8	14.4	12
	12	12	16.8	9.6	9.6	9.6	4.8	0	4.8	9.6	2.4	0	9.6	33.6	33.6	50.4	38.4	48	33.6	50.4	38.4	52.8	45.6	76.8	50.4	48	38.4	52.8	52.8	31.2	36	40.8	33.6	19.2	31.2	40.8	21.6	26.4	24	28.8	4.8	16.8	12	7.2	7.2	14.4	12	9.6	16.8
	0	0	0	0	0	0	0	2.4	0	2.4	2.4	7.2	28.8	72	40.8	40.8	33.6	38.4	40.8	31.2	33.6	24	21.6	31.2	24	21.6	14.4	14.4	12	19.2	9.6	9.6	0	0	2.4	2.4	2.4	7.2	4.8	0	0	0	0	2.4	0	0	0	0	0
	0	0	0	2.4	0	0	0	0	2.4	4.8	12	4.8	14.4	86.4	151.2	105.6	96	96	96	100.8	81.6	69.6	43.2	40.8	31.2	36	36	40.8	24	14.4	28.8	28.8	33.6	14.4	14.4	16.8	2.4	4.8	16.8	19.2	16.8	12	7.2	2.4	0	2.4	2.4	0	0
	0	7.2	0	2.4	4.8	0	2.4	0	2.4	12	2.4	9.6	9.6	7.2	9.6	16.8	7.2	19.2	7.2	2.4	12	7.2	9.6	12	4.8	7.2	0	2.4	4.8	2.4	0	0	0	0	0	2.4	7.2	2.4	2.4	4.8	7.2	4.8	2.4	2.4	2.4	0	4.8	7.2	2.4
	0	0	0	9.6	2.4	2.4	2.4	0	16.8	9.6	2.4	9.6	9.6	7.2	2.4	14.4	12	2.4	2.4	2.4	9.6	19.2	19.2	19.2	9.6	7.2	0	0	0	0	2.4	0	4.8	2.4	0	9.6	2.4	0	0	0	2.4	0	4.8	0	2.4	0	0	4.8	7.2
	2.4	4.8	2.4	9.6	0	0	4.8	4.8	12	16.8	12	9.6	16.8	26.4	19.2	14.4	9.6	4.8	12	12	9.6	21.6	19.2	14.4	7.2	9.6	0	2.4	7.2	2.4	0	4.8	4.8	7.2	4.8	9.6	4.8	4.8	4.8	12	2.4	7.2	9.6	0	0	2.4	9.6	7.2	2.4
	9.6	2.4	2.4	2.4	7.2	4.8	19.2	4.8	9.6	21.6	19.2	12	12	9.6	31.2	9.6	19.2	16.8	14.4	24	16.8	12	19.2	19.2	14.4	4.8	19.2	7.2	2.4	4.8	7.2	2.4	2.4	7.2	4.8	9.6	9.6	9.6	7.2	4.8	7.2	9.6	7.2	7.2	2.4	2.4	2.4	2.4	2.4
	0	4.8	7.2	9.6	2.4	4.8	4.8	12	7.2	12	12	14.4	21.6	14.4	33.6	24	16.8	21.6	16.8	21.6	21.6	28.8	21.6	21.6	19.2	14.4	14.4	2.4	4.8	0	0	0	2.4	4.8	4.8	0	0	2.4	4.8	2.4	9.6	9.6	12	0	2.4	4.8	0	9.6	7.2
	9.6	12	9.6	7.2	9.6	9.6	0	12	24	21.6	14.4	16.8	26.4	40.8	40.8	52.8	33.6	43.2	21.6	26.4	36	21.6	26.4	28.8	21.6	19.2	9.6	9.6	16.8	12	4.8	7.2	9.6	12	0	0	4.8	14.4	7.2	0	9.6	4.8	21.6	26.4	12	7.2	4.8	19.2	12
	9.6	2.4	4.8	2.4	2.4	2.4	0	14.4	12	9.6	7.2	7.2	9.6	16.8	19.2	12	14.4	7.2	19.2	21.6	7.2	14.4	16.8	26.4	9.6	28.8	2.4	4.8	2.4	9.6	9.6	2.4	0	7.2	4.8	4.8	7.2	7.2	12	4.8	9.6	4.8	4.8	12	2.4	0	12	4.8	4.8
	7.2	9.6	2.4	14.4	4.8	0	4.8	2.4	14.4	7.2	9.6	16.8	21.6	21.6	26.4	24	26.4	33.6	36	36	57.6	43.2	48	33.6	40.8	19.2	7.2	7.2	7.2	4.8	9.6	4.8	7.2	7.2	7.2	7.2	4.8	4.8	9.6	4.8	2.4	2.4	4.8	4.8	4.8	2.4	9.6	9.6	2.4
	2.4	2.4	2.4	2.4	4.8	0	2.4	4.8	12	14.4	4.8	16.8	43.2	52.8	45.6	55.2	50.4	36	28.8	28.8	28.8	52.8	52.8	50.4	52.8	26.4	24	7.2	7.2	9.6	7.2	2.4	2.4	0	0	2.4	0	0	0	7.2	0	2.4	7.2	7.2	0	2.4	4.8	7.2	2.4
	14.4	0	4.8	7.2	0	7.2	2.4	0	4.8	12	4.8	4.8	12	19.2	12	19.2	21.6	12	12	14.4	16.8	19.2	36	19.2	9.6	7.2	9.6	0	7.2	2.4	2.4	2.4	0	0	0	0	2.4	0	0	0	0	2.4	2.4	2.4	0	0	4.8	0	2.4
	4.8	2.4	0	4.8	2.4	0	2.4	2.4	7.2	12	0	9.6	36	24	26.4	45.6	48	50.4	40.8	40.8	28.8	38.4	31.2	33.6	19.2	31.2	16.8	12	16.8	7.2	14.4	9.6	4.8	14.4	9.6	7.2	9.6	2.4	2.4	16.8	7.2	7.2	9.6	2.4	4.8	4.8	9.6	4.8	0
	9.6	19.2	16.8	14.4	14.4	9.6	28.8	4.8	12	16.8	12	14.4	36	14.4	33.6	43.2	24	40.8	40.8	43.2	36	19.2	45.6	38.4	48	40.8	48	31.2	19.2	16.8	26.4	36	26.4	24	12	24	21.6	38.4	19.2	33.6	12	12	16.8	24	19.2	21.6	7.2	14.4	12
	19.2	2.4	9.6	9.6	16.8	12	7.2	7.2	14.4	9.6	2.4	7.2	16.8	14.4	16.8	36	21.6	28.8	31.2	52.8	36	52.8	40.8	43.2	26.4	52.8	40.8	60	43.2	36	24	14.4	9.6	9.6	14.4	9.6	7.2	14.4	12	9.6	19.2	14.4	26.4	9.6	7.2	14.4	21.6	7.2	7.2
	72	64.8	69.6	60	67.2	45.6	64.8	64.8	21.6	21.6	2.4	4.8	7.2	16.8	36	50.4	60	55.2	50.4	72	57.6	81.6	96	91.2	108	98.4	110.4	98.4	103.2	103.2	98.4	93.6	81.6	96	86.4	88.8	100.8	93.6	84	100.8	74.4	81.6	91.2	72	88.8	91.2	98.4	79.2	69.6
	14.4	7.2	9.6	14.4	24	9.6	19.2	24	19.2	24	9.6	7.2	7.2	16.8	26.4	26.4	38.4	33.6	24	24	21.6	28.8	33.6	36	62.4	33.6	40.8	31.2	33.6	24	26.4	38.4	38.4	26.4	16.8	19.2	36	21.6	26.4	9.6	26.4	24	36	16.8	24	14.4	24	12	7.2
	4.8	4.8	4.8	7.2	4.8	2.4	7.2	2.4	2.4	4.8	0	2.4	14.4	9.6	12	16.8	9.6	9.6	14.4	9.6	12	9.6	9.6	12	16.8	16.8	7.2	2.4	9.6	0	4.8	4.8	4.8	12	7.2	9.6	9.6	4.8	7.2	7.2	9.6	4.8	16.8	7.2	7.2	14.4	7.2	4.8	0
	0	0	2.4	2.4	2.4	2.4	0	7.2	4.8	7.2	9.6	2.4	9.6	31.2	26.4	21.6	14.4	26.4	7.2	16.8	9.6	4.8	7.2	4.8	7.2	2.4	7.2	7.2	2.4	9.6	12	9.6	2.4	7.2	0	2.4	2.4	2.4	2.4	2.4	0	2.4	2.4	2.4	2.4	2.4	0	2.4	4.8
	7.2	4.8	7.2	2.4	7.2	0	4.8	2.4	4.8	0	2.4	4.8	7.2	16.8	16.8	7.2	7.2	16.8	9.6	28.8	7.2	19.2	2.4	14.4	9.6	7.2	9.6	14.4	19.2	14.4	0	7.2	9.6	2.4	14.4	4.8	4.8	4.8	4.8	4.8	2.4	4.8	7.2	7.2	4.8	4.8	7.2	9.6	7.2
	26.4	26.4	21.6	28.8	26.4	19.2	14.4	31.2	31.2	16.8	4.8	14.4	26.4	48	45.6	21.6	38.4	38.4	31.2	45.6	40.8	64.8	64.8	72	67.2	74.4	74.4	79.2	84	69.6	72	69.6	50.4	62.4	55.2	36	43.2	52.8	57.6	62.4	38.4	36	26.4	28.8	26.4	28.8	31.2	31.2	28.8
	2.4	14.4	2.4	7.2	4.8	4.8	9.6	9.6	14.4	16.8	14.4	36	76.8	64.8	64.8	50.4	33.6	28.8	28.8	14.4	24	31.2	26.4	21.6	26.4	14.4	21.6	31.2	31.2	21.6	19.2	9.6	2.4	12	14.4	7.2	7.2	9.6	7.2	4.8	4.8	2.4	4.8	7.2	4.8	7.2	7.2	14.4	0
	7.2	9.6	26.4	4.8	14.4	14.4	9.6	4.8	28.8	14.4	9.6	12	31.2	52.8	43.2	36	48	43.2	48	33.6	48	64.8	48	64.8	40.8	55.2	45.6	57.6	48	43.2	69.6	38.4	50.4	52.8	62.4	28.8	40.8	36	21.6	38.4	28.8	24	9.6	14.4	7.2	19.2	9.6	12	21.6
	0	0	0	0	0	0	12	9.6	4.8	4.8	7.2	40.8	43.2	45.6	31.2	28.8	14.4	28.8	33.6	33.6	16.8	14.4	24	24	14.4	12	14.4	14.4	4.8	7.2	9.6	4.8	4.8	4.8	0	0	0	0	0	0	0	0	0	0	0	0	0	0	0
	2.4	0	4.8	0	9.6	4.8	4.8	7.2	0	7.2	7.2	7.2	14.4	19.2	19.2	9.6	14.4	9.6	16.8	19.2	24	21.6	19.2	24	31.2	14.4	26.4	4.8	16.8	16.8	12	7.2	9.6	12	9.6	7.2	7.2	4.8	7.2	4.8	9.6	2.4	7.2	2.4	0	0	0	0	4.8
	7.2	2.4	7.2	12	7.2	12	7.2	12	2.4	4.8	2.4	2.4	9.6	12	4.8	9.6	14.4	4.8	4.8	7.2	2.4	2.4	4.8	2.4	4.8	0	7.2	0	2.4	2.4	4.8	0	2.4	2.4	4.8	4.8	2.4	0	0	4.8	4.8	0	2.4	4.8	4.8	2.4	7.2	2.4	2.4
	9.6	12	7.2	9.6	2.4	2.4	2.4	7.2	4.8	4.8	0	4.8	4.8	0	2.4	4.8	4.8	7.2	9.6	4.8	12	4.8	7.2	16.8	7.2	14.4	2.4	16.8	0	12	7.2	14.4	12	7.2	7.2	9.6	12	7.2	4.8	14.4	7.2	14.4	9.6	4.8	14.4	9.6	19.2	7.2	7.2
	4.8	2.4	4.8	0	2.4	0	4.8	0	0	0	12	9.6	2.4	9.6	0	7.2	12	4.8	12	24	14.4	19.2	9.6	9.6	14.4	9.6	4.8	0	4.8	0	0	2.4	2.4	0	0	2.4	0	2.4	2.4	0	2.4	0	0	7.2	7.2	2.4	4.8	0	2.4
	0	4.8	2.4	12	14.4	2.4	0	0	4.8	9.6	7.2	4.8	2.4	2.4	2.4	7.2	4.8	19.2	16.8	19.2	9.6	9.6	2.4	9.6	14.4	14.4	4.8	4.8	2.4	4.8	4.8	0	7.2	2.4	7.2	2.4	7.2	2.4	2.4	7.2	12	2.4	4.8	2.4	0	0	0	9.6	2.4
	9.6	7.2	14.4	12	14.4	4.8	14.4	0	4.8	12	9.6	12	9.6	2.4	4.8	7.2	7.2	4.8	16.8	16.8	21.6	4.8	7.2	7.2	14.4	9.6	7.2	4.8	4.8	0	7.2	2.4	0	2.4	2.4	7.2	2.4	0	4.8	4.8	7.2	7.2	0	4.8	2.4	7.2	7.2	7.2	7.2
	2.4	4.8	4.8	0	2.4	2.4	4.8	7.2	7.2	2.4	4.8	7.2	4.8	4.8	2.4	4.8	12	14.4	14.4	21.6	12	19.2	12	9.6	9.6	9.6	4.8	2.4	0	0	0	2.4	0	4.8	2.4	0	2.4	2.4	2.4	0	4.8	4.8	0	0	2.4	4.8	2.4	4.8	4.8
	2.4	0	0	7.2	0	2.4	2.4	4.8	0	2.4	9.6	12	7.2	12	2.4	12	16.8	19.2	33.6	31.2	9.6	40.8	45.6	24	16.8	12	9.6	14.4	12	7.2	0	4.8	0	2.4	0	0	0	2.4	0	2.4	2.4	0	2.4	2.4	4.8	2.4	2.4	0	2.4
	7.2	14.4	7.2	4.8	12	12	7.2	4.8	4.8	12	7.2	7.2	4.8	2.4	4.8	9.6	4.8	21.6	26.4	33.6	38.4	36	45.6	26.4	26.4	9.6	21.6	14.4	12	9.6	2.4	4.8	0	0	4.8	0	0	2.4	0	4.8	7.2	4.8	9.6	14.4	4.8	12	12	19.2	9.6
	2.4	0	4.8	4.8	2.4	0	4.8	2.4	2.4	2.4	9.6	0	2.4	0	4.8	0	12	21.6	19.2	33.6	38.4	33.6	19.2	36	12	14.4	12	7.2	9.6	0	0	0	0	0	0	0	0	0	0	7.2	2.4	4.8	0	4.8	0	2.4	0	0	4.8
	4.8	12	12	7.2	7.2	14.4	4.8	9.6	7.2	4.8	12	2.4	2.4	7.2	4.8	4.8	4.8	28.8	31.2	28.8	50.4	33.6	31.2	26.4	33.6	28.8	16.8	16.8	7.2	4.8	2.4	0	4.8	0	9.6	0	12	2.4	7.2	12	12	7.2	2.4	14.4	14.4	7.2	7.2	16.8	9.6
	12	4.8	7.2	7.2	4.8	2.4	0	7.2	0	0	2.4	0	0	2.4	7.2	19.2	19.2	28.8	45.6	36	26.4	31.2	24	33.6	19.2	4.8	16.8	9.6	4.8	2.4	0	2.4	4.8	2.4	0	0	4.8	2.4	0	4.8	2.4	0	0	7.2	0	7.2	7.2	0	2.4
	4.8	12	9.6	2.4	14.4	14.4	12	14.4	14.4	19.2	9.6	24	24	24	19.2	14.4	28.8	24	36	24	52.8	48	31.2	31.2	24	36	31.2	26.4	19.2	19.2	12	7.2	4.8	2.4	4.8	7.2	9.6	12	2.4	2.4	12	9.6	2.4	4.8	16.8	14.4	4.8	14.4	12
	0	2.4	12	9.6	0	2.4	0	2.4	4.8	0	2.4	2.4	2.4	14.4	4.8	14.4	24	21.6	21.6	48	43.2	38.4	74.4	76.8	36	55.2	24	16.8	19.2	12	14.4	16.8	9.6	9.6	9.6	2.4	14.4	2.4	7.2	7.2	7.2	16.8	0	7.2	4.8	2.4	4.8	2.4	12
	2.4	4.8	4.8	4.8	9.6	12	4.8	4.8	0	4.8	9.6	7.2	2.4	9.6	4.8	4.8	12	12	9.6	9.6	14.4	28.8	36	36	19.2	21.6	12	14.4	12	12	2.4	4.8	2.4	7.2	2.4	9.6	14.4	2.4	2.4	7.2	4.8	12	9.6	2.4	4.8	4.8	4.8	9.6	7.2
	0	4.8	0	7.2	0	0	4.8	7.2	7.2	7.2	4.8	2.4	2.4	0	4.8	4.8	7.2	7.2	7.2	9.6	14.4	16.8	7.2	14.4	9.6	16.8	14.4	14.4	9.6	7.2	12	14.4	9.6	9.6	4.8	9.6	7.2	12	9.6	12	7.2	4.8	4.8	7.2	7.2	12	7.2	4.8	2.4
	7.2	7.2	14.4	4.8	0	0	0	2.4	7.2	4.8	7.2	2.4	4.8	7.2	9.6	12	7.2	7.2	9.6	31.2	26.4	16.8	26.4	24	12	31.2	16.8	9.6	26.4	7.2	7.2	4.8	7.2	2.4	0	9.6	4.8	0	12	7.2	9.6	7.2	4.8	0	4.8	9.6	7.2	4.8	12
	48	74.4	69.6	52.8	62.4	64.8	64.8	55.2	60	43.2	19.2	21.6	9.6	4.8	0	0	4.8	9.6	16.8	24	40.8	43.2	72	60	81.6	91.2	86.4	93.6	81.6	74.4	84	88.8	91.2	69.6	76.8	79.2	76.8	62.4	93.6	72	74.4	72	55.2	91.2	74.4	81.6	64.8	76.8	76.8
	7.2	19.2	14.4	12	9.6	9.6	7.2	16.8	16.8	7.2	12	2.4	2.4	7.2	7.2	7.2	7.2	2.4	9.6	7.2	33.6	21.6	50.4	38.4	55.2	62.4	43.2	62.4	38.4	38.4	38.4	36	38.4	28.8	31.2	33.6	26.4	16.8	21.6	16.8	24	26.4	19.2	21.6	14.4	19.2	12	16.8	24
	19.2	21.6	24	14.4	16.8	7.2	26.4	24	14.4	14.4	19.2	2.4	7.2	16.8	21.6	4.8	4.8	4.8	7.2	24	19.2	24	26.4	38.4	28.8	50.4	40.8	55.2	33.6	48	36	48	33.6	31.2	12	21.6	12	19.2	33.6	26.4	19.2	24	19.2	16.8	12	26.4	24	31.2	12
	12	2.4	12	12	4.8	4.8	14.4	4.8	16.8	4.8	4.8	7.2	0	9.6	4.8	0	7.2	2.4	14.4	14.4	12	21.6	31.2	21.6	19.2	24	14.4	19.2	12	12	7.2	9.6	2.4	12	9.6	7.2	7.2	4.8	16.8	16.8	9.6	14.4	19.2	12	4.8	7.2	12	7.2	12
	12	7.2	19.2	14.4	9.6	7.2	4.8	9.6	9.6	12	9.6	0	12	33.6	45.6	40.8	31.2	28.8	19.2	24	24	14.4	26.4	24	14.4	14.4	7.2	21.6	19.2	21.6	14.4	19.2	14.4	28.8	19.2	14.4	19.2	2.4	19.2	4.8	7.2	12	7.2	12	7.2	2.4	12	9.6	19.2
	2.4	12	2.4	2.4	0	4.8	7.2	2.4	2.4	7.2	4.8	4.8	2.4	2.4	4.8	4.8	2.4	9.6	9.6	26.4	26.4	33.6	33.6	21.6	43.2	16.8	31.2	16.8	26.4	9.6	14.4	14.4	2.4	7.2	9.6	2.4	4.8	2.4	0	14.4	2.4	9.6	4.8	7.2	7.2	9.6	4.8	12	2.4
	0	0	0	2.4	7.2	2.4	4.8	2.4	0	2.4	0	0	2.4	12	24	7.2	9.6	16.8	12	16.8	4.8	9.6	19.2	24	7.2	9.6	19.2	16.8	21.6	16.8	9.6	21.6	7.2	0	4.8	12	7.2	2.4	9.6	0	2.4	0	4.8	0	2.4	4.8	2.4	2.4	0
	2.4	0	0	0	0	0	0	4.8	2.4	0	7.2	2.4	16.8	12	24	40.8	19.2	16.8	4.8	12	4.8	16.8	7.2	19.2	2.4	12	9.6	7.2	14.4	14.4	9.6	4.8	19.2	4.8	7.2	4.8	4.8	2.4	7.2	0	2.4	2.4	7.2	2.4	2.4	0	2.4	2.4	0
	21.6	14.4	21.6	28.8	14.4	26.4	9.6	24	19.2	7.2	4.8	2.4	2.4	16.8	9.6	14.4	12	7.2	12	4.8	19.2	19.2	14.4	52.8	36	76.8	45.6	67.2	60	50.4	69.6	57.6	64.8	50.4	57.6	52.8	50.4	38.4	48	43.2	52.8	28.8	36	33.6	21.6	24	26.4	19.2	38.4
	2.4	0	0	0	0	0	2.4	2.4	0	0	2.4	0	0	7.2	24	19.2	21.6	19.2	21.6	12	12	16.8	4.8	4.8	16.8	12	0	7.2	2.4	0	2.4	4.8	2.4	0	0	7.2	2.4	0	2.4	2.4	12	4.8	2.4	0	0	0	2.4	0	0
	14.4	7.2	7.2	9.6	16.8	9.6	12	9.6	9.6	4.8	4.8	2.4	4.8	19.2	43.2	67.2	50.4	40.8	28.8	45.6	31.2	45.6	67.2	43.2	76.8	48	57.6	69.6	62.4	52.8	84	57.6	57.6	55.2	76.8	60	72	40.8	72	36	43.2	33.6	21.6	19.2	12	21.6	14.4	7.2	12
	7.2	2.4	4.8	7.2	2.4	4.8	7.2	7.2	2.4	2.4	9.6	4.8	2.4	12	12	7.2	4.8	9.6	0	2.4	4.8	4.8	0	0	4.8	0	2.4	2.4	4.8	4.8	0	7.2	2.4	16.8	9.6	7.2	2.4	7.2	12	7.2	4.8	2.4	2.4	4.8	4.8	9.6	4.8	4.8	7.2
	26.4	12	21.6	28.8	19.2	19.2	16.8	24	24	14.4	24	24	24	48	40.8	43.2	31.2	16.8	28.8	16.8	16.8	33.6	16.8	31.2	26.4	21.6	24	21.6	31.2	24	24	33.6	19.2	31.2	28.8	36	26.4	26.4	26.4	26.4	28.8	28.8	19.2	31.2	21.6	28.8	26.4	19.2	16.8
	0	0	0	0	0	0	0	0	2.4	0	4.8	4.8	9.6	28.8	33.6	45.6	57.6	64.8	43.2	50.4	36	31.2	33.6	33.6	38.4	33.6	28.8	26.4	19.2	21.6	9.6	9.6	9.6	9.6	2.4	12	14.4	12	7.2	12	4.8	2.4	0	2.4	0	0	0	0	0
	0	0	0	0	0	0	0	0	0	0	2.4	2.4	7.2	50.4	40.8	14.4	26.4	33.6	19.2	33.6	16.8	24	7.2	14.4	9.6	9.6	2.4	9.6	4.8	2.4	4.8	2.4	4.8	0	7.2	0	0	0	2.4	0	0	2.4	0	0	0	0	0	0	0
	2.4	0	0	7.2	4.8	0	2.4	2.4	0	0	2.4	9.6	14.4	9.6	9.6	9.6	4.8	9.6	12	2.4	16.8	19.2	24	24	24	21.6	12	9.6	16.8	16.8	9.6	7.2	4.8	2.4	16.8	7.2	7.2	9.6	4.8	2.4	2.4	4.8	4.8	14.4	4.8	0	4.8	2.4	0
	9.6	9.6	14.4	24	7.2	24	2.4	16.8	16.8	16.8	24	9.6	28.8	40.8	43.2	26.4	16.8	16.8	12	12	7.2	19.2	4.8	14.4	12	12	7.2	9.6	9.6	4.8	12	4.8	4.8	14.4	12	12	12	7.2	4.8	9.6	14.4	9.6	21.6	4.8	12	19.2	14.4	4.8	14.4
	9.6	7.2	9.6	4.8	14.4	4.8	9.6	7.2	7.2	9.6	12	12	19.2	24	12	16.8	12	14.4	2.4	12	9.6	0	14.4	4.8	4.8	4.8	4.8	7.2	2.4	4.8	9.6	9.6	2.4	4.8	7.2	12	4.8	2.4	7.2	7.2	7.2	12	2.4	12	12	2.4	12	12	7.2
	7.2	7.2	0	2.4	0	2.4	2.4	4.8	4.8	9.6	0	7.2	4.8	9.6	7.2	9.6	12	7.2	9.6	7.2	4.8	7.2	9.6	2.4	2.4	7.2	2.4	4.8	4.8	9.6	2.4	7.2	4.8	9.6	7.2	4.8	4.8	7.2	2.4	4.8	7.2	7.2	2.4	2.4	7.2	2.4	7.2	7.2	0
	4.8	7.2	16.8	12	14.4	19.2	21.6	26.4	19.2	19.2	26.4	9.6	9.6	9.6	7.2	7.2	14.4	12	9.6	14.4	14.4	4.8	19.2	7.2	12	7.2	14.4	2.4	2.4	14.4	24	7.2	14.4	12	9.6	16.8	12	12	12	12	12	12	14.4	12	21.6	26.4	4.8	14.4	24
	9.6	19.2	21.6	21.6	7.2	12	16.8	16.8	7.2	0	12	4.8	2.4	16.8	7.2	12	14.4	7.2	9.6	16.8	9.6	16.8	31.2	45.6	24	24	45.6	31.2	31.2	31.2	19.2	14.4	24	16.8	21.6	21.6	14.4	26.4	31.2	16.8	9.6	19.2	14.4	24	7.2	12	16.8	16.8	19.2
	2.4	14.4	4.8	2.4	9.6	7.2	14.4	14.4	21.6	4.8	9.6	0	12	2.4	2.4	2.4	2.4	16.8	21.6	16.8	21.6	36	33.6	14.4	26.4	9.6	21.6	19.2	28.8	16.8	24	14.4	7.2	16.8	9.6	9.6	16.8	14.4	16.8	12	14.4	4.8	19.2	7.2	16.8	12	4.8	19.2	12
	4.8	9.6	2.4	7.2	2.4	7.2	2.4	2.4	0	4.8	0	4.8	7.2	24	31.2	21.6	12	12	12	7.2	14.4	2.4	9.6	7.2	4.8	4.8	4.8	4.8	7.2	4.8	7.2	2.4	7.2	2.4	2.4	7.2	7.2	2.4	2.4	12	0	0	0	2.4	2.4	7.2	7.2	9.6	2.4
	2.4	4.8	14.4	7.2	2.4	4.8	4.8	7.2	7.2	4.8	2.4	0	4.8	9.6	2.4	12	4.8	19.2	14.4	21.6	31.2	14.4	16.8	9.6	31.2	19.2	14.4	28.8	24	24	33.6	24	14.4	14.4	14.4	7.2	7.2	2.4	7.2	12	9.6	2.4	4.8	2.4	2.4	4.8	4.8	7.2	16.8
	7.2	14.4	2.4	2.4	2.4	7.2	7.2	7.2	4.8	2.4	12	7.2	4.8	9.6	19.2	7.2	2.4	12	4.8	4.8	7.2	21.6	21.6	24	19.2	24	26.4	14.4	28.8	24	26.4	26.4	36	36	31.2	36	21.6	26.4	21.6	19.2	16.8	12	16.8	19.2	12	12	12	14.4	9.6
	0	0	0	7.2	0	0	0	0	0	2.4	0	2.4	19.2	12	26.4	2.4	9.6	12	14.4	7.2	9.6	4.8	9.6	7.2	12	12	9.6	4.8	7.2	12	4.8	4.8	4.8	7.2	0	0	4.8	9.6	2.4	0	4.8	0	0	0	0	0	4.8	0	0
	0	0	0	0	0	4.8	0	0	0	0	0	0	16.8	36	21.6	24	24	31.2	14.4	26.4	21.6	28.8	26.4	12	9.6	12	9.6	4.8	4.8	4.8	0	4.8	4.8	2.4	0	7.2	0	0	0	2.4	0	0	0	0	0	0	0	0	2.4
	9.6	4.8	9.6	14.4	7.2	2.4	9.6	12	4.8	2.4	0	12	31.2	43.2	43.2	26.4	31.2	38.4	31.2	24	31.2	40.8	45.6	45.6	50.4	52.8	48	36	52.8	45.6	57.6	55.2	45.6	43.2	52.8	52.8	38.4	72	40.8	43.2	33.6	28.8	19.2	21.6	12	19.2	9.6	9.6	4.8
	0	0	2.4	4.8	0	0	0	2.4	0	0	7.2	24	52.8	40.8	28.8	16.8	26.4	19.2	19.2	14.4	24	12	14.4	9.6	9.6	4.8	7.2	2.4	7.2	7.2	9.6	0	4.8	2.4	0	0	0	0	2.4	0	0	0	0	0	2.4	0	0	0	2.4
	7.2	2.4	0	4.8	0	2.4	0	0	0	7.2	12	9.6	7.2	19.2	14.4	4.8	4.8	9.6	9.6	12	2.4	16.8	9.6	19.2	16.8	14.4	12	9.6	19.2	7.2	7.2	12	7.2	2.4	4.8	2.4	4.8	9.6	4.8	14.4	4.8	4.8	2.4	2.4	0	2.4	9.6	4.8	2.4
	21.6	14.4	16.8	14.4	24	28.8	19.2	14.4	14.4	21.6	21.6	16.8	33.6	12	21.6	19.2	9.6	2.4	7.2	7.2	12	7.2	14.4	12	16.8	7.2	16.8	24	7.2	9.6	28.8	21.6	14.4	9.6	7.2	21.6	9.6	16.8	12	9.6	14.4	14.4	12	9.6	9.6	16.8	19.2	21.6	21.6
	9.6	2.4	2.4	7.2	0	4.8	4.8	4.8	7.2	4.8	4.8	2.4	14.4	12	4.8	16.8	2.4	16.8	16.8	2.4	2.4	2.4	4.8	21.6	9.6	4.8	12	4.8	7.2	14.4	9.6	2.4	7.2	9.6	4.8	7.2	7.2	2.4	4.8	14.4	7.2	12	12	9.6	4.8	4.8	4.8	4.8	2.4
	0	4.8	2.4	2.4	4.8	9.6	2.4	2.4	0	4.8	2.4	2.4	9.6	9.6	7.2	7.2	2.4	2.4	4.8	4.8	4.8	4.8	2.4	12	4.8	4.8	2.4	9.6	9.6	2.4	0	4.8	7.2	4.8	12	0	2.4	4.8	0	2.4	7.2	2.4	2.4	2.4	2.4	4.8	2.4	2.4	4.8
	0	2.4	0	0	0	0	0	0	4.8	14.4	7.2	16.8	28.8	45.6	67.2	43.2	45.6	38.4	45.6	45.6	31.2	40.8	40.8	28.8	38.4	31.2	24	31.2	33.6	24	21.6	16.8	14.4	12	14.4	9.6	2.4	4.8	4.8	4.8	4.8	2.4	2.4	0	0	0	0	2.4	0
	9.6	26.4	9.6	16.8	14.4	19.2	21.6	12	16.8	33.6	38.4	38.4	45.6	45.6	26.4	21.6	16.8	16.8	19.2	19.2	12	12	14.4	19.2	14.4	7.2	16.8	9.6	9.6	7.2	12	14.4	19.2	19.2	4.8	9.6	7.2	16.8	12	21.6	14.4	19.2	19.2	7.2	19.2	12	9.6	24	14.4
	7.2	4.8	9.6	14.4	12	14.4	14.4	12	9.6	9.6	19.2	14.4	19.2	14.4	12	4.8	2.4	2.4	2.4	4.8	4.8	4.8	7.2	2.4	2.4	7.2	9.6	9.6	4.8	12	2.4	0	7.2	4.8	4.8	4.8	7.2	2.4	4.8	4.8	2.4	2.4	9.6	4.8	14.4	2.4	12	4.8	19.2
	0	0	9.6	0	0	4.8	9.6	4.8	2.4	7.2	4.8	9.6	0	2.4	0	2.4	4.8	2.4	4.8	9.6	2.4	2.4	2.4	0	0	4.8	2.4	2.4	2.4	12	4.8	9.6	2.4	4.8	4.8	2.4	9.6	0	4.8	9.6	7.2	14.4	7.2	7.2	7.2	7.2	2.4	0	12
	9.6	4.8	0	2.4	2.4	16.8	7.2	7.2	7.2	9.6	9.6	9.6	4.8	4.8	19.2	14.4	7.2	4.8	0	4.8	4.8	2.4	2.4	0	2.4	2.4	0	9.6	7.2	7.2	2.4	7.2	2.4	2.4	7.2	2.4	0	4.8	4.8	9.6	2.4	0	4.8	4.8	0	2.4	4.8	7.2	2.4
	4.8	4.8	2.4	2.4	12	4.8	7.2	4.8	9.6	0	2.4	12	7.2	0	9.6	4.8	14.4	2.4	4.8	9.6	0	2.4	4.8	7.2	4.8	7.2	4.8	2.4	4.8	7.2	12	0	2.4	2.4	9.6	12	7.2	0	4.8	4.8	4.8	7.2	4.8	0	4.8	4.8	12	7.2	2.4
	2.4	7.2	4.8	12	2.4	14.4	12	4.8	4.8	4.8	2.4	7.2	7.2	0	7.2	4.8	2.4	4.8	0	0	4.8	4.8	2.4	0	2.4	4.8	7.2	0	9.6	0	4.8	0	4.8	7.2	2.4	9.6	0	2.4	2.4	4.8	12	4.8	4.8	7.2	4.8	0	4.8	4.8	4.8
	2.4	2.4	4.8	4.8	2.4	2.4	2.4	2.4	0	4.8	14.4	16.8	12	31.2	21.6	38.4	28.8	21.6	16.8	12	7.2	4.8	2.4	0	0	0	0	0	0	0	0	0	0	2.4	2.4	2.4	7.2	2.4	2.4	2.4	2.4	4.8	4.8	2.4	2.4	0	2.4	4.8	4.8
	4.8	4.8	0	0	0	2.4	0	0	2.4	0	12	19.2	26.4	31.2	43.2	43.2	31.2	28.8	21.6	14.4	9.6	4.8	2.4	0	0	0	0	4.8	0	0	0	2.4	4.8	0	2.4	0	0	2.4	2.4	0	4.8	2.4	4.8	4.8	2.4	2.4	0	2.4	0
	19.2	9.6	14.4	9.6	4.8	2.4	7.2	7.2	0	9.6	2.4	19.2	60	100.8	79.2	43.2	48	16.8	24	2.4	7.2	0	0	0	0	0	0	0	0	0	0	0	0	2.4	2.4	4.8	4.8	2.4	2.4	2.4	14.4	16.8	19.2	12	9.6	4.8	14.4	9.6	21.6
	9.6	9.6	7.2	7.2	2.4	9.6	7.2	4.8	7.2	7.2	2.4	19.2	40.8	45.6	28.8	38.4	38.4	26.4	14.4	14.4	12	9.6	4.8	7.2	4.8	16.8	4.8	9.6	7.2	4.8	7.2	4.8	2.4	14.4	9.6	9.6	9.6	9.6	9.6	16.8	4.8	9.6	16.8	14.4	4.8	7.2	16.8	7.2	14.4
	0	0	0	4.8	2.4	0	0	2.4	0	0	0	14.4	24	38.4	69.6	48	24	55.2	21.6	21.6	9.6	2.4	4.8	4.8	7.2	2.4	0	2.4	0	2.4	2.4	9.6	2.4	2.4	0	0	0	2.4	7.2	0	0	2.4	2.4	0	0	4.8	2.4	0	0
	0	0	2.4	0	0	0	4.8	2.4	2.4	0	0	16.8	43.2	64.8	72	74.4	81.6	40.8	31.2	16.8	14.4	12	4.8	0	7.2	2.4	2.4	2.4	0	0	0	2.4	0	2.4	4.8	7.2	0	0	2.4	0	4.8	0	0	0	0	2.4	0	0	2.4
	0	0	0	2.4	0	0	0	0	0	0	0	4.8	16.8	19.2	38.4	36	31.2	40.8	26.4	9.6	9.6	7.2	4.8	0	2.4	0	2.4	0	0	0	0	0	0	0	0	0	0	0	0	0	0	0	0	0	0	0	0	0	0
	2.4	0	0	0	2.4	2.4	0	0	0	0	0	12	24	45.6	67.2	57.6	52.8	48	33.6	26.4	31.2	28.8	26.4	14.4	4.8	21.6	7.2	7.2	16.8	0	4.8	4.8	4.8	0	0	0	2.4	7.2	0	4.8	0	0	0	4.8	0	0	2.4	2.4	0
	0	0	0	0	0	0	0	0	0	0	0	0	14.4	38.4	48	31.2	36	36	36	26.4	24	19.2	19.2	19.2	12	14.4	19.2	2.4	0	0	0	0	0	2.4	2.4	0	0	0	0	0	0	0	0	0	0	0	0	0	0
	0	0	0	0	2.4	0	0	0	0	0	0	0	19.2	21.6	33.6	24	33.6	12	16.8	19.2	36	31.2	43.2	31.2	28.8	7.2	12	16.8	0	2.4	4.8	7.2	9.6	7.2	12	4.8	0	7.2	9.6	2.4	4.8	0	0	0	0	0	0	0	0
	0	9.6	4.8	7.2	7.2	4.8	2.4	2.4	4.8	2.4	2.4	0	19.2	31.2	55.2	48	40.8	33.6	40.8	28.8	33.6	43.2	24	50.4	38.4	33.6	31.2	31.2	21.6	9.6	28.8	12	19.2	4.8	12	7.2	9.6	12	7.2	4.8	12	9.6	19.2	12	9.6	4.8	2.4	7.2	4.8
	7.2	0	4.8	9.6	4.8	7.2	7.2	4.8	2.4	2.4	4.8	38.4	43.2	43.2	45.6	43.2	31.2	26.4	16.8	4.8	9.6	12	9.6	2.4	7.2	19.2	16.8	9.6	14.4	4.8	16.8	9.6	14.4	9.6	7.2	7.2	7.2	9.6	7.2	14.4	7.2	16.8	19.2	2.4	9.6	7.2	12	7.2	7.2
	0	0	0	0	0	0	0	0	0	0	0	0	16.8	50.4	76.8	67.2	84	67.2	48	67.2	67.2	28.8	40.8	55.2	45.6	28.8	24	26.4	19.2	16.8	9.6	7.2	2.4	7.2	4.8	0	2.4	7.2	0	4.8	0	0	0	0	0	0	0	0	0
	0	0	2.4	0	0	0	0	2.4	4.8	2.4	2.4	14.4	48	45.6	67.2	31.2	38.4	14.4	21.6	0	0	2.4	0	0	0	0	0	2.4	0	0	0	0	0	0	0	0	0	0	0	0	0	0	0	2.4	0	2.4	0	0	0
	2.4	0	2.4	2.4	4.8	2.4	0	2.4	7.2	12	14.4	2.4	24	62.4	45.6	50.4	28.8	26.4	4.8	2.4	0	0	0	2.4	0	0	0	2.4	0	4.8	0	0	0	2.4	0	0	0	2.4	2.4	2.4	4.8	2.4	0	4.8	9.6	2.4	2.4	0	2.4
	4.8	0	4.8	0	0	2.4	4.8	4.8	2.4	0	2.4	0	16.8	14.4	57.6	40.8	26.4	16.8	12	0	0	0	0	0	0	0	0	0	0	2.4	0	0	0	0	0	0	0	0	0	0	2.4	0	2.4	2.4	0	0	2.4	0	4.8
	0	2.4	0	0	2.4	0	0	0	0	0	0	0	16.8	55.2	64.8	36	31.2	19.2	28.8	21.6	16.8	7.2	12	7.2	9.6	2.4	2.4	2.4	0	0	0	0	0	0	0	0	0	2.4	0	2.4	2.4	0	0	0	0	0	0	2.4	0
	0	0	0	0	0	0	4.8	0	0	0	2.4	2.4	33.6	74.4	38.4	26.4	16.8	12	4.8	4.8	0	0	0	0	0	0	0	0	0	0	0	0	0	0	0	0	0	0	0	0	0	0	0	0	2.4	2.4	0	0	0
	0	0	2.4	0	2.4	0	0	0	0	0	2.4	9.6	36	36	50.4	26.4	26.4	19.2	4.8	0	0	0	0	0	2.4	0	0	0	0	0	0	0	0	0	2.4	0	0	0	0	4.8	2.4	0	0	2.4	2.4	0	0	0	2.4
	4.8	2.4	0	4.8	2.4	9.6	2.4	2.4	2.4	7.2	2.4	16.8	40.8	50.4	28.8	19.2	43.2	12	9.6	9.6	0	0	2.4	0	4.8	0	2.4	0	0	0	0	0	0	0	0	0	2.4	4.8	4.8	0	0	2.4	2.4	7.2	2.4	0	0	2.4	0
	9.6	2.4	4.8	7.2	19.2	7.2	4.8	9.6	2.4	4.8	0	9.6	40.8	72	19.2	16.8	21.6	4.8	9.6	2.4	0	0	0	2.4	2.4	0	0	4.8	0	0	2.4	2.4	0	0	2.4	0	4.8	2.4	2.4	14.4	9.6	4.8	4.8	12	9.6	9.6	14.4	7.2	0
	0	0	0	0	0	0	0	0	0	0	0	4.8	57.6	96	45.6	40.8	14.4	12	9.6	4.8	2.4	0	0	0	0	0	0	0	2.4	0	0	0	0	0	0	0	0	0	0	0	0	0	0	0	0	2.4	0	0	0
	2.4	0	7.2	0	4.8	0	7.2	2.4	2.4	2.4	0	4.8	16.8	21.6	31.2	21.6	21.6	19.2	14.4	2.4	9.6	14.4	4.8	9.6	2.4	4.8	4.8	0	2.4	2.4	7.2	0	4.8	4.8	0	2.4	7.2	0	7.2	2.4	0	7.2	7.2	2.4	0	7.2	2.4	2.4	4.8
	9.6	12	7.2	7.2	4.8	7.2	9.6	12	2.4	4.8	7.2	33.6	62.4	81.6	67.2	60	33.6	38.4	26.4	16.8	4.8	21.6	14.4	14.4	14.4	7.2	7.2	9.6	9.6	16.8	14.4	16.8	12	2.4	14.4	12	9.6	14.4	14.4	19.2	12	4.8	14.4	14.4	4.8	16.8	9.6	12	7.2
	9.6	9.6	12	19.2	14.4	21.6	28.8	14.4	7.2	12	7.2	33.6	86.4	79.2	57.6	72	45.6	14.4	4.8	7.2	2.4	9.6	16.8	24	2.4	4.8	2.4	14.4	19.2	12	14.4	21.6	14.4	14.4	12	19.2	26.4	33.6	21.6	28.8	14.4	4.8	12	26.4	16.8	19.2	9.6	9.6	16.8
	4.8	4.8	0	0	2.4	2.4	2.4	0	0	0	2.4	9.6	36	96	72	60	67.2	36	24	19.2	4.8	12	4.8	4.8	2.4	0	9.6	4.8	4.8	2.4	0	0	0	2.4	0	0	0	0	2.4	0	2.4	4.8	0	7.2	2.4	9.6	7.2	2.4	0
	0	0	0	0	0	0	0	0	0	4.8	0	0	7.2	52.8	38.4	45.6	50.4	40.8	19.2	38.4	43.2	33.6	33.6	21.6	19.2	21.6	24	14.4	14.4	7.2	4.8	0	9.6	2.4	7.2	2.4	0	0	2.4	2.4	0	0	0	0	0	0	0	0	0
	0	2.4	0	0	0	0	0	2.4	2.4	0	0	0	9.6	45.6	69.6	96	88.8	108	64.8	79.2	69.6	48	50.4	33.6	40.8	48	40.8	21.6	19.2	7.2	16.8	14.4	16.8	2.4	12	2.4	2.4	9.6	12	9.6	4.8	2.4	0	0	0	0	0	2.4	0
	0	2.4	4.8	0	2.4	2.4	2.4	2.4	2.4	0	2.4	0	0	9.6	24	16.8	26.4	28.8	26.4	21.6	21.6	19.2	19.2	21.6	36	33.6	28.8	9.6	16.8	14.4	14.4	9.6	7.2	9.6	9.6	7.2	0	7.2	12	12	16.8	4.8	7.2	2.4	7.2	7.2	0	2.4	2.4
	0	0	0	0	0	2.4	0	4.8	2.4	0	2.4	2.4	4.8	36	36	16.8	24	45.6	21.6	21.6	31.2	16.8	28.8	4.8	12	7.2	9.6	9.6	0	2.4	4.8	7.2	2.4	7.2	0	0	2.4	0	0	0	0	0	2.4	4.8	0	0	0	0	0
	9.6	7.2	2.4	4.8	0	2.4	2.4	2.4	0	7.2	9.6	4.8	9.6	12	14.4	9.6	4.8	4.8	7.2	7.2	7.2	7.2	12	9.6	14.4	9.6	7.2	7.2	7.2	7.2	4.8	4.8	0	0	2.4	2.4	4.8	0	4.8	0	2.4	7.2	4.8	4.8	4.8	0	4.8	7.2	2.4
	0	2.4	4.8	7.2	12	2.4	4.8	7.2	4.8	2.4	2.4	0	24	28.8	26.4	26.4	26.4	4.8	0	7.2	7.2	9.6	9.6	14.4	19.2	4.8	19.2	14.4	14.4	14.4	9.6	4.8	9.6	16.8	7.2	4.8	12	4.8	9.6	4.8	12	12	9.6	19.2	4.8	9.6	0	4.8	7.2
	2.4	4.8	9.6	2.4	2.4	2.4	4.8	4.8	7.2	4.8	2.4	2.4	4.8	31.2	14.4	16.8	9.6	9.6	14.4	12	7.2	9.6	9.6	2.4	4.8	7.2	7.2	7.2	0	0	0	2.4	4.8	0	4.8	7.2	0	2.4	4.8	2.4	2.4	0	0	7.2	2.4	14.4	0	4.8	7.2
	7.2	2.4	9.6	7.2	9.6	9.6	4.8	9.6	4.8	4.8	12	2.4	9.6	9.6	7.2	19.2	7.2	7.2	4.8	4.8	12	7.2	19.2	24	19.2	14.4	31.2	19.2	9.6	7.2	14.4	4.8	7.2	7.2	4.8	4.8	7.2	7.2	7.2	16.8	7.2	2.4	4.8	2.4	9.6	2.4	2.4	7.2	12
	12	14.4	14.4	2.4	19.2	14.4	12	12	14.4	19.2	14.4	19.2	19.2	38.4	28.8	16.8	4.8	7.2	12	9.6	14.4	14.4	16.8	14.4	16.8	12	9.6	7.2	7.2	7.2	4.8	12	12	4.8	16.8	9.6	16.8	14.4	4.8	14.4	12	9.6	19.2	7.2	2.4	7.2	12	12	12
	0	2.4	2.4	0	2.4	2.4	7.2	0	2.4	21.6	2.4	16.8	45.6	67.2	62.4	48	57.6	36	24	4.8	4.8	4.8	4.8	2.4	0	0	0	0	0	0	0	0	0	2.4	0	4.8	2.4	0	0	0	7.2	7.2	0	2.4	4.8	0	0	2.4	2.4
	0	2.4	0	0	7.2	0	0	0	7.2	7.2	4.8	7.2	33.6	40.8	50.4	50.4	50.4	24	28.8	7.2	19.2	2.4	2.4	2.4	0	0	0	0	0	0	4.8	0	0	0	0	2.4	2.4	4.8	2.4	2.4	7.2	0	0	2.4	0	2.4	2.4	2.4	2.4
	7.2	4.8	7.2	0	4.8	12	12	4.8	7.2	4.8	7.2	7.2	21.6	24	33.6	33.6	24	12	12	0	4.8	2.4	2.4	0	2.4	4.8	2.4	2.4	0	0	0	0	4.8	9.6	12	9.6	14.4	24	14.4	21.6	12	16.8	14.4	9.6	2.4	16.8	7.2	4.8	4.8
	0	2.4	0	2.4	2.4	9.6	0	0	7.2	4.8	7.2	16.8	40.8	33.6	50.4	50.4	40.8	21.6	14.4	16.8	7.2	4.8	0	4.8	2.4	2.4	2.4	0	0	0	0	2.4	2.4	7.2	0	0	2.4	2.4	0	4.8	0	4.8	0	4.8	2.4	2.4	2.4	2.4	2.4
	9.6	2.4	4.8	4.8	2.4	7.2	2.4	0	9.6	0	9.6	31.2	86.4	93.6	60	84	76.8	50.4	28.8	24	12	4.8	9.6	2.4	4.8	2.4	7.2	7.2	2.4	4.8	2.4	0	9.6	7.2	0	7.2	4.8	2.4	4.8	12	4.8	2.4	2.4	12	9.6	2.4	12	7.2	7.2
	4.8	7.2	7.2	2.4	7.2	4.8	12	2.4	2.4	2.4	2.4	16.8	36	50.4	48	50.4	55.2	38.4	26.4	21.6	16.8	16.8	19.2	7.2	4.8	7.2	9.6	4.8	4.8	2.4	21.6	12	2.4	4.8	7.2	9.6	9.6	9.6	2.4	9.6	12	7.2	4.8	9.6	4.8	7.2	4.8	9.6	4.8
	12	4.8	4.8	7.2	7.2	12	4.8	9.6	2.4	4.8	0	12	40.8	50.4	43.2	40.8	50.4	33.6	28.8	16.8	4.8	9.6	12	9.6	2.4	7.2	9.6	2.4	2.4	4.8	12	7.2	12	9.6	9.6	16.8	12	14.4	4.8	7.2	12	4.8	2.4	16.8	4.8	7.2	14.4	2.4	7.2
	2.4	4.8	0	2.4	0	0	0	4.8	0	0	4.8	14.4	81.6	76.8	55.2	57.6	74.4	67.2	24	16.8	16.8	12	4.8	7.2	0	2.4	4.8	0	7.2	0	0	2.4	0	12	2.4	2.4	2.4	2.4	0	4.8	2.4	0	0	2.4	0	2.4	2.4	4.8	0
	9.6	4.8	9.6	2.4	2.4	4.8	0	2.4	4.8	2.4	2.4	7.2	45.6	79.2	72	62.4	50.4	38.4	38.4	12	16.8	2.4	2.4	4.8	2.4	0	2.4	4.8	0	0	0	4.8	7.2	4.8	0	4.8	0	7.2	2.4	9.6	7.2	14.4	2.4	12	7.2	7.2	7.2	4.8	9.6
	0	0	0	0	0	0	0	0	0	0	0	16.8	24	38.4	43.2	36	24	7.2	12	14.4	19.2	12	19.2	12	7.2	9.6	2.4	2.4	4.8	0	0	0	2.4	4.8	9.6	0	0	0	0	0	0	0	0	0	0	0	0	0	0
	0	0	0	0	0	0	0	0	0	0	2.4	16.8	33.6	55.2	76.8	48	64.8	50.4	50.4	21.6	31.2	38.4	16.8	7.2	16.8	14.4	14.4	12	7.2	4.8	12	9.6	0	2.4	0	0	0	0	7.2	2.4	0	2.4	4.8	0	0	0	0	0	0
	2.4	0	0	0	0	4.8	2.4	2.4	2.4	0	0	16.8	84	110.4	108	105.6	127.2	139.2	103.2	93.6	108	88.8	79.2	74.4	55.2	62.4	64.8	36	38.4	36	40.8	26.4	19.2	33.6	9.6	26.4	12	14.4	9.6	2.4	0	4.8	2.4	0	0	2.4	2.4	0	0
	7.2	0	0	2.4	0	0	0	0	2.4	0	0	4.8	4.8	9.6	7.2	2.4	9.6	9.6	14.4	2.4	14.4	16.8	19.2	2.4	12	14.4	7.2	14.4	4.8	2.4	9.6	9.6	0	4.8	4.8	4.8	2.4	4.8	7.2	9.6	0	4.8	4.8	0	7.2	0	9.6	0	2.4
	0	2.4	0	0	2.4	0	0	0	0	2.4	2.4	9.6	36	48	28.8	31.2	28.8	19.2	28.8	19.2	14.4	19.2	14.4	2.4	9.6	2.4	12	0	0	2.4	0	9.6	2.4	4.8	2.4	2.4	4.8	2.4	0	2.4	0	2.4	2.4	2.4	2.4	4.8	0	2.4	0
	4.8	7.2	2.4	0	2.4	0	0	0	0	0	4.8	0	12	16.8	2.4	2.4	2.4	7.2	2.4	4.8	4.8	7.2	12	4.8	12	7.2	7.2	7.2	2.4	4.8	14.4	4.8	4.8	9.6	9.6	9.6	7.2	12	0	2.4	4.8	4.8	7.2	2.4	4.8	2.4	4.8	7.2	4.8
	24	12	16.8	24	14.4	16.8	14.4	12	26.4	14.4	24	9.6	26.4	26.4	33.6	9.6	19.2	24	24	12	26.4	21.6	28.8	14.4	12	12	21.6	16.8	19.2	19.2	14.4	14.4	12	7.2	16.8	14.4	16.8	14.4	21.6	14.4	16.8	12	19.2	21.6	21.6	16.8	21.6	4.8	28.8
	0	0	0	0	0	0	0	0	0	0	0	0	16.8	21.6	28.8	9.6	26.4	33.6	14.4	33.6	28.8	19.2	2.4	12	9.6	9.6	4.8	0	9.6	2.4	0	2.4	0	2.4	0	0	0	0	0	0	2.4	0	0	0	0	0	0	0	0
	2.4	0	0	4.8	2.4	2.4	0	2.4	7.2	0	2.4	4.8	24	55.2	64.8	50.4	112.8	81.6	86.4	112.8	79.2	76.8	72	43.2	64.8	48	43.2	40.8	52.8	40.8	33.6	28.8	24	16.8	28.8	28.8	21.6	12	16.8	12	4.8	9.6	2.4	4.8	0	2.4	4.8	0	0
	0	0	0	0	0	0	0	2.4	0	0	0	0	2.4	16.8	16.8	14.4	21.6	19.2	14.4	19.2	43.2	33.6	9.6	19.2	14.4	31.2	12	19.2	7.2	12	21.6	4.8	14.4	4.8	2.4	2.4	2.4	0	2.4	0	2.4	9.6	0	2.4	0	0	0	0	0
	2.4	2.4	4.8	4.8	2.4	12	2.4	7.2	14.4	9.6	7.2	4.8	21.6	16.8	12	12	2.4	21.6	4.8	12	4.8	14.4	7.2	2.4	2.4	4.8	2.4	2.4	7.2	2.4	4.8	4.8	2.4	0	2.4	0	2.4	0	12	4.8	4.8	2.4	2.4	4.8	4.8	4.8	4.8	4.8	9.6
	2.4	0	2.4	9.6	7.2	2.4	0	4.8	2.4	14.4	4.8	0	9.6	31.2	19.2	9.6	21.6	7.2	14.4	21.6	14.4	21.6	28.8	12	12	14.4	2.4	14.4	16.8	21.6	4.8	7.2	4.8	12	7.2	0	9.6	2.4	14.4	2.4	2.4	12	2.4	7.2	7.2	9.6	2.4	0	0
	0	2.4	2.4	0	0	2.4	0	0	4.8	7.2	4.8	4.8	19.2	19.2	21.6	21.6	45.6	33.6	14.4	26.4	24	16.8	9.6	9.6	4.8	4.8	7.2	2.4	14.4	0	9.6	4.8	2.4	2.4	2.4	4.8	0	4.8	0	2.4	2.4	0	0	2.4	0	2.4	0	2.4	0
	12	2.4	9.6	12	4.8	9.6	7.2	0	7.2	9.6	7.2	12	14.4	21.6	24	12	26.4	21.6	12	7.2	9.6	19.2	4.8	9.6	12	19.2	9.6	14.4	7.2	14.4	16.8	12	12	14.4	14.4	21.6	14.4	7.2	7.2	9.6	4.8	12	14.4	16.8	2.4	2.4	12	2.4	9.6
	9.6	4.8	9.6	12	2.4	9.6	7.2	9.6	9.6	7.2	12	16.8	7.2	16.8	19.2	19.2	19.2	19.2	16.8	9.6	16.8	14.4	7.2	14.4	12	12	7.2	16.8	7.2	7.2	12	2.4	14.4	7.2	7.2	9.6	4.8	4.8	7.2	2.4	9.6	2.4	9.6	4.8	14.4	9.6	14.4	2.4	12
	4.8	4.8	2.4	9.6	14.4	4.8	4.8	2.4	16.8	4.8	9.6	14.4	2.4	2.4	12	12	4.8	2.4	4.8	9.6	2.4	2.4	0	9.6	7.2	7.2	2.4	2.4	16.8	7.2	2.4	9.6	9.6	12	4.8	4.8	0	7.2	7.2	9.6	4.8	4.8	9.6	4.8	12	0	9.6	7.2	4.8
	7.2	0	2.4	2.4	2.4	4.8	4.8	4.8	7.2	2.4	2.4	2.4	14.4	19.2	21.6	16.8	12	4.8	4.8	2.4	4.8	4.8	2.4	0	2.4	2.4	0	2.4	0	0	0	0	0	0	0	0	0	2.4	0	0	0	2.4	0	4.8	2.4	2.4	2.4	2.4	2.4
	9.6	12	14.4	2.4	16.8	2.4	4.8	0	7.2	9.6	7.2	9.6	19.2	9.6	21.6	16.8	24	12	19.2	2.4	16.8	24	14.4	14.4	21.6	12	14.4	16.8	16.8	0	9.6	9.6	19.2	12	7.2	12	9.6	9.6	4.8	0	12	9.6	9.6	7.2	7.2	14.4	9.6	14.4	9.6
	2.4	2.4	0	4.8	0	4.8	0	7.2	9.6	4.8	7.2	12	7.2	16.8	36	24	7.2	2.4	2.4	4.8	4.8	4.8	9.6	0	2.4	4.8	12	7.2	4.8	4.8	2.4	4.8	7.2	7.2	7.2	2.4	2.4	4.8	4.8	2.4	7.2	2.4	9.6	0	7.2	4.8	4.8	4.8	2.4
	14.4	14.4	24	19.2	24	16.8	16.8	24	9.6	16.8	16.8	16.8	12	7.2	19.2	9.6	14.4	24	9.6	16.8	12	14.4	14.4	12	12	16.8	7.2	19.2	24	4.8	9.6	19.2	14.4	14.4	12	14.4	16.8	12	14.4	21.6	7.2	21.6	21.6	21.6	9.6	24	14.4	24	21.6
	0	0	0	4.8	0	7.2	0	2.4	2.4	7.2	12	4.8	14.4	21.6	31.2	38.4	24	24	14.4	12	16.8	2.4	0	2.4	2.4	0	0	0	0	4.8	0	0	0	0	0	4.8	4.8	14.4	0	2.4	0	2.4	0	0	0	0	0	0	4.8
	2.4	0	2.4	4.8	0	7.2	9.6	4.8	7.2	4.8	21.6	7.2	28.8	16.8	21.6	36	38.4	26.4	19.2	9.6	9.6	9.6	7.2	0	7.2	4.8	0	0	0	2.4	0	0	9.6	4.8	2.4	2.4	9.6	9.6	2.4	0	7.2	7.2	2.4	4.8	4.8	2.4	9.6	0	4.8
	0	2.4	4.8	7.2	4.8	7.2	4.8	4.8	7.2	14.4	12	33.6	19.2	31.2	31.2	43.2	40.8	28.8	38.4	26.4	28.8	21.6	12	14.4	7.2	4.8	2.4	2.4	9.6	7.2	9.6	9.6	4.8	2.4	4.8	7.2	0	14.4	7.2	7.2	4.8	4.8	2.4	9.6	12	7.2	4.8	4.8	9.6
	4.8	4.8	7.2	24	2.4	14.4	9.6	4.8	2.4	2.4	16.8	19.2	14.4	16.8	16.8	36	28.8	16.8	16.8	19.2	7.2	14.4	4.8	7.2	7.2	12	4.8	4.8	9.6	9.6	7.2	16.8	19.2	7.2	19.2	9.6	12	12	9.6	24	9.6	9.6	12	12	14.4	12	19.2	2.4	7.2
	2.4	2.4	2.4	4.8	7.2	2.4	0	2.4	7.2	4.8	16.8	21.6	12	26.4	28.8	31.2	33.6	24	19.2	14.4	19.2	19.2	21.6	9.6	4.8	2.4	4.8	2.4	7.2	2.4	2.4	4.8	7.2	9.6	7.2	0	4.8	4.8	7.2	9.6	2.4	4.8	0	7.2	4.8	12	0	4.8	4.8
	2.4	7.2	7.2	4.8	4.8	0	7.2	12	4.8	7.2	14.4	9.6	7.2	24	45.6	16.8	62.4	48	40.8	26.4	16.8	7.2	4.8	0	0	0	0	0	0	2.4	2.4	0	2.4	2.4	0	0	2.4	9.6	2.4	2.4	0	7.2	7.2	14.4	7.2	7.2	2.4	7.2	4.8
	2.4	2.4	2.4	4.8	0	7.2	2.4	4.8	2.4	0	7.2	9.6	7.2	12	24	38.4	33.6	36	24	31.2	19.2	14.4	2.4	0	0	0	0	0	0	2.4	2.4	0	4.8	0	0	0	0	2.4	4.8	2.4	2.4	2.4	4.8	2.4	4.8	2.4	4.8	2.4	4.8
	2.4	2.4	2.4	0	4.8	0	7.2	4.8	2.4	4.8	4.8	9.6	9.6	16.8	14.4	4.8	31.2	21.6	24	9.6	9.6	9.6	4.8	2.4	0	0	0	0	0	0	2.4	0	0	2.4	2.4	0	0	2.4	2.4	0	4.8	2.4	4.8	0	2.4	2.4	2.4	2.4	2.4
	2.4	7.2	12	12	2.4	4.8	4.8	12	2.4	4.8	2.4	0	0	12	9.6	14.4	21.6	24	24	33.6	7.2	9.6	2.4	7.2	2.4	0	14.4	4.8	2.4	7.2	7.2	7.2	4.8	4.8	7.2	7.2	9.6	7.2	24	7.2	4.8	14.4	7.2	2.4	4.8	9.6	4.8	4.8	12
	0	2.4	0	0	0	0	0	0	0	2.4	0	7.2	7.2	21.6	28.8	16.8	50.4	28.8	26.4	24	12	7.2	2.4	9.6	2.4	2.4	2.4	0	2.4	2.4	2.4	0	0	0	2.4	2.4	0	2.4	4.8	4.8	2.4	2.4	2.4	0	0	2.4	2.4	2.4	0
	4.8	9.6	7.2	7.2	2.4	16.8	12	4.8	4.8	4.8	2.4	0	12	9.6	12	33.6	24	33.6	45.6	24	12	19.2	9.6	12	12	7.2	9.6	4.8	14.4	4.8	19.2	4.8	12	14.4	4.8	12	2.4	19.2	14.4	14.4	12	7.2	7.2	9.6	9.6	12	7.2	9.6	12
	2.4	2.4	2.4	2.4	2.4	2.4	2.4	2.4	0	2.4	0	0	2.4	7.2	14.4	28.8	40.8	21.6	21.6	33.6	16.8	9.6	14.4	14.4	4.8	2.4	4.8	0	0	0	7.2	4.8	2.4	2.4	0	7.2	7.2	2.4	0	2.4	4.8	7.2	7.2	2.4	2.4	0	7.2	0	9.6
	0	4.8	7.2	0	2.4	2.4	2.4	14.4	2.4	0	2.4	2.4	9.6	7.2	19.2	19.2	12	24	26.4	36	16.8	12	9.6	9.6	7.2	2.4	4.8	4.8	0	4.8	4.8	2.4	12	4.8	4.8	2.4	2.4	7.2	2.4	7.2	4.8	2.4	2.4	2.4	4.8	7.2	0	4.8	7.2
	0	2.4	0	2.4	4.8	2.4	0	2.4	0	0	0	2.4	14.4	9.6	7.2	21.6	9.6	28.8	38.4	24	12	12	9.6	9.6	0	9.6	9.6	0	9.6	0	2.4	4.8	4.8	0	2.4	2.4	2.4	2.4	0	0	0	2.4	2.4	0	0	0	0	2.4	0
	19.2	19.2	38.4	40.8	19.2	31.2	19.2	19.2	19.2	7.2	2.4	9.6	16.8	28.8	19.2	31.2	62.4	40.8	60	74.4	48	72	50.4	57.6	38.4	62.4	43.2	62.4	40.8	36	38.4	45.6	40.8	55.2	50.4	31.2	38.4	19.2	48	38.4	36	38.4	33.6	26.4	36	45.6	38.4	33.6	38.4
	2.4	2.4	0	0	0	2.4	0	2.4	0	0	2.4	4.8	14.4	16.8	19.2	16.8	24	24	26.4	21.6	26.4	21.6	12	12	9.6	9.6	2.4	7.2	2.4	2.4	0	4.8	4.8	0	2.4	0	4.8	2.4	4.8	0	0	0	0	0	4.8	0	2.4	2.4	0
	0	0	0	0	0	0	0	0	0	0	4.8	9.6	26.4	40.8	38.4	24	21.6	9.6	31.2	21.6	12	12	9.6	7.2	4.8	14.4	7.2	9.6	2.4	4.8	4.8	0	2.4	2.4	2.4	0	0	2.4	0	0	0	0	0	0	0	0	0	0	0
	0	2.4	0	0	0	2.4	0	0	2.4	2.4	21.6	60	93.6	84	76.8	86.4	79.2	45.6	43.2	16.8	14.4	12	7.2	9.6	0	2.4	2.4	0	2.4	0	0	0	0	0	2.4	2.4	2.4	2.4	2.4	0	0	2.4	0	0	0	0	0	2.4	2.4
	16.8	14.4	9.6	12	9.6	14.4	9.6	12	4.8	2.4	0	4.8	7.2	31.2	31.2	55.2	52.8	36	36	12	24	12	16.8	12	16.8	12	12	12	16.8	14.4	12	19.2	9.6	26.4	12	16.8	12	19.2	16.8	16.8	19.2	9.6	4.8	14.4	24	7.2	16.8	21.6	16.8
	14.4	28.8	19.2	21.6	9.6	16.8	24	14.4	12	7.2	0	4.8	4.8	21.6	28.8	38.4	52.8	43.2	33.6	21.6	45.6	40.8	26.4	21.6	19.2	24	14.4	12	14.4	7.2	19.2	28.8	21.6	21.6	26.4	26.4	16.8	33.6	21.6	19.2	14.4	16.8	21.6	21.6	12	12	24	28.8	21.6
	2.4	7.2	0	2.4	7.2	7.2	2.4	2.4	12	7.2	4.8	7.2	2.4	19.2	14.4	16.8	26.4	52.8	57.6	57.6	36	16.8	7.2	0	2.4	0	0	4.8	0	2.4	0	0	4.8	0	0	2.4	9.6	2.4	4.8	7.2	2.4	0	0	7.2	4.8	7.2	0	2.4	2.4
	2.4	2.4	0	0	0	0	2.4	4.8	4.8	9.6	9.6	4.8	14.4	14.4	7.2	12	19.2	16.8	9.6	21.6	4.8	12	7.2	0	7.2	2.4	0	2.4	4.8	0	2.4	2.4	4.8	0	0	2.4	0	2.4	2.4	0	0	0	0	0	7.2	0	2.4	2.4	0
	0	2.4	2.4	2.4	0	0	4.8	2.4	9.6	2.4	7.2	2.4	14.4	16.8	9.6	31.2	21.6	28.8	31.2	45.6	21.6	14.4	4.8	2.4	4.8	0	7.2	4.8	0	0	2.4	2.4	2.4	2.4	0	7.2	2.4	4.8	2.4	2.4	2.4	0	2.4	0	2.4	0	0	2.4	2.4
	9.6	12	24	12	12	4.8	14.4	2.4	9.6	19.2	9.6	0	14.4	19.2	12	45.6	67.2	67.2	86.4	81.6	76.8	52.8	31.2	38.4	21.6	12	19.2	14.4	12	14.4	7.2	24	19.2	14.4	12	14.4	16.8	19.2	14.4	21.6	19.2	16.8	24	21.6	21.6	12	7.2	12	12
	4.8	7.2	2.4	4.8	2.4	7.2	4.8	9.6	2.4	0	4.8	2.4	2.4	9.6	19.2	28.8	26.4	43.2	36	26.4	62.4	26.4	31.2	7.2	21.6	4.8	9.6	7.2	4.8	0	4.8	0	0	2.4	4.8	7.2	0	2.4	7.2	4.8	7.2	2.4	7.2	4.8	12	4.8	4.8	2.4	2.4
	9.6	2.4	4.8	7.2	12	4.8	7.2	7.2	7.2	2.4	2.4	4.8	2.4	14.4	7.2	28.8	14.4	38.4	48	33.6	26.4	21.6	21.6	14.4	16.8	4.8	12	0	2.4	4.8	4.8	12	7.2	7.2	12	4.8	12	12	16.8	21.6	4.8	7.2	9.6	7.2	7.2	4.8	7.2	7.2	7.2
	4.8	2.4	4.8	0	2.4	0	14.4	2.4	0	2.4	0	0	4.8	16.8	12	12	21.6	28.8	40.8	33.6	28.8	14.4	12	4.8	16.8	2.4	2.4	7.2	2.4	7.2	4.8	4.8	7.2	0	12	2.4	4.8	7.2	7.2	12	2.4	7.2	14.4	4.8	4.8	7.2	2.4	4.8	2.4
	62.4	45.6	40.8	43.2	40.8	52.8	36	45.6	33.6	21.6	21.6	19.2	7.2	21.6	24	31.2	43.2	72	88.8	98.4	103.2	112.8	100.8	134.4	132	117.6	144	115.2	105.6	96	98.4	93.6	100.8	91.2	93.6	88.8	69.6	96	84	69.6	96	72	55.2	62.4	62.4	72	67.2	55.2	55.2
	0	0	0	2.4	0	0	2.4	0	0	0	16.8	14.4	9.6	33.6	55.2	43.2	43.2	38.4	33.6	33.6	33.6	28.8	21.6	21.6	16.8	12	12	4.8	4.8	4.8	4.8	2.4	4.8	0	4.8	7.2	0	0	0	0	2.4	2.4	2.4	0	2.4	2.4	0	0	0
	12	9.6	16.8	16.8	9.6	7.2	16.8	7.2	9.6	16.8	12	16.8	19.2	31.2	21.6	12	28.8	21.6	24	4.8	12	16.8	12	19.2	7.2	7.2	4.8	14.4	21.6	2.4	7.2	9.6	12	4.8	7.2	19.2	0	7.2	16.8	7.2	14.4	12	16.8	0	4.8	12	12	9.6	9.6
	0	0	0	0	0	0	0	2.4	0	2.4	16.8	16.8	45.6	50.4	43.2	43.2	26.4	21.6	19.2	28.8	12	14.4	9.6	4.8	0	0	4.8	0	2.4	0	0	0	0	0	0	0	0	0	0	2.4	0	0	0	0	0	0	0	0	0
	9.6	7.2	7.2	16.8	4.8	7.2	7.2	14.4	4.8	2.4	2.4	0	7.2	7.2	9.6	28.8	38.4	24	24	14.4	14.4	19.2	14.4	7.2	9.6	12	7.2	4.8	12	7.2	12	14.4	21.6	12	9.6	24	19.2	9.6	19.2	9.6	9.6	21.6	2.4	12	12	9.6	14.4	9.6	12
	2.4	0	2.4	2.4	0	0	7.2	4.8	0	4.8	2.4	0	19.2	9.6	7.2	16.8	14.4	19.2	19.2	12	9.6	12	16.8	4.8	7.2	2.4	4.8	14.4	4.8	9.6	4.8	4.8	4.8	9.6	4.8	0	4.8	0	4.8	4.8	7.2	9.6	2.4	2.4	2.4	2.4	4.8	0	2.4
	4.8	2.4	0	0	0	0	7.2	4.8	0	0	2.4	14.4	4.8	21.6	7.2	7.2	24	19.2	9.6	19.2	12	16.8	7.2	2.4	7.2	4.8	2.4	4.8	4.8	7.2	4.8	7.2	19.2	0	2.4	2.4	0	0	2.4	2.4	2.4	0	0	2.4	7.2	2.4	2.4	2.4	0
	4.8	2.4	0	2.4	7.2	4.8	2.4	9.6	0	0	4.8	7.2	14.4	9.6	4.8	21.6	16.8	24	28.8	28.8	14.4	7.2	14.4	9.6	0	12	9.6	4.8	9.6	7.2	9.6	7.2	2.4	7.2	4.8	4.8	2.4	7.2	19.2	7.2	0	4.8	4.8	2.4	2.4	0	4.8	4.8	4.8
	2.4	0	4.8	12	7.2	4.8	16.8	0	4.8	2.4	0	2.4	7.2	14.4	2.4	12	14.4	21.6	16.8	21.6	26.4	21.6	12	14.4	14.4	4.8	16.8	4.8	26.4	21.6	19.2	16.8	31.2	26.4	16.8	7.2	14.4	4.8	9.6	12	14.4	9.6	7.2	14.4	14.4	7.2	2.4	7.2	9.6
	26.4	7.2	9.6	14.4	7.2	14.4	4.8	14.4	4.8	4.8	7.2	2.4	12	26.4	21.6	16.8	21.6	36	45.6	21.6	16.8	12	7.2	14.4	14.4	12	14.4	9.6	9.6	21.6	21.6	24	16.8	19.2	9.6	16.8	16.8	31.2	26.4	33.6	16.8	21.6	19.2	21.6	12	16.8	16.8	7.2	12
	9.6	9.6	14.4	12	2.4	4.8	12	2.4	9.6	4.8	2.4	12	19.2	33.6	38.4	26.4	52.8	38.4	16.8	28.8	26.4	12	9.6	9.6	21.6	16.8	24	28.8	21.6	21.6	16.8	14.4	19.2	21.6	16.8	12	12	16.8	7.2	19.2	9.6	9.6	12	9.6	4.8	9.6	14.4	7.2	9.6
	24	19.2	16.8	19.2	12	12	19.2	12	0	4.8	4.8	9.6	12	21.6	9.6	24	26.4	31.2	31.2	28.8	33.6	62.4	57.6	60	55.2	31.2	28.8	36	40.8	24	26.4	45.6	31.2	38.4	31.2	21.6	28.8	43.2	26.4	24	33.6	31.2	31.2	26.4	19.2	19.2	19.2	19.2	24
	9.6	2.4	4.8	2.4	4.8	7.2	7.2	4.8	7.2	4.8	9.6	16.8	48	45.6	26.4	40.8	19.2	19.2	31.2	28.8	21.6	19.2	12	26.4	9.6	2.4	12	7.2	7.2	7.2	2.4	7.2	7.2	4.8	2.4	12	14.4	2.4	0	9.6	4.8	12	7.2	2.4	7.2	4.8	9.6	2.4	2.4
	0	2.4	0	2.4	0	0	0	2.4	7.2	7.2	9.6	31.2	55.2	45.6	50.4	33.6	16.8	28.8	14.4	9.6	12	12	9.6	7.2	12	0	2.4	2.4	4.8	0	0	2.4	7.2	0	4.8	4.8	2.4	0	2.4	4.8	4.8	2.4	4.8	7.2	4.8	0	2.4	0	0
	7.2	9.6	4.8	7.2	16.8	16.8	14.4	2.4	14.4	9.6	9.6	9.6	24	28.8	19.2	14.4	7.2	14.4	9.6	12	19.2	14.4	16.8	9.6	14.4	2.4	7.2	4.8	4.8	4.8	19.2	4.8	14.4	9.6	4.8	14.4	4.8	16.8	7.2	7.2	16.8	26.4	14.4	7.2	7.2	16.8	4.8	14.4	4.8
	4.8	4.8	2.4	4.8	2.4	7.2	4.8	2.4	0	2.4	16.8	4.8	7.2	16.8	2.4	4.8	4.8	2.4	4.8	7.2	2.4	4.8	4.8	9.6	2.4	4.8	4.8	2.4	2.4	2.4	4.8	2.4	2.4	0	2.4	0	2.4	0	4.8	7.2	2.4	9.6	0	2.4	4.8	2.4	4.8	4.8	4.8
	0	0	0	0	0	0	4.8	4.8	4.8	4.8	14.4	16.8	2.4	9.6	4.8	9.6	2.4	0	4.8	9.6	21.6	36	33.6	45.6	52.8	50.4	28.8	24	19.2	24	16.8	2.4	2.4	2.4	0	0	0	2.4	2.4	0	2.4	2.4	4.8	4.8	2.4	4.8	0	0	0
	0	0	0	0	0	0	0	2.4	0	0	7.2	24	28.8	19.2	19.2	9.6	12	0	7.2	12	16.8	19.2	7.2	12	19.2	16.8	14.4	14.4	4.8	7.2	2.4	0	0	0	0	0	0	0	0	0	0	0	0	0	0	2.4	0	0	0
	7.2	0	9.6	2.4	0	4.8	4.8	7.2	4.8	4.8	0	7.2	7.2	7.2	0	0	0	2.4	0	12	12	19.2	19.2	26.4	19.2	36	33.6	45.6	12	9.6	12	2.4	2.4	7.2	0	0	0	2.4	2.4	2.4	0	7.2	2.4	9.6	2.4	2.4	2.4	0	12
	9.6	0	9.6	9.6	2.4	7.2	4.8	2.4	9.6	0	4.8	0	0	0	4.8	0	4.8	0	2.4	2.4	0	9.6	7.2	16.8	16.8	19.2	21.6	12	9.6	16.8	9.6	7.2	14.4	12	14.4	12	7.2	9.6	7.2	7.2	4.8	9.6	7.2	14.4	4.8	12	9.6	2.4	7.2
	2.4	0	14.4	2.4	0	12	2.4	2.4	0	2.4	0	0	0	7.2	7.2	4.8	9.6	0	0	2.4	9.6	9.6	19.2	16.8	28.8	52.8	26.4	16.8	28.8	31.2	12	9.6	16.8	12	4.8	4.8	9.6	2.4	0	4.8	2.4	2.4	4.8	2.4	2.4	12	4.8	0	16.8
	19.2	26.4	19.2	19.2	26.4	19.2	28.8	19.2	19.2	14.4	4.8	9.6	4.8	2.4	12	7.2	9.6	4.8	2.4	4.8	12	9.6	19.2	40.8	48	57.6	60	57.6	55.2	62.4	67.2	52.8	26.4	33.6	33.6	31.2	36	26.4	45.6	33.6	26.4	33.6	33.6	33.6	21.6	24	21.6	31.2	21.6
	31.2	19.2	21.6	26.4	9.6	9.6	16.8	7.2	16.8	7.2	0	2.4	4.8	2.4	14.4	7.2	2.4	2.4	4.8	4.8	4.8	0	12	14.4	38.4	55.2	52.8	72	79.2	62.4	60	50.4	55.2	36	36	26.4	31.2	31.2	21.6	24	33.6	28.8	28.8	31.2	24	21.6	31.2	24	24
	14.4	24	16.8	16.8	21.6	24	12	26.4	19.2	12	31.2	19.2	12	28.8	12	9.6	16.8	2.4	0	9.6	7.2	12	14.4	14.4	19.2	14.4	9.6	24	7.2	21.6	12	4.8	21.6	14.4	19.2	28.8	24	16.8	9.6	7.2	31.2	24	19.2	24	24	16.8	26.4	19.2	19.2
	0	0	0	0	2.4	2.4	7.2	2.4	2.4	2.4	7.2	7.2	9.6	21.6	26.4	26.4	16.8	12	9.6	7.2	4.8	2.4	4.8	7.2	0	0	0	0	0	2.4	0	0	0	0	4.8	0	4.8	2.4	0	0	2.4	0	0	0	0	2.4	0	0	0
	2.4	0	4.8	2.4	2.4	4.8	2.4	0	2.4	0	7.2	21.6	52.8	57.6	96	93.6	91.2	72	108	88.8	117.6	96	96	108	79.2	93.6	79.2	74.4	72	74.4	48	43.2	21.6	19.2	31.2	31.2	36	31.2	36	31.2	36	12	19.2	12	2.4	0	2.4	2.4	7.2
	7.2	4.8	2.4	2.4	2.4	4.8	2.4	7.2	12	2.4	7.2	12	7.2	28.8	43.2	9.6	19.2	7.2	14.4	12	9.6	0	7.2	2.4	7.2	4.8	9.6	0	14.4	12	2.4	7.2	7.2	4.8	2.4	2.4	2.4	2.4	4.8	0	9.6	4.8	2.4	4.8	2.4	2.4	4.8	4.8	4.8
	2.4	2.4	2.4	0	0	2.4	2.4	2.4	2.4	4.8	9.6	4.8	4.8	14.4	19.2	12	24	4.8	21.6	28.8	24	24	12	21.6	16.8	28.8	19.2	21.6	12	12	12	21.6	7.2	4.8	12	2.4	14.4	4.8	4.8	7.2	4.8	2.4	2.4	2.4	7.2	12	2.4	0	7.2
	0	7.2	0	0	2.4	0	2.4	0	0	0	2.4	0	2.4	2.4	2.4	4.8	9.6	19.2	14.4	24	45.6	19.2	2.4	7.2	7.2	14.4	2.4	2.4	0	2.4	4.8	0	4.8	0	2.4	2.4	4.8	4.8	2.4	7.2	0	12	2.4	2.4	2.4	4.8	0	4.8	2.4
	2.4	2.4	0	4.8	0	2.4	0	2.4	2.4	4.8	0	7.2	0	2.4	0	7.2	16.8	36	48	40.8	52.8	40.8	16.8	9.6	4.8	0	2.4	2.4	0	0	2.4	2.4	2.4	4.8	2.4	9.6	0	2.4	7.2	0	2.4	4.8	0	2.4	2.4	2.4	2.4	0	0
	0	2.4	0	0	0	0	4.8	2.4	7.2	14.4	14.4	9.6	7.2	2.4	4.8	12	21.6	33.6	45.6	45.6	55.2	64.8	33.6	9.6	2.4	2.4	0	0	0	0	0	0	2.4	0	0	2.4	0	4.8	4.8	2.4	0	7.2	0	0	2.4	2.4	2.4	2.4	0
	4.8	4.8	9.6	9.6	2.4	4.8	2.4	9.6	9.6	9.6	4.8	9.6	0	16.8	14.4	21.6	31.2	40.8	38.4	43.2	19.2	31.2	26.4	14.4	12	2.4	12	4.8	7.2	12	16.8	14.4	9.6	9.6	12	12	4.8	7.2	14.4	9.6	16.8	14.4	12	9.6	7.2	9.6	9.6	9.6	16.8
	19.2	21.6	26.4	14.4	9.6	16.8	9.6	16.8	9.6	4.8	4.8	4.8	4.8	7.2	24	24	40.8	64.8	69.6	55.2	57.6	36	55.2	19.2	12	16.8	16.8	21.6	12	19.2	24	21.6	12	31.2	12	21.6	24	16.8	12	28.8	36	12	28.8	19.2	14.4	19.2	16.8	16.8	26.4
	55.2	52.8	40.8	26.4	31.2	31.2	28.8	26.4	19.2	7.2	7.2	4.8	2.4	2.4	2.4	2.4	7.2	7.2	33.6	45.6	67.2	100.8	127.2	160.8	156	146.4	146.4	96	96	55.2	93.6	69.6	74.4	57.6	79.2	74.4	79.2	72	69.6	79.2	62.4	62.4	55.2	55.2	48	52.8	45.6	52.8	45.6
	21.6	36	9.6	28.8	19.2	36	31.2	26.4	19.2	14.4	14.4	9.6	4.8	9.6	7.2	2.4	9.6	7.2	9.6	4.8	16.8	21.6	12	19.2	7.2	9.6	9.6	2.4	7.2	9.6	4.8	12	21.6	12	19.2	28.8	16.8	21.6	26.4	19.2	33.6	7.2	43.2	31.2	45.6	28.8	38.4	31.2	26.4
	4.8	7.2	7.2	9.6	4.8	7.2	9.6	26.4	12	14.4	28.8	26.4	36	33.6	40.8	31.2	28.8	21.6	24	4.8	14.4	4.8	2.4	4.8	4.8	2.4	2.4	0	0	0	0	0	2.4	0	0	0	0	0	0	0	0	0	0	2.4	4.8	7.2	0	4.8	12
	2.4	0	0	0	0	0	0	0	0	2.4	0	4.8	14.4	14.4	16.8	21.6	40.8	31.2	21.6	24	16.8	24	21.6	19.2	14.4	21.6	28.8	12	16.8	12	19.2	4.8	7.2	4.8	4.8	12	9.6	9.6	19.2	12	4.8	0	0	4.8	2.4	0	2.4	0	0
	4.8	7.2	7.2	4.8	2.4	7.2	4.8	0	4.8	4.8	4.8	2.4	9.6	2.4	14.4	7.2	14.4	21.6	28.8	24	16.8	31.2	19.2	28.8	16.8	14.4	14.4	9.6	19.2	9.6	2.4	7.2	4.8	16.8	7.2	2.4	7.2	9.6	9.6	2.4	9.6	7.2	9.6	0	4.8	2.4	7.2	4.8	7.2
	0	0	0	2.4	0	2.4	0	0	0	0	7.2	16.8	31.2	36	55.2	45.6	38.4	45.6	62.4	72	55.2	79.2	50.4	50.4	50.4	48	48	36	45.6	33.6	36	21.6	21.6	26.4	16.8	16.8	14.4	24	9.6	26.4	24	33.6	12	7.2	0	0	2.4	0	0
	0	2.4	2.4	7.2	7.2	9.6	2.4	2.4	2.4	7.2	4.8	0	7.2	4.8	4.8	7.2	7.2	38.4	31.2	26.4	40.8	48	60	21.6	14.4	7.2	0	0	0	0	2.4	0	2.4	2.4	2.4	4.8	0	2.4	9.6	2.4	2.4	0	4.8	12	4.8	4.8	0	4.8	2.4
	2.4	0	2.4	9.6	2.4	0	2.4	2.4	0	4.8	12	7.2	4.8	2.4	7.2	24	4.8	2.4	19.2	48	26.4	28.8	24	7.2	2.4	0	0	0	2.4	0	0	0	0	0	0	0	2.4	0	0	2.4	2.4	0	0	9.6	4.8	7.2	4.8	2.4	2.4
	2.4	0	4.8	2.4	0	2.4	0	7.2	2.4	7.2	9.6	14.4	4.8	4.8	2.4	4.8	2.4	14.4	21.6	48	57.6	48	45.6	36	14.4	9.6	2.4	0	2.4	0	0	4.8	2.4	2.4	0	0	7.2	0	2.4	2.4	4.8	0	7.2	2.4	7.2	4.8	2.4	0	4.8
	21.6	19.2	16.8	26.4	19.2	12	36	36	12	7.2	7.2	9.6	7.2	14.4	16.8	60	79.2	124.8	124.8	132	57.6	57.6	31.2	36	24	24	24	14.4	21.6	31.2	21.6	12	43.2	31.2	26.4	21.6	48	45.6	38.4	55.2	38.4	31.2	45.6	43.2	14.4	36	19.2	24	12
	12	16.8	4.8	26.4	9.6	9.6	4.8	2.4	4.8	2.4	2.4	2.4	7.2	2.4	7.2	9.6	9.6	31.2	43.2	64.8	57.6	69.6	60	50.4	19.2	14.4	7.2	4.8	12	9.6	21.6	7.2	2.4	9.6	12	24	14.4	21.6	9.6	21.6	14.4	12	12	12	9.6	9.6	16.8	24	7.2
	33.6	33.6	43.2	45.6	40.8	40.8	50.4	40.8	14.4	16.8	7.2	2.4	2.4	7.2	0	4.8	2.4	2.4	7.2	31.2	36	57.6	100.8	115.2	151.2	134.4	134.4	110.4	98.4	76.8	84	86.4	74.4	52.8	64.8	69.6	60	67.2	74.4	72	74.4	72	67.2	45.6	55.2	60	45.6	43.2	60
	0	2.4	0	0	0	0	0	0	0	2.4	2.4	0	24	48	40.8	36	28.8	28.8	19.2	19.2	19.2	38.4	16.8	14.4	14.4	4.8	9.6	9.6	2.4	7.2	0	2.4	2.4	0	4.8	0	0	0	0	0	0	2.4	0	0	0	0	2.4	0	0
	9.6	2.4	12	4.8	4.8	9.6	7.2	7.2	19.2	9.6	31.2	12	24	24	45.6	26.4	19.2	26.4	19.2	9.6	4.8	9.6	4.8	2.4	2.4	0	2.4	2.4	0	0	0	0	2.4	0	0	4.8	0	2.4	0	0	2.4	0	12	4.8	2.4	4.8	9.6	4.8	14.4
	14.4	9.6	19.2	12	2.4	14.4	9.6	12	9.6	9.6	4.8	7.2	0	7.2	2.4	2.4	7.2	9.6	12	9.6	7.2	12	12	14.4	12	16.8	7.2	7.2	4.8	9.6	12	9.6	9.6	12	9.6	4.8	12	21.6	12	14.4	12	7.2	12	12	12	12	19.2	12	24
	12	14.4	9.6	16.8	14.4	4.8	4.8	12	14.4	16.8	12	12	12	12	19.2	16.8	12	19.2	7.2	14.4	12	12	14.4	16.8	16.8	14.4	26.4	12	16.8	19.2	16.8	9.6	16.8	12	12	14.4	21.6	9.6	9.6	7.2	12	16.8	7.2	7.2	9.6	9.6	19.2	16.8	14.4
	2.4	2.4	4.8	2.4	4.8	12	4.8	7.2	9.6	0	2.4	4.8	12	12	2.4	2.4	7.2	4.8	4.8	7.2	19.2	14.4	14.4	12	14.4	14.4	16.8	7.2	2.4	12	16.8	2.4	2.4	4.8	9.6	2.4	2.4	4.8	4.8	4.8	2.4	4.8	4.8	7.2	0	12	2.4	2.4	4.8
	7.2	9.6	9.6	16.8	9.6	9.6	21.6	9.6	9.6	4.8	14.4	7.2	9.6	21.6	16.8	19.2	9.6	12	26.4	24	4.8	21.6	9.6	31.2	21.6	28.8	24	26.4	26.4	28.8	24	24	21.6	21.6	19.2	21.6	24	19.2	14.4	36	19.2	16.8	14.4	16.8	4.8	16.8	9.6	12	14.4
	0	0	4.8	0	2.4	0	2.4	2.4	7.2	0	0	0	2.4	19.2	14.4	24	21.6	21.6	24	26.4	31.2	21.6	45.6	38.4	43.2	26.4	26.4	40.8	36	38.4	21.6	21.6	19.2	24	14.4	14.4	9.6	12	12	9.6	9.6	2.4	4.8	2.4	0	0	2.4	0	4.8
	2.4	2.4	4.8	4.8	0	0	7.2	7.2	4.8	4.8	9.6	2.4	2.4	9.6	7.2	9.6	7.2	7.2	4.8	7.2	4.8	7.2	2.4	7.2	16.8	9.6	2.4	7.2	9.6	9.6	7.2	2.4	2.4	2.4	7.2	14.4	4.8	0	4.8	12	4.8	4.8	9.6	7.2	7.2	9.6	2.4	2.4	2.4
	0	0	0	0	2.4	2.4	2.4	0	2.4	0	0	9.6	16.8	26.4	48	50.4	50.4	57.6	88.8	64.8	74.4	55.2	72	57.6	64.8	64.8	55.2	50.4	45.6	48	45.6	24	26.4	14.4	9.6	33.6	21.6	24	21.6	38.4	33.6	45.6	24	9.6	14.4	0	0	0	2.4
	7.2	7.2	16.8	7.2	2.4	9.6	4.8	7.2	7.2	14.4	12	4.8	7.2	12	9.6	14.4	14.4	16.8	7.2	19.2	7.2	12	14.4	7.2	9.6	7.2	7.2	7.2	12	9.6	9.6	9.6	12	12	7.2	9.6	12	12	9.6	21.6	2.4	2.4	7.2	2.4	2.4	12	7.2	9.6	16.8
	2.4	0	2.4	0	2.4	0	4.8	0	2.4	2.4	0	0	2.4	2.4	4.8	14.4	4.8	7.2	14.4	16.8	2.4	16.8	14.4	31.2	16.8	26.4	24	7.2	14.4	16.8	16.8	9.6	9.6	2.4	9.6	4.8	2.4	0	2.4	2.4	2.4	4.8	2.4	9.6	0	4.8	2.4	0	2.4
	16.8	21.6	16.8	16.8	16.8	16.8	16.8	9.6	16.8	14.4	14.4	19.2	14.4	40.8	38.4	26.4	21.6	43.2	24	19.2	19.2	12	24	19.2	19.2	19.2	33.6	26.4	33.6	26.4	26.4	28.8	21.6	21.6	21.6	19.2	28.8	28.8	31.2	33.6	36	24	21.6	31.2	26.4	16.8	19.2	21.6	21.6
	7.2	12	2.4	0	9.6	7.2	9.6	7.2	4.8	4.8	9.6	16.8	12	4.8	16.8	4.8	4.8	4.8	12	7.2	4.8	9.6	12	12	16.8	7.2	14.4	24	21.6	12	19.2	12	12	9.6	12	12	14.4	9.6	14.4	9.6	7.2	9.6	21.6	4.8	12	4.8	7.2	12	7.2
	12	9.6	9.6	2.4	7.2	12	14.4	12	9.6	4.8	12	9.6	4.8	9.6	12	19.2	16.8	9.6	2.4	14.4	4.8	7.2	9.6	14.4	14.4	12	9.6	12	14.4	21.6	16.8	4.8	12	12	7.2	12	9.6	2.4	19.2	4.8	12	4.8	9.6	9.6	4.8	7.2	7.2	7.2	7.2
	0	2.4	4.8	2.4	2.4	0	0	2.4	2.4	0	0	0	4.8	4.8	7.2	16.8	14.4	24	36	28.8	36	19.2	12	12	4.8	2.4	7.2	0	4.8	0	0	0	2.4	2.4	2.4	2.4	2.4	0	0	0	2.4	0	0	0	2.4	2.4	0	4.8	7.2
	4.8	2.4	4.8	2.4	2.4	2.4	0	2.4	2.4	2.4	0	2.4	0	9.6	2.4	12	9.6	16.8	9.6	33.6	38.4	12	24	9.6	4.8	2.4	0	0	2.4	4.8	2.4	0	0	0	2.4	0	2.4	0	2.4	0	2.4	0	2.4	2.4	0	2.4	9.6	2.4	4.8
	2.4	0	0	0	0	0	2.4	0	2.4	7.2	4.8	0	0	7.2	9.6	7.2	19.2	19.2	16.8	21.6	9.6	26.4	9.6	4.8	7.2	2.4	4.8	4.8	0	4.8	0	4.8	4.8	2.4	0	0	0	19.2	7.2	7.2	4.8	12	2.4	2.4	0	0	2.4	0	0
	9.6	14.4	2.4	12	4.8	7.2	7.2	4.8	7.2	7.2	0	4.8	9.6	2.4	12	14.4	43.2	21.6	43.2	33.6	24	28.8	28.8	19.2	19.2	26.4	9.6	7.2	9.6	7.2	7.2	16.8	4.8	12	0	9.6	16.8	12	21.6	2.4	7.2	14.4	12	4.8	9.6	4.8	12	7.2	2.4
	7.2	9.6	2.4	4.8	4.8	2.4	2.4	2.4	0	0	0	4.8	2.4	4.8	2.4	16.8	26.4	31.2	38.4	31.2	38.4	33.6	19.2	21.6	14.4	4.8	7.2	4.8	4.8	0	4.8	2.4	9.6	12	4.8	2.4	7.2	4.8	9.6	14.4	4.8	7.2	12	4.8	0	2.4	9.6	9.6	7.2
	57.6	38.4	48	36	45.6	31.2	31.2	16.8	19.2	9.6	12	2.4	4.8	7.2	2.4	4.8	7.2	14.4	28.8	48	64.8	72	103.2	117.6	110.4	115.2	110.4	100.8	79.2	84	79.2	76.8	84	55.2	79.2	69.6	64.8	64.8	64.8	57.6	72	69.6	64.8	48	67.2	48	62.4	45.6	50.4
	4.8	2.4	2.4	2.4	2.4	2.4	4.8	9.6	12	2.4	4.8	4.8	14.4	12	12	14.4	9.6	14.4	2.4	7.2	16.8	4.8	2.4	0	2.4	0	0	0	0	2.4	4.8	7.2	0	4.8	7.2	2.4	4.8	7.2	7.2	2.4	4.8	12	4.8	7.2	16.8	7.2	7.2	0	7.2
	2.4	0	0	0	2.4	2.4	0	0	0	0	0	14.4	12	24	24	40.8	28.8	28.8	24	28.8	24	26.4	16.8	26.4	14.4	24	12	19.2	7.2	9.6	9.6	2.4	4.8	9.6	7.2	9.6	7.2	12	7.2	4.8	2.4	21.6	12	2.4	0	2.4	2.4	0	2.4
	9.6	9.6	4.8	4.8	2.4	2.4	4.8	9.6	2.4	0	7.2	7.2	7.2	4.8	7.2	9.6	12	4.8	4.8	12	14.4	26.4	16.8	9.6	14.4	14.4	4.8	7.2	7.2	4.8	7.2	7.2	19.2	12	2.4	21.6	2.4	7.2	2.4	4.8	7.2	2.4	7.2	9.6	9.6	0	2.4	7.2	4.8
	4.8	9.6	9.6	9.6	16.8	0	16.8	4.8	7.2	16.8	9.6	4.8	19.2	19.2	12	14.4	19.2	16.8	31.2	24	31.2	19.2	28.8	24	28.8	16.8	19.2	21.6	28.8	24	19.2	16.8	28.8	12	21.6	16.8	16.8	12	19.2	19.2	12	26.4	16.8	12	16.8	9.6	9.6	12	7.2
	0	0	0	0	2.4	0	0	0	0	0	0	0	2.4	2.4	0	4.8	2.4	4.8	2.4	21.6	28.8	24	14.4	19.2	19.2	9.6	14.4	12	21.6	2.4	16.8	9.6	9.6	9.6	14.4	12	12	0	2.4	2.4	2.4	4.8	0	0	0	0	0	0	0
	16.8	7.2	16.8	7.2	12	2.4	19.2	9.6	14.4	12	26.4	4.8	19.2	14.4	16.8	12	19.2	7.2	24	9.6	21.6	19.2	12	14.4	12	16.8	19.2	19.2	4.8	19.2	9.6	16.8	14.4	12	14.4	2.4	21.6	12	21.6	4.8	19.2	7.2	16.8	7.2	16.8	14.4	12	4.8	7.2
	2.4	0	0	0	0	2.4	0	0	0	2.4	4.8	19.2	38.4	43.2	31.2	36	62.4	55.2	52.8	55.2	40.8	38.4	38.4	36	33.6	40.8	48	24	28.8	21.6	12	28.8	9.6	33.6	14.4	4.8	19.2	16.8	28.8	19.2	24	26.4	12	7.2	2.4	2.4	0	0	2.4
	9.6	9.6	14.4	12	12	7.2	9.6	19.2	12	7.2	7.2	12	14.4	26.4	16.8	16.8	24	31.2	31.2	24	19.2	28.8	28.8	14.4	24	21.6	21.6	12	16.8	12	24	9.6	19.2	16.8	16.8	9.6	16.8	16.8	14.4	4.8	14.4	12	9.6	14.4	7.2	9.6	7.2	14.4	16.8
	9.6	2.4	7.2	2.4	4.8	9.6	7.2	2.4	0	0	2.4	2.4	2.4	9.6	2.4	4.8	0	4.8	2.4	12	9.6	7.2	12	2.4	14.4	12	7.2	9.6	7.2	9.6	9.6	16.8	14.4	12	16.8	14.4	12	7.2	7.2	12	7.2	12	4.8	9.6	2.4	7.2	4.8	4.8	4.8
	0	2.4	0	2.4	2.4	0	2.4	0	0	0	0	2.4	9.6	7.2	12	9.6	14.4	19.2	24	31.2	33.6	28.8	43.2	28.8	43.2	33.6	19.2	26.4	14.4	26.4	19.2	12	19.2	4.8	16.8	4.8	2.4	4.8	7.2	2.4	0	2.4	2.4	2.4	0	2.4	2.4	4.8	0
	14.4	16.8	26.4	31.2	12	28.8	24	19.2	12	16.8	12	14.4	26.4	26.4	16.8	21.6	26.4	19.2	28.8	26.4	36	28.8	33.6	31.2	40.8	24	19.2	24	40.8	14.4	26.4	38.4	24	48	36	28.8	19.2	21.6	24	21.6	33.6	26.4	21.6	26.4	26.4	36	26.4	21.6	31.2
	0	9.6	2.4	0	9.6	4.8	12	4.8	4.8	7.2	7.2	4.8	2.4	7.2	9.6	9.6	9.6	9.6	4.8	9.6	12	12	0	9.6	7.2	9.6	0	12	14.4	9.6	7.2	2.4	2.4	9.6	12	9.6	14.4	4.8	2.4	4.8	0	7.2	7.2	0	9.6	2.4	7.2	4.8	0
	4.8	4.8	12	14.4	4.8	2.4	4.8	7.2	2.4	0	9.6	2.4	4.8	4.8	7.2	0	2.4	7.2	4.8	4.8	16.8	7.2	12	19.2	0	16.8	4.8	14.4	2.4	9.6	14.4	4.8	9.6	12	14.4	4.8	7.2	4.8	4.8	9.6	14.4	2.4	16.8	7.2	7.2	9.6	4.8	4.8	7.2
	19.2	14.4	33.6	28.8	24	28.8	16.8	16.8	21.6	7.2	9.6	7.2	4.8	0	14.4	2.4	9.6	2.4	14.4	21.6	48	40.8	62.4	91.2	64.8	81.6	52.8	43.2	45.6	26.4	38.4	40.8	33.6	26.4	33.6	38.4	33.6	38.4	24	33.6	33.6	28.8	31.2	26.4	19.2	43.2	16.8	24	40.8
	0	0	0	0	2.4	0	0	2.4	0	0	0	0	19.2	19.2	16.8	14.4	16.8	16.8	16.8	50.4	50.4	12	12	19.2	7.2	4.8	0	4.8	0	4.8	0	0	0	0	0	0	0	0	0	0	0	0	0	0	0	0	0	0	0
	2.4	0	2.4	0	0	0	0	0	0	4.8	0	0	9.6	24	26.4	43.2	48	48	48	60	50.4	31.2	31.2	36	24	31.2	36	43.2	24	14.4	26.4	12	4.8	9.6	2.4	2.4	7.2	0	14.4	12	7.2	14.4	7.2	4.8	4.8	4.8	0	0	0
	14.4	12	7.2	7.2	7.2	9.6	7.2	12	14.4	12	9.6	2.4	21.6	9.6	14.4	7.2	14.4	9.6	21.6	12	36	21.6	19.2	26.4	21.6	21.6	19.2	9.6	14.4	7.2	14.4	19.2	19.2	9.6	9.6	9.6	7.2	7.2	4.8	7.2	7.2	21.6	14.4	9.6	14.4	9.6	19.2	12	12
	7.2	2.4	9.6	4.8	7.2	9.6	2.4	7.2	4.8	12	0	2.4	7.2	4.8	4.8	2.4	9.6	0	4.8	4.8	14.4	16.8	9.6	12	12	14.4	7.2	7.2	7.2	9.6	7.2	12	12	14.4	14.4	7.2	12	12	12	2.4	4.8	4.8	9.6	9.6	2.4	9.6	7.2	2.4	9.6
	2.4	2.4	0	0	0	0	2.4	0	2.4	0	0	0	7.2	24	2.4	0	2.4	4.8	4.8	9.6	14.4	28.8	16.8	12	26.4	12	16.8	4.8	12	7.2	12	4.8	2.4	0	2.4	0	0	0	0	0	0	2.4	0	0	2.4	0	2.4	0	0
	2.4	7.2	9.6	9.6	4.8	9.6	2.4	2.4	12	4.8	4.8	2.4	2.4	7.2	7.2	7.2	4.8	12	14.4	4.8	2.4	9.6	4.8	12	21.6	14.4	12	2.4	14.4	4.8	9.6	19.2	7.2	7.2	14.4	12	12	9.6	12	7.2	2.4	7.2	12	4.8	7.2	7.2	4.8	9.6	12
	2.4	7.2	2.4	0	2.4	12	12	2.4	4.8	7.2	2.4	7.2	4.8	4.8	12	7.2	12	14.4	4.8	0	4.8	9.6	2.4	2.4	2.4	0	2.4	2.4	0	7.2	2.4	2.4	0	2.4	2.4	7.2	4.8	4.8	4.8	4.8	0	2.4	2.4	4.8	4.8	4.8	4.8	4.8	7.2
	0	0	2.4	0	0	0	0	0	2.4	0	0	4.8	4.8	9.6	9.6	21.6	24	24	21.6	31.2	24	14.4	14.4	12	31.2	12	21.6	7.2	24	4.8	7.2	7.2	9.6	4.8	7.2	7.2	2.4	0	12	2.4	12	9.6	12	2.4	0	4.8	0	0	2.4
	19.2	16.8	14.4	12	16.8	4.8	14.4	12	14.4	14.4	14.4	12	9.6	24	24	21.6	21.6	19.2	9.6	4.8	16.8	7.2	16.8	14.4	14.4	14.4	16.8	12	12	9.6	7.2	14.4	9.6	9.6	4.8	9.6	16.8	12	24	24	14.4	12	14.4	21.6	12	4.8	14.4	12	12
	7.2	4.8	0	0	2.4	2.4	2.4	2.4	4.8	2.4	2.4	0	0	12	16.8	7.2	12	12	24	19.2	31.2	40.8	24	28.8	31.2	28.8	19.2	12	24	24	12	9.6	12	12	9.6	7.2	0	9.6	4.8	9.6	0	2.4	0	2.4	7.2	0	7.2	2.4	0
	60	64.8	57.6	62.4	74.4	81.6	60	79.2	74.4	74.4	69.6	60	64.8	69.6	60	67.2	62.4	62.4	64.8	52.8	64.8	62.4	69.6	69.6	52.8	64.8	52.8	64.8	69.6	64.8	74.4	79.2	62.4	67.2	64.8	60	64.8	84	62.4	81.6	64.8	84	79.2	69.6	64.8	62.4	76.8	76.8	76.8
	12	19.2	55.2	19.2	24	40.8	26.4	33.6	36	28.8	36	24	21.6	16.8	21.6	45.6	43.2	33.6	45.6	50.4	26.4	28.8	36	21.6	31.2	45.6	40.8	45.6	48	31.2	69.6	48	67.2	57.6	43.2	50.4	28.8	26.4	31.2	33.6	36	43.2	24	26.4	38.4	38.4	24	19.2	50.4
	28.8	38.4	21.6	21.6	26.4	33.6	31.2	33.6	28.8	36	24	28.8	28.8	31.2	28.8	36	26.4	24	36	28.8	24	33.6	50.4	40.8	33.6	45.6	40.8	43.2	31.2	50.4	33.6	38.4	26.4	28.8	43.2	28.8	19.2	28.8	26.4	24	19.2	40.8	31.2	24	31.2	26.4	26.4	31.2	26.4
	0	0	2.4	0	7.2	2.4	0	4.8	4.8	0	4.8	2.4	0	4.8	0	9.6	7.2	2.4	12	14.4	7.2	14.4	26.4	16.8	9.6	38.4	19.2	12	19.2	16.8	7.2	9.6	9.6	4.8	9.6	7.2	4.8	4.8	0	2.4	0	2.4	0	2.4	0	2.4	0	2.4	0
	0	2.4	0	0	7.2	4.8	0	12	2.4	2.4	0	2.4	2.4	0	2.4	19.2	12	0	31.2	16.8	2.4	19.2	45.6	24	19.2	40.8	24	40.8	26.4	16.8	21.6	14.4	9.6	12	12	4.8	2.4	4.8	2.4	2.4	2.4	4.8	7.2	4.8	0	2.4	0	2.4	2.4
	21.6	33.6	36	28.8	28.8	26.4	19.2	31.2	21.6	19.2	24	19.2	14.4	26.4	21.6	21.6	9.6	14.4	16.8	21.6	16.8	24	16.8	31.2	12	21.6	24	28.8	31.2	38.4	40.8	45.6	48	43.2	24	45.6	40.8	24	14.4	28.8	28.8	36	33.6	28.8	38.4	36	28.8	28.8	31.2
	19.2	12	9.6	7.2	14.4	4.8	9.6	7.2	9.6	12	16.8	0	12	4.8	9.6	9.6	4.8	7.2	9.6	12	9.6	12	14.4	14.4	16.8	12	19.2	16.8	19.2	24	26.4	24	19.2	16.8	38.4	16.8	24	12	19.2	12	12	16.8	28.8	24	21.6	16.8	12	7.2	9.6
	12	9.6	14.4	2.4	0	7.2	14.4	7.2	14.4	7.2	14.4	4.8	12	7.2	12	21.6	7.2	9.6	9.6	14.4	16.8	9.6	16.8	4.8	21.6	7.2	19.2	14.4	19.2	16.8	7.2	14.4	19.2	9.6	2.4	21.6	14.4	14.4	16.8	9.6	14.4	19.2	12	9.6	9.6	7.2	9.6	7.2	9.6
	0	0	0	0	2.4	2.4	0	12	2.4	0	0	0	4.8	0	4.8	2.4	9.6	0	26.4	7.2	9.6	4.8	21.6	16.8	16.8	12	12	33.6	19.2	19.2	16.8	14.4	9.6	16.8	12	7.2	2.4	12	2.4	4.8	4.8	4.8	7.2	0	0	2.4	0	0	2.4
	24	19.2	16.8	14.4	4.8	16.8	9.6	4.8	12	16.8	19.2	21.6	7.2	12	16.8	19.2	24	7.2	9.6	14.4	4.8	7.2	9.6	33.6	12	14.4	19.2	24	31.2	21.6	16.8	33.6	31.2	21.6	19.2	26.4	19.2	21.6	21.6	24	9.6	14.4	28.8	19.2	24	14.4	24	24	16.8
	24	21.6	26.4	24	28.8	24	21.6	19.2	28.8	31.2	14.4	16.8	21.6	33.6	14.4	24	21.6	26.4	28.8	21.6	33.6	21.6	28.8	36	21.6	24	26.4	24	7.2	40.8	28.8	24	19.2	33.6	19.2	31.2	19.2	26.4	19.2	36	38.4	31.2	26.4	24	26.4	38.4	28.8	21.6	28.8
	4.8	0	2.4	0	4.8	2.4	4.8	0	0	9.6	9.6	9.6	7.2	7.2	7.2	2.4	7.2	9.6	9.6	7.2	9.6	9.6	4.8	2.4	2.4	12	0	2.4	12	2.4	9.6	7.2	4.8	0	0	12	9.6	4.8	4.8	0	2.4	4.8	2.4	9.6	2.4	2.4	4.8	0	0
	0	0	2.4	0	7.2	0	0	4.8	4.8	0	2.4	0	2.4	7.2	2.4	4.8	4.8	4.8	9.6	4.8	9.6	7.2	9.6	2.4	9.6	21.6	9.6	21.6	14.4	21.6	4.8	9.6	7.2	9.6	12	7.2	9.6	7.2	2.4	7.2	2.4	4.8	4.8	2.4	2.4	2.4	0	0	0
	2.4	16.8	12	12	19.2	19.2	19.2	19.2	21.6	21.6	14.4	19.2	40.8	72	62.4	96	91.2	79.2	62.4	43.2	28.8	9.6	2.4	2.4	0	0	0	0	2.4	2.4	2.4	2.4	2.4	7.2	2.4	7.2	7.2	9.6	2.4	7.2	7.2	7.2	2.4	4.8	4.8	9.6	12	12	9.6
	2.4	2.4	2.4	0	4.8	2.4	0	0	4.8	4.8	9.6	21.6	31.2	52.8	43.2	40.8	45.6	33.6	24	24	14.4	9.6	0	0	0	0	0	0	0	0	0	0	0	0	0	0	0	0	0	0	2.4	2.4	4.8	0	0	0	0	2.4	0
	2.4	0	0	4.8	2.4	0	0	0	26.4	16.8	14.4	21.6	16.8	19.2	28.8	36	40.8	48	16.8	12	4.8	4.8	14.4	4.8	0	0	2.4	0	0	0	0	0	0	0	0	0	0	0	0	0	0	0	0	2.4	2.4	4.8	0	0	0
	2.4	7.2	4.8	2.4	0	0	0	2.4	2.4	14.4	14.4	24	38.4	45.6	60	79.2	67.2	48	33.6	26.4	7.2	7.2	0	2.4	0	0	0	0	0	0	0	0	0	0	0	0	4.8	2.4	0	0	4.8	4.8	2.4	0	0	0	2.4	4.8	4.8
	2.4	2.4	0	0	0	0	0	0	0	4.8	7.2	14.4	31.2	45.6	62.4	79.2	64.8	40.8	33.6	21.6	26.4	19.2	9.6	4.8	9.6	2.4	2.4	0	0	4.8	0	0	0	0	2.4	4.8	0	2.4	2.4	2.4	0	2.4	0	0	0	2.4	4.8	2.4	0
	0	0	0	0	0	0	0	0	0	0	4.8	0	14.4	14.4	38.4	38.4	55.2	40.8	28.8	24	24	2.4	4.8	0	0	0	0	0	0	0	0	0	0	0	0	0	0	0	0	2.4	0	0	0	0	0	0	0	0	0
	2.4	2.4	0	2.4	2.4	4.8	7.2	2.4	2.4	2.4	0	7.2	12	12	16.8	16.8	26.4	26.4	16.8	14.4	14.4	12	14.4	4.8	7.2	2.4	4.8	4.8	4.8	0	0	2.4	2.4	0	0	0	4.8	7.2	2.4	7.2	9.6	2.4	0	0	7.2	2.4	4.8	0	2.4
	4.8	4.8	4.8	7.2	2.4	0	0	0	0	2.4	12	14.4	12	12	38.4	45.6	43.2	31.2	19.2	31.2	9.6	9.6	12	9.6	4.8	7.2	2.4	0	4.8	2.4	7.2	2.4	2.4	4.8	0	2.4	2.4	7.2	4.8	4.8	2.4	9.6	0	0	0	2.4	4.8	7.2	2.4
	4.8	0	7.2	4.8	4.8	0	0	0	0	2.4	7.2	7.2	14.4	12	28.8	24	43.2	24	14.4	16.8	4.8	4.8	14.4	4.8	2.4	4.8	2.4	0	9.6	0	2.4	4.8	0	9.6	4.8	0	2.4	4.8	0	7.2	7.2	9.6	0	4.8	0	2.4	2.4	2.4	7.2
	4.8	7.2	0	2.4	2.4	0	2.4	2.4	4.8	4.8	2.4	12	21.6	28.8	60	57.6	57.6	38.4	43.2	60	38.4	12	12	9.6	9.6	7.2	4.8	7.2	2.4	4.8	2.4	0	9.6	9.6	4.8	4.8	4.8	4.8	4.8	2.4	2.4	7.2	9.6	0	7.2	0	4.8	7.2	0
	7.2	2.4	0	4.8	2.4	0	0	2.4	2.4	4.8	9.6	33.6	45.6	57.6	81.6	67.2	74.4	52.8	48	33.6	40.8	16.8	33.6	24	26.4	16.8	9.6	7.2	2.4	4.8	7.2	7.2	4.8	2.4	0	0	7.2	2.4	4.8	9.6	2.4	2.4	2.4	2.4	2.4	0	7.2	0	0
	0	0	2.4	0	0	0	0	0	0	0	16.8	52.8	52.8	28.8	16.8	24	12	19.2	24	12	14.4	12	14.4	7.2	14.4	9.6	4.8	4.8	4.8	7.2	4.8	2.4	2.4	0	0	0	4.8	4.8	0	0	0	2.4	0	0	0	0	0	0	0
	2.4	4.8	0	0	4.8	4.8	2.4	2.4	2.4	16.8	2.4	2.4	4.8	9.6	2.4	0	4.8	4.8	2.4	19.2	12	14.4	19.2	24	12	14.4	2.4	2.4	0	0	4.8	0	4.8	2.4	2.4	2.4	0	2.4	4.8	0	2.4	0	2.4	0	4.8	0	2.4	4.8	0
	2.4	2.4	2.4	0	7.2	2.4	4.8	2.4	2.4	12	12	4.8	2.4	2.4	4.8	9.6	0	0	2.4	7.2	19.2	31.2	43.2	9.6	2.4	4.8	2.4	2.4	0	0	2.4	0	2.4	0	0	2.4	0	0	2.4	4.8	0	2.4	0	2.4	4.8	0	4.8	0	0
	0	9.6	4.8	4.8	0	0	0	2.4	4.8	62.4	36	12	31.2	9.6	7.2	0	0	0	0	0	0	0	0	0	0	0	0	4.8	0	0	0	0	0	0	0	0	0	0	2.4	4.8	0	2.4	4.8	2.4	4.8	7.2	2.4	7.2	4.8
	4.8	7.2	12	2.4	0	9.6	7.2	19.2	2.4	12	4.8	2.4	0	7.2	2.4	4.8	2.4	2.4	7.2	21.6	28.8	50.4	33.6	19.2	19.2	9.6	4.8	2.4	0	2.4	2.4	0	2.4	4.8	7.2	2.4	2.4	0	2.4	7.2	2.4	4.8	7.2	0	9.6	9.6	12	4.8	9.6
	9.6	4.8	2.4	9.6	9.6	7.2	7.2	12	12	14.4	12	2.4	7.2	2.4	0	2.4	2.4	2.4	2.4	19.2	24	45.6	52.8	60	40.8	50.4	26.4	16.8	4.8	4.8	2.4	7.2	4.8	0	2.4	12	4.8	0	4.8	4.8	2.4	4.8	7.2	14.4	12	14.4	2.4	7.2	2.4
	9.6	7.2	7.2	9.6	4.8	2.4	4.8	2.4	9.6	16.8	7.2	9.6	2.4	16.8	0	2.4	0	0	19.2	19.2	31.2	38.4	40.8	62.4	50.4	43.2	38.4	14.4	4.8	9.6	4.8	2.4	4.8	0	9.6	12	2.4	4.8	9.6	2.4	4.8	12	4.8	7.2	7.2	2.4	12	12	12
	9.6	9.6	14.4	2.4	7.2	2.4	7.2	9.6	16.8	12	2.4	0	0	4.8	0	0	0	2.4	2.4	19.2	9.6	9.6	14.4	14.4	2.4	12	4.8	2.4	7.2	0	0	0	2.4	4.8	16.8	9.6	4.8	2.4	14.4	9.6	7.2	9.6	4.8	14.4	7.2	16.8	7.2	12	7.2
	9.6	12	14.4	2.4	2.4	19.2	7.2	0	9.6	7.2	4.8	9.6	2.4	9.6	4.8	14.4	2.4	4.8	0	14.4	28.8	12	33.6	31.2	38.4	33.6	12	12	19.2	19.2	7.2	7.2	4.8	9.6	2.4	14.4	12	12	2.4	12	4.8	4.8	12	16.8	9.6	7.2	9.6	9.6	16.8
	0	7.2	12	2.4	0	7.2	9.6	4.8	7.2	9.6	14.4	4.8	9.6	2.4	4.8	0	0	0	0	2.4	4.8	12	14.4	28.8	40.8	36	40.8	40.8	24	24	16.8	9.6	19.2	2.4	2.4	2.4	14.4	7.2	7.2	7.2	4.8	4.8	12	2.4	4.8	14.4	4.8	4.8	9.6
	7.2	12	9.6	7.2	7.2	12	14.4	12	9.6	2.4	2.4	2.4	0	2.4	2.4	4.8	9.6	12	7.2	4.8	0	0	7.2	28.8	60	38.4	50.4	21.6	31.2	21.6	12	14.4	19.2	12	16.8	19.2	12	14.4	7.2	12	4.8	12	12	2.4	9.6	14.4	4.8	9.6	9.6
	2.4	0	9.6	2.4	2.4	2.4	7.2	0	4.8	2.4	0	2.4	0	0	0	0	4.8	2.4	2.4	0	19.2	26.4	12	31.2	31.2	24	50.4	16.8	36	24	28.8	9.6	21.6	14.4	12	19.2	2.4	2.4	9.6	7.2	2.4	12	2.4	2.4	2.4	7.2	2.4	0	9.6
	9.6	4.8	7.2	9.6	2.4	16.8	4.8	12	2.4	7.2	4.8	0	2.4	2.4	2.4	0	2.4	0	2.4	0	2.4	7.2	14.4	16.8	28.8	62.4	45.6	45.6	48	26.4	55.2	26.4	26.4	9.6	19.2	16.8	7.2	7.2	7.2	14.4	2.4	4.8	12	9.6	4.8	7.2	12	7.2	12
	0	0	0	0	0	0	0	0	0	0	0	2.4	36	24	33.6	31.2	28.8	50.4	31.2	28.8	21.6	16.8	14.4	33.6	19.2	16.8	12	9.6	7.2	12	16.8	9.6	7.2	2.4	2.4	7.2	0	4.8	4.8	4.8	0	4.8	0	0	0	0	0	0	0
	0	2.4	0	0	4.8	2.4	7.2	2.4	0	4.8	0	0	2.4	14.4	7.2	0	2.4	2.4	4.8	12	24	19.2	12	14.4	16.8	14.4	9.6	9.6	9.6	2.4	9.6	12	4.8	2.4	16.8	12	2.4	2.4	14.4	14.4	0	4.8	9.6	0	2.4	0	0	4.8	0
	16.8	45.6	33.6	14.4	33.6	28.8	24	36	21.6	7.2	9.6	0	2.4	7.2	19.2	16.8	21.6	9.6	14.4	7.2	2.4	2.4	4.8	33.6	60	112.8	136.8	117.6	62.4	74.4	40.8	43.2	64.8	45.6	62.4	43.2	43.2	40.8	50.4	36	33.6	31.2	48	24	33.6	28.8	26.4	52.8	36
	14.4	4.8	4.8	2.4	4.8	7.2	2.4	4.8	0	2.4	0	0	2.4	0	4.8	0	9.6	7.2	14.4	31.2	48	33.6	64.8	67.2	103.2	81.6	60	110.4	64.8	74.4	69.6	86.4	48	43.2	45.6	31.2	16.8	21.6	7.2	16.8	7.2	16.8	9.6	4.8	9.6	9.6	14.4	7.2	9.6
	12	4.8	16.8	19.2	14.4	12	4.8	7.2	16.8	9.6	12	12	14.4	14.4	24	19.2	33.6	31.2	36	31.2	9.6	19.2	9.6	26.4	7.2	9.6	14.4	12	19.2	9.6	19.2	28.8	14.4	4.8	14.4	16.8	7.2	7.2	7.2	12	2.4	12	9.6	12	4.8	16.8	9.6	12	16.8
	14.4	12	12	14.4	9.6	24	19.2	16.8	7.2	4.8	0	7.2	7.2	9.6	14.4	24	4.8	21.6	9.6	26.4	16.8	26.4	21.6	16.8	21.6	16.8	16.8	16.8	12	21.6	24	12	24	36	38.4	14.4	21.6	26.4	14.4	21.6	19.2	19.2	26.4	14.4	21.6	19.2	14.4	16.8	14.4
	2.4	7.2	4.8	4.8	9.6	2.4	16.8	4.8	2.4	2.4	2.4	7.2	14.4	12	9.6	14.4	9.6	16.8	16.8	28.8	28.8	24	24	26.4	12	9.6	12	12	14.4	9.6	14.4	16.8	16.8	9.6	24	16.8	9.6	7.2	7.2	12	12	9.6	7.2	7.2	12	2.4	4.8	9.6	4.8
	7.2	12	4.8	7.2	12	16.8	9.6	14.4	7.2	9.6	4.8	33.6	24	26.4	24	24	36	26.4	33.6	50.4	40.8	48	45.6	55.2	45.6	48	31.2	43.2	43.2	33.6	45.6	36	50.4	38.4	38.4	36	33.6	31.2	24	36	31.2	21.6	19.2	31.2	21.6	21.6	9.6	14.4	7.2
	2.4	0	0	0	0	0	0	0	0	12	33.6	38.4	43.2	38.4	40.8	16.8	9.6	21.6	9.6	9.6	7.2	7.2	7.2	4.8	4.8	12	4.8	2.4	7.2	2.4	0	2.4	4.8	0	2.4	7.2	0	0	4.8	0	2.4	0	0	0	0	0	0	0	0
	24	24	19.2	16.8	24	16.8	24	21.6	24	26.4	31.2	36	26.4	33.6	21.6	19.2	21.6	24	9.6	21.6	21.6	12	12	16.8	28.8	12	21.6	21.6	21.6	26.4	26.4	24	21.6	21.6	31.2	33.6	19.2	7.2	14.4	28.8	19.2	26.4	24	24	26.4	19.2	21.6	24	24
	2.4	4.8	4.8	0	0	0	4.8	2.4	2.4	4.8	4.8	9.6	4.8	16.8	16.8	9.6	21.6	12	12	12	33.6	40.8	16.8	33.6	24	14.4	26.4	16.8	19.2	12	19.2	14.4	19.2	16.8	19.2	24	21.6	19.2	12	14.4	4.8	0	0	2.4	4.8	2.4	0	4.8	2.4
	2.4	7.2	2.4	0	0	2.4	2.4	4.8	4.8	2.4	16.8	19.2	12	12	4.8	4.8	4.8	16.8	7.2	9.6	9.6	7.2	14.4	9.6	4.8	16.8	14.4	7.2	9.6	7.2	16.8	4.8	9.6	4.8	9.6	9.6	2.4	7.2	2.4	0	0	0	0	0	0	0	2.4	4.8	2.4
	12	4.8	9.6	9.6	12	12	14.4	2.4	9.6	2.4	2.4	2.4	7.2	9.6	7.2	7.2	4.8	9.6	14.4	9.6	21.6	12	12	9.6	4.8	7.2	12	7.2	9.6	7.2	2.4	26.4	21.6	19.2	24	19.2	24	16.8	14.4	12	24	14.4	7.2	7.2	7.2	7.2	16.8	16.8	9.6
	0	0	0	4.8	7.2	0	0	2.4	0	0	14.4	31.2	52.8	24	16.8	24	4.8	14.4	9.6	2.4	2.4	4.8	2.4	4.8	0	2.4	2.4	7.2	4.8	2.4	0	2.4	0	0	2.4	0	0	0	0	0	0	0	0	0	0	0	0	0	0
	2.4	7.2	7.2	0	7.2	4.8	7.2	7.2	9.6	9.6	7.2	9.6	12	19.2	16.8	21.6	26.4	16.8	14.4	24	21.6	14.4	19.2	16.8	16.8	16.8	19.2	19.2	14.4	9.6	16.8	14.4	19.2	16.8	9.6	7.2	12	12	9.6	4.8	4.8	12	2.4	2.4	4.8	4.8	0	2.4	4.8
	4.8	7.2	12	7.2	2.4	7.2	14.4	4.8	4.8	9.6	4.8	7.2	12	12	4.8	2.4	14.4	9.6	16.8	21.6	16.8	12	9.6	12	12	14.4	9.6	9.6	7.2	7.2	7.2	9.6	12	4.8	14.4	4.8	14.4	19.2	9.6	16.8	9.6	7.2	4.8	7.2	9.6	19.2	12	7.2	12
	9.6	12	9.6	2.4	7.2	19.2	9.6	7.2	14.4	14.4	12	14.4	9.6	9.6	21.6	9.6	2.4	9.6	12	7.2	9.6	4.8	2.4	21.6	19.2	4.8	7.2	4.8	7.2	9.6	7.2	12	9.6	0	4.8	9.6	4.8	12	7.2	4.8	16.8	2.4	16.8	0	9.6	12	9.6	7.2	14.4
	7.2	7.2	2.4	4.8	0	4.8	9.6	7.2	12	9.6	2.4	9.6	7.2	14.4	9.6	9.6	14.4	0	4.8	4.8	0	7.2	2.4	2.4	2.4	0	2.4	2.4	7.2	0	2.4	4.8	7.2	2.4	4.8	0	2.4	0	0	4.8	4.8	2.4	2.4	7.2	4.8	2.4	9.6	7.2	2.4
	7.2	0	7.2	9.6	7.2	9.6	9.6	7.2	4.8	9.6	7.2	4.8	12	9.6	0	12	0	2.4	4.8	9.6	0	2.4	7.2	0	2.4	4.8	0	4.8	4.8	4.8	2.4	2.4	7.2	2.4	4.8	0	4.8	7.2	2.4	2.4	4.8	14.4	7.2	9.6	9.6	4.8	9.6	2.4	7.2
	4.8	9.6	7.2	7.2	4.8	2.4	9.6	7.2	9.6	0	12	7.2	4.8	9.6	12	12	4.8	2.4	2.4	2.4	0	4.8	2.4	4.8	4.8	4.8	2.4	2.4	2.4	0	4.8	2.4	2.4	2.4	4.8	4.8	4.8	7.2	19.2	7.2	7.2	7.2	2.4	9.6	9.6	9.6	4.8	12	9.6
	4.8	0	4.8	4.8	2.4	0	0	0	0	2.4	24	9.6	26.4	45.6	52.8	33.6	26.4	19.2	26.4	9.6	9.6	14.4	9.6	9.6	14.4	9.6	0	0	0	0	0	0	0	0	0	0	0	0	0	0	7.2	0	0	0	2.4	0	7.2	2.4	2.4
	16.8	12	19.2	21.6	7.2	2.4	0	4.8	7.2	16.8	12	26.4	52.8	67.2	48	26.4	33.6	14.4	16.8	16.8	19.2	16.8	12	4.8	7.2	2.4	2.4	0	2.4	0	2.4	0	2.4	2.4	4.8	2.4	2.4	4.8	2.4	7.2	12	12	14.4	7.2	2.4	0	33.6	12	26.4
	7.2	9.6	12	7.2	0	0	2.4	4.8	7.2	4.8	2.4	14.4	16.8	24	24	9.6	4.8	7.2	0	0	2.4	4.8	9.6	14.4	0	0	0	2.4	4.8	4.8	7.2	2.4	0	0	7.2	7.2	4.8	9.6	2.4	9.6	4.8	2.4	2.4	4.8	4.8	12	9.6	9.6	12
	7.2	9.6	9.6	0	0	7.2	0	0	0	16.8	16.8	12	26.4	28.8	52.8	36	26.4	26.4	19.2	16.8	12	16.8	28.8	16.8	0	0	2.4	2.4	2.4	0	2.4	0	0	2.4	0	2.4	0	4.8	0	12	2.4	19.2	0	7.2	4.8	12	2.4	7.2	12
	2.4	4.8	2.4	0	4.8	0	2.4	2.4	0	0	2.4	4.8	60	60	40.8	26.4	26.4	19.2	9.6	7.2	19.2	4.8	9.6	2.4	0	0	0	0	0	0	0	0	0	2.4	2.4	7.2	12	21.6	4.8	7.2	9.6	4.8	2.4	0	9.6	2.4	2.4	0	2.4
	12	12	9.6	2.4	7.2	9.6	12	9.6	2.4	0	2.4	9.6	26.4	50.4	16.8	9.6	14.4	4.8	0	0	9.6	7.2	0	2.4	4.8	7.2	4.8	0	0	2.4	7.2	4.8	7.2	12	9.6	9.6	16.8	21.6	19.2	24	21.6	7.2	16.8	4.8	4.8	9.6	9.6	12	19.2
	0	4.8	2.4	2.4	2.4	0	0	0	0	7.2	2.4	12	64.8	72	55.2	40.8	16.8	24	12	12	4.8	4.8	0	2.4	7.2	2.4	0	0	0	0	2.4	0	0	0	0	0	4.8	2.4	4.8	4.8	0	4.8	0	0	0	0	0	4.8	2.4
	7.2	4.8	2.4	9.6	2.4	0	0	7.2	2.4	12	7.2	9.6	26.4	43.2	48	36	62.4	36	24	14.4	16.8	2.4	7.2	7.2	4.8	2.4	2.4	2.4	0	0	0	2.4	0	4.8	2.4	2.4	4.8	9.6	14.4	0	9.6	9.6	7.2	0	4.8	2.4	4.8	4.8	2.4
	0	0	4.8	0	0	2.4	0	0	2.4	2.4	0	16.8	36	52.8	16.8	12	19.2	9.6	14.4	26.4	14.4	7.2	2.4	4.8	2.4	0	0	0	0	0	2.4	0	0	0	0	0	0	2.4	0	0	7.2	0	0	0	0	0	0	0	7.2
	9.6	2.4	4.8	0	2.4	2.4	2.4	0	2.4	2.4	2.4	4.8	38.4	26.4	26.4	28.8	19.2	14.4	7.2	4.8	4.8	2.4	0	0	7.2	2.4	0	0	0	2.4	4.8	0	2.4	2.4	2.4	2.4	0	2.4	0	4.8	16.8	7.2	2.4	7.2	4.8	0	4.8	4.8	4.8
	4.8	0	0	0	4.8	0	0	4.8	0	0	7.2	9.6	31.2	55.2	31.2	45.6	26.4	28.8	4.8	7.2	2.4	0	0	0	0	0	0	0	0	0	0	0	0	0	0	0	2.4	0	2.4	0	4.8	0	0	0	0	0	2.4	2.4	0
	12	4.8	0	0	2.4	9.6	7.2	4.8	0	7.2	2.4	9.6	26.4	38.4	31.2	33.6	33.6	19.2	7.2	19.2	14.4	0	16.8	4.8	4.8	0	4.8	0	7.2	12	2.4	9.6	9.6	4.8	4.8	7.2	4.8	16.8	16.8	9.6	19.2	4.8	14.4	12	2.4	4.8	9.6	2.4	2.4
	4.8	0	4.8	4.8	4.8	0	7.2	7.2	4.8	0	2.4	7.2	7.2	14.4	24	28.8	31.2	24	14.4	16.8	16.8	9.6	12	7.2	2.4	7.2	2.4	7.2	2.4	0	2.4	7.2	0	4.8	9.6	9.6	9.6	14.4	7.2	4.8	7.2	7.2	9.6	4.8	7.2	0	4.8	4.8	4.8
	9.6	21.6	24	16.8	21.6	16.8	7.2	12	9.6	9.6	7.2	4.8	19.2	28.8	31.2	40.8	28.8	33.6	24	26.4	19.2	19.2	9.6	26.4	24	21.6	14.4	16.8	19.2	19.2	24	26.4	21.6	9.6	24	26.4	31.2	36	24	26.4	31.2	36	19.2	19.2	31.2	12	14.4	31.2	33.6
	7.2	0	0	2.4	0	0	4.8	2.4	2.4	2.4	2.4	9.6	43.2	64.8	57.6	60	55.2	31.2	24	21.6	12	14.4	21.6	21.6	9.6	4.8	2.4	4.8	4.8	4.8	2.4	4.8	9.6	2.4	2.4	7.2	14.4	2.4	4.8	9.6	7.2	7.2	7.2	7.2	7.2	2.4	4.8	2.4	0
	7.2	7.2	0	9.6	2.4	4.8	9.6	4.8	2.4	4.8	2.4	4.8	26.4	38.4	38.4	38.4	26.4	14.4	21.6	2.4	12	2.4	14.4	12	7.2	4.8	4.8	7.2	4.8	2.4	4.8	7.2	12	2.4	4.8	2.4	9.6	2.4	4.8	7.2	7.2	4.8	4.8	7.2	4.8	2.4	12	7.2	0
	4.8	9.6	12	2.4	0	7.2	9.6	16.8	2.4	4.8	2.4	4.8	19.2	36	38.4	62.4	55.2	57.6	50.4	52.8	57.6	43.2	31.2	19.2	21.6	16.8	19.2	12	12	2.4	12	9.6	12	19.2	12	12	14.4	4.8	14.4	19.2	4.8	7.2	14.4	0	4.8	9.6	7.2	12	9.6
	0	7.2	0	2.4	4.8	2.4	0	4.8	4.8	0	2.4	4.8	19.2	16.8	33.6	21.6	19.2	19.2	33.6	24	26.4	14.4	7.2	9.6	14.4	12	14.4	12	14.4	4.8	7.2	16.8	4.8	12	2.4	14.4	4.8	9.6	2.4	2.4	12	2.4	4.8	4.8	4.8	0	0	4.8	0
	0	4.8	4.8	4.8	7.2	2.4	2.4	4.8	2.4	0	0	0	12	38.4	21.6	28.8	36	38.4	36	14.4	38.4	19.2	12	21.6	4.8	28.8	14.4	7.2	19.2	12	16.8	7.2	2.4	9.6	4.8	2.4	7.2	12	0	9.6	0	2.4	7.2	4.8	9.6	2.4	7.2	2.4	4.8
	14.4	9.6	7.2	9.6	4.8	7.2	16.8	7.2	12	9.6	2.4	12	26.4	48	36	26.4	24	31.2	24	19.2	16.8	12	21.6	21.6	7.2	21.6	14.4	24	16.8	12	19.2	14.4	12	26.4	9.6	12	19.2	12	19.2	14.4	14.4	12	7.2	7.2	12	12	14.4	9.6	12
	0	0	0	2.4	0	0	0	0	0	2.4	2.4	16.8	60	43.2	45.6	50.4	64.8	55.2	40.8	48	24	21.6	9.6	7.2	9.6	2.4	0	4.8	4.8	0	0	0	0	0	0	0	0	0	0	0	0	0	0	0	0	0	0	0	0
	2.4	0	0	0	0	0	0	0	2.4	0	2.4	0	4.8	19.2	7.2	16.8	21.6	16.8	16.8	26.4	33.6	24	14.4	36	19.2	7.2	24	9.6	12	14.4	12	9.6	12	4.8	4.8	2.4	7.2	7.2	2.4	2.4	0	0	0	0	0	2.4	2.4	0	0
	2.4	2.4	2.4	2.4	0	7.2	4.8	0	4.8	0	14.4	4.8	14.4	31.2	40.8	43.2	60	28.8	43.2	19.2	21.6	16.8	4.8	2.4	4.8	4.8	0	0	0	0	0	0	0	0	0	0	2.4	2.4	9.6	0	0	0	0	2.4	0	0	2.4	2.4	7.2
	0	7.2	0	7.2	12	2.4	12	4.8	7.2	4.8	21.6	4.8	4.8	14.4	33.6	52.8	60	40.8	45.6	31.2	19.2	14.4	9.6	14.4	2.4	0	0	0	2.4	0	0	0	0	0	0	9.6	2.4	4.8	0	2.4	0	0	4.8	2.4	0	2.4	2.4	9.6	0
	12	4.8	12	16.8	2.4	7.2	7.2	4.8	14.4	19.2	12	2.4	16.8	24	31.2	36	24	26.4	12	7.2	7.2	4.8	4.8	2.4	2.4	2.4	4.8	4.8	0	4.8	4.8	2.4	0	2.4	2.4	0	7.2	4.8	0	0	4.8	4.8	4.8	4.8	7.2	4.8	12	2.4	14.4
	2.4	2.4	2.4	0	4.8	2.4	4.8	4.8	2.4	9.6	14.4	14.4	14.4	19.2	52.8	55.2	45.6	43.2	26.4	16.8	24	7.2	4.8	4.8	4.8	2.4	4.8	0	2.4	2.4	0	0	0	0	2.4	4.8	0	7.2	0	2.4	7.2	7.2	2.4	2.4	0	9.6	2.4	4.8	4.8
	14.4	0	9.6	2.4	9.6	12	9.6	4.8	9.6	0	4.8	9.6	21.6	12	55.2	33.6	36	31.2	19.2	16.8	2.4	2.4	7.2	7.2	2.4	2.4	7.2	2.4	0	4.8	0	2.4	0	4.8	9.6	0	9.6	7.2	12	9.6	7.2	7.2	12	2.4	9.6	4.8	9.6	4.8	12
	0	2.4	2.4	9.6	16.8	7.2	7.2	4.8	9.6	4.8	7.2	4.8	9.6	14.4	45.6	43.2	24	36	14.4	9.6	9.6	7.2	2.4	7.2	2.4	7.2	4.8	2.4	0	7.2	2.4	12	16.8	26.4	16.8	24	9.6	19.2	24	24	16.8	12	14.4	4.8	9.6	4.8	2.4	4.8	2.4
	4.8	9.6	0	0	2.4	7.2	2.4	4.8	9.6	9.6	14.4	16.8	19.2	26.4	33.6	62.4	52.8	69.6	57.6	33.6	31.2	14.4	9.6	9.6	2.4	4.8	7.2	2.4	2.4	4.8	0	0	4.8	7.2	0	9.6	4.8	2.4	2.4	2.4	9.6	7.2	9.6	2.4	9.6	7.2	4.8	9.6	0
	4.8	2.4	4.8	2.4	4.8	4.8	0	14.4	9.6	12	9.6	7.2	7.2	14.4	12	9.6	7.2	7.2	4.8	4.8	0	0	0	0	4.8	4.8	9.6	7.2	0	14.4	9.6	4.8	7.2	12	9.6	12	7.2	14.4	12	7.2	12	21.6	14.4	7.2	16.8	7.2	2.4	2.4	9.6
	16.8	4.8	19.2	12	9.6	4.8	12	16.8	7.2	7.2	2.4	28.8	14.4	36	50.4	60	50.4	31.2	48	31.2	21.6	19.2	19.2	7.2	7.2	12	0	2.4	9.6	7.2	7.2	4.8	7.2	7.2	2.4	9.6	14.4	16.8	9.6	9.6	16.8	2.4	9.6	7.2	12	14.4	19.2	7.2	16.8
	7.2	9.6	2.4	2.4	2.4	4.8	4.8	7.2	9.6	12	4.8	4.8	33.6	43.2	88.8	60	62.4	26.4	19.2	9.6	14.4	9.6	2.4	4.8	0	0	0	0	2.4	0	4.8	0	7.2	7.2	4.8	2.4	2.4	4.8	2.4	2.4	7.2	0	2.4	4.8	2.4	7.2	7.2	12	4.8
	0	0	0	0	0	4.8	2.4	0	2.4	4.8	7.2	12	26.4	36	45.6	43.2	33.6	21.6	28.8	14.4	9.6	2.4	0	0	0	2.4	2.4	2.4	4.8	0	0	4.8	0	0	0	0	0	2.4	0	0	0	2.4	0	0	0	0	0	2.4	0
	12	2.4	12	7.2	2.4	2.4	4.8	4.8	7.2	2.4	2.4	4.8	26.4	31.2	48	60	48	48	43.2	38.4	9.6	12	9.6	9.6	4.8	4.8	9.6	0	4.8	4.8	9.6	9.6	9.6	2.4	9.6	12	4.8	7.2	9.6	9.6	14.4	24	14.4	9.6	7.2	14.4	12	4.8	14.4
	0	4.8	0	2.4	4.8	4.8	7.2	4.8	4.8	0	2.4	4.8	2.4	24	40.8	45.6	40.8	26.4	21.6	19.2	14.4	4.8	9.6	4.8	4.8	7.2	2.4	4.8	2.4	7.2	9.6	2.4	7.2	24	7.2	12	4.8	4.8	7.2	16.8	7.2	19.2	16.8	2.4	7.2	4.8	0	7.2	0
	0	2.4	4.8	2.4	7.2	7.2	4.8	7.2	7.2	9.6	0	2.4	2.4	43.2	45.6	88.8	60	43.2	40.8	36	19.2	14.4	7.2	2.4	12	7.2	14.4	4.8	0	4.8	2.4	12	4.8	9.6	7.2	9.6	2.4	4.8	4.8	4.8	7.2	2.4	9.6	2.4	4.8	7.2	0	2.4	9.6
	0	0	0	4.8	0	2.4	0	2.4	2.4	0	2.4	12	26.4	33.6	40.8	40.8	48	43.2	72	48	55.2	26.4	16.8	19.2	9.6	12	12	12	12	7.2	12	9.6	4.8	2.4	4.8	4.8	12	4.8	4.8	7.2	2.4	7.2	2.4	0	0	0	2.4	0	2.4
	14.4	4.8	2.4	2.4	2.4	2.4	9.6	9.6	0	0	2.4	0	9.6	14.4	36	26.4	19.2	19.2	19.2	2.4	24	7.2	12	2.4	12	9.6	7.2	14.4	4.8	9.6	7.2	4.8	9.6	4.8	2.4	12	12	9.6	0	4.8	4.8	7.2	12	14.4	7.2	4.8	16.8	4.8	4.8
	7.2	2.4	0	0	0	0	9.6	7.2	0	2.4	0	0	2.4	4.8	9.6	14.4	9.6	2.4	4.8	4.8	4.8	9.6	7.2	7.2	12	4.8	12	12	7.2	9.6	0	9.6	0	4.8	12	9.6	9.6	2.4	7.2	9.6	16.8	7.2	4.8	0	0	0	2.4	2.4	0
	2.4	7.2	0	0	0	2.4	2.4	0	7.2	2.4	0	4.8	0	9.6	2.4	12	26.4	7.2	12	9.6	9.6	12	12	2.4	4.8	2.4	4.8	4.8	12	4.8	4.8	2.4	7.2	0	2.4	0	2.4	4.8	4.8	2.4	9.6	4.8	2.4	7.2	4.8	2.4	2.4	2.4	2.4
	2.4	7.2	2.4	2.4	2.4	2.4	0	0	2.4	0	0	0	12	40.8	21.6	38.4	45.6	16.8	24	38.4	31.2	24	12	12	9.6	7.2	2.4	7.2	7.2	7.2	0	4.8	2.4	2.4	9.6	9.6	9.6	2.4	9.6	0	7.2	12	2.4	2.4	2.4	7.2	4.8	7.2	4.8
	2.4	0	2.4	2.4	9.6	12	19.2	12	2.4	7.2	2.4	12	16.8	24	9.6	24	19.2	26.4	12	19.2	21.6	19.2	14.4	21.6	7.2	12	7.2	7.2	14.4	12	0	14.4	7.2	7.2	19.2	2.4	0	7.2	4.8	4.8	7.2	14.4	12	9.6	9.6	9.6	2.4	0	4.8
	7.2	2.4	4.8	2.4	7.2	9.6	12	4.8	0	9.6	7.2	9.6	16.8	14.4	40.8	16.8	31.2	28.8	26.4	40.8	31.2	33.6	28.8	40.8	28.8	24	31.2	31.2	43.2	21.6	24	19.2	31.2	14.4	28.8	12	28.8	26.4	19.2	28.8	16.8	9.6	19.2	24	4.8	16.8	4.8	7.2	4.8
	4.8	2.4	2.4	0	0	2.4	2.4	2.4	0	0	0	2.4	7.2	4.8	2.4	2.4	2.4	9.6	9.6	2.4	12	9.6	2.4	4.8	9.6	7.2	4.8	9.6	12	9.6	12	12	12	12	7.2	9.6	7.2	4.8	12	9.6	4.8	2.4	4.8	7.2	9.6	2.4	4.8	7.2	0
	2.4	0	2.4	2.4	2.4	2.4	7.2	0	2.4	0	0	0	2.4	14.4	9.6	19.2	28.8	12	12	19.2	14.4	31.2	4.8	14.4	0	9.6	7.2	7.2	2.4	2.4	2.4	4.8	0	7.2	4.8	4.8	0	4.8	4.8	4.8	4.8	0	2.4	0	0	2.4	2.4	0	2.4
	0	0	0	0	0	0	0	0	0	2.4	2.4	9.6	21.6	31.2	50.4	40.8	16.8	19.2	14.4	19.2	24	16.8	2.4	4.8	0	2.4	2.4	0	2.4	0	0	0	0	0	0	0	0	0	2.4	0	0	0	0	0	0	0	0	0	0
	0	0	0	0	0	0	0	0	0	0	0	2.4	33.6	52.8	57.6	48	33.6	12	9.6	9.6	2.4	2.4	2.4	0	0	0	0	0	0	0	0	0	0	0	0	0	0	0	0	0	2.4	0	0	0	0	0	0	0	0
	9.6	2.4	0	7.2	4.8	2.4	12	9.6	2.4	2.4	0	4.8	36	81.6	91.2	103.2	96	60	48	24	33.6	16.8	7.2	0	12	7.2	9.6	7.2	14.4	9.6	12	16.8	4.8	7.2	7.2	19.2	16.8	21.6	19.2	9.6	12	19.2	16.8	19.2	2.4	9.6	7.2	4.8	4.8
	0	0	4.8	4.8	0	0	0	0	0	2.4	0	0	7.2	4.8	16.8	9.6	19.2	19.2	12	9.6	19.2	12	12	9.6	4.8	2.4	7.2	2.4	4.8	2.4	0	2.4	4.8	12	4.8	4.8	0	4.8	2.4	2.4	7.2	2.4	7.2	2.4	4.8	0	2.4	0	2.4
	2.4	0	2.4	2.4	2.4	2.4	2.4	2.4	0	0	0	0	4.8	26.4	48	74.4	43.2	48	36	26.4	16.8	24	28.8	9.6	4.8	9.6	9.6	7.2	7.2	0	4.8	4.8	4.8	7.2	4.8	2.4	0	0	7.2	2.4	9.6	2.4	9.6	2.4	0	0	2.4	0	2.4
	0	0	0	0	0	0	0	0	2.4	0	2.4	0	0	36	74.4	38.4	43.2	38.4	21.6	14.4	9.6	19.2	4.8	4.8	2.4	2.4	0	0	0	0	0	0	0	0	0	0	0	0	0	0	0	0	0	0	0	2.4	0	0	0
	0	0	0	0	0	0	0	0	0	0	0	0	21.6	48	43.2	48	55.2	24	26.4	19.2	9.6	14.4	4.8	9.6	2.4	0	0	2.4	0	4.8	2.4	0	0	0	0	0	0	0	0	0	0	2.4	0	0	0	0	0	0	0
	55.2	45.6	36	26.4	28.8	26.4	28.8	38.4	31.2	14.4	16.8	12	9.6	16.8	43.2	21.6	36	26.4	48	67.2	60	50.4	76.8	88.8	98.4	76.8	98.4	79.2	60	98.4	88.8	81.6	67.2	84	67.2	98.4	64.8	62.4	69.6	64.8	57.6	55.2	48	74.4	33.6	57.6	43.2	45.6	45.6
	4.8	7.2	2.4	14.4	2.4	4.8	2.4	9.6	2.4	2.4	4.8	2.4	0	21.6	31.2	19.2	52.8	48	55.2	62.4	50.4	45.6	38.4	38.4	50.4	28.8	45.6	26.4	31.2	33.6	16.8	16.8	9.6	24	12	24	24	19.2	19.2	4.8	7.2	12	4.8	9.6	7.2	4.8	7.2	4.8	2.4
	9.6	7.2	9.6	7.2	9.6	9.6	7.2	7.2	7.2	7.2	12	2.4	9.6	9.6	14.4	12	9.6	2.4	12	16.8	7.2	4.8	9.6	7.2	7.2	14.4	2.4	4.8	14.4	9.6	7.2	2.4	4.8	14.4	9.6	7.2	12	14.4	12	9.6	7.2	9.6	4.8	12	2.4	9.6	7.2	4.8	7.2
	0	0	0	4.8	0	0	0	0	2.4	0	0	2.4	2.4	12	24	14.4	24	50.4	33.6	52.8	31.2	43.2	40.8	9.6	14.4	14.4	16.8	21.6	12	14.4	7.2	4.8	2.4	0	4.8	2.4	2.4	0	0	0	4.8	0	0	0	0	0	0	0	0
	7.2	4.8	9.6	7.2	4.8	2.4	2.4	7.2	2.4	0	2.4	2.4	0	7.2	9.6	4.8	9.6	0	2.4	9.6	7.2	9.6	4.8	9.6	12	14.4	12	4.8	19.2	7.2	16.8	9.6	14.4	12	16.8	12	21.6	16.8	19.2	16.8	9.6	16.8	9.6	16.8	7.2	14.4	4.8	2.4	12
	9.6	4.8	9.6	9.6	4.8	4.8	16.8	2.4	4.8	9.6	4.8	16.8	14.4	16.8	38.4	19.2	7.2	12	7.2	14.4	12	7.2	7.2	2.4	12	4.8	9.6	12	4.8	14.4	12	4.8	19.2	9.6	16.8	4.8	14.4	4.8	14.4	7.2	9.6	19.2	9.6	0	9.6	4.8	4.8	2.4	7.2
	9.6	7.2	4.8	2.4	2.4	2.4	7.2	4.8	9.6	0	4.8	9.6	4.8	7.2	0	2.4	4.8	2.4	0	2.4	7.2	7.2	4.8	7.2	7.2	4.8	2.4	0	2.4	4.8	4.8	2.4	4.8	4.8	4.8	2.4	4.8	12	4.8	21.6	7.2	12	7.2	2.4	4.8	4.8	9.6	4.8	4.8
	7.2	14.4	19.2	9.6	9.6	12	12	14.4	16.8	9.6	9.6	14.4	14.4	21.6	28.8	43.2	36	48	28.8	50.4	43.2	36	62.4	50.4	57.6	48	33.6	31.2	26.4	19.2	19.2	24	26.4	21.6	33.6	19.2	28.8	16.8	19.2	14.4	21.6	14.4	16.8	16.8	12	21.6	4.8	19.2	14.4
	7.2	9.6	7.2	16.8	7.2	9.6	9.6	4.8	9.6	12	7.2	7.2	2.4	2.4	7.2	12	4.8	9.6	2.4	2.4	2.4	0	9.6	0	0	4.8	7.2	7.2	4.8	7.2	4.8	4.8	2.4	4.8	7.2	9.6	0	4.8	2.4	2.4	7.2	7.2	7.2	14.4	4.8	16.8	7.2	4.8	9.6
	2.4	9.6	4.8	0	2.4	2.4	0	4.8	4.8	4.8	2.4	12	0	2.4	14.4	9.6	9.6	19.2	9.6	4.8	12	4.8	12	2.4	12	4.8	12	4.8	4.8	4.8	7.2	2.4	7.2	2.4	7.2	12	4.8	0	12	4.8	7.2	7.2	0	2.4	2.4	2.4	2.4	9.6	7.2
	2.4	4.8	0	4.8	0	2.4	2.4	7.2	4.8	4.8	2.4	7.2	9.6	9.6	19.2	19.2	9.6	7.2	14.4	9.6	4.8	9.6	7.2	7.2	12	4.8	12	7.2	4.8	4.8	14.4	4.8	9.6	7.2	4.8	4.8	12	12	14.4	2.4	7.2	4.8	4.8	4.8	4.8	2.4	2.4	4.8	0
	19.2	19.2	21.6	31.2	16.8	28.8	14.4	31.2	31.2	19.2	26.4	21.6	26.4	36	60	26.4	52.8	31.2	31.2	28.8	24	19.2	31.2	21.6	24	24	26.4	19.2	38.4	26.4	26.4	28.8	24	21.6	16.8	24	21.6	24	21.6	26.4	21.6	14.4	31.2	21.6	19.2	28.8	26.4	26.4	16.8
[truncated: 1 more columns]

## Sheet: Fig. S5f
	Ptchd1Y/+
	12	0	12	12	12	0	12	12	0	12	0	0	0	12	12	12	12	12	0	0	0	12	12	12	0	0	0	0	0	0	0	0	0	0	0	0	12	0	0	0	0	0	0	0	0	0	12	0	0
	0	0	0	12	0	0	0	0	12	0	0	0	0	0	0	0	0	0	0	36	12	0	0	0	0	0	0	0	0	12	24	0	12	0	0	0	12	0	0	0	0	0	0	0	0	0	0	0	0
	12	0	0	12	12	12	12	12	0	0	0	0	0	12	12	0	0	0	12	0	24	0	0	0	0	12	0	0	0	0	0	12	0	0	12	0	0	0	12	0	0	12	0	0	12	0	0	0	0
	0	0	12	0	0	0	0	0	0	0	0	0	0	0	0	0	0	0	0	0	0	0	0	0	0	0	0	0	0	0	0	0	0	0	0	0	0	0	0	0	0	0	0	0	0	0	0	0	0
	0	0	0	0	0	0	12	0	0	0	0	0	0	0	0	0	0	0	0	12	12	0	0	0	0	0	0	0	0	0	0	0	0	0	0	0	0	0	0	0	0	0	0	0	0	0	0	0	0
	24	12	12	0	0	0	0	12	24	24	0	0	0	0	12	12	12	0	24	12	0	0	12	24	12	0	12	0	12	0	12	24	12	24	0	0	0	0	0	12	0	0	0	0	0	12	0	0	0
	0	12	0	0	0	0	0	0	0	0	0	0	0	0	0	0	0	0	0	0	0	0	0	0	0	0	0	0	0	0	0	0	0	0	0	0	0	0	0	0	0	0	0	0	0	0	0	0	0
	0	12	0	0	0	0	0	0	0	0	0	0	0	0	12	0	0	0	0	0	0	0	0	0	0	0	0	0	0	0	0	0	0	0	0	0	0	0	0	0	0	0	0	0	0	0	0	0	0
	12	0	0	0	0	0	0	0	0	0	0	0	0	0	0	0	0	0	0	0	0	24	0	0	0	12	0	0	0	0	0	0	0	0	0	0	0	0	0	0	0	0	0	0	0	0	0	0	0
	0	24	12	0	24	0	0	0	0	0	0	0	12	12	24	0	12	12	0	0	12	0	12	0	0	12	24	12	0	12	0	12	0	12	0	0	0	24	0	0	0	0	0	12	12	0	0	0	12
	12	24	12	0	24	0	0	12	24	12	0	0	0	0	12	12	0	0	24	48	0	12	12	12	0	0	12	0	0	12	0	0	12	12	0	0	12	12	0	24	0	0	0	0	12	0	0	12	12
	0	0	0	0	0	0	0	0	0	0	0	0	0	0	0	0	0	0	0	0	0	0	0	0	0	0	0	0	0	0	0	0	0	0	0	0	0	0	0	0	0	0	0	0	0	0	0	0	0
	12	0	12	0	12	12	0	0	0	12	24	12	12	12	0	0	36	0	0	12	24	36	12	60	12	36	12	12	12	36	12	0	12	0	0	24	12	12	0	24	12	0	12	12	12	12	0	12	0
	0	0	0	0	0	0	0	0	0	0	0	0	0	0	0	0	0	0	0	12	0	0	0	12	0	0	0	0	0	0	0	0	0	0	0	0	0	12	0	0	0	0	0	0	12	0	0	0	0
	12	0	0	0	12	0	12	12	0	0	12	0	0	0	12	0	12	0	0	24	0	12	0	0	12	0	0	0	0	0	0	0	12	0	0	12	0	0	0	0	12	0	0	0	0	0	12	0	12
	0	0	0	0	0	0	0	12	0	0	12	0	0	0	0	0	0	0	0	0	12	0	0	0	0	0	0	0	0	12	0	0	24	0	0	12	12	12	0	0	0	0	0	0	0	0	0	0	0
	0	24	0	0	12	0	0	0	0	24	0	0	0	0	0	0	0	0	0	0	0	0	0	0	0	0	0	0	12	0	0	12	0	12	0	0	0	0	0	0	0	0	0	0	12	0	0	0	0
	0	0	0	0	0	0	0	0	0	0	0	0	0	0	0	0	0	0	0	0	12	0	0	0	0	0	0	0	0	0	0	0	0	0	0	0	0	0	0	0	12	0	0	0	0	0	0	0	0
	0	0	0	0	0	0	0	0	0	0	12	0	0	0	0	0	0	0	0	0	0	0	0	0	0	0	0	0	0	0	0	0	12	0	0	0	0	0	0	0	0	0	0	0	0	0	0	0	0
	0	0	0	0	0	0	0	0	0	0	0	0	0	0	0	0	0	0	0	0	0	0	0	0	0	0	0	0	0	0	0	0	0	0	0	0	12	0	0	0	0	0	0	12	0	0	0	0	0
	0	0	0	0	0	0	0	0	0	0	0	0	0	0	0	0	0	0	0	0	0	0	0	0	0	0	0	12	12	0	0	0	12	0	0	0	0	0	0	0	0	0	0	0	0	0	0	0	0
	0	0	0	0	0	0	0	0	0	12	0	0	0	0	0	0	0	0	0	0	0	0	0	12	0	0	0	0	0	0	0	0	0	0	0	0	0	12	0	0	0	0	0	0	0	0	0	0	12
	0	12	0	0	12	0	12	0	0	12	0	0	0	0	0	0	0	0	0	0	12	0	0	0	0	12	0	0	0	0	0	12	0	0	0	0	0	12	0	0	0	0	0	0	0	0	0	12	0
	0	0	0	0	12	0	0	0	0	0	12	0	0	0	0	0	12	0	12	0	24	0	0	0	0	0	0	0	0	12	0	0	0	12	0	0	12	12	12	0	0	0	0	0	12	12	24	12	0
	0	12	24	36	0	12	0	24	12	24	0	12	0	12	0	0	12	0	12	12	0	12	0	0	12	12	24	12	0	0	0	0	0	0	0	12	12	24	12	12	12	12	12	0	12	12	36	0	12
	0	0	0	24	0	12	0	0	0	12	12	0	0	0	0	0	12	0	0	24	12	0	0	0	0	0	0	0	0	0	0	0	0	0	0	0	0	24	0	0	0	0	0	0	12	12	0	0	0
	0	0	0	0	12	0	24	0	0	0	12	0	0	0	0	0	0	0	0	0	0	12	12	0	24	0	0	0	24	0	0	0	0	0	0	0	12	0	12	0	0	24	0	0	0	0	0	0	0
	0	12	12	0	0	12	0	0	0	12	0	0	24	0	0	0	0	0	0	0	0	24	12	24	0	24	0	12	12	0	12	48	12	0	0	12	0	0	0	12	0	12	12	48	0	0	12	36	24
	0	0	0	0	0	0	0	0	0	0	0	0	12	0	24	0	12	0	0	12	0	0	12	0	12	0	12	0	12	0	0	0	0	0	0	0	0	0	0	0	12	0	0	12	0	0	0	12	0
	0	0	0	0	0	0	0	0	0	0	0	0	0	0	0	0	0	0	0	24	0	0	12	0	0	0	0	0	0	0	0	0	0	0	0	0	0	0	0	0	0	0	0	0	0	0	0	0	12
	24	24	12	12	0	0	12	0	0	0	0	0	0	0	0	12	12	0	0	0	0	0	0	0	0	0	12	0	0	0	12	24	12	12	0	0	0	12	0	0	0	0	12	12	0	0	0	24	24
	0	0	0	0	0	0	0	0	0	0	0	0	0	0	0	0	0	0	0	0	0	0	0	0	0	0	0	0	0	0	0	0	0	0	0	0	0	0	0	0	0	0	0	0	0	0	0	0	12
	0	0	12	0	0	12	0	12	0	0	0	0	0	0	24	24	0	0	0	0	0	0	0	12	12	12	0	0	0	0	12	12	12	12	0	12	12	12	0	12	12	0	48	0	12	12	12	0	48
	0	0	0	0	0	0	0	0	0	0	0	0	0	0	0	0	0	0	0	0	0	0	0	0	0	0	0	0	0	0	0	0	0	0	0	0	0	0	0	0	0	0	0	0	0	0	0	12	0
	12	0	12	12	0	0	0	0	0	0	0	12	0	0	0	12	0	0	12	0	0	0	0	0	0	0	0	0	12	0	0	12	0	0	0	0	0	0	0	0	12	0	12	0	0	0	0	0	0
	12	0	0	12	24	0	24	0	0	0	0	12	0	0	0	0	12	0	0	12	12	0	12	0	0	0	0	0	24	0	0	0	0	0	0	0	0	12	0	0	0	0	0	0	0	12	0	12	0
	0	0	0	0	0	0	0	0	0	0	0	0	0	0	0	12	0	0	0	12	0	12	0	0	12	0	0	0	0	0	0	0	0	0	0	0	0	0	0	0	12	24	0	0	0	0	0	0	0
	0	0	0	0	0	0	0	0	0	0	0	0	0	0	0	0	0	0	0	0	0	0	0	0	0	0	0	0	12	0	0	0	0	0	0	0	0	0	0	0	0	0	0	0	0	0	0	0	0
	0	0	0	0	0	0	0	0	0	0	0	0	0	0	0	0	0	0	0	0	0	0	0	0	0	0	0	0	12	0	0	12	0	0	0	12	0	0	0	0	0	0	0	0	0	0	12	0	0
	0	0	0	0	0	0	0	0	0	0	0	0	0	0	0	0	0	0	0	0	0	0	0	0	0	0	0	0	0	0	0	0	0	0	0	0	0	0	0	0	0	0	0	0	0	0	0	0	0
	0	0	0	0	0	0	0	0	0	0	0	0	0	0	0	12	0	0	0	0	0	0	0	0	0	0	0	0	0	0	0	0	0	12	0	0	0	0	0	12	0	0	0	0	0	0	0	0	0
	0	0	0	0	0	0	0	0	0	0	0	0	0	0	0	0	0	0	0	0	0	0	0	0	0	0	0	0	0	0	0	0	0	0	0	0	0	0	0	0	0	0	0	0	0	0	0	0	0
	0	0	0	0	0	0	0	0	0	0	0	0	0	0	0	0	0	0	0	0	0	0	0	0	0	0	0	0	0	0	0	0	0	0	0	0	0	0	0	0	0	0	0	0	0	0	0	0	0
	0	0	0	0	0	0	0	0	0	0	0	0	0	0	0	0	0	0	0	0	0	0	0	0	0	0	0	0	0	0	0	0	0	0	0	0	0	0	0	0	0	0	0	0	0	0	0	0	0
	0	0	12	12	0	0	0	0	24	36	0	0	0	0	0	0	0	0	0	0	0	12	12	0	12	0	0	0	0	0	0	0	12	12	0	0	0	0	0	0	0	12	24	0	12	0	12	0	24
	0	0	0	12	0	0	0	0	0	0	0	0	0	0	0	12	0	0	0	0	0	0	0	0	0	0	0	0	0	0	0	0	0	0	0	0	0	0	0	0	0	0	0	0	0	0	12	0	0
	0	0	0	0	0	0	0	0	12	0	0	0	0	0	0	0	0	0	0	0	0	12	12	0	0	0	0	12	0	0	0	0	0	0	0	0	0	0	0	0	0	0	0	0	0	0	0	0	0
	0	0	0	0	0	0	0	0	0	0	0	0	0	0	0	0	0	0	0	0	0	0	0	0	0	12	0	0	0	0	0	0	0	0	0	0	0	0	0	0	12	12	0	0	0	0	12	0	0
	12	0	0	0	0	0	12	0	0	0	0	0	0	12	0	0	0	24	0	0	0	0	12	0	0	12	0	0	12	0	0	0	0	0	0	12	0	0	0	12	12	12	24	12	0	0	0	12	0
	0	0	12	0	0	0	0	0	0	0	0	0	0	0	0	0	0	0	0	0	0	0	0	0	0	0	12	0	0	0	0	0	0	0	0	12	0	0	0	0	0	0	0	0	0	0	0	0	0
	12	0	0	0	0	0	0	0	0	0	0	0	0	12	0	0	0	0	0	0	0	0	0	0	0	0	12	0	0	12	0	0	0	0	0	0	0	0	0	0	0	12	0	0	0	0	0	12	0
	12	12	12	0	0	0	0	0	0	0	0	0	0	0	0	0	0	0	0	12	0	0	12	0	0	0	12	0	0	0	0	0	0	0	12	0	0	0	0	0	0	0	0	0	0	0	0	0	0
	0	0	0	0	0	0	0	0	0	0	12	0	0	0	0	0	0	0	0	0	0	0	0	0	0	0	0	0	0	0	0	0	0	0	0	0	0	0	0	0	0	0	0	0	0	0	0	0	0
	0	0	0	12	0	0	0	0	0	24	0	0	0	0	0	0	0	0	0	0	12	0	0	0	0	0	0	0	12	0	0	0	0	0	0	0	0	0	0	0	0	0	0	0	0	0	0	0	0
	0	0	0	0	0	0	0	12	0	0	12	24	12	24	0	0	0	0	0	0	0	0	24	0	0	0	12	0	12	0	0	0	0	0	12	12	12	12	36	12	12	0	0	0	0	12	0	0	12
	0	0	24	0	0	12	0	0	12	0	12	0	24	0	0	12	0	0	0	12	0	0	24	0	0	0	0	0	12	0	12	12	0	0	24	0	0	0	12	0	0	12	12	0	12	0	0	0	0
	12	0	0	0	0	0	0	0	0	0	0	0	0	0	0	0	0	0	0	0	0	0	0	0	0	12	0	0	0	0	0	0	0	0	0	0	0	0	0	0	0	0	0	0	0	0	0	0	0
	24	0	0	0	0	0	0	0	0	0	0	0	0	24	0	0	0	0	0	0	0	0	12	12	0	0	0	0	0	0	0	0	0	0	0	12	0	0	0	0	0	0	0	12	0	0	0	0	0
	48	0	12	12	0	0	0	0	0	0	0	0	0	0	0	0	0	0	0	0	0	0	0	12	12	0	0	0	0	12	24	0	0	0	0	0	0	0	0	0	12	0	0	0	0	0	12	0	0
	0	0	0	0	0	0	0	0	0	0	0	0	0	0	0	0	0	0	0	0	0	0	0	0	0	0	0	0	0	0	0	12	0	0	0	0	0	0	0	0	0	0	0	0	0	0	0	0	0
	12	12	12	12	12	12	0	0	12	0	0	0	0	0	0	12	0	12	0	0	12	0	12	0	0	12	0	0	0	0	0	0	0	0	0	0	0	0	0	0	0	0	0	0	0	0	0	0	0
	12	12	0	0	0	0	0	0	0	0	0	0	0	0	0	0	0	0	0	0	0	0	12	0	0	0	0	0	0	0	0	0	0	0	0	0	0	0	0	0	0	0	0	0	0	0	0	0	0
	12	12	0	0	12	0	0	0	0	12	0	0	0	0	0	0	0	12	0	12	12	0	0	0	0	0	0	0	0	0	12	0	0	0	0	0	0	0	0	0	0	0	0	0	0	0	0	0	0
	0	12	0	0	0	0	0	0	12	12	0	0	0	0	0	0	0	0	0	24	0	0	0	0	0	24	0	12	0	0	0	0	0	0	0	0	0	0	0	0	0	0	0	0	0	0	0	0	0
	24	12	0	0	0	0	0	0	0	0	0	0	0	0	0	0	0	12	0	0	0	0	0	0	0	0	0	0	0	0	0	0	0	0	0	0	0	0	0	0	0	12	0	0	0	0	0	0	0
	0	0	0	0	0	0	0	0	0	0	0	0	0	0	0	0	0	0	0	0	0	0	0	0	0	0	0	0	0	0	0	0	0	0	0	12	0	0	0	0	0	0	0	0	0	0	0	0	0
	0	0	0	0	0	0	0	0	0	0	0	0	0	0	0	0	0	0	0	0	0	0	0	0	0	0	0	0	0	0	0	0	0	0	0	0	0	0	0	0	0	0	0	0	0	0	0	0	0
	0	12	0	0	0	0	0	0	0	0	0	0	0	0	0	0	0	0	0	0	0	0	0	0	0	0	0	0	0	0	0	0	0	0	0	0	0	0	0	0	0	0	0	0	0	0	0	0	0
	12	0	0	0	0	0	0	0	0	0	0	0	0	0	0	0	0	0	0	0	0	0	0	0	0	0	0	0	0	0	0	0	0	0	0	0	0	0	0	0	0	0	0	0	0	0	0	0	0
	0	0	0	0	0	0	0	0	0	0	0	0	0	0	0	0	0	0	0	0	0	0	0	0	0	0	0	0	0	0	0	0	0	0	0	0	0	0	0	0	0	0	0	0	0	0	0	0	0
	0	12	0	0	0	12	0	0	0	0	0	12	0	0	0	0	0	0	0	0	0	0	0	0	0	0	0	0	0	0	0	0	0	0	0	0	0	0	0	0	0	0	0	0	0	0	0	0	0
	12	0	0	0	12	0	12	0	0	12	12	0	0	12	0	0	0	0	0	0	0	0	0	0	0	0	0	0	12	0	0	12	0	0	12	0	12	12	0	0	12	12	0	0	0	0	24	0	12
	36	24	48	36	36	24	48	24	12	12	48	12	36	36	12	24	24	24	0	36	0	36	36	24	12	0	48	12	24	24	24	12	0	36	0	36	0	24	12	24	12	36	12	12	0	24	12	12	0
	0	0	0	0	0	0	0	0	0	0	0	0	0	0	0	0	0	0	0	0	0	0	0	0	0	0	0	0	0	0	12	0	0	0	0	0	0	0	0	0	12	0	0	0	0	0	0	0	0
	0	0	0	0	0	0	0	0	0	0	0	0	0	0	0	0	0	0	0	0	0	0	0	0	0	0	0	0	0	0	0	0	0	0	0	0	0	0	0	0	0	0	0	0	0	0	0	0	0
	0	0	0	0	0	0	0	0	0	0	0	0	0	0	12	0	0	0	0	0	0	0	0	0	0	0	0	0	0	0	0	0	0	0	0	0	0	0	0	0	0	0	0	0	0	0	0	0	0
	0	12	48	12	48	12	24	24	24	12	36	12	12	36	24	0	36	12	12	12	24	24	0	24	24	12	12	12	24	12	24	0	36	12	24	12	0	24	12	12	12	24	12	12	0	24	12	12	24
	12	0	0	0	0	0	0	0	0	0	0	0	12	0	0	12	0	0	12	0	0	0	0	0	12	0	24	0	0	0	12	0	0	0	0	0	12	0	0	12	12	12	0	0	12	12	0	0	0
	0	12	12	12	24	0	12	12	24	0	12	0	0	0	12	0	12	0	0	12	12	12	0	0	0	0	0	0	0	0	0	12	12	12	0	12	0	24	0	0	12	0	0	0	12	0	0	0	0
	0	0	0	12	0	12	0	0	0	0	0	12	12	12	0	12	0	0	12	0	0	12	0	0	12	12	0	12	0	12	12	0	12	0	12	12	0	12	0	24	0	12	0	12	0	12	0	12	12
	12	0	0	0	0	0	12	0	0	0	0	0	0	0	12	0	0	12	0	12	0	0	12	0	12	0	0	12	0	0	0	0	0	0	12	0	12	12	0	0	12	0	0	12	0	0	12	12	0
	0	0	12	0	12	0	0	0	12	0	0	12	0	0	12	0	0	12	12	0	12	12	0	0	0	12	0	0	0	0	0	0	0	0	12	0	0	0	0	0	0	0	0	0	0	0	0	0	0
	0	0	0	0	0	0	0	0	0	0	0	0	0	0	0	0	0	0	0	0	0	0	0	0	0	0	0	0	0	0	0	0	0	0	0	0	0	0	0	0	0	0	12	12	0	0	0	0	0
	0	0	0	0	0	0	0	0	0	0	0	0	0	0	0	0	0	0	0	0	0	0	0	0	0	0	0	0	0	0	0	0	0	0	0	0	0	0	0	0	0	0	0	0	0	0	0	0	0
	0	0	0	0	0	0	12	0	0	0	0	0	0	0	0	0	0	0	0	0	0	0	0	0	0	0	0	0	0	0	0	0	0	0	0	0	0	0	0	0	0	0	0	0	0	0	0	0	0
	0	0	0	0	0	0	0	0	0	0	0	0	0	0	0	0	0	0	0	0	0	0	0	0	0	0	0	0	0	0	0	0	0	0	0	0	0	0	0	0	0	0	0	0	0	0	0	0	0
	0	0	0	0	0	0	0	0	0	0	0	0	0	0	0	0	0	0	0	0	0	0	0	0	0	0	0	0	0	0	0	0	0	0	0	0	0	0	0	0	0	0	0	0	0	0	0	0	0
	12	0	0	0	0	0	0	0	0	0	0	0	0	0	0	0	0	0	0	0	0	0	0	0	0	0	0	12	12	0	12	0	0	12	0	0	0	0	0	0	0	0	12	0	0	0	0	0	0
	0	0	0	0	0	0	0	0	0	0	0	0	0	0	0	0	0	0	0	0	0	0	0	0	0	0	0	0	0	0	0	0	0	0	0	0	0	0	0	0	0	0	0	0	0	0	0	0	0
	0	0	0	0	0	0	0	0	0	0	0	0	0	0	0	0	0	0	0	0	0	0	0	0	0	0	0	0	0	0	0	0	0	0	0	0	0	0	0	0	0	0	0	0	0	0	0	0	0
	0	12	12	12	12	0	0	0	0	0	0	0	0	12	12	0	0	0	0	12	24	0	12	0	12	0	0	12	24	0	0	0	24	0	0	0	12	0	0	0	0	0	0	0	12	12	12	12	12
	36	0	12	0	12	24	12	12	12	0	0	12	0	0	0	12	12	12	12	0	12	12	0	0	0	24	0	12	0	12	0	12	0	0	0	0	12	12	0	12	0	0	12	12	24	12	24	0	24
	12	12	12	0	0	12	24	12	0	0	12	0	0	12	0	12	12	0	12	12	0	12	0	12	0	12	0	0	0	12	0	0	0	0	36	12	12	0	12	24	0	24	0	0	0	0	12	0	12
	0	0	0	0	0	0	0	0	0	0	0	0	0	0	0	0	0	0	12	0	0	0	0	0	0	0	0	0	0	0	0	0	12	0	0	0	0	0	0	0	12	0	0	0	0	0	0	0	0
	36	48	36	12	36	24	36	0	48	12	0	24	24	12	24	12	36	12	12	36	12	36	12	0	36	12	24	48	0	12	12	0	12	12	24	24	0	36	0	12	12	36	12	24	24	0	0	36	0
	0	0	0	0	0	0	0	0	0	0	0	0	0	0	0	0	0	0	0	0	0	0	0	0	0	0	0	0	0	0	0	12	0	0	0	0	0	12	0	12	0	12	0	0	0	0	0	0	0
	12	0	12	0	12	0	0	12	0	12	0	0	0	0	24	0	0	12	0	0	24	0	12	0	12	0	0	0	12	0	0	0	0	0	0	0	0	0	12	12	0	0	12	0	0	12	0	0	0
	0	0	0	24	12	0	0	0	0	0	0	24	0	0	0	24	0	12	0	12	0	0	24	12	0	12	0	0	0	0	0	0	12	0	0	12	0	0	0	0	0	0	12	12	12	0	24	0	0
	0	0	0	0	12	0	12	0	0	0	0	0	12	0	0	0	24	12	0	12	12	0	24	0	24	0	0	12	0	12	0	0	0	12	0	0	0	0	0	0	0	12	0	12	12	0	0	12	0
	12	0	0	24	0	0	0	24	0	0	0	0	12	12	12	12	0	0	12	12	0	0	0	0	12	24	12	0	24	0	0	0	0	12	0	0	0	12	0	0	24	0	0	12	0	12	0	0	12
	0	0	0	0	0	0	0	0	0	0	0	0	0	0	0	0	12	12	0	0	12	0	0	0	0	0	0	0	0	0	0	0	0	0	0	0	0	0	0	0	0	0	0	0	0	0	0	0	0
	0	0	12	0	0	0	0	0	0	0	0	0	0	0	0	0	0	0	0	0	0	0	0	0	0	0	0	0	0	0	0	0	0	0	0	0	0	0	0	0	0	0	0	0	0	0	0	0	0
	0	0	0	0	0	0	0	0	0	0	0	0	0	0	0	0	0	0	0	0	0	0	0	0	0	0	0	0	0	0	0	0	0	0	0	0	0	0	0	0	0	0	0	0	0	0	0	0	0
	0	12	0	0	0	12	0	0	12	12	12	0	0	12	12	0	0	0	0	0	0	0	24	0	0	0	24	0	12	0	12	0	0	0	0	12	12	12	0	0	0	0	0	12	0	0	0	0	0
	0	0	0	0	0	0	0	0	0	0	0	0	0	0	0	0	0	0	0	0	0	0	0	0	0	0	0	0	0	0	0	0	0	0	0	0	0	0	0	0	0	0	0	0	0	0	0	0	0
	0	0	24	0	0	12	0	0	0	0	0	0	0	0	0	0	0	0	0	0	0	0	0	0	0	0	0	0	0	0	0	0	0	0	0	0	0	0	0	0	0	0	0	0	0	0	0	0	0
	0	0	0	0	0	0	0	0	0	0	0	0	0	0	0	0	0	0	0	0	0	0	0	0	0	0	0	0	0	0	0	0	0	0	0	0	0	0	0	0	0	0	0	0	0	0	0	0	0
	0	0	0	0	0	0	0	0	0	0	0	0	0	0	0	0	0	0	0	0	0	0	0	0	0	0	0	0	0	0	0	0	0	0	0	0	0	0	0	0	0	0	0	0	0	0	0	0	0
	0	0	0	0	0	0	0	0	0	0	0	0	0	0	0	0	0	0	0	0	0	0	0	0	0	0	0	0	0	0	0	0	0	0	0	0	0	0	0	0	0	0	0	0	0	0	0	0	0
	0	0	0	0	0	0	0	0	0	0	0	0	0	0	0	0	0	0	0	0	0	0	0	0	0	0	0	0	0	0	0	0	0	0	0	0	0	0	0	0	0	0	0	12	0	0	0	0	0
	0	0	0	0	0	0	0	0	0	0	0	0	0	0	0	0	0	0	0	0	0	0	0	0	0	0	0	0	0	0	0	0	0	0	0	0	0	0	0	0	0	0	0	0	0	0	0	0	0
	0	0	0	0	12	12	0	0	0	24	0	0	0	0	0	0	0	0	0	0	0	0	0	0	0	0	0	0	0	0	0	0	0	0	0	12	0	24	0	0	12	12	24	0	0	0	0	0	24
	0	0	0	0	0	0	0	0	0	0	0	0	0	0	0	0	0	0	0	0	0	0	0	0	0	0	0	0	0	0	0	0	0	0	0	0	0	0	0	0	0	0	0	0	0	0	0	0	0
	0	0	0	0	0	0	0	0	0	0	0	0	0	0	0	0	0	0	0	0	0	0	0	0	0	0	0	0	0	0	0	0	0	0	0	0	0	0	0	0	0	0	0	0	0	0	0	0	0
	24	24	24	0	0	0	0	0	0	0	12	0	0	0	0	0	0	0	12	24	0	12	0	0	0	0	0	0	0	12	0	0	0	12	0	0	0	0	0	0	12	0	0	24	0	0	0	0	0
	12	0	0	0	0	0	0	0	0	0	0	0	0	0	0	0	0	0	0	12	12	0	0	0	0	12	0	0	0	0	0	0	0	0	0	0	0	0	0	0	0	12	0	0	0	12	12	0	0
	0	12	0	12	0	0	0	0	0	0	0	0	0	0	12	12	0	0	0	0	0	0	0	0	12	0	0	12	0	0	0	12	0	0	0	0	0	0	0	0	12	0	0	0	0	0	12	0	0
	0	12	0	12	0	0	0	0	0	0	0	0	12	0	0	0	0	24	12	0	0	0	0	0	0	12	0	0	0	0	12	0	12	12	0	0	0	0	0	0	12	12	0	0	0	0	12	0	0
	0	0	0	0	0	0	0	0	0	0	0	0	0	0	0	0	0	0	0	0	0	0	0	0	0	0	0	0	0	0	0	0	0	0	0	0	0	0	0	12	0	0	0	0	0	0	0	0	0
	12	12	12	0	0	0	0	0	0	0	0	12	0	0	0	0	12	0	0	12	0	12	0	0	0	0	0	0	24	0	0	0	0	0	0	0	0	0	0	0	12	12	12	0	0	12	12	0	12
	12	12	0	0	0	0	0	12	0	0	0	0	0	0	0	0	0	0	0	12	0	0	0	0	0	0	0	0	0	0	0	0	0	0	0	0	0	0	0	0	0	0	12	0	12	0	12	0	0
	12	0	0	0	0	0	0	0	0	0	0	0	0	0	0	0	0	0	0	0	0	0	12	0	0	0	0	0	0	0	0	0	0	0	0	0	0	0	0	0	0	0	12	0	0	0	0	0	0
	0	0	0	0	0	0	0	12	0	0	0	12	0	0	0	12	0	0	0	0	0	0	0	0	0	0	0	0	0	0	0	0	0	0	0	0	0	0	0	0	0	0	0	0	0	0	0	0	0
	0	0	0	0	0	24	12	0	0	12	0	0	0	0	0	0	12	0	0	0	0	0	0	12	0	0	0	0	0	0	12	0	0	0	12	0	0	12	0	0	0	0	0	0	12	0	0	0	12
	48	36	0	12	12	12	0	0	24	12	12	0	12	24	48	0	24	0	36	36	12	12	12	0	0	12	0	0	48	48	12	0	24	0	0	24	12	0	0	0	12	0	0	12	12	12	0	0	0
	0	0	0	0	0	0	0	0	0	0	0	0	0	0	0	12	0	0	0	12	0	0	0	0	0	12	0	0	0	0	0	12	12	0	0	0	0	0	0	0	0	0	0	0	0	0	0	0	0
	0	0	0	0	0	0	0	0	0	0	0	0	0	0	0	0	0	0	0	0	0	0	0	0	0	12	0	0	0	12	0	0	0	0	0	12	0	0	0	0	0	0	0	0	0	0	0	0	0
	0	0	0	0	0	0	0	0	0	0	0	0	0	0	0	0	0	0	0	0	0	0	0	0	0	0	0	0	12	0	0	0	0	0	0	0	0	0	0	0	0	0	0	0	0	0	0	0	0
	0	0	0	0	0	0	0	0	0	0	0	0	0	0	0	0	0	0	0	0	0	0	0	0	0	0	0	0	0	0	0	0	0	0	0	0	0	0	0	0	0	0	0	0	0	0	0	0	0
	0	0	0	0	12	0	0	0	0	0	0	0	0	0	0	0	0	0	0	0	0	0	0	0	12	0	0	0	0	0	12	0	0	0	12	0	0	0	0	0	0	0	0	0	0	0	0	12	0
	0	0	0	0	0	0	0	0	0	0	0	0	0	0	0	0	0	0	0	12	0	0	0	0	0	0	0	0	0	0	0	0	12	0	0	0	0	12	0	0	0	0	0	0	0	0	0	12	0
	12	0	0	0	0	12	0	0	0	0	0	0	0	0	0	0	0	0	0	0	0	0	0	0	12	12	0	0	0	0	0	0	12	0	0	0	0	0	0	0	0	12	12	0	24	0	0	0	0
	0	12	0	0	0	0	0	0	24	0	0	12	0	0	0	0	0	0	24	0	0	12	12	12	12	0	0	12	12	0	0	0	12	0	12	0	0	0	12	0	0	0	24	0	12	12	0	0	12
	24	12	0	24	24	0	0	0	0	12	0	12	0	12	12	0	0	0	12	0	0	0	0	0	0	12	12	0	0	0	12	0	0	24	0	0	24	0	12	0	0	12	12	12	0	0	12	0	12
	24	36	0	0	24	12	24	12	12	24	0	0	12	12	24	12	12	12	0	12	24	24	12	48	0	24	0	36	12	24	24	24	12	12	24	36	12	12	12	0	24	0	12	12	12	0	24	12	12
	0	12	0	0	0	0	0	0	0	0	12	0	0	0	0	0	0	0	0	0	0	12	0	0	0	0	0	0	12	0	0	12	0	0	0	0	0	12	0	0	12	12	12	0	12	0	0	0	12
	0	0	0	0	0	0	0	0	0	0	0	0	0	0	0	0	0	0	0	0	0	0	0	0	0	0	12	0	0	0	0	0	0	0	0	12	12	12	12	12	24	0	12	12	0	0	12	0	0
	0	0	0	0	0	0	0	0	0	0	0	0	0	0	0	0	0	0	0	0	0	0	0	0	0	0	12	0	0	0	0	0	0	0	0	12	12	0	0	0	12	0	0	0	0	0	0	0	0
	0	0	0	0	0	0	0	0	0	0	0	0	0	0	0	12	0	0	0	0	12	12	0	0	0	12	0	0	0	0	0	0	0	0	0	12	0	0	0	0	0	0	0	0	12	0	0	12	0
	0	0	0	0	0	12	0	0	0	0	0	0	0	0	0	24	0	0	0	0	0	0	0	0	0	0	0	0	0	0	0	0	12	0	0	12	0	0	0	0	0	0	0	0	0	0	0	0	0
	0	0	0	12	12	0	0	0	0	0	0	0	0	0	0	0	0	0	0	0	12	0	0	0	0	0	0	0	0	0	0	0	0	0	0	0	0	0	0	0	0	0	0	0	0	0	0	0	12
	12	12	0	0	0	0	0	0	0	0	0	12	0	0	0	0	12	0	0	0	0	0	0	0	24	12	0	0	0	0	0	0	0	0	0	12	0	0	0	0	0	0	0	0	0	12	0	0	0
	0	0	0	0	0	0	0	0	0	0	0	0	0	0	0	0	0	0	0	0	0	0	0	0	0	0	0	0	0	0	0	0	0	0	0	0	0	0	0	0	0	0	0	0	0	0	0	0	0
	0	0	0	0	0	0	0	0	0	0	0	0	0	12	0	0	0	0	0	12	0	0	0	0	12	0	0	0	0	0	0	0	0	0	0	0	0	0	0	0	12	0	0	12	0	12	0	12	12
	0	0	0	0	0	0	0	0	0	0	0	0	0	0	0	0	0	0	0	0	0	0	0	0	0	0	0	0	0	0	0	0	0	0	0	0	0	0	0	12	0	0	0	0	0	0	0	0	0
	0	0	0	0	0	0	0	0	0	0	0	0	0	0	0	0	0	0	0	0	0	0	0	0	12	0	0	0	0	0	0	0	0	0	0	0	0	0	0	0	0	0	0	0	0	0	0	0	0
	0	0	0	0	0	0	0	0	0	0	0	0	0	0	0	0	0	0	0	0	0	0	0	0	0	0	0	0	0	0	0	0	0	0	0	0	0	0	0	0	0	0	0	0	0	0	0	0	0
	0	12	0	0	0	0	0	0	0	0	0	0	0	12	0	12	0	0	0	0	0	0	0	0	0	0	0	0	0	0	0	0	0	0	0	0	12	0	0	0	0	0	0	0	0	0	0	0	0
	12	0	0	0	0	12	0	12	0	0	0	0	0	0	0	12	0	0	0	0	0	0	0	0	12	0	0	0	0	0	0	0	12	0	12	0	0	0	0	0	0	0	0	0	12	0	0	0	0
	0	0	0	0	0	0	0	0	12	0	12	12	0	0	0	0	0	0	0	0	0	0	0	0	0	0	0	0	0	0	0	0	0	0	12	0	0	12	0	0	0	0	0	0	0	0	0	0	0
	0	24	0	12	12	0	24	12	0	12	24	0	12	24	0	0	24	0	0	0	24	12	12	0	0	0	24	0	0	0	0	0	0	0	0	24	0	0	24	12	0	0	12	12	0	24	0	0	0
	0	0	0	0	0	0	0	0	0	0	0	0	0	0	0	0	0	0	0	0	0	0	0	0	0	0	0	0	0	0	0	0	0	0	0	0	0	0	0	0	0	0	0	0	0	0	0	0	0
	0	0	0	0	0	0	0	0	0	0	0	0	0	0	0	0	0	0	0	0	0	0	0	0	0	0	0	0	0	0	0	0	0	0	0	0	0	0	0	0	0	0	0	0	0	0	0	0	0
	0	0	0	0	0	0	0	0	0	0	0	0	0	0	0	0	0	0	0	0	0	12	0	0	0	0	0	0	0	0	0	0	0	0	0	0	0	0	0	0	0	0	0	0	0	0	0	12	0
	12	0	0	0	12	12	0	0	0	12	0	0	0	0	12	0	0	0	0	12	24	0	0	0	0	0	0	0	0	12	12	0	0	0	12	12	0	0	12	12	0	12	0	24	12	0	12	12	12
	0	0	0	0	0	0	12	0	0	0	0	0	0	0	0	0	0	0	0	0	0	0	0	0	0	0	12	0	0	0	12	0	0	0	0	0	0	12	0	0	0	0	0	0	0	12	0	0	0
	0	0	0	0	0	0	0	0	0	0	0	0	0	0	0	0	0	0	0	0	0	0	0	0	0	0	0	0	0	0	0	0	0	0	0	0	0	0	0	0	0	0	0	0	0	0	0	0	0
	0	0	12	0	0	0	0	12	0	12	12	0	0	24	12	0	0	12	0	0	0	0	24	0	0	12	0	0	0	24	24	0	0	0	0	12	0	0	12	0	0	0	12	0	0	0	0	0	0
	12	0	12	0	0	0	0	0	0	0	0	12	0	0	0	0	0	0	12	0	0	0	0	0	12	0	0	0	0	0	0	12	0	12	0	0	0	0	0	0	12	0	0	0	0	0	0	0	0
	0	12	0	12	12	12	12	12	0	12	0	0	24	0	0	0	12	12	12	24	0	24	0	0	0	12	12	0	0	12	0	12	0	0	24	0	0	0	12	12	0	12	0	24	0	24	0	0	0
	0	0	24	0	0	0	0	0	12	0	0	12	12	0	0	0	0	0	0	0	12	0	0	12	12	12	12	0	12	24	0	12	24	12	0	0	0	0	12	0	0	0	12	12	0	0	12	12	0
	24	12	12	12	12	0	12	12	12	12	24	0	0	0	24	12	0	12	12	12	12	24	0	0	0	24	0	0	0	24	12	12	24	24	12	12	0	12	0	0	0	48	0	0	0	12	24	12	12
	12	12	0	0	12	0	0	12	0	12	0	12	0	0	12	0	0	0	0	0	0	0	12	0	0	0	0	0	0	0	12	0	12	0	0	0	0	0	12	0	12	0	12	0	0	0	0	0	0
	0	12	24	12	0	12	12	0	12	24	12	12	0	12	0	0	12	12	12	24	12	0	12	12	24	0	12	12	0	36	0	12	12	12	12	12	0	0	0	0	12	12	0	0	12	12	24	0	12
	0	0	0	0	12	0	0	0	0	0	0	0	0	0	12	0	0	0	0	12	0	0	0	0	0	0	0	0	0	0	0	0	12	0	0	0	0	0	0	0	0	0	0	0	0	0	0	0	0
	0	0	0	0	0	0	12	12	12	0	0	0	12	0	0	0	0	0	0	0	0	0	0	0	0	0	0	24	0	0	0	0	12	0	0	0	0	0	0	0	0	0	12	12	0	0	0	0	0
	24	0	0	0	12	0	0	0	0	0	0	0	0	0	0	0	0	0	12	0	0	0	12	0	12	0	0	36	0	0	0	0	24	0	0	0	12	0	0	0	0	0	0	12	0	0	0	0	12
	24	0	24	36	0	0	0	0	12	0	0	36	0	12	0	24	0	12	0	0	0	0	0	0	12	12	0	12	0	12	0	12	12	0	0	24	24	12	12	24	12	12	12	24	12	12	12	12	0
	0	0	0	0	0	0	0	0	0	0	0	0	0	0	0	0	0	0	0	12	0	12	0	0	0	0	0	0	0	12	0	0	0	0	0	0	0	0	0	0	0	0	0	12	0	0	0	0	0
	0	0	0	12	12	0	12	0	0	0	12	0	12	0	12	0	0	0	0	12	0	0	12	0	0	0	0	0	0	0	36	12	12	12	0	0	0	0	0	0	12	0	0	0	0	12	24	24	0
	0	0	0	0	0	0	0	0	0	0	0	0	0	0	12	0	0	0	0	12	12	0	0	0	0	0	0	0	0	0	0	0	0	12	0	12	0	0	0	0	0	0	12	0	0	0	12	12	0
	0	0	0	0	0	0	0	0	0	0	12	0	0	0	0	0	0	0	0	0	0	0	0	0	0	0	0	0	0	0	0	0	0	12	0	0	0	0	0	0	0	0	0	0	0	0	0	0	0
	12	0	12	0	24	0	0	0	12	0	12	0	12	0	0	0	12	0	0	0	24	12	0	0	0	0	12	24	24	0	12	0	12	12	0	0	0	0	0	24	0	12	12	0	0	0	0	12	0
	12	0	0	0	0	0	0	0	0	0	0	0	0	0	0	0	0	0	0	12	0	0	0	0	0	0	0	0	0	0	0	0	0	0	0	0	0	0	0	0	0	0	0	0	0	0	0	0	0
	0	0	0	36	12	0	24	0	0	12	0	0	24	0	0	0	0	0	0	12	0	12	0	0	0	12	12	0	0	0	12	12	12	0	0	12	12	0	0	0	0	0	0	0	12	0	12	0	0
	0	0	0	0	0	0	0	0	0	0	0	0	0	0	0	0	0	0	0	0	12	0	0	0	0	0	0	0	0	0	0	0	0	0	0	0	12	0	0	0	0	0	0	0	0	0	0	0	12
	0	0	0	12	0	0	0	0	0	0	0	0	0	0	0	0	0	0	0	0	0	0	12	0	12	0	0	0	12	12	0	0	0	0	0	0	0	0	0	0	0	0	0	0	0	0	0	12	12
	0	0	0	0	0	0	0	0	0	0	0	0	0	0	0	0	0	0	0	0	0	0	0	0	0	0	0	0	0	0	0	0	0	0	0	0	0	0	0	0	0	0	0	0	0	0	0	0	0
	0	0	0	0	0	0	0	0	0	0	0	0	0	0	0	0	0	0	0	0	0	0	12	0	0	0	0	0	0	0	0	0	0	0	0	0	0	0	0	0	0	0	0	0	0	0	0	0	0
	0	0	0	0	0	0	0	0	0	0	0	0	0	0	0	0	0	0	24	0	0	0	0	0	0	0	0	0	0	0	0	0	0	0	0	0	0	0	0	0	0	0	0	0	0	0	0	0	0
	0	0	0	0	0	0	0	0	0	0	0	0	0	0	0	0	0	0	0	0	0	0	0	0	0	0	0	0	0	0	0	0	0	0	0	0	0	0	0	0	0	0	0	0	0	0	0	0	0
	0	0	0	0	0	0	0	0	0	0	0	0	0	0	0	0	0	24	12	0	0	0	0	0	0	0	0	0	0	0	0	0	0	0	0	0	0	0	0	0	0	0	0	0	0	0	0	0	0
	24	12	0	0	12	0	12	12	0	24	12	12	0	12	24	0	24	12	12	0	0	24	12	12	24	12	24	0	0	0	0	0	12	12	0	24	0	24	12	12	12	24	12	24	36	0	12	24	24
	12	0	0	24	0	0	12	12	0	0	12	0	0	0	24	12	0	12	12	0	0	0	12	0	0	0	24	24	0	0	0	0	24	12	0	0	0	0	0	12	0	0	0	0	24	0	12	0	0
	0	0	0	24	12	0	12	0	0	0	0	12	0	0	12	12	12	12	0	0	12	0	0	0	0	0	0	0	0	0	0	12	12	0	24	0	0	0	0	12	0	0	12	0	12	12	0	0	12
	0	0	12	0	0	0	0	0	0	0	12	0	0	0	0	0	0	0	12	0	0	0	0	0	0	0	0	0	0	0	0	12	0	0	0	0	0	0	0	0	0	0	0	0	0	0	0	0	0
	0	0	0	0	0	0	0	0	0	0	0	0	0	0	0	0	0	0	0	0	0	0	0	0	0	0	0	0	0	0	12	0	0	0	12	0	0	0	0	0	0	0	0	0	0	0	0	0	0
	0	0	24	0	12	12	12	12	0	0	24	24	12	0	0	12	0	0	24	0	12	24	12	0	12	12	0	12	0	24	12	12	0	12	12	0	0	12	0	0	0	36	12	36	12	12	0	12	12
	0	0	0	0	0	0	0	0	0	0	0	12	12	0	0	0	0	0	12	0	0	0	0	0	0	0	0	0	0	0	0	0	0	0	0	0	0	0	0	0	0	0	0	0	0	0	0	0	0
	24	0	12	0	0	0	0	0	12	12	0	0	0	0	0	0	0	0	0	0	0	0	0	12	12	0	0	0	12	12	0	0	0	0	0	0	0	0	12	0	0	0	0	0	0	0	0	0	0
	0	0	0	0	0	0	0	0	0	0	0	0	0	0	0	0	12	0	0	0	0	0	0	0	0	0	0	0	12	0	0	0	0	0	0	0	0	0	0	0	0	0	0	0	0	12	0	0	12
	0	0	0	12	0	0	0	0	0	0	0	0	0	0	0	12	0	0	0	0	0	0	0	0	0	0	0	0	0	0	0	0	0	0	12	0	0	0	0	0	0	0	0	0	0	0	0	0	12
	0	0	0	0	0	0	0	0	0	12	0	0	0	0	0	0	0	0	0	0	0	0	12	0	0	0	0	0	0	0	0	0	0	12	0	0	0	0	0	0	0	0	0	12	0	0	0	12	0
	24	0	12	12	24	24	12	12	12	0	12	0	12	12	12	24	12	0	24	12	12	0	12	12	12	24	12	0	12	12	0	0	12	24	0	12	24	0	12	24	12	0	12	12	36	12	0	24	12
	0	0	0	0	0	0	0	0	0	0	0	0	0	0	0	0	0	0	0	0	0	0	0	0	0	0	0	0	0	0	0	0	0	0	0	0	0	0	0	0	0	0	0	0	0	0	0	0	0
	24	12	12	12	12	0	0	12	0	0	0	12	12	0	0	0	0	0	12	0	0	12	12	12	12	12	12	12	12	0	24	0	0	24	24	24	12	0	0	24	0	12	12	0	12	0	12	12	12
	0	0	0	0	0	0	0	0	0	0	0	0	0	0	0	0	24	0	12	0	0	12	0	0	0	0	0	0	0	0	0	0	0	0	0	0	0	0	0	0	0	0	0	12	12	36	0	12	0
	0	0	0	0	0	0	0	0	0	0	0	0	0	0	12	0	0	0	0	0	0	12	0	0	0	0	0	0	0	0	0	0	0	0	0	0	0	0	0	0	0	0	0	0	0	0	0	0	0
	0	0	0	0	12	0	0	0	0	0	0	0	12	0	0	0	0	0	0	0	0	0	0	0	12	0	0	0	0	0	0	0	0	0	0	0	0	0	0	0	0	0	0	0	0	0	12	0	0
	12	24	12	12	12	12	0	0	12	0	12	0	0	0	0	0	0	0	12	0	12	12	0	0	12	0	12	0	0	0	12	0	12	0	0	0	36	0	12	0	0	0	0	0	0	24	0	0	0
	12	12	0	24	0	0	12	0	12	12	0	12	24	0	24	12	12	24	48	0	12	12	12	48	0	0	0	12	0	60	12	0	0	0	0	12	0	0	12	0	0	24	12	36	24	12	24	0	24
	12	0	0	0	24	0	0	0	12	12	0	0	0	0	0	0	0	0	0	0	12	0	12	12	0	12	0	0	0	12	0	12	0	0	0	0	12	0	12	12	0	0	0	12	12	24	12	12	0
	0	0	0	0	0	0	0	0	0	0	0	0	0	0	0	0	12	0	0	0	0	0	0	0	0	0	0	0	0	0	0	0	0	0	0	0	0	0	0	0	0	0	0	0	0	0	0	0	0
	0	0	0	0	0	0	0	0	0	12	0	0	0	0	0	0	0	0	0	0	0	0	0	0	0	0	0	0	0	0	0	0	0	0	0	12	0	0	0	0	0	0	0	0	0	0	0	0	0
	0	0	0	0	0	0	0	0	0	0	0	0	0	0	0	0	0	0	0	0	0	0	0	0	0	0	0	0	0	0	0	0	0	0	0	0	0	0	0	0	0	0	0	0	0	0	12	0	24
	12	0	0	24	12	0	12	0	12	24	0	0	12	36	12	24	12	24	12	0	0	12	12	12	12	0	0	24	0	0	12	0	0	0	0	12	12	12	24	12	12	12	12	24	12	0	12	0	12
	0	12	12	12	0	24	0	0	0	0	0	0	0	0	12	0	24	0	12	0	12	0	12	0	24	12	0	12	0	12	0	0	0	0	12	0	0	0	0	12	0	12	0	0	12	0	0	0	12
	0	0	0	0	0	0	0	12	0	0	0	0	0	0	0	0	0	0	0	12	12	0	0	0	0	24	0	12	12	12	12	0	0	0	0	0	0	0	24	0	0	0	0	0	0	0	0	0	0
	0	0	0	12	0	0	0	0	12	0	0	0	0	0	0	0	0	0	0	0	0	0	12	0	0	0	0	0	12	24	0	0	0	0	0	0	0	0	0	0	0	0	0	0	0	0	0	0	0
	0	0	0	0	12	0	0	0	0	0	0	0	0	0	0	0	0	0	12	12	12	0	0	0	0	0	12	0	12	0	0	0	12	0	12	0	0	12	12	0	0	0	0	0	0	12	0	0	0
	12	12	0	0	12	0	0	0	24	12	0	0	0	0	0	12	12	12	12	0	0	12	0	0	0	12	24	0	12	0	0	12	0	0	0	12	12	0	0	0	0	0	0	0	0	0	0	0	12
	0	0	12	0	12	0	0	0	0	0	0	0	0	0	0	0	0	0	0	0	0	0	0	0	0	0	0	12	0	0	0	0	0	12	0	0	0	0	12	12	0	0	12	0	0	0	0	12	0
	12	0	12	12	12	12	0	0	12	0	12	0	0	12	12	0	12	12	12	0	0	24	0	0	0	12	24	0	12	0	0	12	12	12	0	0	12	12	12	36	12	0	12	12	12	24	12	12	12
	12	12	12	0	0	0	0	0	12	0	0	0	0	0	12	0	0	0	12	12	12	0	0	12	0	0	12	12	0	12	0	0	0	0	12	0	0	12	0	12	0	12	0	0	0	12	0	12	0
	0	36	48	12	12	12	0	36	36	12	0	12	24	0	24	24	0	36	36	12	12	24	36	12	24	24	0	24	12	24	24	24	12	0	0	24	24	0	48	12	24	0	12	0	12	0	0	12	12
	12	0	12	0	36	0	0	0	0	12	0	0	0	12	12	0	0	12	12	12	0	0	0	0	0	24	12	0	12	0	0	24	12	0	0	24	24	0	12	12	0	0	0	24	0	12	36	0	12
	0	0	0	0	0	0	0	0	0	0	0	0	0	12	0	0	0	0	0	0	12	12	0	0	0	12	0	0	0	0	0	0	0	0	0	0	0	0	12	0	0	0	0	0	0	0	0	0	12
	0	0	0	0	0	0	0	0	0	0	0	0	0	0	0	0	12	0	12	0	0	0	0	12	12	0	0	0	0	12	12	12	0	0	0	0	12	0	0	0	12	12	0	12	0	12	0	0	0
	0	0	0	0	0	0	0	0	0	0	12	0	12	0	12	0	0	0	0	12	0	0	0	0	0	0	0	0	0	0	0	0	0	0	0	0	12	0	12	12	0	12	0	0	0	0	0	0	0
	0	0	0	0	0	0	0	0	0	0	12	0	0	0	0	0	0	0	0	0	0	0	0	0	0	0	0	0	0	0	0	0	0	0	0	0	0	0	0	0	0	0	0	0	0	0	0	0	12
	12	0	0	0	0	0	0	0	12	0	12	0	0	0	0	12	0	0	0	0	0	0	0	0	0	0	0	0	0	0	0	12	0	0	12	12	12	0	12	0	0	0	0	0	12	0	0	0	12
	0	0	0	0	0	0	0	0	0	0	0	0	0	0	0	0	0	12	0	0	0	0	0	0	0	0	0	0	0	0	24	0	0	0	12	12	0	0	0	0	12	0	0	0	0	0	0	0	0
	0	12	0	0	0	0	12	0	0	12	0	12	0	0	0	0	12	0	12	0	0	12	0	0	0	12	0	0	0	12	0	0	0	0	12	0	0	0	0	0	0	12	0	0	0	0	0	0	12
	12	0	24	12	0	0	0	0	0	0	0	12	0	12	0	0	0	0	0	12	0	12	0	0	0	12	12	12	0	0	0	0	24	12	0	12	0	0	0	12	0	12	0	0	0	0	12	12	12
	24	0	12	24	12	0	0	12	0	12	0	12	0	12	0	12	0	24	12	0	0	0	12	24	0	12	12	12	0	0	24	12	0	0	12	0	12	12	0	12	12	0	24	0	0	0	12	12	0
	36	0	0	12	12	12	12	0	0	0	12	0	24	0	0	0	12	0	12	12	12	12	0	0	12	0	24	24	12	24	0	0	12	0	0	0	0	0	0	12	0	12	12	12	12	12	24	0	24
	12	0	12	0	24	0	12	0	0	12	0	12	0	12	0	0	12	0	24	0	12	12	12	12	12	0	12	0	0	24	0	0	24	0	0	0	0	12	12	0	0	0	12	12	12	0	0	24	12
	0	0	0	0	0	0	0	0	0	0	0	0	0	0	0	0	0	0	0	0	0	0	0	0	0	0	0	0	0	0	0	0	0	0	0	0	0	0	0	0	0	0	0	0	0	0	0	0	0
	0	0	0	0	0	0	0	12	0	12	12	0	0	0	0	0	0	0	0	0	0	12	12	0	0	0	12	12	12	12	0	0	0	0	0	0	0	0	0	0	0	0	0	0	0	0	0	0	0
	0	0	0	0	0	0	0	0	0	0	0	0	0	0	0	0	0	0	0	0	0	0	0	0	0	0	0	12	0	0	0	0	0	0	0	0	0	0	0	0	0	0	0	0	0	0	0	0	0
	12	0	12	12	0	0	0	0	0	0	0	0	0	0	0	0	0	0	0	0	0	0	12	12	0	0	0	12	0	24	12	0	24	0	12	0	0	12	0	0	0	0	0	0	0	0	0	0	0
	0	0	0	0	24	0	0	0	0	0	0	12	12	0	0	0	0	0	0	0	0	0	0	12	12	12	36	12	12	24	0	0	0	0	0	0	0	12	0	0	0	0	12	0	0	0	0	0	12
	0	0	0	0	0	0	0	0	0	0	12	0	12	0	0	0	0	0	0	0	0	0	0	0	0	12	12	0	0	0	0	12	0	0	12	0	0	0	0	0	0	0	0	0	0	0	0	0	0
	36	0	0	48	0	12	24	24	12	12	48	36	12	0	12	12	24	12	12	24	36	0	0	36	0	24	24	36	24	12	12	12	24	0	0	24	24	0	12	0	12	24	36	0	0	0	12	12	0
	0	12	0	12	24	0	0	0	0	0	12	12	0	12	0	0	0	12	12	12	12	12	12	0	0	0	0	12	0	12	0	0	0	12	12	12	0	0	12	0	0	0	0	0	12	0	0	0	12
	12	0	12	0	0	24	0	12	24	12	24	0	12	12	0	12	12	0	24	12	24	24	12	0	12	12	12	0	0	24	24	0	0	0	24	12	0	36	12	12	0	12	0	24	0	12	12	12	0
	0	0	0	0	0	0	0	0	0	0	0	0	0	0	0	0	0	0	0	0	0	12	12	0	0	0	0	0	0	12	0	0	0	0	0	0	0	0	0	0	0	0	0	0	0	0	0	0	0
	0	0	0	0	0	12	12	0	12	0	0	0	0	12	24	12	0	12	0	0	0	12	24	0	0	12	12	0	24	0	12	12	0	0	12	12	12	12	0	0	12	0	12	24	0	0	0	24	0
	12	0	0	0	0	0	0	0	12	0	0	12	0	0	0	12	12	12	0	0	0	0	0	0	0	0	12	0	0	0	0	0	0	0	0	0	0	0	0	0	0	0	0	0	0	0	12	0	0
	24	12	24	24	24	12	12	12	0	0	12	12	0	12	24	12	0	36	12	0	12	12	12	0	24	0	0	12	0	48	24	0	12	0	12	12	12	0	0	0	24	0	12	12	12	0	24	12	12
	0	0	0	0	0	0	0	0	0	0	0	0	12	0	0	0	0	0	0	0	0	0	0	0	0	0	0	0	0	0	0	0	0	0	0	12	0	0	0	0	0	0	0	12	0	0	12	0	0
	0	12	12	12	12	0	12	0	0	0	0	12	0	0	0	0	0	0	0	0	0	0	0	0	0	0	12	0	12	24	0	0	0	0	0	0	0	0	0	0	0	0	0	0	0	0	0	0	0
	0	0	0	0	12	0	0	0	0	0	0	0	0	0	0	0	0	0	0	0	0	0	0	0	0	0	0	0	0	0	0	0	0	0	0	0	0	0	0	0	0	0	0	0	0	0	0	0	0
	0	0	0	0	0	0	12	0	0	0	0	0	0	0	0	0	0	0	0	12	0	0	0	0	0	0	0	0	12	0	0	0	0	0	12	0	0	0	12	0	0	0	0	0	0	12	0	0	0
	0	12	0	0	0	0	0	0	0	0	0	0	0	0	0	0	0	0	0	0	0	0	0	0	0	0	0	0	0	0	0	0	0	0	0	0	0	0	0	0	0	0	0	0	0	0	0	0	0
	12	0	12	12	0	12	12	0	12	0	12	0	0	0	0	12	0	0	0	0	12	0	12	0	12	0	12	12	12	0	12	12	12	0	0	0	0	0	0	0	0	0	0	0	0	0	0	0	0
	0	0	12	0	0	0	0	12	0	0	0	0	0	0	0	0	0	0	0	0	0	0	0	0	0	0	0	0	0	0	0	0	0	0	0	0	0	0	0	0	0	0	0	0	0	0	0	0	0
	0	0	12	0	0	0	12	12	0	0	0	0	0	0	12	12	0	12	0	0	12	0	0	12	12	0	0	0	12	0	24	0	0	0	0	12	0	0	0	12	0	0	0	0	0	0	0	12	0
	0	0	0	0	0	24	0	0	24	12	0	0	12	12	0	0	12	24	0	12	12	12	0	12	12	0	12	24	0	24	24	0	12	0	0	0	0	0	0	0	12	0	24	12	0	0	12	12	12
	12	0	0	0	0	0	12	0	0	0	12	12	0	12	0	0	0	12	0	0	0	0	0	0	0	0	0	12	0	0	12	0	0	0	0	24	0	0	0	0	0	0	0	0	0	0	0	0	0
	0	0	0	0	12	0	0	0	0	12	36	12	24	0	0	0	12	0	12	0	12	0	0	0	0	0	12	12	0	12	24	0	0	0	12	0	0	0	0	0	0	0	12	0	0	0	0	12	0
	0	0	0	0	0	0	0	12	12	0	0	0	0	0	12	0	0	0	0	0	0	0	0	0	0	0	0	0	0	0	0	0	12	0	0	0	0	12	0	24	0	0	0	0	0	0	0	0	0
	0	0	0	0	0	0	0	0	12	0	0	0	0	0	0	0	0	12	0	0	0	0	0	0	0	0	12	0	0	0	24	0	0	0	0	0	0	0	0	0	0	0	0	12	12	12	0	0	12
	12	0	12	0	0	0	0	0	0	12	0	12	0	12	0	0	0	0	12	0	0	12	0	12	0	0	0	0	0	0	0	12	0	0	0	0	0	0	12	0	0	12	0	12	0	0	0	0	12
	0	0	0	0	0	0	0	0	0	0	0	0	0	12	0	0	12	0	0	0	0	24	0	0	0	0	0	0	0	0	0	0	0	12	0	0	0	0	0	0	12	0	0	0	0	0	0	0	0
	0	12	0	12	0	0	0	12	0	0	0	0	12	0	0	12	0	0	12	12	0	0	0	0	12	0	12	0	0	0	0	0	12	0	0	0	0	0	0	0	12	12	0	12	12	0	12	0	0
	0	0	0	0	0	0	0	0	0	0	0	0	0	0	0	0	0	0	12	0	0	0	0	12	0	0	0	12	0	0	0	0	0	0	0	0	12	0	0	0	0	0	0	0	0	0	0	0	0
	0	0	0	0	0	0	0	0	0	0	0	0	0	0	0	0	0	0	0	0	0	0	0	0	0	0	0	0	0	0	0	0	0	0	0	0	0	0	0	0	0	0	0	0	0	0	0	0	0
	0	0	0	0	0	0	12	0	12	12	0	0	12	12	12	0	12	0	0	0	24	0	12	0	0	12	0	0	0	12	0	0	12	0	0	0	0	0	0	12	0	0	12	12	0	24	24	0	12
	0	0	0	0	0	0	0	0	0	0	0	0	0	0	0	0	0	12	0	0	0	0	0	0	0	0	0	24	0	12	0	0	0	0	0	0	0	0	0	0	12	0	0	0	12	0	12	0	0
	0	0	0	0	0	0	0	0	0	0	0	0	0	0	0	0	0	0	0	0	0	0	0	0	0	0	0	0	0	0	12	0	0	0	0	0	0	0	0	0	0	0	0	0	0	0	0	0	0
	24	12	48	24	12	36	12	36	12	24	24	12	12	24	48	12	24	12	24	24	36	12	12	36	0	12	24	48	36	12	12	12	24	12	24	36	36	12	24	36	36	36	12	24	36	36	12	36	12
	0	0	0	0	0	0	0	0	0	0	0	0	0	0	0	0	0	0	0	12	0	0	0	0	0	0	0	0	0	0	0	0	0	0	0	0	0	0	0	0	0	0	0	0	0	0	0	0	0
	0	12	12	0	12	0	0	0	0	0	0	0	0	0	24	12	12	12	12	0	24	0	12	12	12	12	12	12	12	12	0	12	12	0	0	12	0	0	24	0	24	12	24	0	0	12	0	0	12
	0	0	0	0	0	0	0	0	0	0	0	0	0	0	12	0	12	0	12	0	24	0	0	0	12	0	0	0	0	0	12	0	12	0	0	0	12	0	0	0	0	12	0	0	0	0	0	0	0
	0	0	0	0	0	0	0	0	0	0	0	0	0	0	0	0	0	0	0	0	0	0	0	0	0	0	0	0	0	0	0	0	0	0	0	0	0	0	0	0	0	0	0	0	0	0	0	0	0
	0	12	0	0	12	0	0	12	0	0	0	0	0	12	0	0	0	12	12	12	0	0	12	0	12	0	12	12	0	24	12	12	0	0	0	12	12	0	0	0	0	0	12	0	0	0	0	0	0
	0	0	0	0	0	0	0	0	0	0	0	0	0	0	0	0	0	0	0	0	0	0	0	0	0	0	0	0	0	0	0	0	0	0	0	0	0	0	0	0	0	0	0	0	0	0	0	0	0
	0	0	0	0	0	0	0	0	0	0	0	0	0	0	0	0	0	0	0	0	0	12	0	0	24	0	24	0	12	24	36	12	0	12	12	12	12	12	24	12	12	24	12	0	24	12	0	0	12
	0	12	12	0	0	0	0	0	0	0	0	12	0	0	12	0	0	0	0	0	0	0	0	0	0	0	0	0	0	0	0	24	0	0	0	0	0	12	0	0	0	0	12	0	0	12	0	0	0
	0	0	0	0	0	0	0	0	0	0	0	0	0	0	0	0	0	0	0	0	0	0	0	0	0	0	0	0	0	0	0	0	0	0	0	0	0	0	0	0	0	0	0	12	0	0	0	0	0
	0	0	0	0	0	24	0	0	0	0	0	0	0	0	0	0	0	0	0	0	0	0	0	0	0	0	0	0	0	0	0	0	0	0	0	0	0	0	0	0	0	0	0	0	12	0	0	0	0
	12	0	12	12	0	36	24	12	24	0	12	24	24	12	24	12	24	0	12	36	12	12	24	24	12	12	12	0	0	12	12	12	12	0	24	0	0	0	0	0	36	0	12	12	12	0	12	0	12
	0	0	0	0	0	0	0	0	0	0	0	0	0	12	0	0	0	12	0	0	0	0	0	0	0	12	12	0	0	0	0	0	0	0	0	0	12	0	0	0	0	0	0	0	0	0	0	12	0
	0	0	0	0	0	0	0	0	0	0	12	0	0	0	0	0	0	0	0	0	0	0	0	0	0	0	0	0	0	0	0	0	0	0	0	0	0	0	0	0	0	0	12	0	0	0	0	0	0
	12	0	0	0	0	0	0	0	12	0	0	36	12	0	12	12	0	0	0	0	0	12	0	0	0	0	0	0	12	0	0	0	0	0	0	0	0	0	0	0	0	0	0	0	0	0	12	0	0
	0	0	0	12	0	0	24	0	0	12	0	0	0	12	12	0	0	12	0	0	0	12	0	0	0	0	12	0	0	0	12	12	0	12	0	0	0	0	0	0	0	0	0	0	0	0	0	0	0
	0	0	0	0	0	0	0	0	0	0	0	0	0	0	0	0	0	0	0	0	0	0	0	0	0	0	0	0	0	0	0	0	0	0	0	0	0	0	0	0	0	0	0	0	0	0	0	0	0
	12	0	0	12	0	12	0	0	12	0	12	0	12	24	12	12	0	0	24	0	0	0	12	12	12	24	0	24	12	0	12	24	0	24	12	24	24	0	12	12	24	12	0	12	12	24	0	0	12
	0	0	0	0	0	0	0	0	0	0	0	0	0	0	0	0	0	0	0	0	0	0	0	0	0	0	0	0	0	0	0	0	0	0	0	0	0	0	0	0	0	0	0	0	0	0	0	0	0
	0	24	0	0	12	12	12	0	24	0	0	0	0	0	12	0	0	12	12	12	0	12	24	0	12	12	12	12	12	12	12	0	12	12	0	24	24	12	12	12	0	12	24	12	12	0	12	0	12
	24	12	12	0	48	12	36	12	72	36	36	24	24	48	12	12	12	12	36	12	24	24	24	24	36	24	12	24	72	36	24	48	0	0	24	0	36	48	72	24	60	48	12	0	24	12	60	24	36
	12	36	24	24	24	36	12	12	24	24	24	36	12	24	24	24	48	24	12	12	24	12	12	0	24	12	12	48	12	36	24	24	12	12	24	12	24	24	24	24	12	0	48	12	24	0	12	24	12
	0	0	0	0	0	0	0	0	0	0	0	0	0	0	0	0	0	0	0	0	0	0	0	0	0	0	0	0	0	0	0	0	0	0	0	0	0	0	0	0	0	0	0	0	0	0	0	0	0
	0	0	0	0	0	0	0	0	0	0	0	0	0	0	0	0	0	0	0	0	0	0	0	0	0	0	0	0	0	0	0	0	0	0	0	0	0	0	0	0	0	0	0	0	0	0	0	0	0
	12	0	0	12	12	12	0	24	12	12	0	24	24	0	12	12	0	24	0	0	12	36	0	12	0	12	0	0	24	0	12	0	0	24	0	12	12	0	12	36	0	0	24	24	0	12	0	0	0
	12	0	0	0	0	0	0	0	0	0	0	0	12	0	12	0	0	12	0	12	0	24	12	0	24	24	12	0	12	12	0	0	0	0	0	0	0	0	0	0	0	0	0	0	12	0	0	0	0
	12	0	36	0	24	24	12	24	0	12	0	12	24	12	0	12	12	0	12	12	12	0	24	0	12	12	24	12	12	24	24	0	0	36	0	24	24	0	0	12	24	12	0	12	12	12	0	36	0
	0	0	0	0	0	0	0	0	0	0	0	0	0	0	0	0	0	0	0	0	0	0	0	0	0	12	0	0	0	0	0	0	0	0	0	0	0	0	0	0	0	0	0	0	0	0	0	0	0
	12	0	12	12	12	12	0	24	12	12	12	0	0	0	12	12	12	12	12	24	12	12	12	0	24	12	0	0	12	0	0	24	0	12	12	12	24	12	24	0	12	24	0	12	12	0	12	0	0
	0	0	0	0	24	0	0	12	12	0	12	12	24	0	0	0	0	0	12	0	12	0	0	0	0	12	0	12	12	12	0	24	0	0	0	0	12	0	12	12	0	12	0	24	0	0	0	12	0
	24	0	12	0	0	0	0	12	0	0	12	24	0	0	0	24	0	0	0	0	36	0	0	0	0	0	12	0	12	0	12	24	0	12	0	0	24	12	12	12	12	12	0	0	0	0	12	0	12
	0	0	0	0	0	0	0	0	0	0	0	0	0	0	0	0	0	0	0	0	0	0	0	0	0	12	0	0	0	0	0	0	0	0	0	0	0	0	0	0	0	0	0	0	0	0	0	0	0
	12	24	24	12	0	12	36	24	0	12	36	0	0	0	0	0	12	24	0	24	24	0	24	12	0	60	24	48	72	60	84	36	36	60	12	72	108	48	12	48	36	24	24	48	72	36	24	0	24
	0	0	0	0	0	0	0	12	0	12	0	0	0	0	0	0	12	0	0	0	0	0	0	0	12	48	24	36	12	36	0	24	0	0	0	12	0	0	24	0	12	12	24	12	12	12	12	24	0
	0	0	0	0	0	0	0	0	0	0	0	0	0	0	0	0	0	0	0	0	0	0	0	12	0	0	0	0	0	24	0	0	12	12	0	12	12	0	0	24	12	0	0	0	12	12	12	0	0
	0	0	0	0	0	0	36	12	0	12	0	12	0	0	24	0	12	0	24	0	0	0	0	0	24	12	24	24	12	12	24	24	36	24	48	24	12	36	12	0	12	12	0	24	12	0	0	0	0
	0	0	12	0	0	0	0	36	12	12	12	0	0	0	0	12	0	0	0	0	12	0	0	0	12	0	12	12	0	0	12	0	0	0	12	12	0	24	0	0	12	24	0	12	12	0	0	0	0
	12	0	0	0	0	0	0	0	0	0	36	0	0	0	0	0	0	0	0	0	0	0	0	0	0	0	12	0	0	0	24	0	0	0	0	0	0	12	0	0	0	12	0	0	0	0	0	12	0
	0	0	12	0	0	12	12	12	0	12	0	0	0	0	12	0	0	0	0	0	0	0	0	12	0	12	24	0	0	0	0	0	0	12	0	12	0	12	12	0	0	0	0	24	12	0	0	0	12
	36	12	0	0	0	0	0	12	24	12	0	0	0	12	12	0	12	0	0	0	12	24	0	0	0	12	12	0	0	0	0	12	0	12	0	0	0	0	0	0	0	0	12	12	12	24	0	12	0
	0	0	0	0	0	0	0	36	0	0	0	0	0	0	24	0	0	0	0	0	0	24	0	12	0	12	0	0	12	0	12	0	0	0	0	0	0	0	0	0	0	0	0	0	0	0	24	12	0
	0	0	0	0	0	12	12	12	0	0	0	36	0	0	0	12	0	0	0	0	0	0	0	0	0	0	0	0	0	0	12	0	0	0	0	0	0	0	0	12	0	0	0	0	36	0	0	0	0
	12	0	12	0	0	0	0	12	0	12	0	0	0	0	0	0	12	0	0	0	0	0	0	0	0	0	0	0	0	0	0	0	0	0	0	0	0	0	0	0	0	0	0	0	0	0	0	0	0
	0	0	0	0	0	0	0	0	0	0	0	0	0	0	0	0	0	0	0	0	0	0	0	0	0	0	0	0	0	0	0	0	12	0	0	0	0	0	0	0	0	0	0	0	0	0	0	0	0
	12	0	0	0	0	0	12	0	12	0	0	0	0	12	12	12	0	0	12	0	12	0	0	0	0	0	0	12	12	0	0	0	12	0	0	0	12	0	0	0	12	12	0	0	0	12	12	0	0
	0	12	0	0	0	0	0	0	0	0	0	0	0	0	12	24	12	12	0	0	0	0	0	0	0	0	12	24	0	0	0	0	0	0	0	0	12	0	0	0	0	12	0	0	12	12	12	12	12
	0	0	0	0	0	0	0	0	0	0	0	0	0	0	0	0	0	0	0	0	0	0	0	0	0	0	0	0	0	0	0	0	0	0	0	0	0	0	0	0	0	0	0	0	0	0	12	0	0
	12	0	0	0	0	0	0	0	0	0	0	12	0	12	0	24	0	24	12	12	0	0	12	0	0	0	0	0	0	0	0	12	0	12	0	0	12	0	12	0	0	12	0	0	12	12	12	0	12
	0	0	0	0	0	0	0	0	12	0	0	0	24	12	24	0	0	0	0	0	12	0	0	0	0	0	0	0	0	12	0	12	0	12	0	12	0	0	12	24	0	0	0	0	12	12	0	12	12
	0	0	0	0	0	24	0	0	0	0	0	0	0	0	0	0	0	0	0	0	0	0	0	0	0	0	0	0	0	0	0	0	0	0	0	0	0	12	0	0	0	0	12	12	0	0	0	12	0
	0	0	0	0	0	12	24	0	0	0	0	0	24	24	0	0	0	12	12	0	0	12	12	0	0	0	0	0	0	0	0	0	0	0	0	0	0	0	0	0	12	0	12	24	24	12	0	0	0
	12	0	0	0	12	0	0	12	0	0	0	0	0	0	0	0	24	0	0	0	0	0	0	0	0	0	0	0	12	0	0	0	0	12	0	0	0	12	12	0	0	12	0	12	12	0	0	0	0
	0	0	0	0	12	0	0	0	0	0	0	0	0	0	0	0	0	0	0	0	0	0	0	0	0	0	0	0	0	0	0	0	0	0	0	0	0	0	0	0	0	0	0	0	0	0	0	0	0
	12	0	36	0	12	24	0	0	0	0	12	12	0	12	24	0	0	12	12	12	12	0	0	0	0	12	12	0	0	0	0	12	0	12	0	0	0	12	0	24	0	12	12	12	0	0	0	0	12
	0	0	0	0	0	0	0	0	0	0	0	0	0	0	0	0	0	0	0	0	0	0	0	0	0	0	0	0	0	0	0	0	0	0	0	0	0	0	0	0	0	0	0	0	0	0	0	0	0
	0	0	0	0	0	0	0	0	0	0	0	0	0	0	0	0	0	0	12	0	0	0	0	0	0	0	0	0	0	0	0	0	0	0	0	0	0	0	0	0	0	0	0	0	0	0	0	0	0
	0	0	0	0	0	0	0	0	0	0	0	0	0	0	0	0	0	0	0	0	0	0	0	0	0	0	0	0	0	0	0	0	0	0	0	0	0	0	0	0	0	0	0	0	0	0	0	0	12
	0	0	0	12	0	0	12	0	0	0	12	0	0	0	0	0	0	0	0	0	0	0	0	0	0	0	0	0	0	0	12	0	0	0	0	0	0	0	0	0	0	0	0	12	0	0	0	0	0
	36	0	12	0	24	12	12	12	24	0	36	24	12	0	24	0	12	12	12	12	24	12	12	12	0	0	12	24	12	12	12	12	0	12	36	0	12	12	12	24	0	36	12	0	24	36	24	0	12
	0	0	0	0	0	0	0	0	12	0	0	0	0	0	0	0	0	0	0	0	0	0	0	0	0	0	0	0	0	0	0	0	0	0	0	0	0	0	0	0	0	0	0	0	0	0	0	0	0
	12	24	0	0	0	0	0	12	12	0	0	12	0	0	12	12	0	0	12	0	0	12	12	12	12	0	12	0	0	0	0	0	12	0	12	12	0	0	0	12	12	0	0	0	12	0	24	0	0
	48	48	0	0	0	12	12	12	24	0	24	24	0	12	0	12	12	0	0	0	24	0	12	0	48	0	24	0	0	0	12	0	0	12	0	0	12	0	0	0	0	12	12	0	0	0	24	0	0
	0	0	0	0	0	0	0	0	0	0	0	0	0	0	0	0	0	0	0	0	0	0	0	0	0	0	0	0	0	12	0	12	12	0	0	0	0	0	0	0	0	0	0	0	0	0	0	0	0
	12	0	0	0	0	0	0	0	0	0	0	0	0	0	0	0	0	0	0	0	0	0	0	0	0	0	0	0	0	0	12	12	0	12	0	0	0	0	0	0	0	0	0	0	0	0	0	0	0
	0	0	0	0	0	0	0	0	0	0	0	0	0	0	0	0	0	0	12	0	0	0	0	0	0	0	0	0	0	0	0	0	0	0	0	0	0	0	0	0	0	0	0	0	0	0	0	0	0
	36	12	24	12	24	36	36	12	24	12	24	12	24	24	48	24	24	24	24	12	12	24	12	48	36	0	36	24	12	0	48	0	0	12	12	12	24	0	24	0	24	12	36	12	24	0	36	12	0
	0	0	0	0	0	0	0	0	0	0	0	0	0	0	0	0	0	0	0	0	0	0	0	0	0	0	0	0	12	12	12	0	0	0	0	0	0	0	12	0	0	0	0	0	0	0	24	0	0
	0	0	0	0	0	0	0	0	0	0	12	12	0	0	0	0	0	0	0	0	0	0	0	12	0	0	12	0	0	0	0	0	0	0	0	0	0	0	0	0	0	0	0	0	0	0	12	0	0
	24	12	12	0	0	0	12	0	12	0	0	24	0	0	24	24	0	0	12	12	0	36	12	0	0	12	0	0	12	0	0	0	0	0	0	0	0	0	0	0	12	0	12	24	12	0	0	0	12
	0	0	0	0	0	0	0	0	0	0	0	0	0	0	0	0	0	0	0	0	0	0	0	0	0	0	0	0	0	0	0	0	0	0	0	0	0	0	0	0	0	0	0	0	0	0	0	0	0
	12	12	0	12	0	0	12	0	24	24	0	12	0	0	24	0	12	12	12	0	0	0	0	0	0	12	12	12	0	0	12	0	0	12	24	0	0	0	12	0	12	0	0	12	0	0	0	0	24
	0	0	12	12	0	0	0	0	12	0	0	0	0	12	0	12	0	0	0	0	12	0	0	0	24	0	0	0	0	0	0	0	0	0	0	0	24	0	0	0	0	0	0	12	0	0	0	0	0
	12	12	24	0	0	12	0	0	0	0	12	36	0	24	12	0	0	12	0	0	24	12	0	0	0	12	0	12	12	0	0	0	0	0	0	0	0	0	0	0	0	24	0	12	0	24	12	0	12
	0	0	0	0	0	0	0	0	0	12	12	0	0	0	0	0	0	0	0	12	0	0	0	12	0	0	0	0	0	0	0	0	0	0	0	0	0	12	0	0	0	12	0	0	12	0	12	12	0
	0	0	12	0	0	0	0	12	0	0	0	12	0	0	0	0	0	0	12	0	12	0	0	0	0	0	0	0	0	12	12	24	0	12	0	12	0	0	0	12	0	24	0	0	0	0	0	0	12
	0	12	12	24	12	0	12	24	12	12	24	12	24	12	24	0	0	12	0	12	12	0	36	0	12	24	0	0	36	0	12	12	24	12	24	12	24	12	12	12	24	24	0	24	0	24	24	0	0
	0	0	0	0	0	0	0	0	0	0	0	0	0	0	0	0	0	12	0	0	0	0	0	0	0	0	0	0	0	0	0	0	0	0	0	0	0	0	0	0	0	0	0	0	0	0	0	0	0
	0	12	0	0	0	0	0	0	0	0	0	0	0	0	0	0	0	0	0	0	0	0	0	0	0	0	12	12	0	0	0	0	0	0	0	0	0	0	0	0	0	0	12	0	0	0	0	0	0
	0	0	0	24	12	0	0	12	0	0	0	12	12	0	0	0	0	24	0	12	12	0	24	12	0	0	0	0	0	12	0	12	0	12	0	0	0	0	0	12	24	0	0	0	0	0	0	0	0
	0	0	0	0	0	0	0	0	0	0	0	0	12	0	0	0	0	12	24	24	0	0	0	0	0	0	0	0	0	0	0	0	0	0	0	12	0	0	0	0	0	0	0	0	0	0	0	0	0
	0	0	0	0	0	0	0	0	0	0	0	0	12	12	0	0	0	0	0	0	12	0	0	0	0	12	0	0	0	0	0	0	0	0	0	0	0	0	0	0	0	0	0	0	0	0	0	0	0
	0	0	12	0	0	12	0	0	0	0	12	0	0	0	0	12	0	0	0	0	0	24	12	0	0	24	24	0	0	12	12	12	12	0	0	12	0	0	0	0	12	0	12	12	0	0	0	0	0
	0	0	0	0	0	0	0	0	0	0	0	0	0	0	0	0	0	0	0	0	0	0	0	0	0	0	0	0	0	0	0	0	0	0	0	0	0	0	0	0	0	0	0	0	0	0	0	0	0
	0	0	0	0	0	12	0	0	0	0	0	0	0	0	0	12	0	0	0	0	0	0	0	0	0	0	0	0	0	0	0	0	0	0	0	0	0	0	0	0	12	0	12	0	0	0	0	0	0
	0	0	0	0	0	0	0	0	0	0	0	0	0	0	0	0	0	0	0	0	0	0	0	0	0	0	0	0	0	0	0	0	0	0	0	0	0	0	0	0	0	0	0	0	0	0	0	0	0
	0	0	0	0	0	0	0	0	0	0	0	0	0	0	0	0	0	0	0	0	0	0	0	0	0	0	0	0	0	0	0	12	0	0	0	0	0	0	0	0	0	0	0	12	0	0	0	0	0
	0	0	0	0	0	0	0	0	0	0	0	0	0	0	0	0	0	0	0	0	0	0	0	0	0	0	0	0	0	0	0	0	0	0	0	0	0	0	0	0	0	0	0	0	0	12	12	0	0
	24	0	0	0	12	0	0	0	12	12	0	0	0	0	0	0	12	12	0	12	0	12	0	12	0	0	0	0	0	12	0	0	12	12	12	12	0	0	0	0	0	0	12	0	0	0	0	0	0
	0	0	0	0	0	0	0	0	0	0	0	0	0	0	0	0	0	0	0	0	0	12	0	0	0	0	0	0	0	0	0	0	0	0	0	0	0	0	0	0	0	0	0	0	0	0	0	0	0
	0	12	0	0	0	0	0	12	0	12	12	12	0	0	0	12	12	0	12	0	0	12	0	0	0	0	24	0	24	0	0	12	0	24	0	0	0	0	0	0	12	0	0	0	36	0	0	0	0
	0	0	0	0	0	0	12	0	0	12	0	0	0	0	0	0	0	0	0	0	0	0	0	0	0	0	0	0	0	0	0	0	0	0	0	0	0	0	0	0	0	12	0	0	0	0	0	0	0
	0	0	0	0	0	0	0	0	0	0	0	0	0	0	0	0	0	0	0	0	24	0	0	0	0	0	12	0	12	12	0	12	0	0	0	0	0	0	0	0	0	0	0	0	0	0	0	12	0
	12	0	0	0	0	0	0	0	0	12	0	0	0	0	0	0	0	12	0	0	0	0	0	0	0	0	0	0	0	0	0	0	0	0	0	0	0	0	0	0	0	0	0	12	0	0	0	0	0
	0	12	0	0	12	0	0	24	0	0	0	12	0	12	0	12	0	0	12	0	0	12	0	12	24	0	24	0	0	0	0	12	12	12	0	0	0	0	12	12	0	24	12	0	0	0	0	12	0
	0	0	0	0	0	0	0	0	0	0	0	12	0	0	0	12	0	0	0	0	0	0	12	0	0	12	0	0	0	0	0	0	0	12	0	0	12	12	0	0	0	0	0	12	0	0	0	0	0
	36	0	0	0	12	12	24	12	24	0	0	24	0	24	12	0	0	0	0	12	48	0	36	0	0	0	36	12	0	0	12	0	12	0	12	12	12	0	0	12	24	0	0	12	12	0	12	0	12
	0	0	0	0	0	0	0	0	0	0	0	0	0	0	0	0	0	0	0	0	0	0	0	0	0	0	0	0	0	0	0	0	0	0	0	0	0	0	0	0	0	0	0	0	0	0	0	0	0
	0	0	0	0	0	0	0	0	0	0	0	0	0	0	0	0	0	0	0	0	0	12	0	12	0	0	0	0	0	0	0	0	0	0	0	0	0	0	0	0	0	0	0	0	0	0	0	0	0
	0	0	0	0	0	0	0	0	0	0	0	0	0	0	0	0	0	0	0	12	0	0	0	0	0	0	0	0	0	0	0	0	0	0	0	0	0	0	0	0	0	0	0	0	0	0	0	0	0
	0	0	0	0	0	12	12	0	0	0	0	0	0	0	0	48	0	0	12	12	12	24	12	0	0	24	0	0	0	0	0	0	0	0	0	0	0	0	0	0	0	0	12	0	0	0	0	0	0
	12	0	0	0	0	12	12	0	0	0	12	0	0	0	0	0	0	0	12	0	12	12	24	0	0	0	0	0	0	0	0	0	0	12	0	0	0	0	0	0	0	0	0	12	0	12	12	24	12
	24	0	0	0	0	0	0	0	12	0	12	0	0	0	0	12	0	12	0	0	0	0	0	0	0	12	0	0	0	0	0	0	0	0	0	0	0	0	0	12	0	0	0	0	0	12	0	0	0
	36	0	0	0	12	0	12	0	0	48	24	12	0	12	12	12	12	12	0	0	12	0	0	12	0	0	12	0	0	0	0	24	12	0	12	0	0	0	12	0	0	0	0	0	0	0	12	0	24
	12	12	0	0	0	0	0	0	48	12	24	0	24	12	12	12	12	12	0	12	36	0	12	0	0	24	12	0	0	12	0	0	48	0	0	0	0	0	12	0	0	0	12	0	24	12	0	0	0
	12	0	0	0	0	0	0	12	12	0	0	12	0	0	0	0	0	0	0	0	12	0	12	0	0	0	0	0	0	0	12	0	24	0	0	0	0	12	0	0	0	0	0	12	0	0	0	12	0
	12	0	0	0	12	0	48	24	0	24	12	12	0	0	12	0	0	12	12	0	12	24	24	0	0	0	0	0	0	12	12	0	0	12	0	0	0	12	0	12	12	0	0	0	0	12	12	0	0
	0	0	0	0	0	0	0	0	0	0	0	0	0	0	0	0	0	0	0	36	24	0	12	0	0	0	0	0	0	0	0	0	0	0	0	0	0	0	0	0	0	0	0	0	0	0	0	0	0
	0	0	0	0	0	0	12	0	0	0	0	24	24	0	0	0	0	0	0	0	0	0	0	0	0	0	0	0	0	0	0	24	0	0	0	0	0	0	24	0	0	0	0	0	36	0	0	0	12
	0	0	0	0	0	0	0	0	0	0	0	0	0	0	0	0	0	0	0	0	0	0	0	0	0	0	0	0	0	0	0	0	0	0	0	0	0	0	0	0	0	0	0	0	0	0	36	0	0
	12	0	12	0	0	0	0	0	0	0	0	0	0	0	0	0	0	12	0	0	0	0	0	0	0	0	12	0	0	0	0	0	0	0	0	0	0	0	0	0	0	0	0	0	0	0	0	12	0
	0	0	0	0	0	0	0	0	0	0	0	0	0	0	0	0	0	0	0	0	0	0	0	0	0	0	0	0	0	0	0	0	0	0	0	0	0	0	0	0	0	0	0	0	12	0	0	0	0
	12	0	0	0	0	12	0	0	0	0	0	0	0	0	0	0	0	0	0	12	0	0	0	0	0	0	0	0	0	0	0	0	12	0	0	0	0	0	0	0	0	0	0	0	0	12	0	0	0
	0	0	0	0	0	0	0	0	0	0	12	0	0	0	0	0	0	0	0	0	0	0	0	0	0	0	0	0	0	0	0	0	0	0	0	0	0	0	0	0	0	0	0	0	0	0	0	0	0
	0	0	0	0	0	0	0	0	0	0	0	0	0	0	0	0	0	0	0	0	0	0	0	0	0	0	0	0	0	0	0	0	0	0	0	0	0	0	0	0	0	0	0	0	0	0	0	0	0
	0	0	0	0	0	0	0	0	0	12	0	0	0	0	0	0	0	0	0	0	0	0	0	0	0	0	0	0	0	12	0	0	0	0	0	0	0	0	0	0	0	0	0	0	0	0	0	0	12
	0	0	0	0	0	0	0	0	0	0	0	0	0	0	0	0	0	0	0	0	0	0	0	0	0	0	0	0	0	0	0	0	0	0	0	0	0	0	0	0	0	0	0	0	0	0	0	0	0
	0	0	0	0	0	0	0	12	0	0	0	0	0	0	0	0	0	12	0	0	0	0	0	0	0	0	0	0	0	0	0	0	0	0	0	0	0	0	0	0	0	0	0	0	0	0	0	0	0
	24	12	0	12	0	12	0	0	0	0	0	0	12	0	0	0	12	0	0	0	12	0	0	0	24	0	12	12	12	12	0	0	12	12	12	0	0	12	24	0	0	12	0	12	0	0	12	36	12
	0	0	12	0	12	0	24	0	0	0	0	0	0	0	0	0	0	24	12	24	24	0	12	12	0	12	24	0	12	0	0	0	0	24	12	12	0	0	12	12	12	0	0	0	0	0	0	12	12
	12	0	0	12	12	0	12	0	0	0	12	0	24	12	0	0	12	12	0	24	12	0	0	0	0	0	0	0	0	12	12	0	0	0	0	0	12	0	0	12	12	0	0	0	12	0	0	12	12
	12	0	0	0	0	0	0	0	0	0	0	0	0	0	0	0	0	0	0	0	0	0	0	0	0	0	0	0	0	0	0	0	0	0	0	0	0	0	0	0	0	0	0	0	12	0	12	0	0
	0	0	0	0	0	0	0	0	0	0	0	0	0	0	0	0	0	0	0	0	0	0	0	0	0	0	0	0	0	0	0	0	0	0	0	0	0	0	0	0	0	0	0	0	0	0	0	0	0
	0	0	0	0	0	0	0	0	0	0	0	0	0	0	0	0	0	0	0	0	0	0	0	0	0	0	0	0	0	0	0	0	0	0	0	0	0	0	0	0	0	0	0	0	0	0	0	0	0
	0	0	12	0	0	12	0	0	0	0	0	0	0	0	0	0	0	0	0	0	0	0	0	0	0	0	12	0	0	0	0	0	0	0	0	0	0	0	0	0	0	0	0	0	0	0	0	0	0
	0	0	0	0	0	0	0	0	0	0	0	0	0	0	0	0	0	0	0	0	0	0	0	0	0	0	0	0	0	0	0	0	0	0	0	0	0	0	0	0	0	0	0	0	0	0	0	0	0
	0	0	0	0	0	0	0	0	0	0	0	0	0	0	0	0	0	0	0	0	0	0	0	0	0	0	0	0	0	0	0	0	0	0	0	0	12	0	0	0	12	0	0	0	0	0	0	0	0
	0	0	0	0	0	0	0	0	0	0	0	0	0	0	0	0	0	0	12	0	0	0	0	0	0	0	0	0	0	0	0	0	0	0	0	0	0	0	0	0	0	12	0	0	0	0	0	0	0
	0	0	0	0	0	0	0	0	0	0	0	0	0	0	0	0	0	0	0	0	0	0	0	0	0	0	0	0	0	0	0	0	0	0	0	0	0	0	0	0	0	0	0	0	0	0	0	0	0
	0	0	0	12	0	12	0	0	0	0	12	0	12	12	24	0	12	12	12	12	24	0	0	12	0	12	0	24	12	12	0	0	24	12	12	12	24	12	24	0	0	12	12	12	0	24	0	12	0
	0	0	12	0	0	0	0	0	0	0	0	0	12	0	0	12	0	0	0	0	12	0	0	0	0	0	0	0	0	0	0	0	12	0	0	0	0	0	0	0	0	0	0	0	0	0	0	0	0
	0	24	0	0	24	12	12	12	0	12	0	24	12	12	12	12	0	24	12	24	0	12	12	24	0	36	0	48	12	24	0	36	12	12	12	36	12	12	12	12	0	36	12	0	12	12	0	24	0
	0	0	0	0	0	0	0	0	0	0	0	0	0	0	0	0	12	0	0	0	0	0	0	0	0	0	0	0	0	0	0	0	0	0	0	0	0	0	0	0	0	0	0	0	0	0	0	0	0
	0	0	12	12	12	0	12	0	36	12	12	12	24	24	0	12	0	0	12	0	0	12	0	24	12	0	12	0	0	0	24	0	0	0	12	0	0	0	12	12	0	12	12	12	0	12	12	12	0
	0	12	0	24	12	12	0	24	0	12	36	12	0	12	0	0	24	0	24	12	12	0	12	12	12	0	0	36	24	12	12	0	12	0	0	0	24	0	12	0	24	0	0	24	12	12	24	0	24
	0	0	0	0	0	0	0	0	0	0	0	0	0	0	0	0	0	0	0	0	0	12	0	0	0	0	0	0	0	0	0	0	0	0	0	0	0	0	0	0	0	0	0	12	0	0	0	0	0
	0	0	0	0	0	0	0	0	0	0	0	0	0	0	0	0	0	12	0	0	0	0	0	0	24	12	0	0	0	12	12	12	0	0	0	12	0	0	12	12	12	12	12	0	12	0	0	0	0
	0	0	0	12	0	0	0	0	24	0	0	36	12	0	0	12	24	0	0	0	0	12	0	0	0	0	0	0	0	12	12	12	12	0	0	0	0	12	0	24	0	0	12	0	36	0	0	0	0
	0	0	0	0	0	0	0	12	0	0	12	0	0	0	0	12	0	12	0	24	0	0	12	12	12	0	12	12	12	0	12	12	0	0	0	0	12	0	0	0	12	0	12	12	12	0	12	0	0
	0	0	12	12	0	0	12	12	0	0	12	0	0	0	0	12	0	0	12	0	0	12	0	12	0	0	0	12	0	12	0	0	0	0	0	0	0	0	12	0	0	0	0	0	0	0	12	12	0
	36	12	24	12	12	12	24	24	12	24	12	36	12	0	24	12	0	36	0	24	12	12	12	24	36	0	12	24	24	12	12	0	36	36	12	12	24	24	12	36	12	12	12	24	0	24	36	0	12
[truncated: 269 more columns]

## Sheet: Fig. S5g
Firing (Hz)
Ptchd1Y/+	Ptchd1Y/-
8.08696	0
7.04348	9.91304
1.56522	9.65217
9.91304	1.04348
1.56522	12.2609
8.08696	4.69565
0	10.6957
1.04348	13.5652
1.56522	2.08696
0.521739	9.91304
7.56522	4.69565
22.1739	0.521739
9.65217	0.521739
11.4783	4.95652
12.7826	22.4348
12.5217	32.6087
28.1739	0
9.65217	18.2609
67.0435	0.521739
22.9565	2.08696
3.91304	5.73913
4.69565	46.1739
11.2174	15.1304
9.91304	8.08696
7.30435	3.13043
22.9565	0.26087
2.34783	5.73913
6.78261	8.34783
3.3913	6.26087
2.08696	14.6087
0.782609	1.30435
26.8696	3.13043
3.3913	0.26087
2.34783	0.521739
2.86957	5.47826
3.91304	7.04348
4.43478	9.65217
7.82609	2.08696
10.9565	8.6087
10.6957	1.30435
1.82609	12.7826
14.3478	1.56522
6.78261	12.5217
17.7391	8.34783
13.3043	2.08696
4.95652	1.04348
16.9565	4.95652
2.08696	0.521739
2.34783	1.82609
24.2609	12.5217
1.04348	22.9565
0.521739	1.04348
17.7391	0
63.1304	1.56522
25.3043	27.913
0.26087	0.521739
7.30435	17.7391
3.13043	3.3913
1.30435	1.30435
6.52174	1.30435
4.95652	7.56522
0.521739	1.04348
33.913	1.56522
12.5217	12.2609
0.26087	6.52174
2.6087	0.782609
0.521739	33.1304
1.04348	9.65217
0.521739	7.04348
0.782609	1.56522
4.95652	1.56522
5.73913	1.04348
0.521739	2.08696
6.78261	2.34783
5.73913	10.4348
0.782609	8.08696
1.04348	6.26087
7.82609	8.86957
3.65217	15.913
9.91304	1.56522
8.34783	19.8261
10.1739	16.4348
6.52174	6.78261
18.7826	13.3043
15.3913	2.86957
1.82609	0.782609
9.3913	13.0435
13.0435	11.7391
1.82609	3.13043
1.56522	3.65217
1.30435	3.3913
7.30435	18.7826
55.5652	11.7391
21.1304	7.04348
19.3043	10.1739
0.26087	3.65217
9.13043	32.087
3.3913	1.30435
10.1739	5.73913
10.9565	0.782609
0.521739	1.04348
6	42
2.08696	3.65217
5.47826	3.65217
24.5217	0.26087
0.782609	0.782609
1.04348	3.65217
16.1739	4.95652
0.26087	0.782609
3.65217	1.82609
20.8696	10.9565
2.34783	2.08696
14.8696	5.47826
2.86957	6.52174
8.6087	25.3043
2.08696	0.521739
15.6522	4.95652
3.65217	2.86957
6.26087	1.30435
7.04348	13.3043
6.26087	6
0.782609	11.4783
7.04348	1.04348
1.04348	1.30435
10.9565	6.78261
0.26087	0.26087
0.26087	1.30435
0.521739	28.1739
0	0.521739
2.86957	0
2.86957	4.17391
1.30435	0.521739
30.5217	4.95652
0.521739	28.1739
16.6957	8.34783
7.30435	0
0.521739	2.34783
8.86957	0.521739
2.08696	0.782609
3.91304	0
0.26087	11.4783
0	4.69565
0.26087	0.26087
7.30435	4.69565
0.782609	1.04348
2.6087	15.6522
0.521739	0.782609
0	40.4348
5.21739	0.26087
3.13043	3.3913
4.95652	8.6087
0	1.30435
0	2.08696
14.087	1.56522
1.04348	0.26087
4.17391	4.43478
10.6957	0.782609
3.65217	4.95652
4.43478	1.30435
0.521739	3.91304
0	13.8261
2.86957	1.04348
6.26087	3.65217
4.17391	3.91304
5.73913	24.7826
5.21739	4.43478
2.6087	3.65217
2.34783	13.0435
4.95652	2.86957
3.13043	2.08696
6.52174	0.521739
5.21739	40.4348
1.56522	2.08696
3.65217	2.86957
3.3913	2.6087
1.04348	1.56522
3.3913	1.56522
4.17391	0.521739
14.3478	0.26087
0.521739	3.91304
3.65217	14.6087
16.6957	8.34783
10.6957	7.56522
4.43478	4.69565
3.3913	13.3043
0.521739	9.91304
0	6.52174
2.08696	1.56522
9.91304	19.5652
3.65217	3.91304
3.65217	0.521739
20.6087	12.7826
0.521739	1.04348
1.56522	3.91304
0.782609	3.3913
9.91304	0.26087
2.34783	15.1304
4.95652	14.6087
6	4.43478
8.86957	4.95652
8.6087	1.82609
0.521739	4.43478
0	5.21739
2.08696	2.08696
5.21739	2.08696
8.08696	2.6087
0.782609	5.47826
9.65217	7.56522
10.6957	8.86957
9.13043	8.86957
1.04348	13.0435
10.1739	5.73913
9.3913	0
1.56522	27.3913
5.21739	0.26087
0	12.2609
9.91304	5.47826
33.913	0.521739
1.82609	1.04348
1.82609	8.08696
0	0.26087
0.521739	10.4348
0.782609	0
1.04348	4.17391
0.521739	4.43478
4.17391	1.30435
2.34783	0.26087
29.4783	2.08696
7.04348	22.4348
3.3913	1.04348
0.26087	2.86957
4.69565	3.65217
7.04348	1.04348
15.6522	1.04348
11.2174	0.26087
8.08696	2.86957
8.08696	0.521739
5.47826	1.56522
6.52174	2.6087
2.86957	3.13043
1.56522	40.4348
13.0435	5.73913
4.69565	2.34783
10.1739	20.087
5.73913	0.26087
6	17.4783
3.3913	18.5217
0	0.782609
11.7391	7.04348
39.6522	0
0	15.6522
3.91304	3.13043
2.86957	17.2174
8.6087	9.65217
16.6957	9.3913
0.521739	6
22.1739	6.26087
0.26087	5.73913
0.521739	21.1304
3.13043	6.52174
7.30435	10.1739
5.73913	4.95652
6.26087	0
19.5652	7.30435
0.26087	7.56522
7.04348	21.1304
10.6957	4.43478
6.26087
53.4783
1.56522
4.69565
0
0.521739
3.13043
3.3913
2.08696
1.04348
3.3913
18.5217
2.6087
6.78261
5.47826
0.521739
6.78261
11.4783
2.86957
15.1304
15.6522
0.521739
0.521739
20.3478
1.56522
8.34783
1.04348
6
1.30435
2.08696
1.56522
0.782609
9.13043
4.95652
6.78261
1.30435
13.5652
8.34783
2.34783
0.521739
6.26087
26.8696
1.30435
19.0435
19.3043
3.13043
0.26087
0.521739
5.21739
0
5.73913
3.65217
1.04348
6.78261
1.04348
16.6957
19.5652
1.04348
0
44.8696
23.7391
2.08696
9.91304
3.13043
3.13043
0.782609
8.08696
2.86957
3.65217
8.6087
0.521739
36.2609
15.1304
3.65217
48
12.5217
3.91304
8.08696
2.6087
1.04348
5.47826
5.73913
2.6087
0.521739
4.69565
12.7826
7.82609
1.56522
0.782609
47.4783
1.04348
3.65217
0.521739
17.2174
8.86957
8.34783
11.2174
1.56522
11.4783
6.26087
5.47826
9.13043
3.3913
2.86957
0.521739
1.04348
10.1739
14.3478
5.21739
5.47826
0.521739
5.21739
7.56522
14.087
3.65217
1.82609
0.26087
1.04348
10.4348
4.43478
2.34783
12
3.13043
0.782609
6.26087
11.7391
2.86957
14.087
1.30435
37.8261
5.21739
11.2174
16.4348
13.0435
1.30435
28.4348
1.56522
1.30435
0.521739
8.34783
1.30435
2.6087
8.34783
0.26087
0.26087
7.30435
4.17391
11.7391
6.52174
8.86957
3.65217
10.9565
3.3913
4.17391
0
2.6087
9.3913
7.30435
21.913
0
9.13043
6.26087
0.26087
16.1739
0.782609
0
0.782609
8.34783
11.4783
7.30435
0.521739
0
0
7.82609
10.1739
1.82609
7.04348
1.04348
8.34783
7.56522
10.4348
0
5.47826
0.521739
3.65217
13.3043
1.82609
7.30435
14.6087
0.782609
9.91304
1.82609
6.78261
0.521739
3.3913
13.3043
7.82609
8.86957
2.86957
11.7391
6
6
5.21739
0
0.26087
7.04348
10.1739
2.08696
2.86957
0.521739
0.521739
4.43478
17.2174
1.82609

## Sheet: Fig. S5h
Max Firing (Hz)
Ptchd1Y/+	Ptchd1Y/-
48	0
36	48
36	48
84	12
24	120
72	48
0	72
12	96
36	24
12	60
60	36
96	12
120	12
84	48
84	72
60	96
108	0
96	96
144	12
132	36
36	60
24	168
48	84
60	48
48	48
84	12
48	60
48	60
60	72
48	60
12	24
144	48
48	12
24	12
24	36
36	36
36	48
36	24
48	48
60	12
12	60
48	36
48	72
84	60
84	24
84	12
72	36
24	12
12	24
72	48
12	96
12	12
72	0
144	36
72	96
12	12
24	96
24	24
24	24
36	24
36	72
12	12
72	12
60	72
12	36
24	24
12	96
12	84
12	48
12	24
48	36
24	24
12	36
36	36
24	48
12	60
24	48
48	48
36	84
48	12
60	96
84	60
60	60
60	72
84	24
24	12
84	60
36	72
12	12
24	36
24	24
36	96
108	60
60	72
60	60
12	12
36	108
24	24
48	48
72	12
12	12
36	144
24	48
24	36
60	12
12	12
12	36
84	36
12	12
24	36
72	60
12	24
72	48
36	24
36	72
24	12
60	36
24	24
36	24
108	72
48	24
12	36
48	12
24	12
72	36
12	12
12	12
12	72
0	12
48	0
12	24
12	12
132	48
12	84
96	36
84	0
12	12
96	12
24	24
72	0
12	60
0	36
12	12
72	60
12	12
24	84
12	12
0	156
60	12
24	48
36	48
0	24
0	12
72	24
12	12
48	24
96	12
24	36
96	12
12	24
0	96
48	12
108	60
60	48
36	144
60	24
24	72
48	48
96	24
84	12
84	24
48	132
36	24
60	24
36	12
12	12
48	12
60	12
96	12
24	48
48	96
144	60
132	48
36	60
72	72
12	60
0	48
36	24
60	72
48	36
60	12
108	60
12	12
12	24
24	36
72	12
36	84
48	84
36	36
60	24
72	36
12	48
0	48
24	24
60	24
60	24
12	72
72	48
48	36
84	36
12	72
132	36
96	0
24	84
48	12
0	96
96	48
156	12
24	24
24	48
0	12
12	60
12	0
12	24
12	48
36	24
24	12
108	24
36	108
36	12
12	36
48	36
36	12
72	24
36	12
24	24
60	12
48	36
48	24
36	36
24	144
120	36
60	24
60	84
36	12
48	84
48	168
0	12
48	84
96	0
0	72
48	24
24	48
72	120
72	84
12	36
72	48
12	24
12	132
24	48
60	48
48	36
36	0
132	24
12	60
60	84
48	48
36
120
12
24
0
24
36
36
24
12
36
48
12
72
48
12
72
48
24
36
84
12
12
84
12
48
12
60
12
24
12
12
60
48
48
36
60
48
24
12
48
108
12
72
60
36
12
12
36
0
48
36
12
60
24
84
72
12
0
144
84
24
48
36
24
24
84
36
12
72
24
180
120
36
144
36
24
36
36
12
48
96
36
12
36
72
60
24
12
144
12
24
12
120
84
72
108
24
108
84
48
48
24
36
24
24
72
96
48
48
12
144
36
72
24
24
12
24
60
24
24
48
24
12
48
108
12
120
12
144
24
72
60
48
12
84
12
12
12
48
36
36
72
12
12
48
48
72
84
36
60
120
36
48
0
60
60
36
72
0
60
36
12
108
12
0
12
48
60
36
12
0
0
84
120
24
48
12
84
60
72
0
60
24
36
96
36
36
96
12
84
24
48
24
60
108
36
96
36
72
36
48
36
0
12
48
36
24
24
12
12
48
108
12

## Sheet: Fig. S5i
Firing (Hz)
Ptchd1Y/+	Ptchd1Y/-
0.333333	0.3
0.316667	0.283333
0.366667	0.366667
0.366667	0.283333
0.233333	0.283333
0.383333	0.333333
0.416667	0.3
0.316667	0.316667
0.383333	0.383333
0.0166667	0.383333
0.183333	0.266667
0.316667	0.2
0.316667	0.35
0.35	0.283333
0.483333	0.35
0.5	0.35
0.416667	0.2
0.383333	0.316667
0.383333	0.183333
0.4	0.216667
0.383333	0.183333
0.4	0.366667
0.4	0.2
0.4	0.283333
0.183333	0.483333
0.2	0.316667
0.0166667	0.216667
0.4	0.2
0.283333	0.216667
0.183333	0.116667
0.183333	0.183333
0.2	0.283333
0.233333	0.4
0.316667	0.15
0.166667	0.3
0.283333	0.283333
0.266667	0.35
0.316667	0.283333
0.3	0.333333
0.383333	0.166667
0.266667	0.3
0.3	0.25
0.283333	0.3
0.266667	0.3
0.3	0.3
0.183333	0.35
0.35	0.3
0.383333	0.3
0.233333	0.3
0.25	0.383333
0.0166667	0.383333
0.0166667	0.0166667
0.383333	0.0166667
0.316667	0.183333
0.433333	0.366667
0.266667	0.0166667
0.283333	0.183333
0.183333	0.15
0.3	0.0166667
0.233333	0.0166667
0.183333	0.183333
0.183333	0.0166667
0.183333	0.166667
0.233333	0.25
0.183333	0.35
0.3	0.266667
0.0166667	0.683333
0.266667	0.383333
0.183333	0.166667
0.2	0.0166667
0.4	0.183333
0.383333	0.166667
0.216667	0.15
0.283333	0.616667
0.0166667	0.283333
0.4	0.316667
0.0166667	0.55
0.416667	0.35
0.0166667	0.333333
0.283333	0.0166667
0.433333	0.3
0.433333	0.283333
0.4	0.283333
0.416667	0.266667
0.383333	0.35
0.45	0.283333
0.383333	0.316667
0.4	0.1
0.0166667	0.383333
0.0166667	0.283333
0.0166667	0.35
0.5	0.366667
0.433333	0.333333
0.433333	0.566667
0.2	0.366667
0.0166667	0.366667
0.466667	0.35
0.266667	0.266667
0.233333	0.166667
0.75	0.166667
0.0166667	0.45
0.233333	0.35
0.0166667	0.166667
0.216667	0.166667
0.5	0.166667
0.333333	0.0166667
0.333333	0.15
0.316667	0.166667
0.0166667	0.0833333
0.2	0.166667
0.0166667	0.366667
0.116667	0.0166667
0.316667	0.4
0.2	0.416667
0.316667	0.383333
0.333333	0.433333
0.383333	0.416667
0.166667	0.433333
0.2	0.0166667
0.2	0.466667
0.0166667	0.483333
0.183333	0.7
0.266667	0.433333
0.2	0.55
0.183333	0.516667
0.2	0.0166667
0.183333	0.55
0.2	0.483333
0.183333	0.0166667
0.183333	0.216667
0.2	0.45
0.183333	0.0166667
0.416667	0.383333
0.0166667	0.45
0.0166667	0.45
0.2	0.216667
0.183333	0.75
0.233333	0.333333
0.183333	0.216667
0.2	0.0166667
0.2	0.25
0.183333	0.35
0.25	0.0166667
0.2	0.216667
0.25	0.0166667
0.2	0.283333
0.2	0.183333
0.25	0.333333
0.2	0.183333
0.25	0.2
0.2	0.2
0.2	0.233333
0.25	0.2
0.25	0.183333
0.2	0.0166667
0.3	0.333333
0.2	0.183333
0.216667	0.3
0.2	0.15
0.233333	0.216667
0.25	0.283333
0.2	0.166667
0.2	0.216667
0.2	0.183333
0.183333	0.183333
0.2	0.366667
0.2	0.183333
0.0166667	0.2
0.2	0.116667
0.216667	0.1
0.15	0.183333
0.183333	0.283333
0.183333	0.2
0.183333	0.0166667
0.216667	0.3
0.183333	0.116667
0.183333	0.316667
0.116667	0.433333
0.183333	0.0166667
0.2	0.166667
0.183333	0.133333
0.2	0.166667
0.183333	0.166667
0.183333	0.166667
0.183333	0.2
0.2	0.133333
0.233333	0.166667
0.2	0.2
0.283333	0.15
0.2	0.216667
0.283333	0.0166667
0.2	0.183333
0.183333	0.0166667
0.183333	0.133333
0.216667	0.316667
0.2	0.233333
0.2	0.233333
0.2	0.133333
0.183333	0.15
0.183333	0.133333
0.183333	0.15
0.233333	0.15
0.0166667	0.15
0.183333	0.0166667
0.2	0.133333
0.15	0.15
0.216667	0.133333
0.166667	0.166667
0.2	0.2
0.216667	0.15
0.0166667	0.216667
0.166667	0.25
0.25	0.283333
0.2	0.183333
0.15	0.25
0.2	0.216667
0.183333	0.533333
0.166667	0.266667
0.0166667	0.25
0.516667	0.166667
0.233333	0.233333
0.166667	0.233333
0.216667	0.166667
0.25	0.183333
0.216667	0.166667
0.233333	0.166667
0.233333	0.0166667
0.216667	0.166667
0.35	0.216667
0.233333	0.166667
0.216667	0.166667
0.233333	0.15
0.233333	0.166667
0.15	0.283333
0.133333	0.183333
0.216667	0.2
0.25	0.183333
0.233333	0.183333
0.1	0.2
0.266667	0.0166667
0.283333	0.283333
0.233333	0.283333
0.233333	0.216667
0.166667	0.266667
0.283333	0.216667
0.216667	0.2
0.166667	0.266667
0.0166667	0.183333
0.25	0.216667
0.283333	0.2
0.166667	0.216667
0.166667	0.216667
0.183333	0.166667
0.183333	0.216667
0.233333	0.216667
0.266667	0.25
0.25	0.233333
0.416667	0.183333
0.166667	0.266667
0.183333	0.316667
0.266667	0.15
0.166667	0.183333
0.183333	0.183333
0.233333	0.0166667
0.183333	0.216667
0.233333	0.25
0.266667	0.2
0.25
0.383333
0.166667
0.2
0.183333
0.0166667
0.166667
0.283333
0.183333
0.183333
0.183333
0.0166667
0.0166667
0.266667
0.183333
0.266667
0.0833333
0.283333
0.25
0.283333
0.2
0.15
0.166667
0.25
0.183333
0.166667
0.216667
0.183333
0.266667
0.0166667
0.0166667
0.366667
0.333333
0.35
0.283333
0.0166667
0.0166667
0.316667
0.0166667
0.183333
0.35
0.35
0.0166667
0.366667
0.233333
0.2
0.233333
0.2
0.25
0.216667
0.3
0.616667
0.266667
0.316667
0.0166667
0.25
0.25
0.25
0.0166667
0.366667
0.266667
0.183333
0.183333
0.2
0.216667
0.0166667
0.35
0.233333
0.3
0.283333
0.0166667
0.283333
0.3
0.133333
0.416667
0.183333
0.2
0.216667
0.316667
0.0166667
0.266667
0.0833333
0.266667
0.0166667
0.233333
0.233333
0.283333
0.25
0.0166667
0.35
0.0166667
0.0666667
0.283333
0.0166667
0.0166667
0.0166667
0.0166667
0.0166667
0.216667
0.2
0.166667
0.233333
0.2
0.233333
0.2
0.233333
0.233333
0.183333
0.116667
0.133333
0.0166667
0.75
0.0833333
0.05
0.0833333
0.333333
0.0166667
0.0833333
0.383333
0.1
0.366667
0.35
0.0166667
0.1
0.166667
0.0166667
0.133333
0.416667
0.766667
0.4
0.0666667
0.166667
0.0166667
0.283333
0.1
0.15
0.216667
0.15
0.0166667
0.0166667
0.166667
0.183333
0.183333
0.166667
0.166667
0.2
0.15
0.2
0.166667
0.166667
0.183333
0.166667
0.183333
0.166667
0.166667
0.15
0.2
0.233333
0.216667
0.15
0.183333
0.166667
0.15
0.183333
0.0166667
0.166667
0.166667
0.166667
0.0166667
0.183333
0.183333
0.2
0.2
0.0666667
0.233333
0.216667
0.266667
0.0166667
0.3
0.233333
0.5
0.2
0.216667
0.3
0.2
0.25
0.216667
0.0166667
0.2
0.266667
0.2
0.216667
0.0166667
0.283333
0.0166667
0.2
0.2
0.4
0.266667
0.3
0.2
0.233333
0.3
0.0166667
0.0166667
0.216667
0.216667
0.2
0.2
0.0166667
0.2
0.183333
0.2
0.2

## Sheet: Fig. S5j
	Ptchd1Y/-
		1st Loom	2nd Loom	3rd Loom	4th Loom	5th Loom
	Firing (Hz)	7.82609	7.82609	4.43478	6	8.08696
		7.04348	9.13043	10.1739	5.73913	7.04348
		0.782609	0.26087	0	0.782609	1.56522
		13.8261	14.087	12.5217	11.7391	9.91304
		2.6087	0.782609	1.04348	1.56522	1.56522
		11.4783	7.56522	5.73913	6.78261	8.08696
		1.56522	1.30435	0.782609	0.782609	0
		2.08696	1.82609	1.56522	1.30435	1.04348
		2.34783	1.30435	0.521739	0.782609	1.56522
		1.30435	0	0.26087	0.26087	0.26087
		0.782609	0.521739	1.04348	0.26087	0.521739
		0.26087	0.521739	0.26087	0.782609	0.26087
		8.6087	5.73913	3.65217	3.91304	7.56522
		25.5652	16.9565	22.9565	17.4783	22.1739
		8.08696	6.78261	4.43478	4.95652	9.65217
		16.6957	10.4348	10.9565	9.65217	11.4783
		16.6957	17.2174	15.6522	15.6522	12.7826
		11.7391	10.4348	14.8696	13.0435	12.5217
		22.9565	18	18.2609	24	28.1739
		9.3913	5.73913	5.47826	6	9.65217
		86.6087	83.4783	76.1739	65.2174	67.0435
		31.3043	23.2174	21.1304	17.4783	22.9565
		5.47826	3.13043	2.86957	1.82609	3.91304
		5.21739	4.43478	3.13043	4.43478	4.69565
		10.4348	7.30435	6.26087	8.34783	11.2174
		0.26087	0.26087	0.521739	0	0
		24.5217	12.5217	7.82609	7.30435	9.91304
		10.6957	8.34783	5.21739	5.73913	7.30435
		50.8696	32.8696	30	21.1304	22.9565
		0.521739	0.782609	0.521739	0.782609	2.34783
		4.95652	4.43478	4.43478	3.65217	6.78261
		7.82609	0.782609	0.521739	1.56522	3.3913
		1.04348	0	0	0	0
		0.521739	0.26087	0	0	0
		45.3913	28.6957	22.1739	19.3043	18.2609
		4.17391	1.04348	0.521739	0.782609	3.65217
		9.65217	1.04348	0.521739	0.782609	5.21739
		1.82609	0.521739	0	0.26087	2.34783
		34.4348	9.13043	8.34783	6	7.30435
		4.95652	2.08696	1.56522	1.30435	2.08696
		3.3913	0.782609	1.04348	0.521739	0.782609
		56.6087	25.8261	20.6087	23.4783	26.8696
		8.6087	0.521739	1.30435	1.82609	3.3913
		8.6087	3.3913	2.08696	1.82609	2.34783
		11.4783	3.3913	3.65217	2.34783	2.86957
		0.782609	0.26087	0.26087	0	0
		0.521739	0.26087	0.26087	0.26087	0.26087
		6.78261	3.65217	6.52174	3.91304	3.91304
		4.43478	6	5.47826	4.69565	4.43478
		0	0	0	0.782609	0.521739
		8.6087	10.9565	7.56522	6.26087	7.82609
		0	0.521739	0	0	0.26087
		7.30435	10.1739	9.91304	12.5217	10.9565
		0	0	0.26087	0.26087	0
		0.521739	0.26087	0	0	0
		0	0	0.26087	0	0.26087
		0.521739	0	0	0	0.26087
		10.9565	9.3913	10.4348	9.91304	10.6957
		2.86957	2.34783	2.6087	1.56522	1.82609
		21.6522	16.6957	18.5217	13.3043	14.3478
		9.3913	12	8.08696	8.6087	6.78261
		13.5652	13.3043	12.5217	16.4348	17.7391
		26.3478	14.087	16.4348	13.5652	13.3043
		7.04348	7.04348	8.34783	6.78261	4.95652
		19.0435	14.087	16.1739	12.5217	16.9565
		3.13043	3.65217	3.91304	3.13043	2.08696
		0.521739	0	0	0	0
		4.43478	2.86957	3.13043	3.65217	2.34783
		29.2174	25.8261	26.087	20.8696	24.2609
		2.86957	1.04348	2.6087	1.30435	1.04348
		1.82609	0.26087	0.26087	0.26087	0.521739
		0.26087	0.521739	0.26087	0	0.26087
		25.0435	22.1739	19.3043	22.9565	17.7391
		0	0	0	0	0.26087
		80.3478	76.1739	72.7826	67.8261	63.1304
		20.8696	22.6957	28.1739	27.1304	25.3043
		0.782609	0.782609	0	1.04348	0.26087
		10.6957	8.86957	5.21739	8.08696	7.30435
		3.13043	3.13043	2.08696	1.82609	3.13043
		2.08696	1.56522	0.782609	2.08696	1.30435
		0.521739	0.26087	0.26087	0.26087	0.782609
		11.7391	4.17391	7.82609	4.17391	6.52174
		13.3043	4.69565	8.34783	8.34783	4.95652
		0.521739	0.26087	0.521739	0.521739	0.26087
		1.56522	0	0.782609	0.521739	0.521739
		0.521739	0.26087	0.26087	0.26087	0
		54.7826	45.6522	44.8696	38.8696	33.913
		42.5217	10.4348	15.1304	14.3478	12.5217
		0.782609	0	0	0.521739	0.26087
		2.6087	1.30435	0.782609	1.04348	0.782609
		2.34783	0	0	0.26087	0.521739
		0.782609	0.521739	0.26087	0.26087	0
		13.3043	1.82609	3.3913	0.782609	0.782609
		10.4348	0.26087	1.04348	0.26087	0.26087
		44.8696	35.7391	30.7826	28.9565	27.913
		33.913	3.91304	7.04348	5.73913	4.69565
		13.3043	9.91304	10.1739	11.2174	7.30435
		4.95652	0.521739	0.521739	0.782609	1.56522
		0.521739	0	0	0	0
		2.6087	0.26087	0	0.26087	0
		6	4.43478	6	3.13043	3.65217
		1.04348	0.26087	0.521739	0.521739	0.521739
		1.82609	1.30435	0	1.04348	1.56522
		11.7391	6.78261	6	8.6087	5.47826
		2.86957	1.82609	2.6087	3.65217	1.56522
		4.17391	2.6087	2.08696	4.43478	2.6087
		3.91304	1.56522	1.30435	3.13043	2.34783
		0.521739	0.26087	0.26087	0.26087	0
		1.82609	0.26087	1.82609	0.782609	0.26087
		4.69565	2.86957	3.3913	2.34783	2.6087
		6.52174	1.56522	3.91304	2.08696	0.521739
		6.26087	0	0.521739	1.04348	1.04348
		4.43478	0	0	0.26087	0.521739
		0.782609	0.782609	0.521739	1.30435	0.521739
		5.47826	0.782609	2.6087	1.56522	0.782609
		6	4.17391	6	3.65217	4.95652
		4.43478	7.04348	8.08696	5.73913	5.73913
		1.82609	0.26087	0.521739	0.521739	0.521739
		6.78261	7.56522	7.56522	6.26087	6.78261
		5.21739	5.73913	3.65217	6.52174	5.73913
		1.04348	0.26087	0.521739	0.521739	0.782609
		1.56522	2.08696	1.56522	2.86957	1.04348
		8.86957	9.65217	6.78261	10.4348	7.82609
		2.08696	3.13043	1.82609	2.86957	3.65217
		1.56522	0.521739	0.521739	0	0
		13.5652	14.087	9.91304	9.65217	9.91304
		6.26087	8.86957	6	7.04348	8.34783
		17.7391	14.087	10.6957	10.4348	10.1739
		9.3913	8.34783	9.65217	9.3913	6.52174
		18.7826	16.4348	16.1739	15.913	18.7826
		18.5217	13.8261	13.8261	16.4348	15.3913
		0	0.26087	0	0	0
		1.04348	1.82609	0.521739	1.56522	1.82609
		10.1739	9.3913	11.4783	7.30435	9.3913
		7.30435	6.26087	6.78261	7.04348	13.0435
		3.13043	2.6087	4.17391	2.6087	1.82609
		2.34783	1.82609	1.04348	1.30435	1.56522
		2.86957	0.26087	1.30435	0.521739	1.30435
		13.3043	7.56522	8.6087	10.1739	7.30435
		63.3913	59.2174	57.6522	57.913	55.5652
		0.521739	0	0	0	0
		24.7826	25.5652	23.4783	19.5652	21.1304
		25.5652	22.4348	24	22.9565	19.3043
		4.69565	2.86957	1.04348	1.56522	0.26087
		13.3043	10.9565	10.4348	10.9565	9.13043
		6.26087	1.82609	2.86957	2.86957	3.3913
		33.1304	15.6522	11.7391	10.9565	10.1739
		13.5652	11.2174	9.13043	8.6087	10.9565
		6.78261	0.26087	0.521739	0	0.521739
		15.913	5.47826	4.69565	7.04348	6
		2.6087	2.08696	1.56522	1.56522	2.08696
		17.2174	4.69565	6.78261	4.95652	5.47826
		31.0435	35.4783	37.3043	30.7826	24.5217
		2.34783	1.04348	1.56522	1.30435	0.782609
		1.56522	0.521739	0.521739	0.782609	0
		0.782609	0.26087	0	0	0
		13.3043	4.43478	3.91304	2.86957	3.13043
		1.04348	0	0.26087	0	0
		9.65217	0.782609	0.782609	0.26087	0.26087
		42.5217	36.7826	40.9565	35.7391	32.3478
		7.82609	0.26087	0.26087	0.521739	0
		7.82609	1.82609	2.86957	2.34783	2.6087
		2.86957	0.26087	0	0.26087	0.26087
		6	2.08696	2.34783	1.56522	2.08696
		4.69565	1.82609	1.30435	0.782609	1.04348
		0.521739	0.26087	0	0	0.26087
		1.82609	0.521739	0.521739	0.782609	1.04348
		2.86957	1.04348	0.782609	0.782609	2.08696
		6	4.43478	3.3913	5.21739	4.43478
		1.30435	0	0	0	0
		38.6087	42.7826	29.7391	37.3043	39.1304
		8.08696	3.91304	5.21739	4.95652	4.43478
		2.6087	2.34783	2.08696	1.56522	2.86957
		34.6957	25.3043	24	22.4348	22.6957
		10.6957	9.13043	9.13043	7.82609	7.56522
		0.26087	0	0.26087	0	0.26087
		3.3913	3.65217	3.13043	3.65217	4.17391
		0.521739	0	0.26087	0	0.26087
		0.26087	0	0	0	0.26087
		0.26087	0	0	0.26087	0
		0.521739	0	0	0	0
		3.65217	2.34783	1.56522	2.6087	1.04348
		22.4348	13.3043	17.4783	13.8261	16.1739
		4.43478	0	0.26087	0.521739	0.521739
		5.73913	0	0	0.782609	0.521739
		0.521739	0	0	0.26087	0
		24.7826	2.86957	3.65217	3.91304	3.3913
		7.30435	9.13043	7.56522	9.91304	8.34783
		0	0	0.521739	0.782609	0
		0.26087	0	0	0.521739	1.04348
		21.6522	14.087	13.8261	9.65217	11.4783
		8.86957	7.04348	7.30435	9.91304	10.4348
		0	0	0	0.26087	0.26087
		8.08696	6.52174	6	3.91304	3.91304
		0.26087	0	0.782609	0.26087	0.26087
		5.73913	4.43478	2.86957	3.65217	3.65217
		14.087	11.4783	19.3043	13.0435	10.1739
		0.782609	0	0	0	0.26087
		12.2609	16.6957	20.8696	18.5217	20.8696
		9.3913	2.86957	2.86957	0.521739	2.34783
		16.1739	14.8696	14.087	10.4348	14.8696
		0.26087	0.26087	0	0	0
		0.521739	0.26087	0	0	0
		16.4348	4.43478	4.43478	4.69565	2.86957
		18.2609	10.1739	11.4783	9.91304	8.6087
		2.6087	1.04348	1.30435	1.56522	2.08696
		21.913	13.8261	14.8696	13.3043	15.6522
		10.9565	3.91304	3.91304	4.43478	3.65217
		1.30435	0.26087	0.26087	0.26087	0.26087
		2.6087	0.521739	0.26087	0.26087	0.26087
		8.34783	4.43478	6.78261	7.82609	11.4783
		4.43478	1.30435	0.782609	1.30435	1.30435
		3.91304	1.04348	1.82609	0.782609	0.521739
		7.56522	1.56522	0.521739	0	0.26087
		38.087	30.7826	31.3043	30	26.6087
		0.782609	0	0	0	0
		27.3913	4.43478	4.17391	2.6087	2.6087
		6.52174	0.26087	0.782609	0.782609	0.26087
		2.86957	0	0	0	0
		5.73913	2.86957	4.17391	3.91304	3.91304
		9.91304	7.30435	7.56522	6	6.78261
		2.6087	0.26087	0.26087	0	0.26087
		2.6087	0.521739	0.26087	1.04348	1.30435
		0.26087	0.26087	0	0.26087	0
		0	0.26087	0	0.26087	0
		1.30435	0.521739	0.521739	0.521739	1.04348
		0.782609	0.521739	0.26087	0.521739	2.08696
		2.34783	0.521739	0.782609	2.08696	1.82609
		0.521739	0.26087	0	0	0
		0.521739	0	0.26087	0.26087	0.26087
		15.3913	13.3043	13.8261	15.913	17.7391
		40.9565	33.3913	33.3913	33.913	36
		7.56522	4.95652	2.08696	1.56522	2.34783
		24	35.2174	21.913	24.2609	21.913
		33.3913	36.5217	33.3913	33.913	36.5217
		0	0	0.521739	0	0
		0.521739	0.782609	0	0	0
		0.521739	0	0	0	0
		0	0.521739	0	0	0
		37.8261	36.7826	32.3478	33.6522	32.087
		0.26087	0.521739	0.782609	1.04348	0.782609
		0.521739	0.521739	0	0	0
		0.782609	0.26087	0.26087	0	0
		7.82609	4.17391	3.3913	3.13043	6.26087
		6.52174	0.26087	0.26087	0.26087	0.26087
		3.65217	2.6087	1.30435	1.04348	2.34783
		1.30435	2.34783	1.04348	2.86957	2.08696
		2.86957	1.56522	0.26087	0.26087	0
		0.782609	0.26087	0.521739	1.04348	0
		7.56522	7.56522	6.78261	6.52174	9.65217
		3.91304	2.34783	1.82609	0.26087	1.04348
		4.17391	4.95652	4.43478	5.47826	3.3913
		34.1739	16.4348	15.1304	14.3478	11.7391
		21.3913	22.9565	17.4783	13.8261	13.5652
		4.17391	6.26087	6.78261	9.3913	11.7391
		4.43478	6.52174	5.21739	2.6087	5.47826
		0.521739	0	0	0.26087	0
		0	0	0	0.521739	0.26087
		0.521739	0	0.26087	0.26087	0.26087
		20.3478	15.3913	11.7391	12.2609	11.7391
		30.2609	33.913	34.6957	32.3478	31.8261
		6.26087	4.95652	4.43478	3.13043	7.30435
		16.9565	14.3478	10.1739	9.13043	7.82609
		0	0	0	0	0
		4.95652	5.21739	6.52174	6	4.69565
		13.3043	12	12.5217	11.4783	9.13043
		3.91304	4.43478	5.73913	4.17391	5.21739
		1.04348	0.521739	1.04348	0.782609	0.26087
		26.087	19.0435	14.6087	14.8696	15.6522
		0.26087	0	0	0	0
		1.04348	1.04348	2.86957	4.43478	3.65217
		0.26087	0	0.26087	0	0.521739
		4.69565	2.6087	3.13043	1.56522	1.04348
		0.782609	0.26087	0.521739	0.26087	0.26087
		21.1304	19.3043	18.5217	16.9565	16.4348
		0	0.26087	0.26087	0.521739	0.26087
		1.04348	0.782609	0.26087	0.26087	0
		1.04348	0	0	0	0
		0	0	0	0	0.26087
		2.34783	3.65217	2.08696	1.04348	0.26087
		0	0.26087	1.04348	0.521739	0
		0.521739	0	0	0	0
		1.82609	0.26087	0.521739	0	0.26087
		0.521739	0	0	0	0
		0.26087	0	0	0.26087	0.521739
		6.26087	3.3913	4.17391	2.86957	7.04348
		7.56522	6	5.21739	7.30435	6.26087
		1.04348	1.04348	0.26087	0	0.782609
		0.26087	0	0	0.26087	0
		10.6957	5.47826	8.08696	5.21739	7.04348
		7.30435	1.30435	1.30435	1.56522	1.04348
		24	10.6957	8.6087	9.13043	10.9565
		3.13043	0.521739	0.521739	0.521739	0.26087
		2.08696	0.26087	0	0.782609	0.26087
		2.34783	0.26087	0	0	0.521739
		2.6087	0.521739	0.521739	0.26087	0
		11.2174	2.34783	2.6087	2.86957	2.86957
		1.04348	0	0	0.26087	2.86957
		6.26087	2.08696	1.30435	3.13043	1.30435
		34.1739	32.6087	26.6087	25.8261	30.5217
		1.82609	0	0.26087	0.26087	0.521739
		1.82609	0	0	0.521739	0.26087
		1.82609	0	0	0.26087	0.521739
		0.782609	0	0.26087	0	0
		8.86957	12.7826	13.5652	11.2174	16.6957
		16.6957	6.26087	7.56522	5.47826	7.30435
		1.82609	1.04348	1.04348	0.26087	0.521739
		17.4783	11.4783	9.3913	9.91304	8.86957
		11.7391	4.17391	2.86957	3.3913	2.08696
		1.30435	0.26087	0	0.26087	0
		0.521739	0	0	0	0
		11.2174	3.13043	4.43478	4.69565	3.91304
		1.30435	0.521739	0	0.26087	0
		4.69565	0.26087	0	0.521739	0.26087
		2.86957	0.26087	1.04348	0.521739	0
		2.34783	1.04348	0	0	0.26087
		26.3478	12.7826	5.73913	9.3913	7.30435
		0.782609	0	0	0	0.26087
		1.56522	0.521739	0.26087	0.26087	0.782609
		11.2174	1.30435	1.30435	2.08696	2.6087
		3.91304	0.521739	0.26087	0	0.521739
		3.3913	0	0	0	0
		16.6957	8.6087	7.82609	5.21739	5.21739
		5.47826	2.34783	2.34783	3.3913	3.13043
		23.4783	6.52174	7.56522	7.56522	4.95652
		3.3913	0	0.26087	0.26087	0
		0.782609	0	0.26087	0.26087	0
		2.34783	0.26087	0.26087	0.26087	0
		1.04348	0.521739	0.521739	0.26087	0.521739
		0.782609	0	0.26087	0.26087	0
		32.6087	19.3043	15.6522	13.5652	10.9565
		5.47826	2.08696	1.56522	3.13043	2.86957
		14.3478	11.2174	15.3913	13.3043	14.087
		1.04348	1.04348	1.04348	1.04348	1.04348
		6	3.65217	1.82609	2.6087	4.17391
		29.2174	26.6087	17.2174	11.4783	10.6957
		6.26087	3.13043	2.34783	3.13043	3.65217
		1.82609	0.26087	0.521739	0.26087	0
		15.3913	4.43478	4.43478	4.17391	4.43478
		2.34783	1.04348	1.56522	0.782609	0.521739
		1.82609	0.26087	0.26087	0	0
		6.52174	3.91304	1.04348	4.17391	2.86957
		9.3913	7.30435	8.08696	6	6.26087
		6.52174	5.21739	4.17391	3.65217	4.17391
		10.9565	8.08696	6.52174	6.26087	5.73913
		6.26087	4.17391	4.69565	4.17391	5.21739
		1.30435	0	0	0	0
		8.6087	2.34783	3.3913	1.82609	2.6087
		4.17391	1.04348	2.86957	0.521739	2.34783
		8.34783	4.17391	4.17391	3.65217	4.95652
		7.04348	2.34783	1.56522	3.65217	3.13043
		6.78261	7.04348	4.69565	7.82609	6.52174
		13.5652	7.82609	6.26087	6.52174	5.21739
		9.13043	2.34783	3.3913	3.3913	1.56522
		9.13043	4.95652	1.82609	1.82609	3.65217
		7.56522	2.08696	3.65217	1.82609	3.3913
		2.6087	1.04348	1.30435	2.08696	1.04348
		15.1304	4.43478	5.47826	3.3913	3.3913
		8.34783	9.13043	6.78261	3.65217	4.17391
		20.6087	21.913	15.6522	17.2174	14.3478
		3.13043	1.56522	0.782609	0.26087	0.521739
		9.91304	3.3913	2.6087	2.6087	3.65217
		23.4783	24.7826	21.3913	19.3043	16.6957
		18	8.6087	10.4348	9.13043	10.6957
		9.65217	2.6087	4.17391	2.6087	4.43478
		9.65217	3.3913	2.86957	4.43478	3.3913
		3.91304	1.30435	1.04348	1.56522	0.521739
		2.34783	0.521739	0	0.26087	0
		4.95652	1.82609	1.56522	2.08696	2.08696
		21.913	10.9565	10.4348	7.82609	9.91304
		8.08696	4.69565	4.17391	3.91304	3.65217
		0.782609	0.26087	0	0	0
		8.6087	3.3913	2.6087	2.6087	3.65217
		30.7826	22.6957	20.6087	20.087	20.6087
		0.26087	0.26087	0	0	0
		17.4783	14.087	8.6087	7.82609	9.65217
		2.34783	0	0.26087	0.26087	1.04348
		1.04348	0	0	0	0.26087
		14.8696	5.73913	6	7.56522	6.52174
		2.86957	1.82609	1.56522	1.82609	2.34783
		2.6087	2.86957	8.86957	6.26087	3.65217
		0.26087	0.26087	0.26087	0.521739	0
		1.56522	0.26087	1.04348	0.521739	0.782609
		6.26087	4.95652	6.26087	4.69565	5.73913
		1.04348	0.26087	0.521739	2.6087	0.782609
		2.86957	0	0.26087	0.782609	0.521739
		1.04348	0.26087	0	0	0.521739
		3.3913	2.34783	2.08696	2.34783	1.56522
		1.30435	0.521739	0.26087	0.521739	0.782609
		14.087	8.86957	11.4783	7.56522	9.91304
		7.30435	3.65217	2.86957	3.3913	2.34783
		7.30435	4.95652	4.17391	2.34783	4.95652
		7.04348	4.95652	6.78261	5.21739	6
		4.17391	2.34783	2.6087	2.6087	3.3913
		9.91304	10.1739	8.6087	8.34783	9.3913
		3.13043	1.56522	1.82609	0	1.04348
		16.6957	12.2609	11.7391	10.9565	12.5217
		1.30435	0	0.26087	0.26087	0
		11.7391	9.65217	8.86957	10.4348	8.86957
		6.78261	9.91304	8.34783	8.6087	8.6087
		2.86957	0.782609	0.26087	0	0.521739
		0.782609	0	0	0	0
		1.04348	0	0.782609	1.04348	0
		8.86957	3.91304	4.69565	2.08696	2.08696
		15.1304	12.5217	8.08696	7.30435	5.21739
		10.4348	7.56522	6.52174	9.13043	8.08696
		4.43478	1.30435	0.521739	1.30435	0.782609
		26.087	14.3478	17.7391	12.2609	9.65217
		19.3043	13.0435	12.7826	12.2609	10.6957
		16.9565	14.087	12.5217	12.5217	9.13043
		3.13043	1.04348	1.04348	0.521739	1.04348
		25.0435	11.4783	9.91304	6.26087	10.1739
		19.0435	14.087	8.34783	11.7391	9.3913
		3.65217	0.521739	2.34783	0.782609	1.56522
		10.1739	8.08696	4.95652	6.52174	5.21739
		3.65217	0	0	0	0
		28.6957	9.91304	9.91304	9.3913	9.91304
		1.30435	0.26087	0	0	0
		57.913	36	30.5217	31.8261	33.913
		1.30435	0.521739	0	0.26087	0
		1.82609	0.26087	0.521739	0	0.782609
		6	7.30435	4.95652	4.43478	6.78261
		18.5217	6.78261	6	5.21739	4.95652
		9.13043	3.3913	5.73913	4.17391	4.17391
		0.26087	0	0	0.26087	0
		2.08696	0	0.521739	0.26087	0
		41.4783	31.3043	31.0435	33.3913	33.6522
		1.30435	0.521739	0	0	0.26087
		23.4783	14.6087	16.4348	18.2609	16.9565
		6.52174	0.521739	0.521739	0.26087	0.26087
		22.1739	15.6522	16.4348	19.3043	17.7391
		0.26087	0.26087	0	0	0
		0.26087	0	0.26087	0	0.521739
		0.782609	0	0	0	0
		1.56522	2.34783	2.6087	1.30435	0.782609
		34.9565	33.3913	30	32.6087	32.8696
		65.7391	82.6957	76.4348	69.3913	67.5652
		0.26087	0.26087	0	0	0
		21.1304	16.6957	17.7391	16.4348	16.6957
		1.56522	0	0.26087	0	0
		2.08696	1.30435	1.82609	2.34783	2.08696
		0.26087	0	0.521739	0.26087	0
		1.04348	0.782609	0.521739	1.04348	1.82609
		0.782609	0.26087	0.26087	0	0.26087
		4.43478	3.13043	2.08696	2.08696	1.82609
		2.6087	2.6087	1.04348	1.30435	1.82609
		1.56522	0	0	0	0.521739
		4.69565	0.26087	0	0.521739	0
		7.82609	2.6087	3.65217	2.6087	3.3913
		1.04348	0.26087	0.521739	0	0
		1.04348	0.26087	0.26087	0.26087	0.26087
		6.52174	0.26087	0.782609	1.04348	0
		0	0	0.26087	0	0.26087
		0.26087	0.26087	0.521739	0.26087	0
		1.56522	0.26087	1.04348	0.782609	0.521739
		3.3913	0.782609	0.782609	0.26087	0.782609
		2.08696	0	0	0.521739	1.04348
		2.86957	0.521739	0.782609	0.26087	0.521739
		15.1304	5.73913	3.3913	3.13043	4.17391
		9.3913	3.3913	2.08696	3.65217	2.34783
		47.2174	32.087	20.8696	25.3043	29.4783
		15.3913	7.56522	6.78261	6.52174	7.04348
		8.6087	7.04348	3.13043	4.69565	8.34783
		1.04348	0	0	0.26087	0
		18.7826	8.86957	7.30435	8.08696	5.73913
		15.1304	6.26087	4.43478	6.78261	6.78261
		19.8261	9.65217	6.26087	10.4348	11.4783
		22.9565	13.8261	6.78261	14.3478	19.0435
		0.26087	0.26087	0.26087	0.26087	0.521739
		0.521739	0.26087	0.26087	0.521739	0.26087
		11.7391	11.2174	8.08696	10.1739	10.6957
		1.56522	0.26087	0	0	0
		0.521739	0	0	0	0
		17.7391	17.2174	12.5217	16.9565	14.6087
		1.30435	0.26087	0	0.521739	0.26087
		28.1739	26.087	18.5217	24.5217	25.5652
		0.521739	0	0	0.26087	0
		0	0.521739	0	0	0
		0.26087	0	0	0	0
		45.913	62.6087	64.1739	56.3478	62.3478
		6.78261	8.08696	6.78261	5.21739	7.82609
		0.782609	0	0	0.26087	0.521739
		0.521739	0	0	0.26087	0
		0.26087	0	0	0	0
		0	0	0	0.26087	0
			1.30435	0	0.782609	0.782609
			0.521739	0.782609	2.34783	1.56522
			0.521739	0	1.30435	0.521739
			8.6087	8.86957	7.04348	10.4348
			16.6957	16.6957	19.0435	14.6087
			3.65217	1.82609	0.521739	2.34783
			0.782609	0	0.521739	0
			5.47826	3.13043	3.91304	3.3913
			0	0	0.26087	0.26087
			0.521739	0	0.521739	0.26087
			0	0	0	0.26087
			1.04348	0.26087	0.26087	0
			1.30435	0	0.26087	0
			0	0	0	0.26087
			0	2.08696	1.30435	1.82609
			2.6087	1.56522	1.82609	1.56522
			1.30435	1.30435	1.30435	1.56522
			0.26087	0	0	0.521739
			0.782609	0.26087	0.782609	0
			0.521739	0.26087	0.521739	0.782609
			0.26087	0	0.521739	0.782609
			17.7391	11.4783	3.65217	4.43478
			1.30435	0.26087	2.6087	0.782609
			2.86957	1.82609	2.6087	3.13043
			12.2609	8.6087	7.56522	11.2174
			7.82609	2.6087	4.43478	5.47826
			13.5652	9.91304	8.6087	9.13043
			0.26087	0	0	0.26087
			16.1739	15.1304	15.1304	16.6957
			44.8696	43.0435	43.8261	45.6522
			1.04348	0.26087	0.26087	0
			1.30435	1.04348	1.30435	1.30435
			1.04348	0	0.782609	0.521739
			1.56522	0.782609	1.56522	1.56522
			1.82609	0.521739	2.86957	1.82609
			0.521739	0	0	0.26087
			0.782609	0	0.26087	0.26087
			0.26087	0	0	0
			1.82609	0.782609	0.782609	0.521739
			1.04348	0.782609	0.782609	1.04348
			0.26087	0.26087	0	0
			2.08696	1.04348	1.30435	0.782609
			14.6087	15.913	17.4783	17.4783
			1.30435	0.26087	0	0.26087
			2.08696	1.04348	1.04348	2.6087
			0	0	0	0
			0.26087	0.26087	0	0
			0	0.26087	0	0.26087
			18	15.6522	13.3043	15.1304
			6	5.21739	6.26087	4.69565
			9.13043	7.82609	7.82609	7.04348
			11.2174	10.9565	10.6957	15.6522
			14.087	11.4783	10.9565	11.2174
			9.3913	8.08696	10.1739	8.08696
			9.3913	11.4783	7.30435	8.08696
			7.56522	8.34783	5.21739	5.47826
			4.43478	4.69565	4.43478	6.52174
			2.34783	2.34783	3.3913	2.86957
			2.08696	2.86957	2.08696	1.56522
			3.13043	8.08696	14.8696	13.0435
			6	5.73913	5.21739	4.69565
			12.2609	13.3043	10.6957	10.1739
			6.78261	7.04348	7.04348	5.73913
			7.30435	7.56522	3.65217	6
			4.43478	6.52174	5.21739	3.3913
			0.782609	0.521739	0.521739	0
			10.4348	7.56522	9.3913	11.7391
			41.4783	30.7826	32.087	39.6522
			0.26087	0.26087	0.26087	0
			5.47826	4.69565	4.43478	3.91304
			3.91304	3.91304	6	2.86957
			0	0.26087	0.521739	0.521739
			11.4783	12	10.1739	8.6087
			17.4783	13.0435	15.6522	16.6957
			0.782609	0	0	0
			0.521739	0.782609	0.26087	0.521739
			19.5652	26.087	21.3913	22.1739
			0.521739	0	0.782609	0.26087
			1.56522	1.56522	1.56522	0.521739
			0	0.521739	0.521739	0
			2.86957	2.08696	3.13043	3.13043
			0	0	0.26087	0.26087
			10.6957	9.13043	7.30435	7.30435
			3.65217	6	3.3913	5.73913
			6.78261	7.04348	3.65217	6.26087
			22.6957	25.8261	21.1304	19.5652
			0.26087	0	0	0
			0.782609	1.56522	0.782609	0.26087
			9.65217	12	11.4783	7.04348
			12	11.2174	10.6957	10.6957
			8.34783	8.86957	7.56522	6.26087
			0.26087	0.26087	0.26087	0
			77.4783	72.7826	65.2174	53.4783
			0	0	0	0.26087
			0.26087	0.521739	0	0.26087
			1.82609	2.6087	2.34783	1.56522
			8.6087	5.21739	9.13043	4.69565
			0.521739	0.26087	0.521739	0
			1.04348	0.521739	0	0.521739
			3.91304	3.65217	3.65217	3.13043
			0.521739	0.26087	0	0.782609
			10.4348	12	12	11.7391
			3.13043	3.3913	3.3913	4.43478
			0.26087	0.26087	0.26087	1.04348
			0.782609	2.08696	1.56522	1.56522
			1.56522	1.30435	0.521739	0.782609
			1.30435	2.08696	1.82609	3.3913
			1.56522	1.04348	1.04348	2.08696
			0.521739	1.04348	1.04348	1.04348
			6.78261	6	3.91304	3.3913
			1.04348	2.08696	0.782609	0.26087
			0.26087	0.782609	0.26087	0
			8.86957	8.6087	15.913	18.5217
			1.56522	1.30435	2.6087	2.6087
			0	0	0	0.26087
			7.56522	5.73913	5.21739	6.78261
			0.26087	0	0	0
			6.78261	4.95652	4.69565	5.47826
			1.04348	2.86957	0	0.521739
			6.26087	8.86957	8.6087	6.78261
			10.9565	10.9565	12.5217	11.4783
			4.17391	3.65217	3.65217	2.86957
			0	0	0.26087	0
			16.1739	15.6522	16.1739	15.1304
			0	0.26087	0	0
			13.5652	15.3913	13.8261	15.6522
			0.26087	0	1.04348	0.521739
			0.26087	0	0	0
			1.30435	1.56522	0.521739	0.521739
			32.3478	23.4783	24.7826	20.3478
			2.34783	1.82609	1.30435	1.56522
			10.6957	8.34783	9.3913	8.34783
			0	0	0	0
			0.26087	0.26087	3.3913	1.04348
			5.21739	6.26087	4.95652	6
			0.521739	0.26087	1.30435	0.26087
			3.65217	3.65217	1.82609	2.6087
			10.4348	8.86957	13.5652	10.6957
			0.782609	0.26087	0	1.30435
			1.30435	0.26087	0	0
			3.65217	2.86957	3.13043	3.91304
			0	0.521739	0.521739	0.26087
			0	0	0	0
			1.04348	2.34783	2.86957	2.86957
			0	0	0	0
			22.4348	25.0435	19.3043	24.7826
			0.26087	0	0	0
			1.04348	1.04348	1.82609	1.56522
			1.04348	0.782609	2.08696	0.26087
			1.82609	1.04348	2.34783	1.56522
			1.30435	1.56522	2.86957	1.30435
			0	1.04348	0.521739	0.26087
			1.30435	0.782609	0.521739	0.26087
			1.04348	0.782609	1.30435	2.08696
			2.08696	1.56522	1.82609	1.56522
			0.26087	0.26087	0	1.82609
			0	0.521739	0.521739	0
			1.56522	0.782609	1.82609	0.782609
			10.6957	11.4783	8.08696	9.13043
			6.26087	6.26087	7.82609	4.95652
			8.86957	9.13043	5.73913	6.78261
			0	0	0.26087	0
			0.26087	0.782609	0.521739	1.30435
			7.82609	2.08696	8.6087	13.5652
			8.34783	9.3913	8.08696	8.34783
			2.6087	1.82609	1.04348	2.34783
			0.782609	0.521739	1.04348	0.521739
			7.56522	7.04348	8.08696	6.26087
			29.7391	27.1304	25.3043	26.8696
			1.30435	1.82609	1.30435	1.30435
			25.8261	25.3043	23.2174	19.0435
			16.4348	14.6087	15.913	19.3043
			3.13043	4.17391	3.13043	3.13043
			0.521739	0	0	0.26087
			1.30435	1.30435	0.26087	0.521739
			43.3043	38.3478	38.087	34.6957
			6.26087	4.95652	4.17391	5.73913
			10.6957	8.6087	7.04348	4.69565
			0.782609	1.04348	0.26087	0.521739
			5.47826	5.47826	4.69565	5.21739
			0.782609	0.782609	0.521739	0
			7.30435	7.56522	6.78261	5.73913
			2.6087	2.08696	2.6087	3.65217
			0.782609	1.30435	1.04348	1.04348
			9.3913	7.30435	9.3913	6.78261
			0	0.26087	0.26087	0
			0.521739	1.04348	0.521739	1.04348
			12.7826	16.1739	9.91304	16.6957
			0.521739	0.26087	0.26087	0.782609
			0	0	0	0
			0.782609	0.521739	0	0
			24	23.7391	20.3478	19.5652
			0	0.521739	0	0
			4.69565	4.17391	2.86957	1.04348
			1.04348	0.521739	0.521739	0
			0.26087	0	0	0
			0.26087	0.26087	0.521739	0
			0.26087	0.521739	0.26087	0.782609
			66.2609	55.3043	47.4783	44.8696
			18	18.7826	20.3478	23.7391
			1.82609	3.13043	3.3913	2.08696
			7.04348	9.65217	9.13043	9.91304
			2.86957	2.6087	3.65217	3.13043
			3.3913	3.91304	3.65217	3.13043
			0	0	0	0
			11.2174	10.1739	12	9.65217
			0.26087	0	0	0.521739
			5.47826	11.7391	12	9.91304
			4.69565	2.34783	2.08696	2.08696
			0	0	0.521739	0
			0	0.26087	0.782609	0.782609
			26.3478	25.0435	24	19.5652
			0	1.82609	1.56522	0.782609
			8.34783	9.65217	8.08696	8.08696
			2.08696	3.3913	1.56522	2.86957
			6	7.04348	5.21739	3.65217
			7.04348	10.9565	8.6087	8.6087
			0.26087	0	0	0
			0	0	0	0
			0.521739	0	0	0.26087
			1.04348	1.30435	0.521739	0.521739
			40.6957	33.1304	31.0435	36.2609
			16.4348	17.2174	17.7391	15.1304
			0.26087	0.26087	0	0
			2.6087	5.73913	3.13043	3.65217
			59.4783	55.8261	49.5652	48
			11.7391	10.6957	13.5652	12.5217
			5.47826	3.91304	4.43478	3.91304
			7.56522	7.56522	7.56522	8.08696
			0.782609	0.26087	0.521739	0.782609
			0	0.26087	0	0.26087
			11.4783	9.13043	9.65217	8.86957
			0.26087	0.521739	0	0
			3.65217	2.6087	1.56522	1.04348
			0	0	0.26087	0
			30.7826	31.0435	33.3913	30.2609
			13.0435	12.7826	10.6957	11.4783
			3.3913	6.26087	7.82609	6.78261
			18	15.6522	12.7826	15.1304
			15.3913	9.13043	8.34783	6.26087
			6.26087	4.69565	7.82609	5.47826
			0.782609	3.13043	2.08696	1.82609
			0.521739	0.521739	0.782609	0
			0	0.26087	0.26087	0.26087
			3.91304	2.86957	3.13043	2.6087
			36.7826	28.9565	29.4783	25.5652
			5.47826	1.82609	2.34783	2.34783
			0.26087	0	0.26087	0
			8.34783	9.65217	6	10.4348
			8.08696	6.52174	4.95652	6.78261
			24.5217	21.3913	22.1739	24.7826
			8.34783	12.7826	12.7826	9.65217
			1.04348	3.65217	1.82609	1.04348
			8.86957	8.86957	9.91304	11.2174
			2.86957	3.13043	2.34783	3.13043
			0	0.26087	0	0.521739
			0.26087	1.04348	0.782609	2.6087
			6	4.43478	4.95652	5.47826
			4.43478	5.21739	4.43478	5.73913
			3.13043	3.3913	3.3913	2.6087
			0.521739	0.26087	0.26087	0.521739
			0	0	0	0.521739
			0	0	0	0.26087
			6	4.43478	5.47826	4.69565
			0.26087	0	0	0
			14.8696	10.4348	13.5652	12.7826
			7.30435	10.6957	8.34783	7.82609
			2.34783	1.30435	2.08696	1.56522
			0	0.521739	1.04348	0.782609
			62.087	46.6957	49.3043	47.4783
			5.47826	6.78261	5.21739	5.21739
			0.26087	0.26087	1.04348	0.521739
			0.26087	1.04348	0.782609	0.26087
			0	0	0	0
			0	0.782609	1.04348	0
			0	0	0.521739	0
			0	0	0	0
			10.9565	9.65217	6.78261	8.08696
			0	0.521739	0.521739	1.04348
			1.30435	2.34783	3.65217	1.04348
			33.1304	30.5217	46.1739	31.3043
			5.73913	5.47826	8.6087	3.65217
			2.08696	1.82609	1.82609	2.6087
			2.34783	2.08696	1.82609	1.56522
			0.782609	3.13043	2.08696	0.782609
			12	12.2609	10.6957	13.5652
			17.7391	11.7391	17.4783	11.4783
			5.47826	8.08696	10.1739	6
			50.8696	34.6957	35.2174	25.0435
			2.34783	1.56522	4.95652	0.26087
			0	0	0.521739	1.30435
			1.30435	3.91304	1.56522	2.08696
			51.3913	45.6522	45.6522	43.5652
			10.4348	13.0435	10.9565	13.3043
			2.34783	3.13043	4.95652	3.3913
			0	0	0	0
			24.2609	29.7391	22.9565	20.087
			1.30435	4.95652	4.17391	2.6087
			0.26087	0	0.26087	0.26087
			0.782609	0.26087	0.782609	1.04348
			2.34783	0.782609	2.86957	3.65217
			2.34783	3.3913	2.34783	2.86957
			0.521739	0.521739	0.521739	0.26087
			0.26087	1.04348	0	0
			22.9565	20.6087	20.087	19.0435
			1.30435	1.30435	0.782609	1.04348
			3.3913	3.13043	1.04348	1.04348
			0.26087	0.521739	1.04348	0.26087
			17.2174	15.1304	15.3913	14.3478
			2.08696	2.08696	1.82609	2.6087
			10.1739	9.13043	6.78261	5.73913
			2.34783	1.82609	3.13043	0
			5.47826	5.73913	3.65217	2.6087
			1.30435	0.26087	0.782609	2.6087
			14.3478	7.04348	9.65217	4.17391
			22.6957	24	31.3043	35.2174
			0.782609	1.82609	4.17391	3.91304
			0	0	0.26087	0
			3.65217	9.13043	8.6087	6.78261
			8.6087	7.82609	8.08696	6.78261
			0.782609	0.26087	0.26087	0.521739
			36	28.6957	27.1304	25.0435
			0	0	0	0
			3.13043	3.3913	2.34783	2.34783
			4.17391	3.65217	4.69565	5.21739
			3.65217	3.3913	6.26087	3.65217
			1.30435	0.782609	1.04348	0.26087
			0	0	0	0
			0	0.26087	0	0
			18.7826	14.6087	15.1304	14.6087
			2.86957	4.17391	3.3913	4.43478
			0	0.26087	0.26087	0
			3.65217	4.43478	2.08696	1.30435
			70.1739	68.3478	71.2174	66.5217
			11.2174	7.56522	7.04348	6.26087
			20.6087	20.6087	20.8696	16.4348
			0.782609	0.26087	0.782609	0.26087
			12.5217	15.3913	12.2609	5.73913
			0	0	0	0
			11.7391	16.6957	14.087	10.4348
			7.56522	8.6087	6	7.30435
			2.08696	3.65217	2.6087	1.56522
			0.782609	3.65217	2.08696	0
			6.52174	8.08696	13.3043	7.04348
			42.7826	44.8696	44.6087	45.913
			0.26087	0.521739	0.26087	0
			0	0	0	0
			0	0	0	0
			3.3913	2.08696	2.6087	3.65217
			0	0.521739	0	0
			18.5217	13.8261	12.5217	9.91304
			1.04348	0.782609	0.26087	0.26087
			3.91304	5.47826	7.04348	6
			0	0.26087	0	0
			0.782609	0.521739	0	1.56522
			0	0	0.26087	0
			9.13043	8.86957	6.78261	7.56522
			0	0.26087	0	0.26087
			16.9565	25.3043	30	26.8696
			18.7826	13.3043	9.13043	5.47826
			10.4348	18	10.1739	3.13043
			17.4783	15.913	16.6957	18.2609
			0.26087	0.26087	1.04348	0.26087
			1.04348	0.521739	0	0
			4.43478	6	3.65217	1.30435
			1.30435	1.04348	0.521739	1.04348
			13.5652	14.087	9.91304	10.1739
			0	0	0	0
			0.26087	0.782609	0	0.26087
			73.5652	78	77.7391	80.087
			13.5652	8.86957	12.5217	17.2174
			14.6087	13.8261	17.2174	20.087
			32.8696	49.0435	38.3478	25.0435
			0	0.521739	0.26087	0.26087
			28.9565	28.6957	36.5217	33.6522
			11.7391	8.34783	5.47826	2.08696
			15.6522	10.4348	9.3913	8.34783
			27.1304	31.3043	27.1304	22.9565
			0.26087	0	0	0.521739
			19.5652	13.5652	18.2609	7.04348
			37.3043	35.2174	34.1739	38.3478
			4.69565	3.3913	2.08696	0.782609
			0	0	0	0
			0.521739	0.26087	0	0
			13.0435	14.6087	14.8696	10.6957
			18	18.5217	31.8261	20.6087
			0.26087	0.521739	0	0
			11.4783	10.9565	12.5217	12.5217
			0.521739	0	0	0
			5.73913	4.95652	3.91304	3.65217
			1.56522	1.04348	2.34783	1.04348
			6.52174	5.47826	8.6087	11.2174
			16.6957	15.913	22.1739	18.2609
			29.2174	30.2609	20.8696	22.9565
			3.65217	4.95652	5.47826	5.47826
			3.91304	5.47826	6.52174	6.52174
			17.2174	17.4783	18.2609	21.1304
			18.2609	16.6957	19.8261	17.2174
			7.82609	8.34783	7.56522	8.86957
			0.521739	0.26087	0.26087	0.26087
			6.78261	8.08696	6	8.34783
			11.2174	8.86957	9.13043	11.2174
			0.782609	0.782609	0.782609	1.56522
			10.4348	8.6087	11.2174	11.4783
			4.69565	3.91304	4.43478	6.26087
			6	7.04348	8.08696	5.47826
			6.78261	7.04348	8.86957	9.13043
			3.13043	2.34783	3.3913	3.3913
			7.04348	7.56522	4.69565	2.86957
			0.26087	0.521739	0	0.521739
			0.521739	0.26087	0.521739	1.04348
			12.7826	8.6087	10.6957	10.1739
			14.6087	11.7391	11.2174	14.3478
			0.26087	0	0	0
			4.17391	3.3913	3.13043	6.52174
			3.13043	5.47826	3.13043	5.21739
			0.26087	0.26087	0	0
			2.86957	4.69565	5.47826	5.47826
			0.521739	0.521739	1.04348	0.521739
			5.73913	5.21739	5.73913	5.21739
			8.86957	7.56522	6.26087	7.56522
			12	13.3043	10.1739	14.087
			4.17391	4.43478	4.17391	3.65217
			2.86957	3.13043	2.34783	1.82609
			0.521739	0.521739	0.521739	0.26087
			0.521739	1.04348	0.521739	1.04348
			0	0.26087	0	0
			13.5652	14.3478	10.1739	10.4348
			7.30435	8.08696	8.08696	4.43478
			0.26087	0.26087	0	0
			2.6087	2.08696	2.34783	2.34783
			0.26087	0.782609	0.26087	0.26087
			0	0	0	0.26087
			0.26087	0.521739	0	0.26087
			15.3913	7.82609	11.2174	12
			0.26087	0	0.26087	0.26087
			0	0.26087	0.26087	0
			2.08696	3.65217	3.65217	3.13043
			1.30435	2.34783	0	0.782609
			0	0	0.26087	0
			10.9565	13.0435	9.91304	6.26087
			15.6522	10.9565	12.7826	11.7391
			2.6087	1.56522	3.65217	2.86957
			0	0.521739	0	0
			10.9565	8.34783	13.5652	10.6957
			0.521739	0	0.26087	0
			11.7391	13.5652	13.3043	14.087
			1.56522	1.30435	1.82609	2.08696
			0.26087	0	0	0
			0	0.782609	0	0.26087
			0.782609	1.56522	1.04348	0.782609
			1.82609	2.34783	0.26087	1.04348
			0	0.26087	0	0
			0.26087	0.521739	0.521739	0.26087
			7.56522	10.6957	6.52174	7.82609
			0	0	0	0
			0	0	0.521739	4.43478
			3.91304	6.78261	10.6957	6.26087
			1.56522	0.521739	1.04348	1.30435
			35.2174	38.087	34.6957	37.8261
			30.2609	30.5217	22.4348	21.913
			2.6087	2.86957	4.95652	2.6087
			2.34783	2.34783	0.521739	1.04348
			3.3913	3.65217	1.56522	3.13043
			3.3913	4.69565	4.69565	5.21739
			14.087	14.8696	16.6957	11.2174
			0.26087	0.782609	0	0.26087
			0	0	0	0
			17.2174	21.6522	19.5652	16.4348
			0	0	0.521739	0
			9.65217	13.8261	8.6087	13.0435
			2.34783	2.6087	2.08696	1.30435
			30.2609	28.9565	27.1304	28.4348
			1.04348	2.86957	1.56522	1.56522
			1.56522	1.56522	0.782609	1.30435
			1.04348	1.82609	1.04348	0.26087
			0.26087	0.521739	0	0.26087
			0.26087	1.82609	0.782609	0.26087
			0	0	0	0
			0	0.26087	0	0
			0	0	0	0
			0	0	0	0
			4.43478	2.34783	2.34783	3.65217
			21.6522	22.1739	21.913	23.4783
			0	0.26087	0	0
			1.82609	1.56522	0.782609	1.56522
			11.4783	9.91304	4.17391	8.34783
			0.521739	1.82609	0.26087	2.6087
			1.56522	1.82609	1.04348	2.86957
			2.34783	2.34783	1.30435	1.82609
			4.95652	2.34783	1.56522	0.782609
			0.26087	0.26087	0.521739	1.30435
			0.26087	0	0	0.26087
			1.04348	1.82609	0.521739	0.521739
			0	1.04348	0	0.782609
			0	0.521739	0.26087	0
			0.521739	0.521739	0.26087	0.26087
			6.52174	4.17391	1.30435	0.782609
			15.3913	8.6087	9.3913	8.34783
			0.26087	0.521739	0.521739	1.30435
			1.82609	2.34783	3.65217	0.521739
			15.913	11.7391	16.1739	13.0435
			17.2174	15.1304	18	16.1739
			10.4348	12.7826	15.913	10.9565
			0	0.521739	0.521739	0
			8.08696	11.2174	9.91304	11.7391
			8.34783	9.13043	11.2174	8.34783
			0.26087	1.04348	1.56522	0.26087
			2.6087	6.78261	6.52174	4.69565
			0	0.521739	0	0.521739
			0.782609	1.04348	0.782609	1.56522
			0.26087	0.26087	0	0
			0	0	0.26087	0.26087
			4.69565	2.6087	1.04348	2.08696
			0.521739	0.521739	0.26087	0.26087
			5.47826	2.86957	4.69565	2.86957
			0	0.26087	0	0
			0.26087	0.521739	0.782609	0.782609
			0.26087	4.17391	4.17391	1.30435
			0	0.521739	0.26087	0.521739
			0.782609	0.26087	1.56522	0.26087
			5.21739	6.52174	6.26087	5.21739
			0.26087	0.521739	0.26087	0
			1.30435	0.782609	1.04348	0.782609
			6.26087	3.91304	4.17391	6.78261
			0	0.26087	0	0.26087
			0	0	0	0
			2.08696	2.6087	2.6087	2.86957
			0	0	0	0
			0.26087	0.521739	1.04348	1.30435
			0.521739	0	0	0
			1.04348	1.82609	1.30435	2.6087
			7.04348	6.78261	8.6087	8.34783
			1.30435	0.782609	0.521739	0.26087
			0.521739	0	0.26087	0
			0	0	0	0
			0	0.26087	0	0
			0.26087	0	0	0.521739
			0	0.521739	0.26087	0.26087
			11.7391	12.7826	9.91304	7.30435
			0	0	0	0
			0	0	0.521739	0
			6.26087	7.56522	4.43478	4.17391
			10.1739	9.13043	9.65217	11.7391
			5.47826	7.82609	7.30435	6.52174
			11.2174	7.30435	9.91304	8.86957
			6.52174	6.26087	4.95652	3.65217
			0	0	0	0.26087
			9.91304	9.13043	12.2609	10.9565
			4.43478	4.17391	4.17391	3.3913
			6.78261	4.95652	5.73913	4.17391
			0	0.521739	0	0
			0.26087	0.521739	0.26087	0.26087
			0	0	0	0
			0	1.30435	0.782609	0
			7.30435	3.65217	5.73913	2.6087
			0	0	0.26087	0.521739
			7.56522	11.4783	8.08696	9.3913
			0	0	0.26087	0
			8.34783	7.56522	10.6957	7.30435
			19.5652	17.4783	24.5217	21.913
			0.26087	0	0	0.26087
			0	0.26087	1.04348	0
			12.5217	8.34783	9.3913	9.13043
			7.30435	8.86957	8.34783	6.26087
			0.26087	0.782609	0	0.26087
			0	0	0	0
			0	0	0	0
			17.7391	12	18.7826	16.1739
			0.521739	0.521739	0	0.782609
			0	0	0.26087	0
			0.26087	0	0.26087	0
			0	0.26087	0	0
			0.521739	0.26087	1.30435	0.782609
			8.86957	9.91304	7.04348	8.34783
			0	0	0	0
			7.30435	11.2174	13.3043	11.4783
			12.5217	8.6087	9.13043	7.30435
			0	0.26087	0.26087	0.521739
			0	0	0	0
			0	0	1.04348	0
			17.2174	12.2609	15.913	13.8261
			0.521739	0.521739	0	0.26087
			2.08696	1.56522	1.56522	1.30435
			8.86957	7.82609	7.30435	7.30435
			1.82609	1.82609	2.08696	0.521739
			0	0	0.26087	0
			7.30435	8.08696	5.47826	5.47826
			0	0	0	0
			0	0	0	0
			1.82609	1.82609	1.04348	1.82609
			2.08696	1.56522	1.82609	1.82609
			9.3913	8.34783	6.52174	7.82609
			9.3913	12.2609	8.34783	10.1739
			2.34783	2.86957	2.08696	1.82609
			9.3913	8.86957	8.86957	7.04348
			0.782609	0.521739	1.82609	1.04348
			12.5217	9.13043	6	8.34783
			9.3913	9.91304	8.6087	7.56522
			13.8261	13.5652	12	10.4348
			1.04348	0.26087	0.26087	0
			4.43478	1.82609	3.65217	5.47826
			1.04348	0.521739	0.521739	0.521739
			3.65217	2.08696	1.30435	3.65217
			16.1739	13.0435	13.5652	13.3043
			0.26087	0.782609	0.782609	1.82609
			7.30435	8.08696	7.56522	7.30435
			15.6522	16.1739	12.5217	14.6087
			0.521739	0.521739	0.521739	0.782609
			9.65217	10.6957	7.56522	9.91304
			1.04348	0.26087	1.30435	1.82609
			6.52174	4.43478	6.52174	6.78261
			0.521739	0.521739	0	0.521739
			1.30435	2.34783	2.34783	3.3913
			14.3478	11.2174	13.8261	13.3043
			12.7826	9.3913	9.13043	7.82609
			11.7391	14.087	11.7391	8.86957
			4.69565	4.43478	4.43478	2.86957
			13.3043	12.5217	8.6087	11.7391
			13.3043	8.86957	6.78261	6
			4.17391	3.65217	6.26087	6
			4.43478	5.73913	5.21739	5.21739
			0	1.04348	1.04348	0
			0.782609	0.26087	0.26087	0.26087
			10.6957	7.82609	8.08696	7.04348
			0.521739	0.782609	0.521739	0.521739
			12	9.3913	10.4348	10.1739
			0	1.04348	0.26087	0.521739
			1.82609	1.30435	1.56522	2.6087
			3.13043	2.6087	2.34783	4.69565
			19.5652	17.7391	17.4783	16.4348
			2.86957	1.56522	2.34783	2.34783
			4.43478	7.04348	5.21739	4.17391
			2.08696	1.30435	2.86957	2.08696
			1.56522	1.56522	2.08696	1.30435
			0.521739	0.26087	0.26087	0
			3.65217	1.30435	1.04348	1.56522
			2.34783	1.56522	3.3913	3.3913
			1.82609	2.08696	2.34783	1.82609
			0.782609	1.82609	1.30435	1.04348
			0.26087	0.26087	0	0
			1.82609	2.34783	1.56522	2.08696
			5.21739	5.21739	6	2.86957
			1.56522	1.04348	0	1.30435
			3.91304	3.3913	3.3913	4.43478
			1.30435	2.86957	1.04348	1.04348
			0.521739	1.04348	1.04348	0.521739
			3.91304	4.95652	4.17391	3.65217
			0.521739	0.26087	1.04348	0.521739
			0	0	0	0
			5.47826	3.3913	4.43478	4.43478
			21.6522	21.913	16.6957	17.2174
			0	0.521739	0.26087	0.26087
			2.34783	2.34783	2.6087	1.82609
			0	0	0	0
			1.30435	1.04348	1.56522	1.30435
			4.95652	3.91304	5.47826	4.69565
			8.86957	9.3913	6.52174	7.04348
			2.08696	3.65217	1.30435	1.30435
			1.82609	0.521739	1.56522	0.26087
			26.8696	30.2609	27.3913	28.4348
			0.521739	0.26087	0	0
			6	4.69565	4.69565	1.82609
			0.521739	0.26087	0.26087	0
			2.08696	0.782609	1.04348	0.782609
			6.78261	6.52174	4.95652	4.17391
			0	0	0.26087	0.26087
			0.26087	0	0	0
			0	0	0.26087	0
			0.26087	1.30435	0.521739	0.26087
			0	0.26087	0.26087	1.04348
			56.087	53.2174	49.5652	47.2174
			21.913	26.8696	23.4783	23.2174
			0.26087	0.26087	0.26087	0.26087
			21.913	16.9565	19.3043	13.8261
			0.26087	0	0.26087	0
			1.04348	1.30435	1.04348	0.521739
			0.782609	0.521739	0	0.26087
			4.95652	8.6087	7.04348	6.52174
			0	0.26087	0	0
			12.5217	14.8696	13.8261	13.5652
			1.82609	1.56522	2.86957	1.82609
			0	0	0.26087	0
			12.2609	9.65217	6.26087	9.91304
			0.26087	0.782609	0.26087	0.521739
			0	0	0.26087	0
			9.3913	8.08696	5.47826	6.52174
			0	0.521739	0.521739	0
			0.26087	0.26087	0	0
			0.26087	0.26087	0.26087	0.26087
			11.4783	7.30435	8.08696	6.78261
			1.56522	2.34783	4.43478	3.3913
			1.82609	2.08696	1.82609	1.82609
			0.26087	0.26087	0.26087	0
			0	2.34783	0.521739	0.26087
			0.521739	15.6522	8.6087	1.30435
			19.0435	14.8696	18	14.8696
			25.8261	23.2174	21.1304	18.7826
			4.17391	9.13043	8.34783	5.73913
			0.782609	0.782609	0.26087	0
			10.4348	5.73913	2.6087	2.08696
			13.0435	14.087	16.9565	13.3043
			8.08696	7.56522	5.73913	5.21739
			1.04348	1.04348	1.56522	1.56522
			9.3913	9.3913	8.6087	8.6087
			0	0.26087	0	0
			0	0.521739	0.26087	0
			0	4.17391	1.56522	0
			2.6087	1.04348	1.30435	1.30435
			3.65217	3.65217	3.65217	2.6087
			31.8261	31.0435	32.087	33.1304
			0	0	0	0
			0	0.26087	0.26087	0.782609
			0	0	0	0
			0	0	0	0
			0	0.26087	0	0
			0	0	0	0
			22.6957	22.6957	20.3478	20.8696
			26.087	22.1739	18.7826	23.2174
							Ptchd1Y/+
								1st Loom	2nd Loom	3rd Loom	4th Loom	5th Loom
							Firing (Hz)	7.82609	7.82609	4.43478	6	8.08696
								7.04348	9.13043	10.1739	5.73913	7.04348
								0.782609	0.26087	0	0.782609	1.56522
								13.8261	14.087	12.5217	11.7391	9.91304
								2.6087	0.782609	1.04348	1.56522	1.56522
								11.4783	7.56522	5.73913	6.78261	8.08696
								1.56522	1.30435	0.782609	0.782609	0
								2.08696	1.82609	1.56522	1.30435	1.04348
								2.34783	1.30435	0.521739	0.782609	1.56522
								1.30435	0	0.26087	0.26087	0.26087
								0.782609	0.521739	1.04348	0.26087	0.521739
								0.26087	0.521739	0.26087	0.782609	0.26087
								8.6087	5.73913	3.65217	3.91304	7.56522
								25.5652	16.9565	22.9565	17.4783	22.1739
								8.08696	6.78261	4.43478	4.95652	9.65217
								16.6957	10.4348	10.9565	9.65217	11.4783
								16.6957	17.2174	15.6522	15.6522	12.7826
								11.7391	10.4348	14.8696	13.0435	12.5217
								22.9565	18	18.2609	24	28.1739
								9.3913	5.73913	5.47826	6	9.65217
								86.6087	83.4783	76.1739	65.2174	67.0435
								31.3043	23.2174	21.1304	17.4783	22.9565
								5.47826	3.13043	2.86957	1.82609	3.91304
								5.21739	4.43478	3.13043	4.43478	4.69565
								10.4348	7.30435	6.26087	8.34783	11.2174
								0.26087	0.26087	0.521739	0	0
								24.5217	12.5217	7.82609	7.30435	9.91304
								10.6957	8.34783	5.21739	5.73913	7.30435
								50.8696	32.8696	30	21.1304	22.9565
								0.521739	0.782609	0.521739	0.782609	2.34783
								4.95652	4.43478	4.43478	3.65217	6.78261
								7.82609	0.782609	0.521739	1.56522	3.3913
								1.04348	0	0	0	0
								0.521739	0.26087	0	0	0
								45.3913	28.6957	22.1739	19.3043	18.2609
								4.17391	1.04348	0.521739	0.782609	3.65217
								9.65217	1.04348	0.521739	0.782609	5.21739
								1.82609	0.521739	0	0.26087	2.34783
								34.4348	9.13043	8.34783	6	7.30435
								4.95652	2.08696	1.56522	1.30435	2.08696
								3.3913	0.782609	1.04348	0.521739	0.782609
								56.6087	25.8261	20.6087	23.4783	26.8696
								8.6087	0.521739	1.30435	1.82609	3.3913
								8.6087	3.3913	2.08696	1.82609	2.34783
								11.4783	3.3913	3.65217	2.34783	2.86957
								0.782609	0.26087	0.26087	0	0
								0.521739	0.26087	0.26087	0.26087	0.26087
								6.78261	3.65217	6.52174	3.91304	3.91304
								4.43478	6	5.47826	4.69565	4.43478
								0	0	0	0.782609	0.521739
								8.6087	10.9565	7.56522	6.26087	7.82609
								0	0.521739	0	0	0.26087
								7.30435	10.1739	9.91304	12.5217	10.9565
								0	0	0.26087	0.26087	0
								0.521739	0.26087	0	0	0
								0	0	0.26087	0	0.26087
								0.521739	0	0	0	0.26087
								10.9565	9.3913	10.4348	9.91304	10.6957
								2.86957	2.34783	2.6087	1.56522	1.82609
								21.6522	16.6957	18.5217	13.3043	14.3478
								9.3913	12	8.08696	8.6087	6.78261
								13.5652	13.3043	12.5217	16.4348	17.7391
								26.3478	14.087	16.4348	13.5652	13.3043
								7.04348	7.04348	8.34783	6.78261	4.95652
								19.0435	14.087	16.1739	12.5217	16.9565
								3.13043	3.65217	3.91304	3.13043	2.08696
								0.521739	0	0	0	0
								4.43478	2.86957	3.13043	3.65217	2.34783
								29.2174	25.8261	26.087	20.8696	24.2609
								2.86957	1.04348	2.6087	1.30435	1.04348
								1.82609	0.26087	0.26087	0.26087	0.521739
								0.26087	0.521739	0.26087	0	0.26087
								25.0435	22.1739	19.3043	22.9565	17.7391
								0	0	0	0	0.26087
								80.3478	76.1739	72.7826	67.8261	63.1304
								20.8696	22.6957	28.1739	27.1304	25.3043
								0.782609	0.782609	0	1.04348	0.26087
								10.6957	8.86957	5.21739	8.08696	7.30435
								3.13043	3.13043	2.08696	1.82609	3.13043
								2.08696	1.56522	0.782609	2.08696	1.30435
								0.521739	0.26087	0.26087	0.26087	0.782609
								11.7391	4.17391	7.82609	4.17391	6.52174
								13.3043	4.69565	8.34783	8.34783	4.95652
								0.521739	0.26087	0.521739	0.521739	0.26087
								1.56522	0	0.782609	0.521739	0.521739
								0.521739	0.26087	0.26087	0.26087	0
								54.7826	45.6522	44.8696	38.8696	33.913
								42.5217	10.4348	15.1304	14.3478	12.5217
								0.782609	0	0	0.521739	0.26087
								2.6087	1.30435	0.782609	1.04348	0.782609
								2.34783	0	0	0.26087	0.521739
								0.782609	0.521739	0.26087	0.26087	0
								13.3043	1.82609	3.3913	0.782609	0.782609
								10.4348	0.26087	1.04348	0.26087	0.26087
								44.8696	35.7391	30.7826	28.9565	27.913
								33.913	3.91304	7.04348	5.73913	4.69565
								13.3043	9.91304	10.1739	11.2174	7.30435
								4.95652	0.521739	0.521739	0.782609	1.56522
								0.521739	0	0	0	0
								2.6087	0.26087	0	0.26087	0
								6	4.43478	6	3.13043	3.65217
								1.04348	0.26087	0.521739	0.521739	0.521739
								1.82609	1.30435	0	1.04348	1.56522
								11.7391	6.78261	6	8.6087	5.47826
								2.86957	1.82609	2.6087	3.65217	1.56522
								4.17391	2.6087	2.08696	4.43478	2.6087
								3.91304	1.56522	1.30435	3.13043	2.34783
								0.521739	0.26087	0.26087	0.26087	0
								1.82609	0.26087	1.82609	0.782609	0.26087
								4.69565	2.86957	3.3913	2.34783	2.6087
								6.52174	1.56522	3.91304	2.08696	0.521739
								6.26087	0	0.521739	1.04348	1.04348
								4.43478	0	0	0.26087	0.521739
								0.782609	0.782609	0.521739	1.30435	0.521739
								5.47826	0.782609	2.6087	1.56522	0.782609
								6	4.17391	6	3.65217	4.95652
								4.43478	7.04348	8.08696	5.73913	5.73913
								1.82609	0.26087	0.521739	0.521739	0.521739
								6.78261	7.56522	7.56522	6.26087	6.78261
								5.21739	5.73913	3.65217	6.52174	5.73913
								1.04348	0.26087	0.521739	0.521739	0.782609
								1.56522	2.08696	1.56522	2.86957	1.04348
								8.86957	9.65217	6.78261	10.4348	7.82609
								2.08696	3.13043	1.82609	2.86957	3.65217
								1.56522	0.521739	0.521739	0	0
								13.5652	14.087	9.91304	9.65217	9.91304
								6.26087	8.86957	6	7.04348	8.34783
								17.7391	14.087	10.6957	10.4348	10.1739
								9.3913	8.34783	9.65217	9.3913	6.52174
								18.7826	16.4348	16.1739	15.913	18.7826
								18.5217	13.8261	13.8261	16.4348	15.3913
								0	0.26087	0	0	0
								1.04348	1.82609	0.521739	1.56522	1.82609
								10.1739	9.3913	11.4783	7.30435	9.3913
								7.30435	6.26087	6.78261	7.04348	13.0435
								3.13043	2.6087	4.17391	2.6087	1.82609
								2.34783	1.82609	1.04348	1.30435	1.56522
								2.86957	0.26087	1.30435	0.521739	1.30435
								13.3043	7.56522	8.6087	10.1739	7.30435
								63.3913	59.2174	57.6522	57.913	55.5652
								0.521739	0	0	0	0
								24.7826	25.5652	23.4783	19.5652	21.1304
								25.5652	22.4348	24	22.9565	19.3043
								4.69565	2.86957	1.04348	1.56522	0.26087
								13.3043	10.9565	10.4348	10.9565	9.13043
								6.26087	1.82609	2.86957	2.86957	3.3913
								33.1304	15.6522	11.7391	10.9565	10.1739
								13.5652	11.2174	9.13043	8.6087	10.9565
								6.78261	0.26087	0.521739	0	0.521739
								15.913	5.47826	4.69565	7.04348	6
								2.6087	2.08696	1.56522	1.56522	2.08696
								17.2174	4.69565	6.78261	4.95652	5.47826
								31.0435	35.4783	37.3043	30.7826	24.5217
								2.34783	1.04348	1.56522	1.30435	0.782609
								1.56522	0.521739	0.521739	0.782609	0
								0.782609	0.26087	0	0	0
								13.3043	4.43478	3.91304	2.86957	3.13043
								1.04348	0	0.26087	0	0
								9.65217	0.782609	0.782609	0.26087	0.26087
								42.5217	36.7826	40.9565	35.7391	32.3478
								7.82609	0.26087	0.26087	0.521739	0
								7.82609	1.82609	2.86957	2.34783	2.6087
								2.86957	0.26087	0	0.26087	0.26087
								6	2.08696	2.34783	1.56522	2.08696
								4.69565	1.82609	1.30435	0.782609	1.04348
								0.521739	0.26087	0	0	0.26087
								1.82609	0.521739	0.521739	0.782609	1.04348
								2.86957	1.04348	0.782609	0.782609	2.08696
								6	4.43478	3.3913	5.21739	4.43478
								1.30435	0	0	0	0
								38.6087	42.7826	29.7391	37.3043	39.1304
								8.08696	3.91304	5.21739	4.95652	4.43478
								2.6087	2.34783	2.08696	1.56522	2.86957
								34.6957	25.3043	24	22.4348	22.6957
								10.6957	9.13043	9.13043	7.82609	7.56522
								0.26087	0	0.26087	0	0.26087
								3.3913	3.65217	3.13043	3.65217	4.17391
								0.521739	0	0.26087	0	0.26087
								0.26087	0	0	0	0.26087
								0.26087	0	0	0.26087	0
								0.521739	0	0	0	0
								3.65217	2.34783	1.56522	2.6087	1.04348
								22.4348	13.3043	17.4783	13.8261	16.1739
								4.43478	0	0.26087	0.521739	0.521739
								5.73913	0	0	0.782609	0.521739
								0.521739	0	0	0.26087	0
								24.7826	2.86957	3.65217	3.91304	3.3913
								7.30435	9.13043	7.56522	9.91304	8.34783
								0	0	0.521739	0.782609	0
								0.26087	0	0	0.521739	1.04348
								21.6522	14.087	13.8261	9.65217	11.4783
								8.86957	7.04348	7.30435	9.91304	10.4348
								0	0	0	0.26087	0.26087
								8.08696	6.52174	6	3.91304	3.91304
								0.26087	0	0.782609	0.26087	0.26087
								5.73913	4.43478	2.86957	3.65217	3.65217
								14.087	11.4783	19.3043	13.0435	10.1739
								0.782609	0	0	0	0.26087
								12.2609	16.6957	20.8696	18.5217	20.8696
								9.3913	2.86957	2.86957	0.521739	2.34783
								16.1739	14.8696	14.087	10.4348	14.8696
								0.26087	0.26087	0	0	0
								0.521739	0.26087	0	0	0
								16.4348	4.43478	4.43478	4.69565	2.86957
								18.2609	10.1739	11.4783	9.91304	8.6087
								2.6087	1.04348	1.30435	1.56522	2.08696
								21.913	13.8261	14.8696	13.3043	15.6522
								10.9565	3.91304	3.91304	4.43478	3.65217
								1.30435	0.26087	0.26087	0.26087	0.26087
								2.6087	0.521739	0.26087	0.26087	0.26087
								8.34783	4.43478	6.78261	7.82609	11.4783
								4.43478	1.30435	0.782609	1.30435	1.30435
								3.91304	1.04348	1.82609	0.782609	0.521739
								7.56522	1.56522	0.521739	0	0.26087
								38.087	30.7826	31.3043	30	26.6087
								0.782609	0	0	0	0
								27.3913	4.43478	4.17391	2.6087	2.6087
								6.52174	0.26087	0.782609	0.782609	0.26087
								2.86957	0	0	0	0
								5.73913	2.86957	4.17391	3.91304	3.91304
								9.91304	7.30435	7.56522	6	6.78261
								2.6087	0.26087	0.26087	0	0.26087
								2.6087	0.521739	0.26087	1.04348	1.30435
								0.26087	0.26087	0	0.26087	0
								0	0.26087	0	0.26087	0
								1.30435	0.521739	0.521739	0.521739	1.04348
								0.782609	0.521739	0.26087	0.521739	2.08696
								2.34783	0.521739	0.782609	2.08696	1.82609
								0.521739	0.26087	0	0	0
								0.521739	0	0.26087	0.26087	0.26087
								15.3913	13.3043	13.8261	15.913	17.7391
								40.9565	33.3913	33.3913	33.913	36
								7.56522	4.95652	2.08696	1.56522	2.34783
								24	35.2174	21.913	24.2609	21.913
								33.3913	36.5217	33.3913	33.913	36.5217
								0	0	0.521739	0	0
								0.521739	0.782609	0	0	0
								0.521739	0	0	0	0
								0	0.521739	0	0	0
								37.8261	36.7826	32.3478	33.6522	32.087
								0.26087	0.521739	0.782609	1.04348	0.782609
								0.521739	0.521739	0	0	0
								0.782609	0.26087	0.26087	0	0
								7.82609	4.17391	3.3913	3.13043	6.26087
								6.52174	0.26087	0.26087	0.26087	0.26087
								3.65217	2.6087	1.30435	1.04348	2.34783
								1.30435	2.34783	1.04348	2.86957	2.08696
								2.86957	1.56522	0.26087	0.26087	0
								0.782609	0.26087	0.521739	1.04348	0
								7.56522	7.56522	6.78261	6.52174	9.65217
								3.91304	2.34783	1.82609	0.26087	1.04348
								4.17391	4.95652	4.43478	5.47826	3.3913
								34.1739	16.4348	15.1304	14.3478	11.7391
								21.3913	22.9565	17.4783	13.8261	13.5652
								4.17391	6.26087	6.78261	9.3913	11.7391
								4.43478	6.52174	5.21739	2.6087	5.47826
								0.521739	0	0	0.26087	0
								0	0	0	0.521739	0.26087
								0.521739	0	0.26087	0.26087	0.26087
								20.3478	15.3913	11.7391	12.2609	11.7391
								30.2609	33.913	34.6957	32.3478	31.8261
								6.26087	4.95652	4.43478	3.13043	7.30435
								16.9565	14.3478	10.1739	9.13043	7.82609
								0	0	0	0	0
								4.95652	5.21739	6.52174	6	4.69565
								13.3043	12	12.5217	11.4783	9.13043
								3.91304	4.43478	5.73913	4.17391	5.21739
								1.04348	0.521739	1.04348	0.782609	0.26087
								26.087	19.0435	14.6087	14.8696	15.6522
								0.26087	0	0	0	0
								1.04348	1.04348	2.86957	4.43478	3.65217
								0.26087	0	0.26087	0	0.521739
								4.69565	2.6087	3.13043	1.56522	1.04348
								0.782609	0.26087	0.521739	0.26087	0.26087
								21.1304	19.3043	18.5217	16.9565	16.4348
								0	0.26087	0.26087	0.521739	0.26087
								1.04348	0.782609	0.26087	0.26087	0
								1.04348	0	0	0	0
								0	0	0	0	0.26087
								2.34783	3.65217	2.08696	1.04348	0.26087
								0	0.26087	1.04348	0.521739	0
								0.521739	0	0	0	0
								1.82609	0.26087	0.521739	0	0.26087
								0.521739	0	0	0	0
								0.26087	0	0	0.26087	0.521739
								6.26087	3.3913	4.17391	2.86957	7.04348
								7.56522	6	5.21739	7.30435	6.26087
								1.04348	1.04348	0.26087	0	0.782609
								0.26087	0	0	0.26087	0
								10.6957	5.47826	8.08696	5.21739	7.04348
								7.30435	1.30435	1.30435	1.56522	1.04348
								24	10.6957	8.6087	9.13043	10.9565
								3.13043	0.521739	0.521739	0.521739	0.26087
								2.08696	0.26087	0	0.782609	0.26087
								2.34783	0.26087	0	0	0.521739
								2.6087	0.521739	0.521739	0.26087	0
								11.2174	2.34783	2.6087	2.86957	2.86957
								1.04348	0	0	0.26087	2.86957
								6.26087	2.08696	1.30435	3.13043	1.30435
								34.1739	32.6087	26.6087	25.8261	30.5217
								1.82609	0	0.26087	0.26087	0.521739
								1.82609	0	0	0.521739	0.26087
								1.82609	0	0	0.26087	0.521739
								0.782609	0	0.26087	0	0
								8.86957	12.7826	13.5652	11.2174	16.6957
								16.6957	6.26087	7.56522	5.47826	7.30435
								1.82609	1.04348	1.04348	0.26087	0.521739
								17.4783	11.4783	9.3913	9.91304	8.86957
								11.7391	4.17391	2.86957	3.3913	2.08696
								1.30435	0.26087	0	0.26087	0
								0.521739	0	0	0	0
								11.2174	3.13043	4.43478	4.69565	3.91304
								1.30435	0.521739	0	0.26087	0
								4.69565	0.26087	0	0.521739	0.26087
								2.86957	0.26087	1.04348	0.521739	0
								2.34783	1.04348	0	0	0.26087
								26.3478	12.7826	5.73913	9.3913	7.30435
								0.782609	0	0	0	0.26087
								1.56522	0.521739	0.26087	0.26087	0.782609
								11.2174	1.30435	1.30435	2.08696	2.6087
								3.91304	0.521739	0.26087	0	0.521739
								3.3913	0	0	0	0
								16.6957	8.6087	7.82609	5.21739	5.21739
								5.47826	2.34783	2.34783	3.3913	3.13043
								23.4783	6.52174	7.56522	7.56522	4.95652
								3.3913	0	0.26087	0.26087	0
								0.782609	0	0.26087	0.26087	0
								2.34783	0.26087	0.26087	0.26087	0
								1.04348	0.521739	0.521739	0.26087	0.521739
								0.782609	0	0.26087	0.26087	0
								32.6087	19.3043	15.6522	13.5652	10.9565
								5.47826	2.08696	1.56522	3.13043	2.86957
								14.3478	11.2174	15.3913	13.3043	14.087
								1.04348	1.04348	1.04348	1.04348	1.04348
								6	3.65217	1.82609	2.6087	4.17391
								29.2174	26.6087	17.2174	11.4783	10.6957
								6.26087	3.13043	2.34783	3.13043	3.65217
								1.82609	0.26087	0.521739	0.26087	0
								15.3913	4.43478	4.43478	4.17391	4.43478
								2.34783	1.04348	1.56522	0.782609	0.521739
								1.82609	0.26087	0.26087	0	0
								6.52174	3.91304	1.04348	4.17391	2.86957
								9.3913	7.30435	8.08696	6	6.26087
								6.52174	5.21739	4.17391	3.65217	4.17391
								10.9565	8.08696	6.52174	6.26087	5.73913
								6.26087	4.17391	4.69565	4.17391	5.21739
								1.30435	0	0	0	0
								8.6087	2.34783	3.3913	1.82609	2.6087
								4.17391	1.04348	2.86957	0.521739	2.34783
								8.34783	4.17391	4.17391	3.65217	4.95652
								7.04348	2.34783	1.56522	3.65217	3.13043
								6.78261	7.04348	4.69565	7.82609	6.52174
								13.5652	7.82609	6.26087	6.52174	5.21739
								9.13043	2.34783	3.3913	3.3913	1.56522
								9.13043	4.95652	1.82609	1.82609	3.65217
								7.56522	2.08696	3.65217	1.82609	3.3913
								2.6087	1.04348	1.30435	2.08696	1.04348
								15.1304	4.43478	5.47826	3.3913	3.3913
								8.34783	9.13043	6.78261	3.65217	4.17391
								20.6087	21.913	15.6522	17.2174	14.3478
								3.13043	1.56522	0.782609	0.26087	0.521739
								9.91304	3.3913	2.6087	2.6087	3.65217
								23.4783	24.7826	21.3913	19.3043	16.6957
								18	8.6087	10.4348	9.13043	10.6957
								9.65217	2.6087	4.17391	2.6087	4.43478
								9.65217	3.3913	2.86957	4.43478	3.3913
								3.91304	1.30435	1.04348	1.56522	0.521739
								2.34783	0.521739	0	0.26087	0
								4.95652	1.82609	1.56522	2.08696	2.08696
								21.913	10.9565	10.4348	7.82609	9.91304
								8.08696	4.69565	4.17391	3.91304	3.65217
								0.782609	0.26087	0	0	0
								8.6087	3.3913	2.6087	2.6087	3.65217
								30.7826	22.6957	20.6087	20.087	20.6087
								0.26087	0.26087	0	0	0
								17.4783	14.087	8.6087	7.82609	9.65217
								2.34783	0	0.26087	0.26087	1.04348
								1.04348	0	0	0	0.26087
								14.8696	5.73913	6	7.56522	6.52174
								2.86957	1.82609	1.56522	1.82609	2.34783
								2.6087	2.86957	8.86957	6.26087	3.65217
								0.26087	0.26087	0.26087	0.521739	0
								1.56522	0.26087	1.04348	0.521739	0.782609
								6.26087	4.95652	6.26087	4.69565	5.73913
								1.04348	0.26087	0.521739	2.6087	0.782609
								2.86957	0	0.26087	0.782609	0.521739
								1.04348	0.26087	0	0	0.521739
								3.3913	2.34783	2.08696	2.34783	1.56522
								1.30435	0.521739	0.26087	0.521739	0.782609
								14.087	8.86957	11.4783	7.56522	9.91304
								7.30435	3.65217	2.86957	3.3913	2.34783
								7.30435	4.95652	4.17391	2.34783	4.95652
								7.04348	4.95652	6.78261	5.21739	6
								4.17391	2.34783	2.6087	2.6087	3.3913
								9.91304	10.1739	8.6087	8.34783	9.3913
								3.13043	1.56522	1.82609	0	1.04348
								16.6957	12.2609	11.7391	10.9565	12.5217
								1.30435	0	0.26087	0.26087	0
								11.7391	9.65217	8.86957	10.4348	8.86957
								6.78261	9.91304	8.34783	8.6087	8.6087
								2.86957	0.782609	0.26087	0	0.521739
								0.782609	0	0	0	0
								1.04348	0	0.782609	1.04348	0
								8.86957	3.91304	4.69565	2.08696	2.08696
								15.1304	12.5217	8.08696	7.30435	5.21739
								10.4348	7.56522	6.52174	9.13043	8.08696
								4.43478	1.30435	0.521739	1.30435	0.782609
								26.087	14.3478	17.7391	12.2609	9.65217
								19.3043	13.0435	12.7826	12.2609	10.6957
								16.9565	14.087	12.5217	12.5217	9.13043
								3.13043	1.04348	1.04348	0.521739	1.04348
								25.0435	11.4783	9.91304	6.26087	10.1739
								19.0435	14.087	8.34783	11.7391	9.3913
								3.65217	0.521739	2.34783	0.782609	1.56522
								10.1739	8.08696	4.95652	6.52174	5.21739
								3.65217	0	0	0	0
								28.6957	9.91304	9.91304	9.3913	9.91304
								1.30435	0.26087	0	0	0
								57.913	36	30.5217	31.8261	33.913
								1.30435	0.521739	0	0.26087	0
								1.82609	0.26087	0.521739	0	0.782609
								6	7.30435	4.95652	4.43478	6.78261
								18.5217	6.78261	6	5.21739	4.95652
								9.13043	3.3913	5.73913	4.17391	4.17391
								0.26087	0	0	0.26087	0
								2.08696	0	0.521739	0.26087	0
								41.4783	31.3043	31.0435	33.3913	33.6522
								1.30435	0.521739	0	0	0.26087
								23.4783	14.6087	16.4348	18.2609	16.9565
								6.52174	0.521739	0.521739	0.26087	0.26087
								22.1739	15.6522	16.4348	19.3043	17.7391
								0.26087	0.26087	0	0	0
								0.26087	0	0.26087	0	0.521739
								0.782609	0	0	0	0
								1.56522	2.34783	2.6087	1.30435	0.782609
								34.9565	33.3913	30	32.6087	32.8696
								65.7391	82.6957	76.4348	69.3913	67.5652
								0.26087	0.26087	0	0	0
								21.1304	16.6957	17.7391	16.4348	16.6957
								1.56522	0	0.26087	0	0
								2.08696	1.30435	1.82609	2.34783	2.08696
								0.26087	0	0.521739	0.26087	0
								1.04348	0.782609	0.521739	1.04348	1.82609
								0.782609	0.26087	0.26087	0	0.26087
								4.43478	3.13043	2.08696	2.08696	1.82609
								2.6087	2.6087	1.04348	1.30435	1.82609
								1.56522	0	0	0	0.521739
								4.69565	0.26087	0	0.521739	0
								7.82609	2.6087	3.65217	2.6087	3.3913
								1.04348	0.26087	0.521739	0	0
								1.04348	0.26087	0.26087	0.26087	0.26087
								6.52174	0.26087	0.782609	1.04348	0
								0	0	0.26087	0	0.26087
								0.26087	0.26087	0.521739	0.26087	0
								1.56522	0.26087	1.04348	0.782609	0.521739
								3.3913	0.782609	0.782609	0.26087	0.782609
								2.08696	0	0	0.521739	1.04348
								2.86957	0.521739	0.782609	0.26087	0.521739
								15.1304	5.73913	3.3913	3.13043	4.17391
								9.3913	3.3913	2.08696	3.65217	2.34783
								47.2174	32.087	20.8696	25.3043	29.4783
								15.3913	7.56522	6.78261	6.52174	7.04348
								8.6087	7.04348	3.13043	4.69565	8.34783
								1.04348	0	0	0.26087	0
								18.7826	8.86957	7.30435	8.08696	5.73913
								15.1304	6.26087	4.43478	6.78261	6.78261
								19.8261	9.65217	6.26087	10.4348	11.4783
								22.9565	13.8261	6.78261	14.3478	19.0435
								0.26087	0.26087	0.26087	0.26087	0.521739
								0.521739	0.26087	0.26087	0.521739	0.26087
								11.7391	11.2174	8.08696	10.1739	10.6957
								1.56522	0.26087	0	0	0
								0.521739	0	0	0	0
								17.7391	17.2174	12.5217	16.9565	14.6087
								1.30435	0.26087	0	0.521739	0.26087
								28.1739	26.087	18.5217	24.5217	25.5652
								0.521739	0	0	0.26087	0
								0	0.521739	0	0	0
								0.26087	0	0	0	0
								45.913	62.6087	64.1739	56.3478	62.3478
								6.78261	8.08696	6.78261	5.21739	7.82609
								0.782609	0	0	0.26087	0.521739
								0.521739	0	0	0.26087	0
								0.26087	0	0	0	0
								0	0	0	0.26087	0
									1.30435	0	0.782609	0.782609
									0.521739	0.782609	2.34783	1.56522
									0.521739	0	1.30435	0.521739
									8.6087	8.86957	7.04348	10.4348
									16.6957	16.6957	19.0435	14.6087
									3.65217	1.82609	0.521739	2.34783
									0.782609	0	0.521739	0
									5.47826	3.13043	3.91304	3.3913
									0	0	0.26087	0.26087
									0.521739	0	0.521739	0.26087
									0	0	0	0.26087
									1.04348	0.26087	0.26087	0
									1.30435	0	0.26087	0
									0	0	0	0.26087
									0	2.08696	1.30435	1.82609
									2.6087	1.56522	1.82609	1.56522
									1.30435	1.30435	1.30435	1.56522
									0.26087	0	0	0.521739
									0.782609	0.26087	0.782609	0
									0.521739	0.26087	0.521739	0.782609
									0.26087	0	0.521739	0.782609
									17.7391	11.4783	3.65217	4.43478
									1.30435	0.26087	2.6087	0.782609
									2.86957	1.82609	2.6087	3.13043
									12.2609	8.6087	7.56522	11.2174
									7.82609	2.6087	4.43478	5.47826
									13.5652	9.91304	8.6087	9.13043
									0.26087	0	0	0.26087
									16.1739	15.1304	15.1304	16.6957
									44.8696	43.0435	43.8261	45.6522
									1.04348	0.26087	0.26087	0
									1.30435	1.04348	1.30435	1.30435
									1.04348	0	0.782609	0.521739
									1.56522	0.782609	1.56522	1.56522
									1.82609	0.521739	2.86957	1.82609
									0.521739	0	0	0.26087
									0.782609	0	0.26087	0.26087
									0.26087	0	0	0
									1.82609	0.782609	0.782609	0.521739
									1.04348	0.782609	0.782609	1.04348
									0.26087	0.26087	0	0
									2.08696	1.04348	1.30435	0.782609
									14.6087	15.913	17.4783	17.4783
									1.30435	0.26087	0	0.26087
									2.08696	1.04348	1.04348	2.6087
									0	0	0	0
									0.26087	0.26087	0	0
									0	0.26087	0	0.26087
									18	15.6522	13.3043	15.1304
									6	5.21739	6.26087	4.69565
									9.13043	7.82609	7.82609	7.04348
									11.2174	10.9565	10.6957	15.6522
									14.087	11.4783	10.9565	11.2174
									9.3913	8.08696	10.1739	8.08696
									9.3913	11.4783	7.30435	8.08696
									7.56522	8.34783	5.21739	5.47826
									4.43478	4.69565	4.43478	6.52174
									2.34783	2.34783	3.3913	2.86957
									2.08696	2.86957	2.08696	1.56522
									3.13043	8.08696	14.8696	13.0435
									6	5.73913	5.21739	4.69565
									12.2609	13.3043	10.6957	10.1739
									6.78261	7.04348	7.04348	5.73913
									7.30435	7.56522	3.65217	6
									4.43478	6.52174	5.21739	3.3913
									0.782609	0.521739	0.521739	0
									10.4348	7.56522	9.3913	11.7391
									41.4783	30.7826	32.087	39.6522
									0.26087	0.26087	0.26087	0
									5.47826	4.69565	4.43478	3.91304
									3.91304	3.91304	6	2.86957
									0	0.26087	0.521739	0.521739
									11.4783	12	10.1739	8.6087
									17.4783	13.0435	15.6522	16.6957
									0.782609	0	0	0
									0.521739	0.782609	0.26087	0.521739
									19.5652	26.087	21.3913	22.1739
									0.521739	0	0.782609	0.26087
									1.56522	1.56522	1.56522	0.521739
									0	0.521739	0.521739	0
									2.86957	2.08696	3.13043	3.13043
									0	0	0.26087	0.26087
									10.6957	9.13043	7.30435	7.30435
									3.65217	6	3.3913	5.73913
									6.78261	7.04348	3.65217	6.26087
									22.6957	25.8261	21.1304	19.5652
									0.26087	0	0	0
									0.782609	1.56522	0.782609	0.26087
									9.65217	12	11.4783	7.04348
									12	11.2174	10.6957	10.6957
									8.34783	8.86957	7.56522	6.26087
									0.26087	0.26087	0.26087	0
									77.4783	72.7826	65.2174	53.4783
									0	0	0	0.26087
									0.26087	0.521739	0	0.26087
									1.82609	2.6087	2.34783	1.56522
									8.6087	5.21739	9.13043	4.69565
									0.521739	0.26087	0.521739	0
									1.04348	0.521739	0	0.521739
									3.91304	3.65217	3.65217	3.13043
									0.521739	0.26087	0	0.782609
									10.4348	12	12	11.7391
									3.13043	3.3913	3.3913	4.43478
									0.26087	0.26087	0.26087	1.04348
									0.782609	2.08696	1.56522	1.56522
									1.56522	1.30435	0.521739	0.782609
									1.30435	2.08696	1.82609	3.3913
									1.56522	1.04348	1.04348	2.08696
									0.521739	1.04348	1.04348	1.04348
									6.78261	6	3.91304	3.3913
									1.04348	2.08696	0.782609	0.26087
									0.26087	0.782609	0.26087	0
									8.86957	8.6087	15.913	18.5217
									1.56522	1.30435	2.6087	2.6087
									0	0	0	0.26087
									7.56522	5.73913	5.21739	6.78261
									0.26087	0	0	0
									6.78261	4.95652	4.69565	5.47826
									1.04348	2.86957	0	0.521739
									6.26087	8.86957	8.6087	6.78261
									10.9565	10.9565	12.5217	11.4783
									4.17391	3.65217	3.65217	2.86957
									0	0	0.26087	0
									16.1739	15.6522	16.1739	15.1304
									0	0.26087	0	0
									13.5652	15.3913	13.8261	15.6522
									0.26087	0	1.04348	0.521739
									0.26087	0	0	0
									1.30435	1.56522	0.521739	0.521739
									32.3478	23.4783	24.7826	20.3478
									2.34783	1.82609	1.30435	1.56522
									10.6957	8.34783	9.3913	8.34783
									0	0	0	0
									0.26087	0.26087	3.3913	1.04348
									5.21739	6.26087	4.95652	6
									0.521739	0.26087	1.30435	0.26087
									3.65217	3.65217	1.82609	2.6087
									10.4348	8.86957	13.5652	10.6957
									0.782609	0.26087	0	1.30435
									1.30435	0.26087	0	0
									3.65217	2.86957	3.13043	3.91304
									0	0.521739	0.521739	0.26087
									0	0	0	0
									1.04348	2.34783	2.86957	2.86957
									0	0	0	0
									22.4348	25.0435	19.3043	24.7826
									0.26087	0	0	0
									1.04348	1.04348	1.82609	1.56522
									1.04348	0.782609	2.08696	0.26087
									1.82609	1.04348	2.34783	1.56522
									1.30435	1.56522	2.86957	1.30435
									0	1.04348	0.521739	0.26087
									1.30435	0.782609	0.521739	0.26087
									1.04348	0.782609	1.30435	2.08696
									2.08696	1.56522	1.82609	1.56522
									0.26087	0.26087	0	1.82609
									0	0.521739	0.521739	0
									1.56522	0.782609	1.82609	0.782609
									10.6957	11.4783	8.08696	9.13043
									6.26087	6.26087	7.82609	4.95652
									8.86957	9.13043	5.73913	6.78261
									0	0	0.26087	0
									0.26087	0.782609	0.521739	1.30435
									7.82609	2.08696	8.6087	13.5652
									8.34783	9.3913	8.08696	8.34783
									2.6087	1.82609	1.04348	2.34783
									0.782609	0.521739	1.04348	0.521739
									7.56522	7.04348	8.08696	6.26087
									29.7391	27.1304	25.3043	26.8696
									1.30435	1.82609	1.30435	1.30435
									25.8261	25.3043	23.2174	19.0435
									16.4348	14.6087	15.913	19.3043
									3.13043	4.17391	3.13043	3.13043
									0.521739	0	0	0.26087
									1.30435	1.30435	0.26087	0.521739
									43.3043	38.3478	38.087	34.6957
									6.26087	4.95652	4.17391	5.73913
									10.6957	8.6087	7.04348	4.69565
									0.782609	1.04348	0.26087	0.521739
									5.47826	5.47826	4.69565	5.21739
									0.782609	0.782609	0.521739	0
									7.30435	7.56522	6.78261	5.73913
									2.6087	2.08696	2.6087	3.65217
									0.782609	1.30435	1.04348	1.04348
									9.3913	7.30435	9.3913	6.78261
									0	0.26087	0.26087	0
									0.521739	1.04348	0.521739	1.04348
									12.7826	16.1739	9.91304	16.6957
									0.521739	0.26087	0.26087	0.782609
									0	0	0	0
									0.782609	0.521739	0	0
									24	23.7391	20.3478	19.5652
									0	0.521739	0	0
									4.69565	4.17391	2.86957	1.04348
									1.04348	0.521739	0.521739	0
									0.26087	0	0	0
									0.26087	0.26087	0.521739	0
									0.26087	0.521739	0.26087	0.782609
									66.2609	55.3043	47.4783	44.8696
									18	18.7826	20.3478	23.7391
									1.82609	3.13043	3.3913	2.08696
									7.04348	9.65217	9.13043	9.91304
									2.86957	2.6087	3.65217	3.13043
									3.3913	3.91304	3.65217	3.13043
									0	0	0	0
									11.2174	10.1739	12	9.65217
									0.26087	0	0	0.521739
									5.47826	11.7391	12	9.91304
									4.69565	2.34783	2.08696	2.08696
									0	0	0.521739	0
									0	0.26087	0.782609	0.782609
									26.3478	25.0435	24	19.5652
									0	1.82609	1.56522	0.782609
									8.34783	9.65217	8.08696	8.08696
									2.08696	3.3913	1.56522	2.86957
									6	7.04348	5.21739	3.65217
									7.04348	10.9565	8.6087	8.6087
									0.26087	0	0	0
									0	0	0	0
									0.521739	0	0	0.26087
									1.04348	1.30435	0.521739	0.521739
									40.6957	33.1304	31.0435	36.2609
									16.4348	17.2174	17.7391	15.1304
									0.26087	0.26087	0	0
									2.6087	5.73913	3.13043	3.65217
									59.4783	55.8261	49.5652	48
									11.7391	10.6957	13.5652	12.5217
									5.47826	3.91304	4.43478	3.91304
									7.56522	7.56522	7.56522	8.08696
									0.782609	0.26087	0.521739	0.782609
									0	0.26087	0	0.26087
									11.4783	9.13043	9.65217	8.86957
									0.26087	0.521739	0	0
									3.65217	2.6087	1.56522	1.04348
									0	0	0.26087	0
									30.7826	31.0435	33.3913	30.2609
									13.0435	12.7826	10.6957	11.4783
									3.3913	6.26087	7.82609	6.78261
									18	15.6522	12.7826	15.1304
									15.3913	9.13043	8.34783	6.26087
									6.26087	4.69565	7.82609	5.47826
									0.782609	3.13043	2.08696	1.82609
									0.521739	0.521739	0.782609	0
									0	0.26087	0.26087	0.26087
									3.91304	2.86957	3.13043	2.6087
									36.7826	28.9565	29.4783	25.5652
									5.47826	1.82609	2.34783	2.34783
									0.26087	0	0.26087	0
									8.34783	9.65217	6	10.4348
									8.08696	6.52174	4.95652	6.78261
									24.5217	21.3913	22.1739	24.7826
									8.34783	12.7826	12.7826	9.65217
									1.04348	3.65217	1.82609	1.04348
									8.86957	8.86957	9.91304	11.2174
									2.86957	3.13043	2.34783	3.13043
									0	0.26087	0	0.521739
									0.26087	1.04348	0.782609	2.6087
									6	4.43478	4.95652	5.47826
									4.43478	5.21739	4.43478	5.73913
									3.13043	3.3913	3.3913	2.6087
									0.521739	0.26087	0.26087	0.521739
									0	0	0	0.521739
									0	0	0	0.26087
									6	4.43478	5.47826	4.69565
									0.26087	0	0	0
									14.8696	10.4348	13.5652	12.7826
									7.30435	10.6957	8.34783	7.82609
									2.34783	1.30435	2.08696	1.56522
									0	0.521739	1.04348	0.782609
									62.087	46.6957	49.3043	47.4783
									5.47826	6.78261	5.21739	5.21739
									0.26087	0.26087	1.04348	0.521739
									0.26087	1.04348	0.782609	0.26087
									0	0	0	0
									0	0.782609	1.04348	0
									0	0	0.521739	0
									0	0	0	0
									10.9565	9.65217	6.78261	8.08696
									0	0.521739	0.521739	1.04348
									1.30435	2.34783	3.65217	1.04348
									33.1304	30.5217	46.1739	31.3043
									5.73913	5.47826	8.6087	3.65217
									2.08696	1.82609	1.82609	2.6087
									2.34783	2.08696	1.82609	1.56522
									0.782609	3.13043	2.08696	0.782609
									12	12.2609	10.6957	13.5652
									17.7391	11.7391	17.4783	11.4783
									5.47826	8.08696	10.1739	6
									50.8696	34.6957	35.2174	25.0435
									2.34783	1.56522	4.95652	0.26087
									0	0	0.521739	1.30435
									1.30435	3.91304	1.56522	2.08696
									51.3913	45.6522	45.6522	43.5652
									10.4348	13.0435	10.9565	13.3043
									2.34783	3.13043	4.95652	3.3913
									0	0	0	0
									24.2609	29.7391	22.9565	20.087
									1.30435	4.95652	4.17391	2.6087
									0.26087	0	0.26087	0.26087
									0.782609	0.26087	0.782609	1.04348
									2.34783	0.782609	2.86957	3.65217
									2.34783	3.3913	2.34783	2.86957
									0.521739	0.521739	0.521739	0.26087
									0.26087	1.04348	0	0
									22.9565	20.6087	20.087	19.0435
									1.30435	1.30435	0.782609	1.04348
									3.3913	3.13043	1.04348	1.04348
[truncated: 412 more rows]

## Sheet: Fig. S5k
	Cul3+/+	Cul3+/-
	0.510294	0.489933
	0.478283	0.421906
	0.301389	0.319029

## Sheet: Fig. S5l-m
	Cul3 Flash data with k-means groups
	6	6	6	6	0	0	12	0	0	0	6	0	0	0	0	6	0	0	0	0	6	0	0	0	0	6	0	0	0	30	24	0	30	12	42	24	18	6	0	6	0	0	0	0	0	0	0	0	6
	12	0	0	0	0	12	6	0	6	6	6	0	0	6	6	6	6	0	0	6	12	6	0	6	6	0	6	0	12	12	0	12	6	6	18	6	12	6	6	0	0	0	0	0	0	0	0	0	0
	0	0	6	0	0	6	36	6	0	0	0	0	6	0	6	0	0	6	6	0	0	0	0	0	0	0	0	0	0	0	0	0	12	6	18	0	24	30	12	12	18	18	0	0	0	0	0	6	6
	0	6	6	12	12	12	6	6	0	0	6	6	0	6	6	6	6	12	36	12	12	30	30	12	6	12	0	6	12	12	6	12	12	24	12	6	18	12	12	18	0	6	18	6	6	12	6	6	12
	0	6	12	0	6	6	0	0	0	0	6	0	0	0	0	0	0	0	0	12	0	0	0	6	0	6	0	0	0	6	0	0	6	18	6	12	6	6	18	12	0	6	0	0	0	0	0	6	0
	6	0	6	6	12	0	6	6	6	0	0	6	0	0	0	6	0	0	6	0	0	0	6	0	6	0	6	12	0	0	6	0	6	6	18	36	24	12	36	24	12	12	6	0	24	0	42	18	18
	0	6	0	6	12	0	6	6	0	0	0	0	0	0	0	6	0	6	0	0	0	0	0	0	0	0	0	0	6	18	0	18	24	36	18	0	24	6	6	6	0	0	6	0	0	0	0	0	6
	18	6	6	0	12	18	12	12	6	0	0	0	0	0	0	0	6	0	6	6	6	0	0	12	0	0	6	0	6	24	12	24	18	18	36	30	18	18	24	0	6	0	6	0	0	0	0	0	0
	0	0	0	0	0	0	6	0	0	0	0	0	0	0	0	0	0	0	0	0	12	6	6	0	0	6	0	0	0	6	0	12	18	0	0	0	12	0	0	0	0	6	0	0	0	0	0	0	0
	6	6	12	0	0	6	6	0	6	6	12	0	12	6	12	6	0	6	0	6	6	0	0	0	0	0	0	6	0	12	12	30	18	18	6	18	6	12	18	12	6	24	12	12	0	6	6	6	0
	6	6	0	12	6	6	6	6	0	0	0	6	18	12	0	6	6	0	18	0	0	0	0	6	0	0	6	0	6	12	6	6	0	6	0	6	6	12	6	18	12	6	6	12	0	6	6	6	0
	6	6	18	6	0	6	0	0	12	0	6	6	0	0	6	6	6	0	0	6	6	0	0	6	0	0	6	0	6	0	0	12	30	6	42	12	12	24	18	12	18	12	6	6	6	6	0	12	0
	42	0	0	0	6	0	0	0	0	0	0	0	0	0	0	6	6	6	12	0	6	6	0	0	6	0	0	0	0	0	0	0	0	6	12	12	0	18	30	24	12	18	0	0	0	0	0	0	12
	0	12	0	0	0	12	0	0	0	0	0	0	0	0	0	0	0	12	0	6	0	0	6	0	0	0	0	0	0	0	0	0	12	6	12	0	6	6	36	12	6	6	0	0	12	0	0	6	0
	0	0	0	0	6	0	0	0	0	0	0	0	6	0	0	0	0	0	0	0	0	6	6	0	0	0	0	0	0	0	0	0	6	24	12	30	36	24	66	30	6	12	0	6	0	0	6	0	6
	6	0	0	0	6	0	0	0	6	0	0	0	0	0	0	0	6	0	0	0	0	0	0	0	0	6	0	0	0	0	0	6	0	24	24	0	18	6	30	30	42	12	6	0	6	6	0	0	6
	6	6	18	6	0	6	6	0	0	6	0	12	6	6	6	0	12	6	18	12	12	6	0	12	0	12	0	6	0	6	18	6	12	12	6	24	0	0	12	6	6	0	6	0	0	0	18	12	6
	0	12	12	0	6	0	0	0	0	6	12	0	12	0	0	12	0	30	30	18	30	30	48	18	12	18	12	6	18	36	6	24	12	6	18	12	0	6	18	6	18	0	30	0	6	0	0	12	0
	6	0	0	0	6	0	12	0	6	0	0	0	12	0	0	0	0	0	0	0	12	0	0	0	0	0	0	6	0	0	0	6	0	6	18	6	6	12	18	6	24	12	18	18	24	6	18	12	0
	0	12	6	6	0	0	0	0	0	6	0	0	0	0	0	0	0	0	0	0	0	0	0	0	0	0	0	0	0	6	18	6	6	6	54	12	6	54	12	6	6	0	0	0	12	6	0	6	0
	72	72	30	36	60	30	24	60	54	24	18	24	42	12	48	30	18	42	24	48	36	24	36	54	24	30	30	24	36	18	24	24	18	42	48	42	60	108	102	90	84	66	36	18	12	12	12	18	30
	66	90	90	54	66	36	42	60	60	72	66	42	60	36	54	60	60	54	36	48	66	54	60	60	36	54	48	48	48	60	60	30	30	36	42	48	30	24	30	24	24	18	6	12	18	0	12	0	30
	96	60	54	60	36	48	42	54	42	66	54	36	60	42	54	72	48	42	48	54	42	72	66	54	30	60	24	60	30	48	66	12	48	24	48	30	36	24	30	6	18	30	12	6	24	0	0	0	0
	42	36	48	54	54	42	30	54	48	42	36	66	36	48	30	60	66	36	66	60	60	60	66	48	36	36	48	42	54	36	36	30	48	18	6	18	0	0	0	0	0	0	0	0	0	0	0	0	0
	12	18	12	6	6	6	18	18	12	0	6	0	0	18	12	12	12	0	0	6	0	18	6	0	0	0	12	0	0	0	0	0	0	12	24	30	36	24	42	18	6	12	0	6	6	12	24	6	6
	18	6	0	12	0	6	0	6	0	12	6	6	6	18	6	18	6	18	6	0	6	0	0	6	0	18	24	18	0	12	0	12	12	12	6	6	12	6	6	18	18	30	6	6	0	24	6	12	12
	0	6	12	0	18	0	12	18	0	12	12	30	6	18	12	0	12	6	24	24	6	6	18	6	12	12	12	0	24	18	18	18	12	6	18	12	42	12	18	30	18	6	42	24	12	6	24	0	12
	0	12	12	18	0	12	0	18	6	6	0	6	0	6	12	6	18	6	6	0	6	6	12	12	12	6	6	6	0	24	18	6	0	12	6	6	18	12	6	12	6	24	0	12	0	6	12	0	6
	6	24	6	24	24	30	0	18	12	6	12	0	12	12	6	6	6	12	6	6	12	0	12	12	18	0	0	0	0	0	0	6	24	6	12	36	30	24	18	24	12	0	0	0	18	6	0	0	0
	12	18	12	12	0	6	18	12	6	18	6	0	6	0	18	6	12	12	0	6	0	18	0	18	6	6	0	0	0	0	18	0	18	0	6	18	24	36	18	18	6	6	6	12	0	0	0	0	0
	42	12	12	18	6	18	6	12	6	12	12	18	18	24	18	36	6	12	6	0	0	0	6	12	24	6	18	12	18	0	12	48	42	24	30	12	54	30	42	42	12	12	12	0	0	0	6	0	0
	12	12	18	12	6	18	6	12	12	12	12	12	0	0	6	6	6	0	0	6	0	0	6	0	0	6	0	0	18	42	18	24	36	30	42	12	30	12	18	0	6	6	0	0	0	6	6	0	0
	6	18	6	18	30	24	0	0	18	6	6	6	0	30	6	24	6	18	12	12	6	6	0	18	30	0	24	18	12	6	0	6	0	12	6	0	12	0	6	24	6	12	0	0	0	12	6	6	6
	6	6	24	12	12	6	6	6	0	6	18	6	6	6	6	6	0	0	6	18	6	12	18	6	6	0	12	12	0	0	0	0	0	6	18	12	24	12	18	12	18	18	12	12	0	6	0	0	0
	6	24	6	18	6	12	6	6	18	30	30	6	0	0	18	18	24	6	6	18	0	30	0	6	6	6	6	0	12	18	0	6	12	6	24	6	12	18	18	12	6	0	0	0	6	6	6	6	6
	0	18	0	30	30	12	6	24	6	24	30	12	12	12	18	18	6	6	18	18	12	6	12	6	6	24	18	0	24	18	0	36	48	18	42	30	66	36	24	18	12	12	6	0	6	6	12	0	0
	6	12	6	12	18	6	0	12	0	0	12	12	0	6	6	12	0	0	6	18	0	0	6	12	6	18	0	6	0	6	0	0	0	18	6	6	12	0	6	12	0	12	0	0	0	6	0	0	0
	6	24	36	18	6	12	0	24	6	12	12	12	6	12	6	12	6	12	6	6	6	0	0	0	18	0	24	6	30	6	6	12	6	12	48	36	12	24	30	24	12	6	0	0	0	0	0	0	0
	18	12	12	24	0	12	6	18	12	0	0	18	12	6	0	6	12	18	0	18	24	0	12	6	0	18	18	6	12	6	12	12	18	6	30	42	18	30	30	18	0	6	0	0	0	0	0	0	6
	18	6	6	24	6	6	12	6	12	18	0	18	6	6	6	12	18	30	6	12	12	0	6	24	18	0	0	12	12	18	18	12	6	18	30	30	30	18	18	30	30	18	0	30	24	0	6	6	0
	18	12	18	6	0	6	6	0	12	0	12	6	12	0	0	6	6	6	6	6	6	6	6	0	0	0	6	0	12	6	0	54	12	36	72	48	24	48	0	0	6	0	0	0	0	6	0	0	0
	0	0	0	0	18	18	6	0	0	6	0	12	0	6	0	0	6	0	0	0	0	6	0	6	6	0	6	0	0	0	12	0	12	6	6	42	18	12	6	18	12	6	6	6	0	12	0	12	6
	0	0	0	6	12	12	12	6	12	0	0	6	0	0	0	0	0	0	0	0	6	0	6	0	6	0	0	0	0	0	6	0	6	0	18	36	18	24	24	12	6	12	6	0	6	6	6	12	0
	0	0	0	6	6	6	18	0	0	0	0	0	0	0	0	6	6	6	0	6	6	0	6	0	0	0	6	6	6	0	0	0	0	12	12	18	24	30	18	30	6	6	6	12	6	6	0	0	0
	12	6	12	12	0	12	12	24	6	6	0	6	12	0	0	12	0	0	0	0	0	0	0	0	0	0	0	0	6	0	6	6	12	6	6	18	18	24	0	24	30	24	0	0	6	6	6	0	6
	6	0	0	0	12	0	24	6	6	0	18	6	6	12	30	6	24	18	6	6	6	24	12	18	18	6	12	12	12	6	12	6	0	6	6	18	30	6	0	6	12	0	6	0	0	12	6	6	6
	6	0	0	6	6	18	12	12	0	0	6	0	0	6	0	0	6	0	0	0	6	12	6	6	0	0	0	0	0	12	0	12	6	6	12	0	12	48	18	6	12	24	0	0	6	0	0	0	0
	6	6	6	30	6	12	6	12	18	6	18	12	6	18	18	0	0	18	0	6	6	12	0	12	6	12	12	6	6	6	12	0	0	6	6	6	6	12	0	0	24	6	6	0	0	6	0	0	0
	0	6	0	6	12	0	12	6	6	0	0	0	6	0	0	0	0	0	0	0	0	6	0	0	0	0	0	0	0	6	0	6	18	0	6	0	12	18	12	0	18	6	0	0	0	0	0	0	0
	0	0	0	0	6	6	0	6	12	12	6	6	6	30	12	6	6	12	0	6	6	6	12	6	12	12	12	36	6	24	6	12	12	30	0	18	12	6	0	0	6	0	0	0	0	6	0	12	12
	12	12	6	12	6	12	18	18	0	6	0	6	6	0	18	0	0	6	12	0	6	0	0	0	6	0	0	0	6	0	0	0	0	12	0	0	12	6	6	0	0	0	0	0	0	0	0	0	0
	30	0	12	6	0	6	12	18	0	0	6	12	12	12	6	6	18	0	6	6	0	12	0	6	0	12	6	6	6	6	12	6	6	0	6	12	18	48	24	0	0	0	12	24	18	0	0	0	6
	0	12	0	6	6	12	0	6	12	12	0	12	0	0	0	0	6	0	0	6	6	0	0	6	0	0	0	0	0	0	0	0	6	12	0	18	6	0	12	0	0	6	0	6	0	0	0	0	6
	0	0	12	6	6	6	0	0	0	12	6	6	0	0	0	6	0	0	0	0	6	0	0	0	6	0	0	0	0	12	0	12	18	12	6	18	24	18	24	12	6	12	6	0	0	0	0	0	0
	0	0	6	12	0	12	0	0	6	0	0	0	0	0	0	0	0	0	0	0	0	6	0	0	0	0	0	0	6	0	0	0	6	12	12	0	6	24	12	6	12	12	0	6	6	0	0	0	0
	6	12	6	0	6	6	6	12	0	6	0	0	0	12	0	6	0	0	6	0	0	0	0	0	0	12	0	0	0	6	0	6	0	0	12	6	6	6	0	0	0	6	0	0	0	0	0	0	0
	6	0	0	0	6	0	24	0	0	6	0	0	0	0	6	0	6	0	6	0	0	0	0	0	0	6	0	6	12	0	6	0	0	6	12	12	6	6	0	12	6	0	6	6	0	0	0	0	0
	0	12	6	0	0	6	0	0	0	0	0	0	0	0	0	0	0	0	0	0	0	0	6	6	0	0	0	0	0	0	0	0	6	0	6	18	12	12	6	6	6	0	0	0	0	6	0	0	0
	0	0	6	12	6	6	0	0	0	6	0	0	0	0	0	0	0	0	6	0	12	0	0	0	0	0	0	0	6	0	0	12	12	0	12	18	0	12	12	0	6	0	0	0	0	0	0	0	0
	0	0	12	0	0	12	0	0	0	0	0	0	0	0	0	0	0	0	0	0	0	6	0	0	0	0	0	0	0	0	0	0	0	0	0	0	6	0	0	0	0	6	0	0	0	0	0	0	0
	0	12	6	30	12	0	6	6	6	6	0	24	12	6	0	18	6	6	0	6	0	0	6	0	12	6	6	6	0	6	6	12	6	0	0	6	6	0	12	0	0	0	0	0	0	0	0	0	0
	0	6	18	6	0	6	6	6	12	0	6	12	0	0	0	6	0	0	6	6	6	0	0	12	12	12	6	6	0	0	0	0	12	6	0	0	12	6	0	6	0	0	0	0	0	0	0	0	0
	0	12	12	6	0	0	6	0	0	6	0	0	0	0	6	0	0	0	0	6	0	0	0	0	0	0	0	0	0	0	0	0	6	0	6	0	0	6	6	0	0	0	6	0	0	0	0	6	6
	0	6	0	6	12	6	6	0	6	0	6	6	0	6	6	6	18	12	12	18	12	0	0	12	6	6	0	6	12	12	0	12	0	0	6	0	0	0	0	0	0	0	0	0	0	0	0	0	0
	0	0	0	0	0	0	0	0	0	0	0	0	0	0	0	0	0	0	0	0	0	0	0	0	0	0	0	0	0	0	0	0	0	0	0	0	0	0	6	0	18	0	0	6	6	0	0	0	0
	0	0	0	0	0	0	6	0	0	0	0	0	0	0	0	0	0	0	0	0	0	0	0	0	0	0	0	0	0	0	0	0	0	0	12	0	0	18	0	0	6	0	0	0	0	0	0	0	0
	0	0	0	0	0	0	0	6	0	0	0	0	6	0	0	0	6	0	0	6	0	0	6	0	0	0	0	0	0	0	0	0	0	6	24	0	6	6	0	0	24	6	0	0	0	0	0	0	0
	0	0	0	0	0	0	0	0	0	0	0	0	0	0	0	0	0	0	0	0	0	0	0	0	0	0	0	0	0	0	6	0	6	6	0	0	0	0	6	0	0	0	0	0	0	0	6	0	0
	0	0	6	0	0	0	0	0	0	0	0	0	0	0	0	0	0	0	0	0	0	0	0	0	0	0	0	0	0	0	0	0	0	6	0	0	0	0	0	6	0	0	0	0	0	0	0	0	0
	0	0	6	0	0	0	6	0	0	0	0	0	0	0	0	0	6	0	0	0	0	0	0	0	0	0	0	0	0	0	0	0	0	0	0	0	0	0	0	0	0	6	0	0	0	0	0	0	0
	0	0	0	6	0	0	0	0	0	0	0	0	0	6	0	0	0	0	0	0	0	0	0	0	0	0	0	0	0	18	24	0	36	30	6	18	0	0	0	6	0	0	0	0	0	0	0	0	0
	12	0	0	0	0	6	0	6	0	0	0	0	6	0	0	0	0	0	0	6	0	0	0	0	0	0	0	6	6	12	18	12	6	18	6	0	6	0	6	0	0	0	0	0	0	12	0	0	0
	0	12	12	0	0	6	0	0	6	0	6	6	0	0	12	6	0	0	0	0	0	0	0	0	0	0	6	0	0	0	0	0	0	0	6	0	6	0	6	6	0	6	6	12	6	12	6	12	0
	0	0	0	0	0	0	0	6	0	0	0	0	0	0	0	0	0	0	0	0	0	6	0	0	0	0	0	0	6	0	0	0	0	0	0	0	0	0	0	0	0	0	0	0	0	0	0	0	0
	0	6	0	0	0	6	6	0	0	0	0	0	0	0	0	6	0	0	0	0	0	0	0	0	0	0	0	0	0	0	0	0	6	6	6	6	0	0	0	0	0	0	0	0	0	0	0	0	0
	12	0	6	0	0	0	0	0	6	0	0	0	6	0	6	0	0	0	0	6	0	0	0	6	0	0	0	0	0	0	0	0	0	6	0	0	0	12	0	6	0	6	0	6	6	0	0	0	0
	12	0	6	0	0	0	0	6	0	0	0	0	6	0	0	0	0	6	0	0	0	0	0	0	0	0	6	0	0	0	6	0	0	0	6	0	6	0	0	0	0	0	0	0	0	0	0	0	0
	0	0	0	6	0	0	0	0	0	0	0	0	0	0	0	0	0	0	0	0	0	0	0	0	0	0	0	0	0	0	0	0	18	6	18	36	12	12	12	12	12	0	6	0	0	0	6	6	0
	0	0	6	6	0	0	0	0	6	0	6	0	0	6	0	0	0	6	0	0	6	0	6	0	0	0	6	0	0	0	6	0	0	0	0	0	12	6	0	0	6	0	0	0	0	0	0	0	0
	0	0	0	6	0	0	0	0	0	0	0	0	0	0	0	0	0	0	0	6	6	0	0	0	0	0	0	0	0	0	0	12	0	6	12	12	6	12	12	6	30	0	0	6	0	0	0	0	0
	0	0	6	6	6	0	0	0	0	0	0	0	0	0	0	0	0	0	0	0	0	0	0	0	0	0	0	0	0	0	0	0	0	12	12	24	6	0	12	0	12	12	0	0	0	0	0	0	0
	0	6	6	12	12	6	12	12	6	0	12	6	6	0	0	6	0	6	0	0	0	0	0	0	0	6	0	0	0	0	6	0	0	6	0	6	0	6	12	12	6	6	6	0	0	0	0	0	0
	0	0	0	0	6	0	0	0	0	6	0	0	0	0	0	6	0	0	0	0	0	0	0	0	0	0	0	0	0	0	0	0	0	0	6	6	6	0	6	6	12	6	0	0	0	0	0	0	0
	0	0	0	0	0	0	0	6	0	0	0	0	0	0	0	0	6	0	0	0	0	0	0	0	0	0	0	0	0	0	0	0	12	0	24	24	24	0	18	6	6	0	0	0	0	0	0	0	0
	0	0	0	12	12	0	6	0	0	0	6	0	0	0	6	6	0	0	6	0	0	0	0	6	6	6	6	0	0	0	0	0	0	0	6	6	0	0	0	0	0	6	0	0	0	0	0	0	0
	0	0	6	0	0	0	0	0	0	0	0	0	0	0	0	6	0	0	0	0	0	0	0	0	0	0	0	0	0	0	0	0	0	12	0	0	6	6	18	18	0	6	0	0	0	0	0	0	0
	0	0	0	0	0	0	0	0	0	0	0	0	0	0	0	0	0	0	0	0	0	0	0	0	0	0	0	0	0	0	0	0	0	0	0	0	0	24	6	0	0	0	0	0	0	0	0	0	0
	0	0	0	0	0	0	0	0	0	0	0	0	6	6	0	0	6	0	0	0	0	0	0	0	0	0	0	0	0	0	0	0	0	0	0	0	0	0	0	6	0	6	6	0	0	6	0	12	6
	0	0	0	6	0	0	0	0	0	0	0	0	0	0	6	0	0	6	6	0	0	0	0	0	0	0	0	0	0	0	0	0	0	0	0	18	0	0	0	0	0	0	0	0	0	0	0	0	0
	0	0	0	0	0	6	0	0	0	0	0	0	0	0	0	0	0	0	0	0	0	0	0	0	0	0	0	0	0	0	0	0	0	0	0	0	0	0	0	6	0	0	0	0	0	0	0	0	0
	0	0	0	0	6	6	0	0	0	0	0	0	0	0	0	0	12	0	0	0	0	0	0	0	0	0	0	6	0	0	0	0	0	0	0	0	0	0	0	0	0	0	0	0	0	0	0	0	0
	0	0	0	6	6	6	0	6	0	0	0	0	0	0	0	0	0	6	0	0	0	0	0	0	0	0	0	0	0	0	0	0	0	0	6	0	0	0	0	0	0	0	0	0	0	0	0	0	0
	0	6	0	0	0	6	6	6	0	6	0	0	6	0	0	0	0	0	0	0	0	0	0	0	0	18	12	0	0	6	0	6	0	12	18	6	12	6	24	12	30	6	0	0	0	0	0	0	0
	0	0	0	0	0	0	0	12	0	0	6	0	0	0	0	0	0	6	0	0	0	0	0	0	6	0	0	0	0	0	0	0	0	0	24	0	0	0	0	12	12	6	0	0	0	0	0	0	0
	0	0	6	12	0	0	0	0	0	0	6	0	0	0	0	0	0	0	0	0	0	0	0	0	0	0	6	0	0	0	0	0	0	6	6	0	6	0	0	6	0	0	0	0	0	0	0	0	0
	0	0	0	0	0	0	0	6	0	0	0	0	0	0	0	0	0	0	0	0	0	0	0	6	0	0	6	0	0	0	0	0	0	0	0	0	0	0	0	6	0	6	0	0	0	0	0	0	0
	0	6	0	12	6	6	12	12	6	18	0	0	0	0	6	6	6	0	0	0	6	12	6	0	0	0	0	6	12	0	0	0	0	6	30	0	18	0	6	0	0	18	0	0	0	0	0	0	0
	0	0	6	0	0	0	0	6	0	0	0	0	0	0	0	6	0	0	0	0	0	6	0	0	6	0	0	0	0	0	0	0	0	0	6	0	0	0	0	6	0	0	0	0	0	12	6	6	0
	0	6	0	0	6	6	12	6	0	6	12	0	0	6	0	0	0	0	0	6	0	6	0	0	0	0	6	0	0	0	0	0	0	0	0	0	0	0	0	0	0	0	0	0	0	0	0	0	0
	0	0	0	0	0	0	0	0	6	0	0	0	6	0	0	0	0	0	0	0	0	0	0	0	0	0	0	0	0	0	6	6	0	0	0	0	0	0	6	0	0	12	0	0	0	0	0	0	0
	6	6	0	12	0	12	18	6	0	6	0	0	0	6	0	0	0	0	0	0	0	0	0	0	0	6	0	0	0	6	0	0	6	0	0	0	0	0	12	6	6	24	0	0	0	0	0	0	0
	0	0	6	6	0	6	6	12	0	0	6	18	6	6	0	6	0	0	0	0	0	0	6	0	6	6	0	6	12	6	0	0	0	24	18	6	0	0	0	0	12	0	0	6	0	6	0	6	0
	0	6	0	6	6	6	0	12	12	0	6	6	6	0	0	0	0	12	0	0	6	0	0	0	0	6	12	0	0	0	0	6	0	0	6	24	6	6	0	6	12	6	0	0	0	0	6	0	0
	0	0	0	0	6	12	0	0	0	0	12	6	0	6	0	0	6	0	0	0	0	0	0	0	0	0	6	0	6	0	6	0	0	0	6	6	6	0	0	0	0	6	0	6	0	0	0	0	0
	0	0	0	6	0	12	0	0	6	6	6	0	6	6	0	0	0	0	0	0	6	0	0	0	0	0	0	0	0	0	0	0	0	0	0	0	6	0	0	0	6	0	0	0	0	0	0	0	0
	0	0	6	0	0	6	6	12	0	0	0	12	6	12	6	0	6	6	12	18	12	6	6	12	6	6	6	6	6	12	0	18	0	0	6	6	0	0	6	0	0	0	0	0	0	0	0	0	0
	0	0	0	0	18	12	6	0	0	0	6	6	0	0	0	0	0	0	0	12	0	0	0	0	6	0	0	0	6	0	0	0	0	6	0	6	6	0	0	0	0	6	0	0	6	6	0	0	0
	18	0	6	6	0	6	0	0	0	12	0	6	0	0	6	0	6	0	0	0	0	0	0	6	6	6	0	0	0	0	0	0	12	6	0	0	0	12	0	0	12	0	6	0	6	6	12	0	0
	0	0	6	0	0	0	6	0	0	0	0	0	0	0	0	0	0	0	0	0	0	0	0	0	0	0	0	0	0	0	0	0	0	6	6	6	0	0	6	0	0	0	6	0	0	0	0	0	0
	0	6	12	6	0	0	6	6	0	6	0	0	0	0	0	0	0	0	6	0	0	0	0	0	0	0	0	0	0	0	0	0	0	0	6	6	12	6	0	0	0	0	0	0	0	0	0	0	0
	0	0	0	0	6	6	0	6	6	0	0	0	0	6	0	0	6	0	0	0	0	0	0	0	0	0	0	6	0	0	0	0	6	0	0	0	6	12	6	0	0	6	0	0	0	0	6	0	0
	0	6	6	0	12	0	12	6	0	6	0	0	0	0	0	6	0	12	6	0	6	0	0	0	6	0	0	0	0	0	0	0	6	6	6	0	18	6	6	0	6	0	6	6	0	6	0	0	0
	0	0	6	0	0	6	0	12	6	0	0	6	0	0	0	0	6	0	0	6	0	6	0	6	0	0	6	0	0	0	0	6	0	6	0	6	6	6	0	6	12	0	0	0	0	0	12	0	0
	6	0	6	0	0	0	0	0	0	0	0	6	0	0	0	0	0	0	0	0	0	0	0	0	0	0	0	0	6	0	0	0	6	0	0	6	0	0	0	0	0	18	0	6	0	0	0	0	0
	0	0	0	0	0	0	6	6	0	0	0	0	0	0	0	0	0	0	0	0	0	0	0	0	0	0	0	0	0	0	0	0	0	0	0	0	6	0	0	0	0	0	0	0	0	0	0	0	0
	12	6	0	0	6	0	6	6	0	0	0	0	0	0	0	0	0	0	0	0	0	0	0	0	0	0	0	0	0	0	0	0	6	0	0	0	6	0	0	0	6	0	0	0	0	0	0	0	0
	0	0	0	12	6	0	12	0	0	0	6	0	0	0	0	0	0	0	6	36	54	42	24	42	0	12	0	0	0	0	0	12	0	0	12	0	0	0	0	0	0	0	0	0	0	0	0	6	12
	0	0	30	6	6	6	0	0	0	0	0	0	0	0	6	6	0	18	0	24	12	6	12	12	0	0	0	0	0	0	6	0	0	0	6	0	0	0	0	0	0	0	0	0	0	0	6	12	24
	6	0	0	0	0	0	0	0	0	0	0	0	0	0	6	0	0	0	0	0	0	0	0	0	0	0	0	0	0	0	0	0	0	0	0	6	0	0	0	0	0	0	0	0	0	0	0	0	6
	0	0	0	0	6	0	0	0	0	0	0	0	0	0	0	0	0	0	6	6	0	0	0	0	0	0	6	0	0	0	0	0	0	0	0	0	0	0	0	0	0	0	0	6	0	0	0	6	18
	0	0	0	12	6	6	0	0	0	0	6	12	0	0	12	0	0	6	6	18	12	18	18	12	0	0	0	6	12	18	0	12	6	12	12	0	6	0	0	0	0	0	0	0	0	0	0	12	0
	6	0	6	12	6	0	6	0	0	0	0	6	6	0	6	0	0	0	6	12	6	30	18	6	18	0	0	0	12	6	6	12	0	6	0	0	0	6	0	0	6	6	0	0	0	0	0	6	12
	0	0	6	6	6	6	6	0	6	0	0	0	0	0	6	0	0	0	6	12	6	12	18	30	6	6	0	6	0	6	0	0	0	0	0	6	0	12	0	0	0	0	6	0	6	0	0	6	18
	6	0	0	0	6	0	6	0	0	6	0	6	0	0	0	0	0	12	6	0	0	0	12	6	0	0	0	0	0	0	0	0	0	0	0	0	0	6	0	0	0	0	0	0	0	0	0	0	0
	0	0	0	0	0	6	0	12	0	6	0	0	6	0	0	6	0	6	0	6	6	12	6	6	6	18	0	6	6	12	6	12	6	12	0	0	0	0	0	0	6	0	0	0	0	0	12	0	0
	0	6	0	0	0	0	0	0	0	0	0	0	0	0	0	0	0	0	6	0	12	0	0	0	6	0	0	0	0	0	0	0	0	0	0	0	0	6	0	0	0	0	0	0	0	6	0	0	12
	0	6	0	0	6	6	0	0	0	0	0	0	0	0	0	6	0	0	0	0	0	0	0	0	0	0	0	0	0	0	0	0	12	6	18	0	12	6	0	0	6	12	6	0	0	0	0	0	0
	0	0	0	0	0	0	0	0	0	0	0	6	0	0	0	0	0	0	0	0	0	0	0	0	0	0	0	6	0	0	0	0	0	0	0	0	6	6	0	0	6	0	0	0	0	0	0	0	0
	6	0	0	0	0	6	6	0	6	6	24	6	12	24	6	6	12	18	6	6	6	6	6	6	6	6	0	0	6	6	6	12	6	12	6	6	6	0	0	6	6	0	0	0	0	0	0	0	0
	0	0	0	0	6	0	0	12	0	0	12	0	0	0	6	0	6	6	0	0	0	0	6	6	0	0	0	6	0	0	0	6	0	6	0	0	12	6	0	0	0	0	0	0	0	0	0	0	0
	0	0	0	0	0	0	0	6	0	0	0	0	0	0	0	0	6	0	0	6	0	0	6	0	0	0	6	0	0	6	0	12	6	0	0	0	0	0	0	0	0	6	0	6	0	0	0	6	0
	0	0	0	0	0	6	0	0	0	0	6	0	0	0	0	0	6	6	0	0	0	0	0	0	0	0	0	0	0	0	0	0	0	0	0	0	0	0	0	0	0	0	0	0	0	0	0	0	0
	6	0	0	6	0	0	0	0	0	0	0	0	0	0	0	0	0	0	0	0	0	0	0	0	0	0	6	0	0	0	0	0	0	0	0	0	0	0	0	0	0	6	0	0	6	6	6	0	6
	0	0	0	0	6	6	6	6	0	0	0	6	0	0	6	0	0	0	0	0	0	0	0	0	0	0	0	0	0	0	0	0	0	0	0	0	0	0	0	0	6	6	0	0	0	0	0	0	0
	0	0	0	0	0	0	0	0	0	0	12	0	6	0	0	0	0	0	0	0	0	0	0	0	0	0	0	0	0	0	0	0	0	0	0	0	0	0	0	0	0	0	0	0	0	6	0	0	0
	0	6	0	0	0	0	6	6	6	0	6	0	0	0	0	0	0	0	6	0	6	6	0	0	0	0	0	0	0	0	0	0	0	0	0	0	0	0	0	0	0	0	0	0	0	0	0	0	0
	6	0	0	6	6	12	6	6	6	0	0	0	0	6	0	0	12	0	6	0	0	0	0	6	0	0	0	0	0	0	18	0	6	6	0	0	0	0	6	0	12	0	0	0	0	0	0	0	0
	0	0	0	0	0	0	0	0	0	0	6	0	0	0	0	0	0	0	0	0	6	0	0	0	0	0	0	0	0	0	0	0	0	0	0	0	0	0	0	0	0	0	6	0	12	0	6	6	6
	0	0	0	0	6	0	0	0	0	0	0	0	0	0	0	0	0	0	0	0	0	0	0	0	0	0	0	0	0	0	0	0	0	0	12	6	0	6	12	0	0	0	0	0	0	0	0	0	0
	0	0	0	0	0	6	6	6	0	12	0	0	0	0	6	6	0	0	0	6	12	6	6	0	6	0	0	6	0	0	0	0	0	0	6	6	0	12	6	0	6	0	0	0	0	0	0	0	0
	0	0	0	0	12	0	0	0	0	6	0	0	0	0	0	0	0	0	0	0	0	0	0	0	0	0	0	0	0	0	0	0	6	0	0	0	0	0	6	0	6	0	0	0	0	0	0	0	0
	0	6	0	0	6	6	12	18	0	6	0	0	6	6	0	0	0	0	0	0	0	6	12	12	0	0	6	12	6	6	0	6	6	0	0	0	0	0	0	0	0	0	0	6	0	0	0	0	0
	0	0	0	0	0	18	0	0	0	0	0	0	6	6	0	0	0	0	0	0	0	0	0	0	0	0	0	0	0	0	6	0	0	0	0	6	0	0	0	0	0	0	0	0	0	0	0	0	0
	0	0	0	0	6	0	0	0	0	0	0	0	0	0	0	0	0	0	0	0	0	0	0	0	0	0	0	0	0	0	0	0	0	0	0	0	0	0	0	0	0	0	0	0	0	0	0	0	0
	0	0	0	0	0	6	0	0	0	0	12	6	0	0	6	6	0	0	0	12	0	6	6	0	0	0	6	0	0	0	0	6	6	6	12	0	0	0	0	0	0	6	0	0	0	0	0	0	0
	0	0	0	6	0	0	0	0	6	0	6	0	0	0	0	0	0	0	0	0	0	0	0	0	0	0	6	0	0	6	0	0	0	6	0	6	0	6	12	0	6	6	18	6	12	6	6	6	6
	0	0	6	6	0	0	6	0	6	0	6	0	6	0	0	0	0	0	0	0	6	0	0	6	0	6	0	0	0	6	0	0	0	0	0	0	0	6	6	12	6	18	12	6	0	0	0	18	6
	0	6	0	0	12	6	0	0	0	0	0	0	0	0	0	0	0	0	0	0	0	0	0	0	0	0	0	0	0	0	0	0	0	0	0	0	0	0	0	0	0	0	0	0	0	0	0	0	0
	0	0	0	0	0	6	0	0	6	0	0	0	0	6	0	0	12	6	0	0	0	0	0	0	0	6	0	0	0	0	0	0	6	0	0	12	6	6	0	6	6	6	0	0	0	6	0	12	0
	0	0	0	0	0	0	0	0	0	0	0	0	0	0	0	0	6	0	0	0	0	6	0	0	0	0	6	0	0	0	0	0	6	0	0	6	0	0	0	0	0	0	0	0	0	0	0	0	0
	0	0	0	0	6	0	0	0	0	0	0	0	6	0	0	0	0	0	0	0	0	0	0	0	0	0	6	0	0	0	6	0	0	0	6	0	0	6	6	6	0	0	0	0	0	0	0	0	0
	6	0	0	0	6	0	0	0	0	0	0	0	0	0	6	0	0	6	0	0	0	6	0	0	0	6	0	0	0	0	0	0	0	6	0	0	6	0	0	0	0	0	0	0	0	0	0	0	0
	0	0	0	0	6	6	6	0	0	0	0	6	0	0	0	0	0	0	6	6	6	0	0	0	0	0	0	6	0	0	0	6	0	0	0	0	0	0	0	0	0	0	0	0	0	0	0	0	0
	0	0	6	6	0	0	0	0	0	0	0	0	0	0	0	0	0	0	0	0	0	0	0	0	0	0	0	0	0	0	0	6	0	6	0	0	6	0	0	6	0	0	0	0	0	0	0	0	0
	0	0	0	6	6	0	6	0	0	0	0	0	6	0	0	6	0	0	0	0	0	0	0	0	0	0	0	0	0	0	0	6	0	6	18	6	12	12	0	0	0	0	0	0	0	0	0	6	0
	6	0	0	0	0	0	0	0	0	0	0	0	0	0	0	0	0	0	0	0	0	0	0	0	0	6	0	0	0	0	0	0	6	6	6	18	6	0	0	0	0	6	0	0	0	0	0	0	0
	0	0	6	0	0	0	0	6	6	0	0	6	0	0	6	0	0	0	6	6	0	0	0	0	6	0	0	0	0	0	6	0	0	6	6	12	18	0	12	12	0	0	0	0	0	6	6	0	0
	0	0	6	0	0	6	0	0	0	0	0	0	0	0	0	0	0	0	0	0	6	0	0	0	0	0	0	0	0	0	6	0	0	0	0	0	0	0	0	0	0	0	0	0	0	0	0	0	0
	0	0	0	0	6	6	0	0	0	0	0	0	0	0	6	0	0	0	6	0	0	0	0	0	0	0	0	0	0	0	0	0	0	0	6	0	6	0	0	6	0	6	0	0	0	6	0	0	0
	0	6	0	0	0	6	0	0	0	0	0	0	0	0	0	0	0	0	0	0	0	0	0	0	0	0	6	6	6	6	0	0	6	6	0	6	0	0	0	0	0	0	0	0	0	0	0	0	0
	0	6	0	0	0	0	6	0	0	0	0	0	0	0	12	0	0	6	6	0	0	0	0	0	6	0	0	0	0	0	0	0	18	12	6	18	12	18	6	18	0	0	0	0	0	0	6	0	0
	0	0	0	0	0	6	0	0	0	0	0	6	0	0	0	0	0	0	0	0	0	0	0	0	0	0	0	0	0	0	0	0	0	18	0	6	6	6	0	0	0	0	0	0	6	6	0	0	0
	0	6	0	0	0	0	0	0	0	0	0	0	0	0	0	0	0	0	0	0	0	0	0	0	0	0	0	0	0	0	0	0	0	0	0	6	0	6	0	0	6	0	0	0	0	0	0	0	0
	12	6	0	12	0	6	0	0	6	0	6	6	6	6	0	6	0	6	6	0	0	18	0	0	0	0	12	0	0	0	12	12	0	6	0	12	0	18	0	0	0	0	0	6	0	0	0	0	0
	0	0	0	0	0	0	0	0	0	0	0	0	0	6	0	0	0	0	0	0	0	0	0	0	6	0	0	0	0	0	0	12	6	12	0	6	6	6	6	0	0	0	0	0	0	0	0	0	0
	0	0	0	6	0	6	6	0	6	0	0	6	0	0	12	0	0	0	0	0	0	0	0	0	0	6	0	0	6	0	0	0	0	12	0	0	0	12	0	0	0	0	0	0	0	0	0	6	0
	6	12	0	18	0	0	0	12	6	6	0	6	6	6	0	18	0	6	0	18	0	12	6	0	0	6	0	0	12	0	0	12	0	18	6	0	0	0	0	0	0	0	0	0	0	0	0	0	0
	0	0	0	0	6	0	0	0	0	0	0	0	0	0	0	0	0	0	0	0	0	0	0	0	0	0	0	0	0	0	0	0	6	0	6	6	0	6	0	6	0	0	0	0	0	0	0	0	0
	0	0	0	0	6	0	0	0	6	0	0	0	0	0	0	0	0	0	0	0	0	0	12	0	0	0	0	0	0	0	0	0	6	6	0	6	6	0	0	0	0	0	0	0	0	0	0	0	0
	0	0	6	0	0	0	0	0	6	0	0	0	0	0	0	0	0	0	0	0	0	0	0	0	0	0	0	0	0	0	0	0	0	0	0	0	0	0	0	0	0	0	0	0	0	0	0	0	0
	6	6	0	0	0	0	0	0	6	0	0	0	0	0	0	0	0	0	0	0	0	0	0	0	0	0	0	0	0	0	0	0	0	6	12	0	0	6	0	0	0	0	0	0	0	0	0	0	0
	0	6	0	0	0	0	0	0	0	0	0	0	0	0	0	0	0	0	0	0	0	0	0	0	0	0	0	0	0	0	0	0	0	12	0	0	12	12	6	0	0	0	0	0	0	0	0	0	0
	0	0	0	0	0	0	0	0	0	0	0	0	0	0	0	0	12	0	0	0	0	0	0	0	0	0	6	0	0	0	0	0	0	0	6	0	0	0	0	0	0	0	0	0	0	0	0	0	0
	0	6	0	0	6	0	0	0	0	0	0	0	0	0	0	0	0	0	0	0	0	0	0	0	0	0	0	0	0	0	0	0	0	6	6	12	0	0	0	6	0	0	0	0	0	0	0	0	0
	0	0	0	0	0	0	6	0	0	0	0	0	0	0	0	0	0	0	0	0	0	0	0	0	0	0	0	0	6	0	0	12	0	12	0	0	6	0	0	0	0	0	0	0	0	0	0	0	0
	0	6	0	12	0	0	0	0	0	0	0	0	0	0	0	0	0	0	0	0	0	0	0	0	0	0	0	0	6	0	0	12	0	6	6	0	6	0	12	6	6	0	0	0	0	0	0	0	0
	0	0	6	0	0	0	0	0	0	0	0	0	0	0	0	0	0	0	0	0	0	0	0	0	0	0	0	0	0	0	0	0	0	0	0	0	0	0	6	0	0	0	0	0	0	0	0	0	0
	0	0	0	0	0	0	0	0	0	0	0	0	0	0	12	6	0	6	12	0	0	0	6	0	0	6	0	0	0	0	0	0	0	0	0	0	0	0	0	0	0	0	0	0	0	0	6	0	0
	0	0	0	6	0	0	0	0	6	0	0	0	0	0	0	0	0	0	0	0	0	0	6	0	0	0	0	6	0	0	0	0	0	0	6	6	0	0	12	0	0	0	0	0	0	0	0	0	0
	0	0	0	0	0	0	0	0	0	0	0	0	0	0	0	0	0	0	0	0	0	0	0	0	0	0	0	0	0	0	0	0	0	0	0	0	0	6	0	0	0	0	0	0	0	0	0	0	0
	0	6	0	0	6	0	0	0	0	0	0	0	0	0	0	0	0	0	0	0	0	0	0	0	0	0	0	0	0	0	0	0	6	0	0	6	0	0	0	6	0	0	0	0	0	0	0	0	0
	0	0	0	0	0	0	6	0	0	0	0	0	0	0	0	0	0	0	0	0	0	0	0	6	0	0	0	0	6	0	0	0	0	6	0	0	12	12	12	0	18	12	0	6	0	0	0	6	0
	0	0	0	0	6	0	0	12	0	6	6	0	0	0	6	0	6	0	0	0	0	0	0	0	0	0	0	0	0	0	6	0	0	0	6	0	6	6	6	6	6	12	6	12	6	12	6	12	6
	0	6	0	0	0	0	0	0	0	0	0	0	0	0	0	0	0	6	0	0	0	0	0	0	0	0	0	0	0	6	0	0	0	0	0	0	0	0	0	0	0	0	0	0	6	0	0	0	0
	0	0	0	0	0	0	0	0	12	0	0	0	0	0	0	0	0	12	0	6	0	0	0	0	0	0	0	0	0	0	0	0	0	6	0	6	0	0	6	6	0	0	0	0	0	0	0	0	0
	6	0	6	0	6	0	0	0	0	6	0	6	0	0	0	0	0	0	0	0	0	0	0	0	6	0	0	0	0	0	0	0	0	6	6	0	0	12	0	0	0	0	0	0	0	0	0	0	0
	0	6	0	0	6	0	0	6	0	6	0	6	0	0	0	0	0	0	6	0	0	0	0	0	0	0	0	0	0	0	0	0	18	0	6	0	12	0	0	0	0	0	0	0	6	0	0	0	0
	0	0	0	0	6	0	0	0	0	0	0	0	0	0	0	0	0	0	0	0	0	0	0	0	6	0	0	0	0	0	0	0	0	0	0	0	0	0	0	0	0	0	0	0	0	0	0	0	0
	0	0	0	0	0	0	0	0	0	0	0	0	0	0	0	0	0	0	0	0	0	6	6	0	0	0	0	0	0	0	0	0	0	0	0	0	0	0	0	0	0	0	0	0	0	0	0	0	0
	0	0	0	0	0	0	0	0	0	0	0	0	0	0	0	0	0	6	0	0	6	0	0	0	0	0	0	0	0	0	0	0	0	0	0	0	0	0	0	0	0	0	0	0	0	0	0	0	0
	0	0	0	0	0	0	0	0	0	0	0	0	0	0	0	0	0	0	0	0	0	0	0	0	0	0	0	0	0	0	0	0	0	0	6	6	0	6	6	0	6	0	0	0	6	0	0	0	0
	0	0	6	0	0	0	0	0	0	6	0	0	0	0	0	0	0	0	0	0	0	0	0	0	0	0	0	0	6	0	6	0	0	6	12	12	6	6	0	0	0	0	0	0	0	0	0	0	0
	6	0	24	0	12	0	0	6	6	6	6	0	0	0	0	0	0	0	6	0	0	6	0	0	0	0	0	0	0	6	0	6	0	0	6	0	6	0	6	0	0	0	0	0	0	0	0	6	0
	0	0	0	0	6	0	0	6	6	6	0	0	6	0	6	0	0	0	12	0	0	0	0	6	0	6	0	0	0	0	0	12	12	12	12	18	0	0	0	6	0	0	0	6	12	0	0	0	0
	6	0	0	12	0	0	0	0	0	0	0	0	0	0	0	6	0	0	0	0	6	0	0	0	6	0	0	0	0	0	0	12	0	0	0	6	12	6	12	6	6	0	0	6	0	0	0	0	6
	0	0	6	0	0	0	0	0	0	0	0	0	0	0	6	0	0	0	0	6	0	0	0	0	0	6	0	0	0	0	0	0	6	6	6	0	6	6	12	0	0	6	6	0	0	0	0	0	0
	0	6	6	6	6	0	6	0	0	6	6	0	0	0	0	0	6	0	0	0	6	0	0	0	0	0	0	0	6	6	0	0	0	0	0	0	0	6	6	0	6	0	6	0	0	0	0	0	0
	0	0	0	0	0	0	0	0	0	0	0	0	0	0	0	0	0	0	0	0	0	0	0	0	0	0	0	0	0	0	0	0	12	12	6	6	0	6	6	6	0	0	0	0	0	0	0	0	0
	0	0	6	0	0	12	6	0	0	0	12	6	12	0	6	6	0	6	0	12	12	0	12	0	6	6	12	0	0	6	6	12	0	6	0	0	6	12	12	12	0	12	0	6	0	0	0	6	0
	0	0	0	0	0	6	0	0	0	0	0	6	0	0	0	0	0	0	6	0	0	0	0	0	0	0	0	0	0	0	6	6	0	0	0	6	0	6	0	0	0	0	0	0	0	0	0	0	0
	6	0	18	0	18	6	0	0	6	0	6	6	6	0	6	0	6	0	0	0	6	0	0	0	6	0	0	6	0	0	0	0	0	0	0	6	0	0	0	0	0	0	6	12	0	0	0	0	0
	0	0	0	0	0	0	0	0	0	6	0	0	0	6	0	6	0	0	0	0	0	0	0	0	0	0	0	0	0	0	6	0	0	0	0	6	0	6	6	0	0	0	6	0	0	0	0	0	0
	0	0	6	0	0	0	0	0	0	0	0	0	0	0	0	0	0	0	0	0	0	0	0	0	0	0	0	0	0	0	0	0	0	6	0	0	0	0	0	0	0	0	0	0	0	0	0	6	0
	0	6	0	18	12	0	0	0	0	0	0	0	0	0	0	0	6	0	0	6	0	0	0	0	0	0	0	0	0	0	0	0	0	0	0	0	0	0	0	0	0	0	0	0	0	0	0	0	0
	0	0	0	0	0	0	0	6	0	0	0	6	0	0	0	0	0	0	0	0	0	0	0	6	0	0	0	0	0	0	0	0	0	0	0	0	0	0	0	0	0	0	0	6	0	0	0	0	0
	0	0	0	0	0	12	0	6	0	0	6	0	0	0	0	0	0	0	12	0	0	0	0	0	0	0	0	6	0	0	0	0	0	0	0	0	0	0	0	0	0	0	0	0	0	0	0	0	0
	0	0	0	0	0	0	0	6	0	0	0	0	0	0	0	0	0	0	0	0	0	0	0	0	0	0	0	0	0	0	0	0	6	0	6	6	0	6	0	0	0	0	0	0	0	0	0	0	0
	0	0	6	6	6	0	0	6	0	0	0	0	0	0	0	0	0	0	0	0	0	0	0	0	0	0	0	0	0	0	0	6	0	6	0	0	0	24	6	0	6	6	12	0	0	0	0	0	0
	0	6	0	0	6	0	0	0	0	0	0	0	0	0	0	0	0	0	0	0	0	0	0	0	0	0	0	0	0	0	0	0	0	0	0	0	0	0	0	0	0	0	0	0	0	0	0	0	0
	0	0	0	0	0	0	0	0	0	6	6	0	0	6	0	0	0	0	0	0	0	0	0	0	0	0	0	0	0	6	6	6	12	6	18	36	0	0	6	0	0	0	0	0	0	0	0	6	0
	0	6	6	0	0	0	0	0	0	0	0	0	0	0	0	0	0	0	0	0	0	0	0	0	0	0	0	0	0	0	6	6	12	0	6	0	6	6	6	0	0	0	0	0	0	0	0	0	0
	0	0	24	6	0	0	0	0	0	0	0	0	0	0	0	0	0	0	0	0	0	0	0	0	0	0	0	0	0	0	0	0	0	0	0	0	0	6	0	0	0	0	0	0	0	0	0	0	0
	0	0	6	12	0	0	0	0	0	0	0	0	0	0	0	0	6	0	0	0	0	0	0	0	0	0	0	6	0	0	0	6	18	6	18	6	0	0	0	0	0	0	0	0	6	6	6	0	0
	0	0	0	6	6	0	0	0	0	0	0	0	0	0	0	0	0	0	0	0	0	0	0	0	0	0	0	0	0	0	0	0	6	0	0	6	6	0	0	0	0	0	0	0	0	0	0	0	0
	6	0	6	0	6	6	0	12	0	6	12	12	0	6	0	0	6	0	12	6	12	6	6	0	6	0	0	0	6	0	0	6	12	0	0	12	6	0	6	6	0	0	0	0	0	0	0	0	0
	0	0	0	6	0	0	0	6	0	6	0	0	0	0	0	6	0	0	6	6	0	0	6	0	6	0	6	0	0	6	0	0	6	0	0	12	0	0	6	0	0	6	0	0	6	6	0	6	0
	18	0	0	0	0	12	36	0	0	0	0	6	12	0	0	0	0	0	6	0	0	6	0	0	0	0	0	0	0	6	0	0	6	36	30	6	6	36	54	24	36	48	6	6	12	6	12	24	6
	6	12	18	12	18	0	6	0	0	0	0	0	6	6	0	0	0	0	0	0	0	0	0	0	0	0	6	0	0	0	0	0	0	18	42	18	12	36	66	48	36	18	42	18	6	12	0	0	6
	0	12	18	6	6	6	0	6	6	12	18	0	6	6	24	0	6	6	12	6	18	12	6	6	0	12	12	0	6	6	6	0	24	6	24	0	12	12	6	24	36	6	30	6	18	6	0	0	6
	6	30	12	12	18	24	6	6	0	0	0	0	12	18	6	0	6	6	12	6	12	6	0	0	0	6	6	12	6	6	0	12	18	36	24	42	36	24	42	18	12	12	6	0	6	6	0	6	6
	0	30	12	18	12	6	0	6	12	12	18	0	6	12	0	6	6	6	0	0	0	6	12	6	0	12	6	0	12	0	6	42	6	30	24	30	24	24	30	6	12	0	0	6	0	6	0	12	12
	30	18	18	30	18	12	0	12	0	0	18	6	0	0	6	0	0	12	12	0	0	6	0	0	6	0	0	18	6	6	0	24	0	18	6	36	12	30	24	36	30	12	18	6	6	0	0	0	0
	18	18	12	12	12	6	12	12	12	0	24	0	12	6	12	6	12	6	12	6	12	6	6	6	0	0	6	0	0	6	6	0	6	12	6	6	0	6	6	6	0	0	0	0	0	0	6	0	0
	6	6	18	6	24	6	0	12	24	18	0	6	6	12	12	12	6	12	12	0	0	0	0	24	12	6	12	6	12	12	24	12	12	12	12	30	30	30	48	24	18	12	18	0	6	0	0	0	6
	24	24	18	24	30	0	12	18	18	18	18	12	6	0	6	6	24	24	6	0	6	12	18	0	6	6	0	6	6	6	6	12	6	6	24	30	30	6	6	18	6	12	24	0	0	0	0	0	0
	18	18	12	12	6	6	18	24	24	18	0	6	18	0	6	12	30	6	6	12	6	0	12	0	6	12	0	18	12	0	6	0	6	0	18	0	24	12	18	30	6	12	12	0	0	6	6	0	6
	18	6	12	0	0	18	0	12	6	0	12	6	12	0	0	12	12	0	6	0	6	0	12	0	12	0	0	12	0	0	6	0	6	6	36	24	18	30	30	42	0	6	6	6	6	0	18	12	12
	6	12	24	24	6	30	0	12	6	0	0	12	0	12	12	6	6	0	12	12	6	12	12	0	6	6	6	0	6	6	6	0	0	6	6	0	0	24	6	6	0	0	12	0	0	0	0	0	6
	12	18	12	6	0	12	0	0	0	0	0	0	0	0	6	12	0	0	0	0	0	6	0	0	0	6	0	0	18	60	36	24	30	48	36	42	24	0	6	6	0	0	6	6	18	18	6	6	0
	0	0	12	0	6	6	6	0	0	0	6	0	0	0	0	0	0	6	0	6	0	0	0	0	0	6	0	6	0	0	6	0	0	18	0	24	12	12	30	6	6	6	0	0	0	0	0	0	0
	12	12	18	6	6	12	12	6	12	6	0	0	0	0	0	0	0	6	12	12	6	6	12	0	0	18	0	0	6	6	6	0	6	6	0	0	12	12	6	12	18	12	0	0	0	6	6	0	0
	0	0	0	0	6	6	0	6	0	0	0	0	0	0	0	6	0	0	6	0	0	0	0	0	0	0	0	0	6	0	0	0	0	0	6	6	12	12	6	18	6	0	0	0	0	0	0	0	0
	12	18	12	12	12	6	0	0	0	0	0	0	0	6	0	6	6	0	6	0	12	6	0	6	0	18	0	12	6	0	6	0	24	36	6	6	6	6	24	6	0	0	0	0	0	6	0	0	0
	6	6	6	12	18	0	0	0	0	6	0	0	0	0	0	0	0	12	6	0	0	0	0	0	12	12	0	6	0	0	6	0	30	36	0	12	18	24	18	18	6	0	0	0	0	0	0	0	0
	24	0	6	0	6	0	6	0	6	0	6	0	0	0	0	0	12	0	0	6	0	6	6	6	6	0	6	0	0	0	0	0	12	6	12	18	0	0	6	6	6	12	12	12	0	0	0	0	6
	6	6	18	12	12	18	6	6	6	18	0	0	0	18	0	12	18	0	6	30	18	0	0	6	6	0	0	0	6	6	12	12	18	0	12	24	12	30	6	6	6	0	0	0	0	6	0	12	6
	18	12	18	30	30	12	12	0	6	6	0	0	6	6	0	12	0	6	12	18	30	6	0	0	12	6	6	6	6	0	12	6	0	30	18	18	24	6	6	6	0	6	0	0	0	6	0	6	0
	6	6	12	6	6	0	0	12	0	0	0	0	0	0	0	0	18	6	6	0	0	12	0	0	0	0	0	0	6	12	0	6	0	18	24	24	18	24	30	18	18	0	0	6	0	0	0	0	0
	0	12	12	30	24	12	0	0	6	0	0	0	0	0	6	0	0	6	0	0	6	0	0	6	6	0	0	0	6	0	12	0	18	6	12	24	24	24	24	6	18	0	0	0	0	6	6	0	0
	6	18	18	0	0	0	0	12	0	0	6	6	0	0	0	0	0	0	6	6	0	0	6	0	6	0	6	0	0	12	12	6	6	12	12	18	18	18	24	12	6	12	6	6	6	0	0	0	0
	6	12	0	6	6	6	0	6	0	0	0	0	6	0	6	0	0	0	0	0	0	0	0	0	0	0	0	0	0	0	0	0	6	18	24	6	12	12	0	6	0	12	0	0	0	0	0	12	0
	0	6	6	18	0	6	6	0	0	0	0	6	6	0	6	6	0	0	0	0	6	12	0	0	0	0	0	0	0	0	0	0	12	0	0	6	0	30	0	24	12	0	6	0	0	6	0	0	0
	24	6	0	30	18	6	12	0	0	6	0	6	6	6	0	0	0	6	6	6	0	12	0	0	0	0	0	0	0	0	12	36	18	24	12	30	24	6	24	24	6	0	0	0	6	0	0	0	0
	6	0	6	18	6	0	6	0	18	6	0	18	0	0	6	0	0	0	6	18	0	0	12	6	0	0	12	0	0	0	0	6	0	12	6	12	6	18	6	12	0	6	0	6	0	0	0	0	0
	30	0	6	0	6	6	6	6	12	6	6	0	6	0	0	0	0	6	0	6	0	0	12	0	0	6	0	0	6	6	0	18	6	12	0	0	6	6	6	0	12	18	6	0	0	0	0	0	0
	18	6	6	0	6	6	0	6	0	0	0	6	0	6	0	0	0	0	0	0	0	0	0	0	0	0	0	0	0	0	0	0	0	0	12	0	0	0	12	0	0	0	0	0	0	0	0	0	0
	6	18	18	12	18	12	6	6	12	0	0	12	0	6	18	0	18	0	0	6	6	0	0	12	6	0	12	12	0	0	6	6	6	24	18	12	24	12	6	18	6	0	0	0	0	0	0	0	0
	24	6	12	6	24	6	18	6	6	0	0	12	6	6	12	6	0	6	12	6	18	6	6	0	0	0	18	0	6	0	6	12	42	18	24	0	6	12	6	0	6	6	0	0	0	0	0	6	6
	6	6	12	18	12	0	0	6	6	0	0	6	12	0	0	0	6	0	0	6	0	0	6	6	0	0	6	0	0	0	6	0	0	6	0	18	6	6	6	18	0	0	24	6	0	0	0	0	0
	0	12	0	18	0	0	12	6	0	0	6	0	6	6	12	0	6	0	0	0	0	0	12	0	6	0	6	6	0	6	6	0	6	18	18	18	24	42	24	30	12	6	6	6	0	0	6	0	6
	6	12	12	6	18	12	6	0	0	6	0	0	0	0	0	6	0	0	6	0	0	0	6	6	0	0	0	0	0	0	0	6	18	24	12	12	42	0	12	30	12	0	0	0	0	0	0	0	0
	6	18	6	6	6	0	0	12	0	0	0	0	0	6	6	0	0	0	0	0	0	6	0	0	0	0	0	6	0	0	0	0	18	24	12	6	12	0	24	6	0	0	0	0	0	0	0	0	0
	0	0	0	0	0	0	6	0	0	0	0	0	0	0	0	0	0	0	0	0	0	0	0	0	0	0	0	0	0	0	0	0	12	24	6	6	6	12	30	12	12	12	0	6	0	0	0	0	0
	0	6	6	0	12	6	0	0	0	0	6	0	0	0	0	6	0	0	0	0	0	0	0	0	0	0	0	0	0	0	0	0	0	18	18	12	12	6	36	18	6	6	0	0	0	0	0	0	0
	0	12	12	0	0	6	6	0	0	0	0	0	0	0	0	0	0	0	0	0	0	0	0	0	0	6	0	0	6	0	6	12	6	30	42	12	12	18	12	0	6	6	0	0	0	0	0	6	0
	0	0	12	12	6	6	0	0	0	0	6	12	0	6	6	6	12	0	6	0	6	12	0	0	30	0	12	12	6	6	6	12	6	18	6	6	12	18	30	6	30	0	6	6	6	12	0	12	12
	6	6	24	24	6	6	6	0	0	0	6	12	6	0	0	12	6	12	0	6	6	0	0	6	12	6	24	12	0	18	0	24	18	6	12	12	12	6	6	6	6	0	0	0	0	0	6	6	12
	6	6	6	12	6	12	6	0	0	0	6	0	0	0	0	0	0	0	0	0	6	0	0	0	6	6	0	12	6	0	6	0	18	12	18	30	0	24	12	0	0	0	0	0	0	0	0	0	0
	24	24	6	0	12	0	6	6	6	12	6	0	6	6	0	0	6	0	0	0	6	12	0	0	0	6	0	6	0	12	0	0	12	0	0	0	6	6	12	18	0	12	0	0	0	0	0	0	0
	6	0	12	6	0	6	0	6	0	0	0	0	0	6	0	0	0	0	0	0	6	0	0	6	6	0	0	6	0	0	0	0	0	0	6	6	0	6	6	0	0	0	0	0	0	0	0	0	0
	6	6	0	6	6	0	12	6	0	6	0	6	0	0	6	6	0	0	0	6	0	0	0	6	24	6	0	0	24	6	12	6	24	36	18	24	30	12	18	12	12	6	12	6	0	6	12	18	0
	0	12	0	0	6	6	0	6	6	0	0	0	0	0	0	0	0	0	6	6	0	0	0	0	0	0	0	0	0	12	0	0	12	24	6	12	0	12	6	6	12	0	0	0	0	0	0	0	6
	6	6	6	0	0	12	0	0	0	0	0	0	0	0	0	0	0	0	0	0	0	0	0	0	0	0	0	0	6	0	0	0	12	0	6	12	6	6	12	6	6	6	18	0	0	0	0	0	0
	36	6	24	42	54	18	18	18	36	24	54	18	18	36	18	6	30	18	18	30	18	18	18	18	24	18	42	18	24	18	12	12	48	24	36	12	54	54	66	18	48	24	24	12	0	24	6	6	6
	36	42	12	6	36	24	30	36	12	18	42	12	18	24	12	30	18	18	12	18	18	18	30	12	24	12	0	36	12	0	54	24	42	30	66	42	36	48	42	18	6	0	6	12	0	24	12	6	6
	36	48	42	36	48	30	24	12	30	30	12	36	24	0	30	12	24	12	6	24	6	18	12	12	6	24	12	0	18	0	6	12	6	6	6	36	30	48	60	36	24	24	42	36	18	24	12	0	0
	6	12	24	42	48	30	12	24	36	24	18	12	12	24	12	24	24	12	12	18	12	6	6	0	6	24	12	0	18	12	6	18	6	0	0	12	6	36	6	24	36	12	24	12	6	6	0	0	0
	30	24	24	12	24	12	18	12	6	18	18	18	6	12	12	0	12	6	0	30	6	0	12	12	6	6	6	6	0	0	12	18	0	18	6	18	36	54	24	18	60	48	30	36	0	0	0	0	0
	36	0	30	18	18	18	18	36	18	24	12	6	0	30	6	12	6	24	12	24	12	24	24	12	0	24	12	12	24	30	12	12	30	6	24	0	12	0	0	0	12	6	6	6	0	0	0	0	0
	24	36	18	24	36	36	24	24	42	36	6	12	24	24	12	42	24	36	30	18	18	0	24	36	18	12	6	12	18	12	42	6	30	18	12	6	18	24	12	18	42	18	18	36	42	30	24	12	36
	24	18	18	30	6	36	6	12	48	30	18	18	0	18	18	30	18	18	24	24	12	18	24	18	18	12	36	18	24	30	24	24	18	36	30	42	30	48	36	18	42	42	42	36	24	24	6	12	6
	12	24	12	18	12	18	24	12	30	18	0	12	12	6	12	18	6	0	0	18	0	0	18	6	6	0	0	24	0	6	30	12	18	36	48	48	48	60	48	36	54	18	0	0	6	0	0	0	0
	12	30	18	18	24	30	24	36	24	24	24	12	18	6	18	18	12	30	24	36	12	24	12	18	18	48	6	24	18	24	36	30	12	54	54	48	24	18	48	60	48	60	24	24	0	6	6	0	6
	42	36	54	36	36	42	48	30	24	24	36	18	42	24	42	48	30	36	60	42	42	36	42	48	30	48	48	30	42	30	18	30	24	24	24	36	30	24	18	24	18	18	12	0	18	6	0	24	12
	18	24	24	6	24	12	0	0	36	6	30	6	12	0	24	6	18	30	24	42	78	30	6	12	36	42	30	18	18	42	24	30	42	30	30	12	24	24	24	12	6	18	24	6	18	18	18	36	12
	12	6	6	12	24	12	18	6	24	6	12	24	12	30	30	24	18	24	6	24	6	36	24	18	12	24	30	18	24	30	18	24	18	12	0	18	12	12	12	18	24	42	24	54	12	24	24	36	48
	0	0	6	12	12	18	12	0	0	6	18	12	6	6	6	6	0	0	6	0	0	0	0	0	0	0	6	0	12	0	0	0	6	6	0	0	0	6	0	0	0	0	0	6	0	6	6	0	12
	6	12	12	18	6	0	6	18	0	0	0	0	0	6	0	6	6	0	0	0	0	0	0	12	6	6	0	0	6	0	0	0	6	6	6	6	6	0	0	0	0	0	0	0	0	0	0	6	6
	6	12	6	0	12	0	0	6	0	0	6	6	0	6	6	0	0	18	12	6	6	6	6	6	12	0	24	0	6	6	0	0	6	24	24	12	6	30	24	12	6	12	6	12	18	24	6	12	18
	12	12	12	12	0	6	6	0	6	6	6	12	6	6	12	6	12	6	12	6	6	0	12	0	12	0	30	12	6	24	12	0	6	12	12	0	6	12	12	0	18	12	6	12	6	12	0	0	6
	0	6	0	0	0	0	6	6	0	12	6	0	0	6	6	6	12	0	6	6	0	0	0	0	0	12	0	12	6	0	12	6	0	12	12	0	6	0	18	0	0	18	12	18	6	12	24	36	24
	12	12	6	42	6	18	6	24	12	24	30	12	18	24	6	12	6	24	18	6	12	24	12	18	6	18	12	12	18	0	18	6	6	0	0	6	6	12	6	0	6	0	0	6	0	0	0	0	0
	0	0	0	6	0	6	6	12	0	0	0	0	0	0	0	0	0	0	0	0	0	0	0	0	0	0	0	0	0	0	0	6	24	18	12	24	12	18	18	18	18	12	24	18	12	6	12	18	18
	6	12	6	24	12	18	6	0	6	0	12	0	6	0	12	0	18	6	6	0	6	6	6	0	0	0	0	6	6	12	0	6	24	24	18	6	36	18	6	0	0	6	6	0	6	0	0	6	0
	0	0	6	12	12	12	12	6	6	18	0	18	0	12	6	18	0	6	6	30	6	0	6	6	6	0	18	6	0	18	12	6	0	12	12	12	6	0	24	0	12	0	6	0	0	0	0	0	0
	12	0	0	18	18	12	0	6	12	0	18	0	6	0	6	18	12	12	6	18	12	18	18	6	12	6	12	12	12	12	18	18	0	0	12	6	6	0	0	0	12	0	0	0	6	0	12	24	36
	12	12	6	0	6	12	30	0	36	18	6	6	6	18	6	0	0	18	12	18	0	12	12	6	18	0	6	24	12	6	6	6	12	6	6	6	6	12	24	18	42	54	36	6	42	42	30	42	18
	0	0	0	0	0	18	6	0	0	0	0	0	0	0	6	0	0	6	0	0	0	0	6	12	6	0	0	0	0	0	6	18	0	6	18	0	18	0	18	36	6	24	6	30	42	12	42	12	36
	0	0	6	0	0	0	0	0	0	6	0	0	0	0	0	0	6	18	0	6	6	6	0	0	0	12	6	0	6	6	12	6	12	6	12	0	6	6	6	6	0	6	12	0	6	0	6	0	0
	6	0	6	0	6	24	12	18	0	0	12	6	12	12	12	6	0	6	0	6	6	6	6	6	0	0	0	6	6	18	6	6	0	0	18	6	0	6	6	12	0	0	12	12	6	6	0	0	6
	0	0	12	0	0	6	0	0	0	6	0	0	0	0	0	0	0	6	6	6	0	0	6	0	6	0	0	0	0	0	0	0	0	0	0	0	12	0	0	0	0	0	12	6	18	0	18	0	0
	18	36	30	36	12	18	6	12	6	18	12	18	6	12	6	6	12	18	0	12	18	6	12	6	0	0	12	0	0	6	0	6	6	0	12	6	0	12	6	0	0	0	0	0	0	12	0	0	0
	30	24	30	12	0	18	18	36	24	6	18	0	12	0	12	24	0	6	0	6	0	0	6	6	0	0	12	12	6	6	0	0	0	6	0	0	0	6	0	0	6	0	0	0	0	0	0	0	0
	18	30	6	30	36	30	30	18	24	30	18	24	30	12	6	0	24	12	18	6	18	24	6	6	24	24	0	18	18	12	18	24	0	12	12	6	12	6	6	0	0	0	0	0	0	0	0	0	0
	30	18	18	12	18	0	12	24	12	24	0	6	18	36	24	18	6	18	18	18	24	24	18	30	18	24	12	18	30	18	24	0	18	24	30	36	48	36	18	24	36	12	18	12	6	12	12	12	12
	24	6	6	12	18	6	12	6	12	0	6	12	6	12	6	6	6	12	12	12	12	6	6	6	6	6	6	12	0	0	0	6	0	0	6	0	0	0	0	0	0	0	0	0	0	0	0	6	0
	12	12	18	18	12	18	18	18	12	18	0	12	18	6	6	0	18	24	12	6	12	12	6	12	6	18	12	6	24	6	6	18	6	6	0	0	0	0	6	0	12	18	0	0	0	6	6	0	0
	24	18	18	6	18	30	24	30	12	18	12	12	30	12	12	18	24	0	12	18	6	12	6	6	12	0	24	6	12	18	12	12	6	12	6	18	12	0	6	6	12	0	6	18	18	0	12	6	24
	30	18	18	42	24	0	0	0	6	12	12	0	12	0	24	0	0	6	30	0	0	6	0	0	6	0	6	6	6	6	6	6	6	0	12	6	24	18	42	36	6	18	0	0	6	0	18	0	0
	12	12	12	18	12	6	18	0	12	60	18	24	12	24	6	0	18	0	36	0	18	6	12	6	6	6	12	0	0	0	12	18	0	12	12	6	18	24	0	12	30	6	18	6	6	6	0	0	12
	6	12	36	30	6	30	12	18	0	30	18	0	12	18	18	12	0	24	6	6	18	12	6	0	6	12	12	0	0	6	0	12	12	0	0	6	0	0	0	0	6	0	0	0	0	0	6	0	0
	42	30	36	30	12	24	6	18	24	24	18	18	18	6	18	12	30	6	6	6	30	6	6	12	24	0	18	0	12	0	6	0	0	12	0	0	12	24	0	30	0	12	6	6	0	0	0	0	0
	24	18	18	12	12	18	12	6	24	18	18	18	30	30	12	6	6	6	18	18	12	6	0	6	24	12	0	0	6	0	6	6	6	0	12	6	12	12	6	0	0	0	6	0	6	0	0	0	0
	6	12	0	30	18	30	6	18	0	12	0	12	0	24	6	12	12	6	24	0	24	18	0	0	0	6	6	18	6	6	6	0	0	6	0	0	0	0	0	0	0	0	0	0	0	0	0	0	0
	6	6	30	30	0	12	24	24	12	24	24	6	12	12	36	30	18	30	12	6	6	6	24	24	12	30	12	6	18	30	12	24	6	24	0	0	6	0	0	6	0	0	0	0	0	0	0	0	0
	18	42	30	36	36	18	36	6	30	0	18	12	6	18	12	6	18	12	12	12	18	12	6	0	6	0	18	6	12	18	18	6	30	54	66	66	72	60	84	24	18	6	12	0	18	6	12	12	6
	12	18	12	12	0	30	30	0	0	6	6	6	0	0	0	0	0	0	0	0	12	0	0	6	18	0	0	0	0	0	6	0	0	0	0	0	6	0	0	0	0	6	12	0	6	0	0	0	0
	18	12	36	30	12	30	24	12	24	0	30	24	30	36	48	6	18	12	42	12	6	30	6	24	24	12	18	24	42	18	12	0	12	6	12	24	6	12	18	18	0	12	6	12	0	6	0	6	6
	12	36	12	30	0	12	18	24	12	18	6	30	18	12	24	18	18	24	6	12	24	18	12	6	6	18	30	0	30	12	6	12	12	12	6	6	6	12	0	6	6	6	0	6	12	6	6	0	6
	24	12	0	12	42	18	12	6	6	6	6	18	24	12	12	12	12	30	0	18	6	6	12	18	12	24	36	0	6	6	24	6	12	12	12	6	6	6	6	12	18	12	18	6	0	18	6	6	12
	0	30	24	42	6	24	6	12	18	6	12	6	0	0	6	24	12	0	0	18	18	24	6	12	6	12	18	6	12	12	0	18	12	18	12	12	18	12	24	6	6	12	18	0	6	0	0	12	0
	6	0	30	18	6	18	12	0	6	0	6	6	12	0	24	0	6	0	6	6	12	12	18	0	0	0	18	12	0	0	0	0	6	12	6	18	6	12	18	24	24	18	18	12	12	0	6	0	12
	24	18	18	18	24	6	0	6	30	12	6	12	18	6	6	30	18	24	12	12	18	12	12	24	6	6	24	24	0	12	6	6	24	30	18	6	42	18	12	12	24	24	24	6	12	0	0	6	0
	48	36	42	48	36	30	30	48	30	54	24	36	12	18	48	18	24	42	6	36	42	24	12	18	18	18	30	24	36	12	18	36	6	6	0	6	0	0	0	0	0	0	0	0	0	0	0	0	0
	24	30	60	12	24	24	18	36	30	18	12	12	36	18	24	30	24	30	12	6	24	36	36	24	18	18	18	18	24	12	18	6	18	18	12	6	24	12	6	0	6	0	0	0	0	0	6	0	0
[truncated: 73 more columns]

[truncated: 6 more sheets: Fig. S5o, Fig. S5p, Fig. S5q, Fig. S5r, Fig. S5s, Fig. S5t]
