# Supplementary material for: Shared behavioural impairments in visual perception and place avoidance across different autism models are driven by periaqueductal grey hypoexcitability in Setd5 haploinsufficient mice
Source: PLoS Biol. 2024 Jun 10;22(6):e3002668. doi: 10.1371/journal.pbio.3002668 (PMC11216578; doi:10.1371/journal.pbio.3002668)
Supplement: S15 Data — (XLSX) [file pbio.3002668.s027.xlsx]

## Sheet: Fig. S6a-b
	xy_optoA
	10.2357	10.1169	10.0543	9.94444	10.1262	10.6615	11.4503	12.1711	12.8075	13.0169	12.7254	11.9033	11.0876	10.2174	9.38031	8.48828	7.67055	6.6636	5.63132	4.65994	3.93597	3.40885	3.08286	2.78344	2.49146	2.19152	2.00019	1.86639	1.76134	1.79238	1.87637	1.84953	1.79111	1.82548	1.73236	1.54432	1.37576	1.23715	1.10419	1.06434	1.13561	1.26034	1.39146	1.55455	1.71176	1.80189	1.83881	1.85403	1.75602
	5.36367	4.9667	4.54292	3.97608	3.38905	2.85068	2.57761	2.541	2.45731	2.38201	2.48583	2.68504	2.93779	3.36289	3.9446	4.42417	4.83799	5.16586	5.35051	5.26754	5.05075	4.61681	4.06323	3.4649	3.00537	2.67984	2.52772	2.52989	2.80761	3.48377	4.46166	5.68331	6.95458	8.05062	8.58243	8.65862	8.34652	7.88268	7.29569	6.79312	6.45485	6.39291	6.65279	7.35712	8.50045	9.97165	11.6969	13.4011	14.8065
	4.79954	4.8188	4.84298	4.83053	4.72652	4.62101	4.40422	4.25474	4.15561	4.30177	4.55147	4.97116	5.28681	5.65448	5.9214	6.17761	6.37155	6.53375	6.6483	6.82995	7.08374	7.46444	8.14163	8.82176	9.46381	10.0792	10.5866	11.0761	11.5731	12.0273	12.3864	12.6076	12.4913	12.3537	12.2161	12.1349	12.1755	12.2735	12.2948	12.2272	11.8172	11.2844	10.6295	9.83913	8.88973	8.07311	7.13941	6.30377	5.61758
	2.56041	2.65053	2.79942	3.02207	3.10479	3.09795	3.0421	2.79081	2.42702	2.12961	1.85421	1.58384	1.37577	1.31969	1.24808	1.20368	1.18588	1.21843	1.16449	1.11256	1.10798	1.1333	1.24294	1.43655	1.65784	1.78705	1.8309	1.71003	1.59758	1.49432	1.5059	1.6139	1.75718	1.89287	2.0679	2.15045	2.20291	2.4012	2.64594	3.00083	3.56814	4.42048	5.24694	5.9601	6.32913	6.23973	5.47243	4.41357	3.30326
	2.93921	3.67184	4.40318	5.73501	7.02834	7.96892	8.49607	8.66542	8.47234	8.11776	7.64801	7.2546	6.88332	6.56438	6.18684	5.94378	5.48893	5.00196	4.54807	4.44507	4.52227	4.83683	5.16087	5.39935	5.17637	4.5582	3.85954	3.2433	2.74407	2.5203	2.60871	2.78301	3.00139	3.23374	3.40506	3.48256	3.46232	3.33456	3.05064	2.74066	2.42425	2.30799	2.18511	2.17581	2.19486	2.28015	2.077	1.85614	1.68678
	3.01118	2.76243	2.53387	2.15019	2.02295	2.21403	2.80516	3.80057	4.99518	6.24824	7.12104	7.64535	7.7216	7.47819	6.97916	6.52906	5.96366	5.49541	5.13238	5.00129	5.06916	5.40815	5.85544	6.3515	6.76096	7.0635	7.39621	7.68188	7.85745	7.922	7.89274	7.57407	7.13443	6.66929	6.38752	6.19216	6.12219	6.05494	5.89239	5.50826	4.91958	4.38409	3.92048	3.67772	3.5239	3.55195	3.44624	3.33734	3.24359
	13.028	13.0983	13.5452	14.0366	14.6255	15.1217	15.2617	14.4831	13.2336	11.6742	9.95939	8.19226	6.68944	5.30419	4.18951	3.30895	2.73023	2.44955	2.45929	2.63686	2.88298	3.03821	3.09586	3.06433	2.98294	2.93866	2.9394	2.97263	2.95161	2.76466	2.41588	2.11456	1.87939	1.79824	1.97233	2.35134	2.76094	3.15218	3.52606	3.91488	4.38544	5.01095	5.79616	6.66467	7.49327	8.09036	8.42801	8.54066	8.50793
	1.59085	1.61129	1.61012	1.54919	1.46791	1.70615	1.93455	2.14647	2.77639	3.86109	4.27487	4.68795	5.1509	5.29564	4.91442	5.26356	5.92472	6.59713	7.14586	7.45539	7.03377	5.9315	4.77571	3.39367	2.66801	2.70565	3.13357	3.95249	5.51409	6.83765	7.39614	7.89069	7.60813	6.89067	6.09025	5.64254	5.48101	5.80424	6.21149	6.52497	6.81146	6.61334	6.34388	5.58978	4.6698	3.85541	3.39857	3.05472	3.1588
	4.69434	4.79757	4.67465	4.43032	3.93037	3.34735	2.81165	2.48146	2.43986	2.36728	2.26639	2.06851	1.75403	1.40187	1.1946	1.18131	1.21499	1.49718	1.8101	2.2398	2.39007	2.5389	2.33964	2.23419	2.03154	1.94658	1.91991	2.10892	2.11673	1.90422	1.73834	1.51724	1.35639	1.34086	1.66053	1.98487	2.52307	2.89488	3.15008	3.04177	2.91348	2.41753	2.00667	1.67035	1.57328	1.46139	1.67492	2.07701	2.40792
	1.16594	1.12581	1.23783	1.46001	2.06929	3.11642	4.40188	5.90421	7.6821	9.57206	11.5917	13.9108	16.2915	18.4569	20.3491	21.6275	22.1498	22.2085	21.9758	21.5599	21.5022	21.8688	22.4521	23.1488	24.1177	25.017	25.7893	26.2715	26.7747	26.9702	26.7696	26.2257	25.9256	25.4458	24.9239	24.5828	24.5301	24.3166	24.3113	24.4432	24.6787	24.6919	24.3464	23.2795	21.622	19.2701	16.3879	13.3583	10.4841
	8.69687	8.53005	8.43968	8.37517	8.22745	8.16347	8.13626	8.12825	8.23379	8.63925	9.4079	10.5463	12.0092	13.4008	14.8157	16.2861	17.4848	18.5121	19.3414	19.9413	19.9514	19.5974	18.8263	18.2153	17.3158	16.6028	16.0417	15.6441	14.9451	14.641	14.5277	14.7086	14.9492	15.2197	14.972	14.2226	12.7156	10.7212	8.53097	6.4337	4.46723	2.97083	1.92994	1.34296	1.20123	1.44018	1.87533	2.39714	2.78544
	2.80939	2.65311	2.46252	2.13963	1.74597	1.3994	1.11497	0.919768	0.845949	0.83211	0.753004	0.740077	0.713192	0.648482	0.596494	0.573018	0.521263	0.501916	0.493425	0.494136	0.509697	0.534492	0.531462	0.525548	0.501886	0.488696	0.500844	0.545684	0.57812	0.59988	0.616144	0.585176	0.513311	0.501728	0.533195	0.573172	0.668183	0.789348	0.839197	0.845285	0.785959	0.671168	0.569672	0.475342	0.40704	0.396354	0.401308	0.374207	0.370599
	3.52685	3.46472	3.31678	2.98375	2.52534	2.01644	1.51606	1.10321	0.927107	0.937998	1.0284	1.16725	1.31757	1.4586	1.56721	1.71676	1.87924	2.09853	2.15448	2.13142	1.9864	1.76704	1.48956	1.29796	1.08257	0.934373	0.854364	0.759475	0.68801	0.753387	0.835805	0.920688	1.05364	1.23919	1.33551	1.35345	1.35655	1.37556	1.29036	1.25686	1.3746	1.51777	1.59777	1.76734	1.88468	1.83604	1.70571	1.60427	1.47624
	7.39956	7.43968	7.35778	7.2194	7.04642	6.97263	6.74493	6.68245	6.87341	7.13286	7.02234	7.20638	7.17605	6.92574	6.44428	6.19614	5.74171	5.40472	4.95788	4.61138	4.16271	3.82169	3.52074	3.3601	3.26584	3.32558	3.36132	3.41241	3.5245	3.70335	3.93855	4.15887	4.37647	4.60848	4.64567	4.43762	4.22566	3.98192	3.76769	3.80275	4.01632	4.15361	4.2667	4.15997	3.79124	3.28571	2.8354	2.35723	2.21144
	2.65896	2.76343	2.79242	2.86915	2.90441	2.96403	3.04576	3.18267	3.33942	3.54541	3.77274	3.87132	3.91335	3.88677	3.79514	3.63937	3.54464	3.5323	3.59633	3.60943	3.50823	3.29533	3.04119	2.80452	2.87933	3.26369	3.98806	4.93235	5.81784	6.29191	6.48235	6.33469	5.62809	5.1477	4.78374	4.61082	4.5626	5.05186	5.06468	5.23939	5.2891	5.17517	4.72814	4.61029	4.49095	4.32171	4.15654	4.16897	4.04001
	1.70817	1.76809	1.81079	1.90822	2.11645	2.23072	2.37753	2.58271	2.75048	2.82451	2.88575	2.82031	2.61329	2.29221	1.97043	1.71133	1.52103	1.54763	1.88963	2.3829	3.05078	3.83583	4.41051	4.65187	4.70783	4.5136	4.18889	3.9178	3.8359	3.81074	3.67169	3.50782	3.28719	2.86525	2.46011	2.33291	2.31455	2.51246	2.98561	3.46492	3.81794	3.9797	3.83543	3.46227	2.9721	2.40968	1.96854	1.79954	1.67836
	7.84189	7.95354	8.06882	8.34635	8.17091	8.21805	8.19198	8.12555	8.07474	7.92654	7.53771	7.11147	6.61565	6.34961	6.53092	6.94092	7.45597	7.89049	7.76312	7.1342	6.0896	4.89338	3.84047	3.19211	2.77066	2.67626	2.82973	3.12758	3.577	4.06885	4.58241	4.87216	4.86596	4.55041	4.18689	3.64859	3.3715	3.42883	3.59247	4.04663	4.62226	4.87515	4.75742	4.69962	4.24942	3.8386	3.84487	4.12161	4.61659
	3.60846	3.83871	4.22452	4.82354	5.3573	5.94585	6.36325	6.33898	6.51526	5.87102	5.2473	4.55015	4.02827	3.21479	2.99891	2.8892	2.8085	2.6375	2.47737	2.23164	1.92397	1.82355	1.87456	2.13223	2.44539	2.61727	2.62019	2.57217	2.40076	2.26691	2.26029	2.33954	2.50459	2.80819	2.98457	3.10511	3.23895	3.20846	2.89719	2.70588	2.54534	2.38893	2.31197	2.43925	2.64656	2.91885	3.17662	3.69936	4.36984
	8.79955	8.52213	8.3277	8.05833	7.71194	7.56697	7.80682	8.19939	8.64763	9.35299	9.87553	10.1824	10.3131	10.5762	10.6319	10.7847	11.1434	11.8294	12.3289	13.1188	13.9795	14.8344	15.4425	16.5626	17.4545	18.5479	19.5029	20.5494	20.8995	21.1704	20.7811	20.2924	19.3863	18.6776	17.9884	17.7735	17.5506	17.9569	18.2659	18.6089	18.6899	18.7954	18.4682	18.1006	17.4282	16.7333	16.0452	15.3162	14.6477
	3.37394	3.23695	3.07855	2.81422	2.52186	2.34862	2.24365	2.12881	2.05247	2.04003	2.09309	2.24641	2.6337	3.15257	3.64222	3.86263	3.94574	3.82836	3.53713	3.19949	3.11487	2.96616	2.82151	2.75873	2.70822	2.5588	2.54098	2.63255	2.72396	2.87499	3.1419	3.40962	3.53407	3.63399	3.6345	3.44185	3.2255	3.12613	2.92945	2.73383	2.59459	2.54134	2.55115	2.75236	2.98962	3.24443	3.38131	3.40048	3.35262
	1.44688	1.42086	1.4211	1.50524	1.52791	1.56044	1.64633	1.74973	1.75736	1.76816	1.83966	2.03896	2.43895	3.12494	4.08106	5.03495	5.86572	6.37299	6.75963	6.73411	6.47966	6.05772	5.56378	4.55868	3.67978	2.99477	2.45822	2.09756	2.27433	2.73897	3.32021	4.1364	5.17379	6.17461	6.90028	7.44905	7.65469	7.51805	7.15002	6.8776	6.62485	6.46463	6.35483	6.29591	5.92773	5.4352	4.86769	4.37193	3.96982
	9.20526	9.15865	9.13693	9.01015	8.98906	9.11801	9.36121	9.79834	10.4462	10.8855	11.3538	11.6702	11.7323	11.694	11.8266	11.9938	12.4391	13.0041	13.633	14.1441	14.5642	14.4432	14.3436	14.2344	14.0398	13.7569	13.7474	13.6452	13.438	13.3821	13.5399	13.9534	14.5029	15.0792	15.6646	15.9822	15.9326	15.6263	15.4464	15.2361	15.2731	15.3463	15.441	15.1369	14.7162	14.0231	13.1626	12.2526	11.5501
	1.27769	1.35644	1.37157	1.50286	1.66082	1.6755	1.614	1.66933	1.57853	1.64043	1.96991	2.38946	2.72081	3.02716	3.10069	2.8327	2.40976	1.92957	1.47283	1.08883	0.90765	0.824128	0.88306	1.04218	1.4922	2.08986	2.89769	3.63016	4.30701	4.48599	4.31103	3.79194	3.39076	3.1904	3.41695	4.02735	4.97524	5.82572	6.41676	6.87327	7.01793	6.76048	6.26961	5.63185	4.65499	3.6696	2.90959	2.3653	2.09445
	1.82661	1.76573	1.61327	1.42747	1.33697	1.36543	1.36193	1.54427	1.66866	1.8367	1.95608	2.0149	1.93726	1.79683	1.61545	1.46217	1.4217	1.43123	1.55769	1.55178	1.47409	1.37679	1.30511	1.16999	1.14399	1.15009	1.08812	1.04073	1.02878	1.00676	1.02745	1.07371	1.11979	1.14482	1.28013	1.36815	1.50254	1.64124	1.78338	1.75975	1.76827	1.79472	1.75294	1.68318	1.65924	1.61457	1.60176	1.67725	1.87287
	6.7931	6.62472	6.30835	5.76911	5.07684	4.12085	3.25939	2.57064	2.044	1.74147	1.7667	1.771	1.90325	2.02972	2.19055	2.25227	2.27379	2.14958	2.05005	1.80544	1.65138	1.76752	2.071	2.37908	2.75915	3.04008	2.98534	2.70961	2.35309	1.96883	1.65283	1.4431	1.27939	1.16411	1.05101	0.888035	0.798108	0.774372	0.831755	0.968678	1.14047	1.25053	1.31697	1.26569	1.18437	1.18091	1.25343	1.46394	1.75596
	21.3269	20.9909	20.4679	19.6948	18.0604	16.5478	15.3713	14.8599	15.0954	16.2972	17.9237	19.7732	21.3199	22.5238	23.1683	23.2482	22.4073	21.0665	19.2092	17.0761	14.8308	13.2466	12.2072	11.926	12.2132	13.0381	13.9771	14.9663	15.4757	15.7476	15.6369	15.1919	14.3266	13.4598	12.6166	12.0354	11.7177	11.8109	12.3146	13.0149	13.712	14.2169	14.3526	13.9012	12.6157	10.7467	8.57146	6.50321	4.66301
	11.837	11.6946	11.5916	11.3628	11.1081	11.0532	11.0902	11.2092	11.5169	11.8112	12.1091	12.3704	12.5263	12.5355	12.5425	12.5463	12.4955	12.581	12.7223	13.0131	13.3586	13.832	14.2752	14.8076	15.3179	15.709	16.0583	16.4643	16.8527	17.1275	17.3612	17.4651	17.4439	17.1755	16.8553	16.6015	16.3504	15.9284	15.5679	15.2483	14.9286	14.7343	14.79	14.9401	15.1535	15.3493	15.5253	15.6377	15.8079
	1.46304	1.42687	1.44313	1.44121	1.56318	1.66125	1.74555	1.75335	1.6299	1.41689	1.25819	1.08583	0.998002	1.04712	1.16641	1.27762	1.37661	1.34636	1.22451	1.05095	0.870433	0.735651	0.745053	0.810914	1.00199	1.20912	1.4181	1.5758	1.66859	1.59728	1.49741	1.33904	1.13171	0.977398	0.865716	0.824579	0.806887	0.822868	0.818532	0.873206	0.822442	0.827279	0.826647	0.851162	0.836348	0.885298	0.854722	0.867676	0.859232
	0.926561	0.976221	0.980843	1.04993	1.06973	1.01466	0.954255	0.984016	0.963816	0.963944	1.00913	1.02594	0.93978	0.871001	0.848355	0.834444	0.889482	0.965925	1.04081	1.05456	1.00491	0.897103	0.82585	0.763827	0.718659	0.698722	0.745515	0.754193	0.791171	0.84006	0.877674	0.844925	0.826708	0.763238	0.734218	0.750734	0.759746	0.757794	0.791815	0.732852	0.694757	0.715388	0.752153	0.74384	0.84016	0.832738	0.809784	0.845488	0.914734
	6.83482	5.90359	5.31181	4.31288	3.30775	2.52036	2.55817	2.74831	3.17167	3.842	4.72138	5.3732	5.89643	6.14758	6.21309	5.84831	5.41085	5.00851	4.88547	4.96876	5.43493	6.07295	6.89481	7.86555	8.90369	9.95623	10.9853	11.9291	12.5627	12.9829	13.2866	13.6101	13.8044	13.876	13.9284	13.8229	13.6151	13.2919	13.1077	12.8325	12.4751	11.943	11.337	10.5079	9.5801	8.64178	7.74259	7.09399	6.82358
	3.4582	3.9309	4.58781	5.85502	7.51011	9.64108	12.1279	14.8718	18.0369	21.0311	23.2803	24.9464	25.6272	24.7964	23.2767	21.6896	19.9389	18.5508	18.3389	18.6287	19.377	20.2275	21.1041	21.0176	20.594	19.4385	18.0207	16.2231	14.6843	13.2783	12.4526	12.1816	12.3469	12.8727	13.4527	13.8167	13.6634	13.1852	12.3141	11.1504	9.75461	8.34675	7.01579	5.85606	5.06226	4.69211	4.74203	5.06943	5.60643
	4.6305	4.92199	5.21454	5.77679	6.52046	7.26414	8.10431	9.03331	10.0055	10.8109	11.6247	12.2157	12.6457	13.0781	13.6167	14.0816	14.6456	15.3007	15.8433	16.3168	17.0081	17.8937	18.8308	19.7351	20.3923	20.6784	20.4815	19.7263	18.8033	17.8421	16.8485	16.0416	15.8612	15.9499	16.5598	17.5434	18.7368	19.6842	20.4668	20.8292	20.7251	20.1177	19.3516	18.644	17.8401	17.3514	17.391	17.7158	17.9721
	2.89407	2.94729	3.14624	3.33605	3.50447	3.6626	3.80967	3.64885	3.57558	3.56773	3.60094	3.58389	3.63499	3.51275	3.28889	2.99029	2.61776	2.21622	1.84895	1.49032	1.20402	1.07782	1.11243	1.31422	1.54631	1.73261	1.80322	1.78036	1.58426	1.49196	1.50415	1.65521	1.89551	2.35746	2.83595	3.32979	3.88096	4.47806	4.84467	5.17693	5.39736	5.36217	5.36624	5.63263	5.89524	6.26241	6.80498	7.07376	6.87747
	1.62188	1.65379	1.61119	1.5696	1.65608	1.67758	1.6213	1.65433	1.66531	1.58732	1.50954	1.5346	1.50549	1.48025	1.48743	1.51667	1.46412	1.46969	1.43775	1.44447	1.4772	1.49812	1.45417	1.37706	1.23652	1.08286	1.07074	1.13865	1.24659	1.38329	1.56453	1.53817	1.4176	1.3525	1.27614	1.20507	1.37394	1.62215	1.80046	1.98839	2.07873	1.9008	1.68135	1.48432	1.3183	1.18602	1.18058	1.21164	1.32445
	2.23038	2.42443	2.6767	3.12901	3.64459	4.01978	4.22581	4.19876	3.88474	3.41928	2.94599	2.56625	2.3273	2.38381	2.47147	2.58583	2.67071	2.71857	2.66688	2.773	2.99349	3.3039	3.5124	3.56203	3.42373	3.13967	2.77741	2.65948	2.84673	3.0895	3.34892	3.64097	3.76616	3.65469	3.55947	3.56303	3.53711	3.46978	3.39258	3.26433	2.98377	2.74913	2.55493	2.39643	2.22648	2.10873	1.95245	1.84055	1.85398
	2.35264	3.37211	4.20688	6.12801	7.80081	9.3758	9.67878	9.54034	7.98845	6.49613	5.21541	4.57356	4.34814	4.95235	5.63738	6.05488	6.51848	6.82182	7.08447	7.36574	7.67147	7.86631	7.87365	7.56276	6.8426	6.10257	5.22073	4.49682	4.01418	3.81565	3.67576	3.68415	3.63012	3.49915	3.31116	3.04919	2.74617	2.4745	2.22924	2.06375	1.97508	1.91029	1.85813	1.81131	1.7046	1.59888	1.49944	1.36314	1.26348
	2.66381	2.79936	2.90184	3.12774	3.28801	3.48907	3.5529	3.66652	3.7823	3.94634	4.00257	4.13259	4.15469	4.14706	4.00123	3.89386	3.6987	3.46464	3.18916	3.01567	2.83444	2.76317	2.84124	2.78619	2.68158	2.58015	2.45086	2.20033	2.19802	2.37005	2.74804	3.324	4.10276	4.93089	5.80582	6.57494	7.35509	8.39246	9.58008	10.9254	12.5701	14.3794	15.9289	17.4654	18.9454	20.3196	21.2587	22.1384	22.5177
	1.46447	1.50421	1.60586	1.69137	1.89197	2.17547	2.48726	2.73147	3.4518	4.1495	4.80625	5.34975	5.96034	5.70797	5.46318	4.96195	4.60715	4.15778	4.08832	3.98554	4.10884	4.2262	4.29608	4.35338	4.27729	4.09921	3.67744	3.34664	2.9952	2.80243	2.64617	2.7491	2.84708	3.05243	3.26607	3.47566	3.56966	3.74806	4.1499	4.672	5.40014	6.38363	7.3949	8.06142	8.69609	9.31594	9.8429	10.4949	11.3532
	9.93275	10.4947	10.9644	11.7491	12.285	12.3258	11.8285	10.8456	9.57836	8.02994	6.47401	5.14773	4.1013	3.27993	2.7445	2.44068	2.18114	1.96311	1.79037	1.59035	1.38944	1.27564	1.24851	1.30417	1.46508	1.59832	1.61936	1.53662	1.35956	1.12882	1.05425	1.12951	1.41724	1.97016	2.7748	3.62262	4.56038	5.26205	5.66702	5.66492	5.25348	4.46642	3.67724	2.89656	2.21919	1.87761	1.84246	1.91572	2.10404
	1.77659	1.69824	1.65933	1.62114	1.53714	1.51566	1.66335	1.9565	2.38704	2.95813	3.63204	4.1689	4.42942	4.5669	4.41229	4.09383	3.91654	3.95906	4.08212	4.4762	4.93305	5.32785	5.6371	5.75986	5.72871	5.7704	5.74426	5.74335	5.8986	6.09334	6.03743	6.0151	5.89092	5.70519	5.55794	5.54794	5.47119	5.50534	5.55601	5.5047	5.37999	5.22668	4.93839	4.43282	3.86873	3.28449	2.73605	2.23217	2.04863
	9.49784	8.38692	7.32252	5.40487	4.02954	3.43019	3.2613	3.47378	3.67722	3.71334	3.4019	2.88523	2.3857	2.14027	1.91406	1.88844	2.04378	2.16512	2.09493	2.08147	1.89678	1.63023	1.40715	1.26444	1.12514	1.14054	1.15241	1.20038	1.2753	1.33001	1.57262	1.955	2.34418	2.65894	3.01702	3.25483	3.38389	3.36767	3.49886	3.63938	3.35725	3.00647	2.77111	2.34631	1.84702	1.62932	1.49187	1.3265	1.27985
	1.54559	1.50706	1.48371	1.48217	1.46084	1.47365	1.53451	1.59096	1.51672	1.45328	1.36765	1.18528	1.01543	0.929086	0.832851	0.796894	0.812977	0.893302	1.0538	1.3451	1.6207	1.97632	2.22768	2.37077	2.32425	2.24407	2.01681	1.77536	1.56336	1.46388	1.34605	1.31646	1.32713	1.33851	1.32097	1.32306	1.30077	1.36864	1.50177	1.75996	2.24703	2.91545	3.51456	4.09588	4.46167	4.51042	4.31405	4.10656	3.87398
	0.596424	0.701159	0.772729	0.887105	1.0032	0.995513	0.948211	0.879213	0.841731	0.811424	0.848216	0.931312	1.03649	1.08969	1.12332	1.11692	1.00808	0.909648	0.864143	1.00412	1.16661	1.36879	1.5261	1.62419	1.37898	1.20474	1.15812	1.17432	1.26556	1.53694	1.71459	1.7522	1.74578	1.77754	1.86956	2.0295	2.31515	2.70259	2.96227	3.12209	3.27233	3.2874	3.21713	3.22789	3.28725	3.27307	3.27425	3.2125	3.06902
	17.4341	17.1342	16.796	16.0706	15.266	14.5177	13.8625	13.4327	13.2215	13.2583	13.3785	13.6041	13.7384	13.9738	14.1321	14.2615	14.2771	14.3664	14.3136	14.2953	14.2262	14.2162	14.0725	13.9523	13.5681	13.087	12.3655	11.4852	10.3961	9.37887	8.36955	7.48518	6.76796	6.2819	5.8951	5.71719	5.58036	5.52676	5.4493	5.50262	5.55638	5.7206	5.85402	5.83944	5.52642	4.96367	4.28418	3.54536	3.00563
	3.18487	3.07768	2.84377	2.51836	2.25836	2.00234	1.86279	1.93244	2.08143	2.08391	2.07392	2.03687	1.89561	1.71575	1.54131	1.35426	1.10621	0.896124	0.752429	0.732597	0.796716	0.959083	1.17406	1.34762	1.81365	2.25752	2.60355	3.38862	4.15568	4.23598	4.32524	4.47514	3.74994	3.1245	2.78142	2.41741	1.98736	1.9089	1.67009	1.51346	1.30249	1.23838	1.2305	1.3277	1.3886	1.55451	1.58949	1.61753	1.62197
	4.53538	4.1201	3.72654	2.96356	2.37841	2.00497	1.67648	1.47654	1.30661	1.1675	0.998948	0.874696	0.785283	0.741565	0.782259	0.935309	1.16208	1.36395	1.56389	1.72637	1.75873	1.64559	1.56396	1.36435	1.13172	0.975433	0.929798	0.873915	1.03501	1.31626	1.61895	1.85631	2.12989	2.2109	2.12862	1.992	2.00314	2.03966	2.22898	2.54685	2.90758	3.03466	2.90765	2.6175	2.28862	1.9678	1.75298	1.72619	1.77017
	18.439	19.4447	20.339	21.8464	22.8748	23.2496	23.1583	22.6935	22.05	21.4108	20.9363	20.2367	19.408	18.5844	17.9867	17.4702	17.2781	17.2756	17.4489	17.6137	18.0144	18.3637	18.9032	19.4813	20.1605	20.6187	21.2245	21.7813	22.2844	22.2327	22.0162	21.321	20.355	19.2177	18.4154	17.5913	16.9777	16.2817	15.5602	14.75	14.1109	13.581	13.3051	13.1686	13.2146	13.2536	13.3853	13.526	13.7263
	2.67087	2.69728	2.63043	2.65923	2.62003	2.54691	2.48838	2.55487	2.4961	2.47768	2.57961	2.72232	2.84535	3.04676	3.33879	3.51071	3.51239	3.47363	3.40179	3.24719	3.80542	4.67228	5.67193	7.04378	8.86078	9.3572	9.41833	9.24756	8.40322	7.05836	6.79265	7.02708	7.50295	8.23958	8.80981	9.26264	9.31411	9.06543	8.83279	8.87782	8.06369	7.64677	7.62274	7.53619	7.21204	7.82255	8.11005	8.08204	8.10345
	24.8953	24.7012	24.6015	24.1158	23.7274	23.0493	22.7707	22.3337	22.4566	22.4708	22.9725	23.0998	23.5254	23.5161	23.392	22.7287	22.142	21.2942	20.7743	20.4494	20.4514	20.44	20.4349	20.2348	19.9847	19.6795	19.5058	19.306	18.8622	18.2343	17.2982	16.0613	14.7436	13.7185	12.7327	12.0498	11.623	11.367	11.1379	11.2938	11.5524	11.8004	11.9318	12.3062	12.1811	11.9452	11.8266	12.1201	11.961
	2.75073	2.89018	2.95653	3.08184	2.97359	2.73048	2.42614	2.11015	1.84058	1.73486	1.72742	1.80209	1.89522	1.94481	1.99798	1.94981	1.76311	1.56674	1.34711	1.13874	0.951968	0.852658	0.737018	0.721986	0.69332	0.702169	0.769208	0.877472	0.935614	0.969494	1.0221	1.03072	1.05729	1.10122	1.1707	1.18997	1.11745	1.03789	0.978659	0.949949	1.02984	1.32614	1.69587	2.16839	2.70789	3.20505	3.56736	3.91038	4.14278
	2.06762	1.89657	1.80312	1.55938	1.49628	1.57401	1.75314	1.8857	2.08627	2.14326	2.00442	1.80443	1.67437	1.39822	1.22272	1.17565	1.15617	1.06684	1.03465	1.04687	1.02718	0.995115	1.06804	1.21719	1.27073	1.30591	1.37964	1.35813	1.26364	1.26758	1.2922	1.24281	1.17712	1.14681	1.00475	0.975794	0.969642	1.01257	1.05321	1.16152	1.16058	1.21908	1.35652	1.53244	1.73501	1.88914	2.02481	2.02171	1.9752
	2.77814	2.81268	2.8855	2.99529	3.11324	3.43664	3.8746	4.51228	5.28587	6.17856	6.9951	7.62402	8.07821	8.49935	9.07407	9.91018	11.3051	12.8115	14.4652	15.8219	16.7828	17.1628	17.4062	17.5106	17.9535	18.6397	19.4535	20.3864	21.1552	21.5308	21.7324	21.8132	21.7309	21.7334	21.7398	21.6543	21.6787	21.4034	20.7928	20.0291	19.2	18.1334	17.3246	16.7453	16.2448	15.7279	15.0893	14.2411	13.245
	2.73036	2.46714	2.2818	2.08734	1.79164	1.48357	1.45681	1.40099	1.35881	1.37583	1.42035	1.40076	1.49861	1.56824	1.62962	1.69668	1.77446	1.89577	2.11895	2.36148	2.56152	2.82525	2.88092	2.7768	2.58987	2.38929	1.99826	1.69828	1.41427	1.22714	1.10479	1.14596	1.19362	1.29395	1.37609	1.41457	1.38255	1.31642	1.21632	1.08257	0.974671	0.913632	0.984159	1.09959	1.21457	1.32491	1.44225	1.42544	1.41744
	2.77799	2.56549	2.43174	2.35985	2.40687	2.54987	3.06969	3.96327	4.78849	5.41419	5.95161	6.01281	5.2458	4.29146	3.33656	2.54318	2.09185	2.1932	2.45843	2.85625	3.14316	3.41466	3.51552	3.61378	3.49567	3.29924	2.97703	2.74981	2.53968	2.50681	2.56902	2.64853	2.65383	2.59907	2.48344	2.35936	2.31257	2.37484	2.50089	2.69086	2.8665	2.98999	3.06811	3.10028	3.03981	2.88892	2.6973	2.59043	2.61365
	1.15062	1.30389	1.56484	2.01815	2.40108	2.69208	2.88005	2.85752	2.77692	2.75553	2.91603	3.13197	3.26466	3.28277	3.08474	2.66149	2.29295	2.17645	2.20059	2.5285	2.95176	3.19075	3.17436	3.01955	2.64596	2.17668	1.87491	1.73983	1.62463	1.50746	1.48218	1.34665	1.14346	1.08485	1.10337	1.11034	1.22157	1.34583	1.31038	1.26609	1.23849	1.10912	0.990775	0.956303	0.962489	0.963692	1.01066	1.1076	1.18694
	11.1521	10.5287	10.0079	9.12049	8.68494	8.46598	8.50412	8.52024	8.40798	7.75438	7.01853	6.24961	5.77852	5.45596	5.51291	5.65039	5.89649	5.99221	6.03375	6.13469	6.19333	6.23641	6.20358	6.25008	5.9666	5.48047	4.78739	4.04509	3.15055	2.51749	2.1998	2.17016	2.44517	3.02056	3.72232	4.60903	5.52196	6.34252	6.89496	7.16065	7.09706	6.85544	6.50975	6.3301	6.36552	6.22955	5.96179	5.61012	4.95767
	8.09023	7.49435	7.26158	6.60104	6.39386	6.49742	6.73803	6.61232	6.32085	5.61626	4.71758	3.77215	2.99563	2.3863	2.13967	2.18936	2.4261	2.90425	3.43087	3.87085	4.13506	4.20914	3.96933	3.59547	3.1866	2.84007	2.62051	2.62337	2.75417	3.00253	3.38907	3.82994	4.25961	4.70103	5.03095	5.20942	5.31033	5.46346	5.60089	5.91347	6.17962	6.35451	6.34859	6.40793	6.3283	6.35617	6.49399	6.59438	6.40196
	7.97523	8.49866	9.21187	10.2333	11.2943	11.8747	11.6958	10.744	9.33712	7.83682	6.71775	6.11044	6.33748	6.91299	7.67783	8.22181	8.56191	7.84278	6.87095	5.75477	4.71976	3.74559	3.64166	3.65598	3.78044	3.97718	4.17595	3.77927	3.42735	3.06514	2.66608	2.33907	2.39207	2.36627	2.29834	2.23235	2.16937	2.03983	2.13653	2.34687	2.59388	2.7857	3.07247	3.13549	3.10586	3.04154	3.02456	2.89262	2.69207
	1.60054	1.56931	1.52028	1.52002	1.55317	1.57914	1.65569	1.80077	1.87178	1.91224	1.95171	1.94903	1.86907	1.72213	1.58178	1.42646	1.29101	1.27994	1.3525	1.4185	1.52221	1.64455	1.6116	1.61723	1.63044	1.59597	1.57131	1.686	1.75317	1.83283	1.89035	1.87068	1.69883	1.48735	1.23805	1.11774	1.0927	1.23114	1.45007	1.73669	1.94453	2.13831	2.37769	2.77829	3.2566	3.79585	4.32301	4.68485	4.79926
	12.817	11.6182	10.3632	7.84221	5.75677	4.18529	3.19213	3.04674	3.60398	4.52249	5.41141	6.06702	6.11359	5.74379	5.0504	4.16203	3.30075	2.7892	2.49051	2.42042	2.51313	2.66546	2.80357	2.84581	2.62024	2.54595	2.54796	2.45052	2.57987	2.92409	3.02501	3.05818	3.17287	2.94388	2.64677	2.39254	2.14645	1.84261	1.7352	1.64894	1.87417	2.06008	2.53403	3.18035	3.98373	4.52979	5.31124	5.89939	6.26097
	19.8698	19.8086	19.8913	19.8364	19.9564	20.5718	21.3106	21.9219	22.5329	22.9546	22.7035	22.3196	21.7871	21.456	21.1318	20.6695	20.0582	19.6127	19.0492	18.5443	18.4879	18.5439	18.5708	18.5188	18.2789	17.8899	17.7296	17.5505	17.3449	17.2129	17.1861	16.8096	16.3663	16.0508	15.8729	15.4407	15.0421	14.516	13.7708	12.536	11.1817	9.62958	8.12732	6.60995	5.48731	4.70678	4.23826	3.80931	3.51124
	1.77702	1.58955	1.84105	1.99109	2.23029	2.782	3.38987	3.40598	3.44211	3.70554	4.06629	4.669	5.70357	7.09011	8.54204	10.3171	12.2815	14.2688	16.0707	17.7792	18.761	19.0172	18.9111	18.3047	17.0849	15.6799	14.2934	13.0001	12.0529	11.5699	11.6535	12.1509	13.0001	13.9845	15.2551	16.4046	17.4629	18.1668	18.5102	18.0125	17.2813	16.1187	14.8048	13.4713	12.5356	11.7151	11.4611	11.4604	11.7951
	8.31248	7.43019	6.66638	5.29539	4.01399	3.07922	2.45234	2.05865	2.00035	2.32086	2.9928	4.16281	5.8508	7.69148	9.60244	11.6969	13.5877	15.1745	16.5849	17.5348	17.6359	17.2615	16.3384	14.9839	13.5657	12.2565	10.9123	9.64263	8.27061	6.92489	5.91462	5.26498	5.07559	5.43545	5.98581	6.26359	6.21245	5.70635	4.93546	4.04101	3.2612	2.79512	2.6011	2.45987	2.47038	2.63144	2.656	2.52551	2.40943
	7.90738	8.05833	8.0474	7.98878	7.68148	7.13387	6.16512	5.28391	4.70774	4.46998	4.62156	5.24845	5.8717	6.21274	6.31486	6.0493	5.54075	5.00337	4.47592	4.05753	3.78577	3.52815	3.18568	2.79022	2.24433	1.72802	1.30248	1.02075	0.910478	1.0141	1.29058	1.75355	2.34493	2.9839	3.60563	3.9663	3.99603	3.80227	3.50286	3.10406	2.85362	2.80372	2.93008	3.09741	3.39862	3.56343	3.6793	3.62498	3.50073
	5.33491	5.41966	5.61322	5.81795	6.03986	6.16592	6.02497	5.53239	4.9617	4.42414	4.12362	4.25768	4.74795	5.42594	6.1124	6.74868	7.2631	7.63657	7.8346	8.02419	8.21196	8.1174	7.8558	7.46731	6.83951	5.76876	4.67775	3.7721	3.29691	3.19635	3.65755	4.45435	5.22758	5.60591	5.6659	5.36743	4.791	4.1678	3.61142	3.25078	3.10784	3.11594	3.22727	3.48763	3.7239	3.8975	4.24096	4.55011	4.98396
	1.52901	1.52452	1.62613	1.67869	1.65877	1.72213	1.67017	1.41157	1.14999	1.06606	1.0724	1.20368	1.43085	1.73595	1.99072	2.10098	2.12279	2.20719	2.14873	1.97255	1.86446	1.98794	2.23117	2.72826	3.37296	3.92101	4.05843	3.82	3.27521	2.63235	2.09876	1.81849	1.76826	1.90026	2.04249	2.11253	2.08995	2.05335	1.95431	1.85373	1.72583	1.69191	1.63155	1.54912	1.49481	1.60839	1.65719	1.67824	1.73459
	1.41163	1.40613	1.39648	1.37567	1.31802	1.24536	1.18442	1.11878	1.12041	1.19136	1.29234	1.40882	1.5016	1.4913	1.41255	1.20844	0.980028	0.803251	0.661369	0.562082	0.576039	0.659373	0.72921	0.89807	1.09332	1.43145	1.83738	2.34707	2.73271	3.11343	3.19913	3.0733	2.76682	2.53261	2.21294	2.0282	1.88621	1.8322	1.74214	1.71874	1.65966	1.68541	1.70584	1.72922	1.89083	2.19446	2.57423	3.02629	3.57245
	7.21467	7.05981	6.85739	6.34935	5.6991	4.97672	4.23047	3.45741	2.86938	2.54042	2.36279	2.26618	2.39186	2.55687	2.7919	3.10289	3.51988	3.88522	4.33824	4.70809	5.06864	5.45345	5.9238	6.38894	7.04153	7.74686	8.44234	9.16433	9.96827	10.711	11.3725	11.8988	12.1786	12.1196	11.7039	11.2542	10.8193	10.6765	10.8124	11.25	11.6136	12.0636	12.1758	12.1119	11.9658	11.9101	11.6651	11.718	11.9222
	1.10859	1.12451	1.1443	1.22661	1.3926	1.62255	1.83628	2.06806	2.22809	2.27435	2.18287	2.15509	2.16185	2.14496	2.31134	2.60454	2.98276	3.38272	3.89541	4.27787	4.65557	4.87216	4.94884	5.03869	5.16436	5.24545	5.31019	5.4285	5.34078	5.16027	4.88034	4.62197	4.2989	4.04677	3.74616	3.36981	2.94005	2.57436	2.22085	2.03976	2.05648	2.20232	2.34371	2.44897	2.4637	2.42349	2.21976	2.04961	1.97017
	10.5142	9.42656	8.62199	7.04988	6.12212	5.94901	6.02406	6.13785	6.04507	5.57512	4.71063	3.84542	2.97551	2.30863	1.92796	1.84343	1.75485	1.90871	2.12227	2.46035	2.76148	3.14618	3.44563	3.69489	3.77045	3.88161	4.0765	4.25299	4.45863	4.70635	4.83932	4.76393	4.59398	4.4719	4.32732	4.21648	4.37647	4.68852	4.84384	4.91244	5.02347	4.8166	4.35815	3.8934	3.48812	2.91183	2.4376	2.3486	2.50384
	1.90345	1.8391	1.87727	1.85724	1.92052	1.8413	1.81741	1.65193	1.55451	1.53794	1.71581	1.88869	2.20094	2.47146	2.57249	2.42938	2.31687	2.08937	1.77417	1.59624	1.55124	1.45627	1.36294	1.3092	1.17986	1.07169	1.07217	1.16134	1.35183	1.55666	1.7086	1.73884	1.64642	1.4275	1.22087	1.0232	0.913189	0.86081	0.855323	0.865005	0.891866	0.884658	0.956438	1.06355	1.17249	1.27231	1.32899	1.28308	1.18343
	1.11434	1.19654	1.2874	1.467	1.66122	1.92919	2.09537	2.17774	2.16868	2.12763	2.05903	2.15034	2.41998	2.75215	3.05733	3.2269	3.13212	2.7422	2.25213	1.7513	1.41409	1.26153	1.26473	1.3129	1.43377	1.45077	1.35236	1.30449	1.37253	1.45076	1.63503	1.91617	2.146	2.20493	2.12292	1.91659	1.68733	1.44638	1.38355	1.52636	1.89213	2.35702	2.97295	3.50638	3.88098	4.00833	4.07096	3.94316	3.74237
	9.58395	8.80719	8.00036	6.55936	5.47001	4.5506	4.04268	3.80761	3.75126	3.58584	3.46177	3.31338	3.28852	3.37244	3.53933	3.71781	3.85929	3.95179	4.30657	4.55328	4.88804	5.2933	5.59126	5.16184	5.04203	4.92403	4.75014	4.87636	5.56613	5.83127	6.04659	6.30559	6.12633	5.60805	5.41507	5.04081	4.96523	5.59552	6.43306	7.00597	7.7511	7.7649	6.95545	6.06147	5.24225	4.30399	3.89663	3.73046	3.89658
	6.59795	5.85761	5.26176	4.18321	3.81067	3.76888	4.02655	4.5282	4.83308	4.88336	4.78057	4.5079	4.04369	3.64545	3.25881	2.87956	2.61577	2.52088	2.54443	2.7021	3.14625	3.6978	4.2835	4.83382	5.41243	5.80533	6.27244	6.81146	7.2869	7.69717	8.01106	8.0252	7.62207	7.24962	6.8031	6.54549	6.43675	6.52484	6.50137	6.55781	6.46139	6.34361	6.21176	6.0467	5.65532	5.14766	4.44976	3.8019	3.1817
	1.35045	1.41956	1.51309	1.70675	1.83439	1.87997	1.97017	2.1019	2.24201	2.41708	2.60537	2.79218	2.82804	2.86238	2.73426	2.72829	2.59591	2.43621	2.25215	2.15257	1.92852	1.95094	2.18409	2.59069	3.21248	3.95178	4.48112	4.89218	4.94869	4.64872	4.11193	3.64318	3.11685	2.80263	2.66548	2.70048	2.7162	2.8261	2.96642	3.22301	3.59485	4.18144	4.94524	5.91743	7.07722	8.44729	10.073	12.0806	14.3591
	2.05645	2.25458	2.50225	2.91073	3.22409	3.52048	3.8288	4.07812	4.4885	5.15761	6.07537	7.01869	8.06122	9.11416	10.0895	11.0131	12.124	13.3856	14.7118	15.9169	16.7763	17.0213	16.597	15.3414	13.591	11.5712	9.53457	7.59118	6.13198	5.08919	4.45711	4.19301	4.16388	4.13867	4.12131	4.05674	3.94904	3.96712	4.16874	4.37266	4.53707	4.56296	4.35735	3.97948	3.60282	3.33959	3.26133	3.22394	3.11068
	16.4826	16.1638	16.0146	15.8361	15.5564	15.3407	15.0467	14.6201	13.8911	13.1438	12.7041	12.6091	12.6486	13.0982	13.614	13.998	14.2279	14.3101	14.2247	14.3833	14.7064	15.2476	15.9883	16.7127	16.9798	16.6959	15.9324	14.8647	13.7165	12.7068	11.9744	11.4861	11.0559	10.4033	9.90274	9.35593	8.83023	8.53151	8.58296	8.32922	8.1581	7.82571	7.27287	6.54379	6.05511	5.59039	5.2786	5.17648	5.17252
	0.465453	0.501007	0.59035	0.703426	0.813533	0.93913	1.05468	1.07243	1.20192	1.31411	1.40718	1.58688	1.80742	1.88291	2.01173	2.2233	2.36612	2.51025	2.66197	2.66058	2.568	2.51619	2.50241	2.62282	2.8654	3.03628	3.11525	3.27589	3.43823	3.69089	4.14567	4.66368	4.93358	4.93263	4.65714	4.10824	3.472	2.93389	2.62166	2.56015	2.72197	2.97384	3.25304	3.51424	3.76968	4.10959	4.54007	5.00591	5.50366
	5.16174	5.39969	5.57591	5.99405	6.43821	6.69445	6.76784	6.74466	6.43431	5.97923	5.6624	5.63731	5.97928	7.10505	8.42494	9.87622	11.2017	12.1285	12.2419	12.1881	12.0689	11.8189	12.0099	12.6054	13.3538	14.1822	15.6039	16.6789	17.5681	18.2933	18.9341	18.9328	19.0624	19.3179	19.6272	19.4373	19.4536	19.363	19.2571	19.2692	20.0785	20.6126	20.9754	21.0344	21.0667	20.4117	20.1517	19.6687	19.3465
	3.77249	3.7401	3.71717	3.76084	3.5743	3.15424	2.86986	2.57301	2.27859	2.1492	2.13291	2.18856	2.31635	2.59067	2.88727	3.10234	3.10424	2.9525	2.59726	2.10343	1.67438	1.46352	1.39493	1.51104	1.81094	2.18769	2.52797	2.88246	3.0482	3.02769	2.90211	2.65521	2.24421	1.91152	1.62417	1.29569	1.10409	1.023	1.02633	1.17286	1.44663	1.68968	2.04046	2.41732	2.78375	3.31411	4.07052	4.92553	5.75271
	0.627692	0.627623	0.677884	0.711388	0.714182	0.764085	0.796106	0.758889	0.77645	0.923835	1.1041	1.47926	1.97535	2.59536	3.15565	3.69778	3.97607	4.12793	4.04156	3.78957	3.37182	3.02529	2.70767	2.42952	2.32169	2.39776	2.46128	2.47925	2.52019	2.43726	2.24867	2.11607	2.07932	2.11227	2.26847	2.49332	2.60808	2.64351	2.59208	2.43164	2.20614	2.11244	2.01037	1.92827	1.94647	2.06645	2.17797	2.36216	2.55305
	14.7632	14.9711	15.1961	15.5147	15.5688	15.2858	14.6401	13.3678	11.7593	9.91584	8.02788	6.30132	5.01622	4.02787	3.42496	3.16593	3.04323	3.09558	3.39151	3.69344	3.89908	4.11309	4.26783	4.21342	4.09226	4.03536	3.97092	3.79056	3.65512	3.61935	3.50847	3.27771	3.09082	2.88382	2.50278	2.17109	1.95522	1.75227	1.54147	1.45581	1.34845	1.29504	1.36887	1.5798	1.88522	2.33055	2.79673	3.28105	3.82125
	3.6555	3.63784	3.67344	3.89822	4.34772	4.91343	5.834	6.97347	7.44705	7.58134	7.28095	6.48624	5.06546	4.17406	3.3147	2.96468	3.06952	3.7446	4.41556	5.1141	5.32516	5.08072	4.63805	4.51736	4.75359	5.56894	6.94877	8.66957	10.3039	11.9066	13.4419	14.7462	15.678	16.3388	16.722	16.5396	16.1302	15.6707	15.1421	14.4182	13.9504	13.3239	12.7866	12.1461	11.6351	11.2219	11.4105	11.6122	12.1856
	6.01047	6.11139	6.23937	6.26578	6.19354	5.92839	5.42766	4.70484	3.95617	3.27397	2.6289	2.25289	2.07811	2.07075	2.19337	2.40546	2.43517	2.33679	2.18076	1.90554	1.60499	1.47466	1.46176	1.49101	1.61011	1.76524	1.76821	1.67433	1.56073	1.39254	1.18021	1.08688	1.16337	1.4062	1.74546	2.15874	2.49344	2.63693	2.49541	2.25058	1.95695	1.73607	1.62369	1.60157	1.67493	1.8255	1.96197	2.12319	2.46788
	1.05085	1.02624	1.00245	1.00095	1.01485	1.05069	1.26471	1.65064	1.99606	2.34351	2.62252	2.68935	2.53843	2.38377	2.19586	2.05675	1.94224	1.76778	1.64724	1.49233	1.28843	1.11555	1.06148	0.960616	0.934184	1.00534	1.15063	1.35306	1.59132	1.82518	1.96494	1.99759	1.93958	1.91981	1.89493	1.86357	1.86592	1.95147	1.94903	1.91488	1.9708	2.03999	2.03008	2.06891	2.09146	2.00801	1.85469	1.67902	1.40755
	9.27132	9.24524	9.13318	9.05095	8.82497	8.51834	8.29839	8.09497	7.65283	7.01182	6.24195	5.32357	4.55019	4.19761	4.30212	4.73924	5.40898	5.94138	6.21373	6.15305	5.86999	5.5097	5.44313	5.71701	6.51134	7.73028	9.07064	10.3714	11.6893	12.6107	13.4184	14.5168	15.4904	16.2782	17.2922	17.9687	18.0447	18.0663	17.8986	17.4146	16.9516	16.6598	15.9545	15.4276	14.6505	13.5305	11.9976	10.9133	9.57504
	2.01946	2.01217	2.05681	2.14159	2.47842	2.46671	2.51526	2.52554	2.42524	2.15242	2.01075	1.89274	1.81282	1.75833	1.81049	1.97068	2.06653	2.25783	2.42802	2.64867	2.84928	3.12249	3.02955	2.86465	2.55048	2.28019	2.05066	2.17144	2.48864	2.90742	3.19184	3.30403	3.16059	2.9231	2.66645	2.50776	2.52955	2.78849	2.98826	3.1727	3.33314	3.43643	3.36493	3.39963	3.40494	3.43897	3.42493	3.5378	3.56076
	2.22851	2.15101	2.15011	2.14522	2.22207	2.35598	2.39931	2.27602	2.04224	1.6847	1.27276	1.01876	0.907662	0.847679	0.858737	0.914373	0.879259	0.839897	0.829316	0.807852	0.787032	0.804127	0.791359	0.778601	0.795942	0.950813	1.25573	1.70747	2.26181	2.84431	3.17584	3.24628	3.21766	3.01768	2.74532	2.59659	2.55821	2.28911	2.00129	1.75682	1.56943	1.42202	1.53931	1.7451	1.94295	2.16954	2.38879	2.57691	2.90545
	2.92311	2.97133	3.00034	3.05252	3.03114	2.9249	2.63908	2.26026	1.82829	1.36726	0.991881	0.806953	0.71946	0.755266	1.04624	1.41421	1.71954	2.0186	2.30994	2.28718	2.26016	2.2469	2.24659	2.13251	2.03344	1.73614	1.44914	1.16235	0.926666	0.850997	1.01725	1.28033	1.52807	1.87879	2.23867	2.41306	2.42525	2.42292	2.26459	1.96188	1.73596	1.55526	1.36843	1.28624	1.23568	1.3151	1.45686	1.75013	2.11798
	2.92701	3.1139	3.28627	3.6779	4.00554	4.41901	4.76156	5.0766	5.26967	5.49807	5.60896	5.73412	5.84934	6.02936	6.22455	6.41288	6.34564	6.02225	5.41846	4.49991	3.49764	2.71494	2.17703	1.91897	1.83506	1.79547	1.76285	1.7635	1.72155	1.89581	2.3907	2.92087	3.38126	3.76376	3.85316	3.47039	2.9327	2.40317	1.9463	1.74493	1.81369	1.99991	2.35592	2.73629	2.91458	3.00326	3.18641	3.20656	3.24039
	3.56322	3.77326	3.956	4.21867	4.32756	4.28483	4.12615	3.9895	4.13585	4.30531	4.72276	5.31143	5.73944	5.80071	5.79274	5.44098	4.94921	4.50975	4.32607	4.24655	4.44096	4.76886	5.28696	5.94007	6.72629	7.52522	8.38889	9.24422	9.77863	10.012	9.92941	9.5027	8.63747	7.78685	6.88711	6.02874	5.19678	4.57926	3.97299	3.5503	3.3498	3.35248	3.61666	4.10771	4.71585	5.36439	6.11037	6.70642	7.23231
	20.7925	20.7687	20.7256	20.5498	20.3861	20.2598	20.0657	19.8855	19.7155	19.5108	19.1348	18.8545	18.5058	18.1786	17.7052	17.212	16.2783	15.0221	13.535	12.0704	10.7412	9.69359	9.02347	8.51666	7.90586	7.02625	6.09531	5.02661	3.96266	3.21192	2.89029	2.89678	3.28718	4.03599	4.90643	5.69564	6.30563	6.5431	6.37891	5.87556	5.20223	4.3917	3.5875	2.84836	2.20562	1.6934	1.31209	1.24091	1.35806
	1.00257	0.966522	0.955053	0.89508	0.900799	0.935513	0.962988	1.06361	1.15307	1.28926	1.39715	1.51969	1.50056	1.47612	1.43982	1.43693	1.47627	1.57179	1.72272	1.84324	1.86909	1.77321	1.66111	1.50211	1.31782	1.25519	1.26539	1.3219	1.4084	1.46896	1.47903	1.46544	1.38616	1.30242	1.29115	1.21187	1.16641	1.17725	1.13754	1.0596	1.04276	0.995878	0.959894	0.913929	0.866348	0.865525	0.912981	0.871303	0.874655
	0.916228	0.937251	0.95038	1.02652	1.18734	1.43102	1.8851	2.54786	3.33779	4.13459	5.04188	5.92095	6.67839	7.50021	8.55652	9.40956	10.1708	10.7582	11.0661	10.7992	10.383	9.64272	8.9621	8.1691	7.58725	7.13589	6.99868	6.7602	6.60786	6.24339	5.64604	4.81357	4.11206	3.40348	2.90523	2.61653	2.46932	2.31364	2.27194	2.34572	2.40787	2.51177	2.5931	2.67816	2.73615	2.95682	3.16453	3.37704	3.54347
	11.1963	12.2706	13.4708	15.5825	17.4152	18.8236	19.5632	19.3322	18.3478	16.8189	14.9281	12.9301	11.1139	9.88204	9.3376	9.42288	10.2274	11.5508	12.6774	13.5013	13.7829	13.2074	11.8951	10.3671	8.54783	6.8372	5.55865	4.87249	4.62039	4.92491	5.65046	6.61219	7.44076	8.22386	8.69789	8.72034	8.29998	7.59489	6.42364	5.26439	4.29689	3.62134	3.3583	3.59033	3.95992	4.30167	4.58402	4.69287	4.67328
	1.35896	1.48032	1.61465	2.0792	2.54999	2.97927	3.41147	3.90163	3.84761	3.71272	3.54668	3.27736	2.74939	2.48938	2.3664	2.2191	2.07093	2.23454	2.58764	2.95157	3.74646	4.80519	5.77706	6.56663	7.33881	7.39174	7.19893	6.87739	6.47864	5.88583	5.62881	5.46589	5.2295	5.002	4.95989	4.85126	4.47437	4.16829	3.99414	3.84222	3.85206	4.30738	5.12642	6.1521	7.38454	8.91798	10.5692	12.2726	14.2188
	5.98573	6.00529	5.93263	5.74367	5.08755	4.4849	3.6891	2.97038	2.3428	1.94964	1.61622	1.49047	1.41079	1.47496	1.6843	1.83952	1.97266	2.0514	2.1536	2.24414	2.45116	2.63944	2.79255	2.79473	2.74916	2.55154	2.34554	2.20596	2.13791	1.98745	1.88573	1.74755	1.55032	1.3297	1.20024	1.1429	1.12342	1.20529	1.34553	1.51335	1.6988	1.98016	2.21476	2.45108	2.65495	2.77528	2.78622	2.83118	2.89981
	1.96	1.9011	1.96102	1.84617	1.93845	2.17869	2.43948	2.50479	2.7292	2.67552	2.53795	2.26214	2.16484	1.94562	1.85896	1.76553	1.81667	1.76531	1.75384	1.82926	1.99178	2.09862	2.27754	2.38824	2.40121	2.44831	2.50226	2.49495	2.61463	2.82882	3.04329	3.2252	3.41322	3.52221	3.47001	3.15937	2.84736	2.55338	2.34403	2.30849	2.50874	2.80959	3.15269	3.48673	3.81379	4.08754	4.18835	4.11166	3.8432
	2.07897	1.91441	1.74034	1.51361	1.46369	1.41892	1.51044	1.68785	1.70144	1.81877	1.89635	1.95163	2.1278	2.45025	2.8498	3.47315	4.26262	5.1265	6.1965	7.24767	8.50664	9.87095	11.4006	13.0255	14.7873	16.2879	17.5436	18.3722	18.5498	18.0995	17.096	15.4081	13.2021	10.8954	8.83021	7.26967	6.60589	6.77992	7.39711	7.95524	8.31316	8.16236	7.61899	7.06884	7.11682	7.88092	9.9379	13.0397	16.9737
	3.99335	4.05058	4.23322	4.53153	5.09877	5.88427	6.72186	7.68716	8.70412	9.72895	10.9133	12.1734	13.3048	14.5923	15.9174	16.8341	17.5213	18.1205	18.1101	17.5479	16.8807	15.9038	14.2955	12.499	10.8463	9.32803	8.31195	8.13016	8.70683	9.73698	10.9013	11.9139	12.7286	13.4183	13.74	13.9519	14.0674	14.056	13.487	12.7476	11.641	10.2507	8.4994	6.81561	5.15004	3.80035	2.76572	2.14267	1.69326
	1.90738	2.05509	2.21353	2.49537	2.75152	3.06347	3.32497	3.48268	3.65037	3.82243	3.90904	3.82267	3.67486	3.32664	2.8098	2.29003	1.95677	1.71605	1.59093	1.57049	1.54483	1.39848	1.26346	1.15948	1.11787	1.15389	1.23066	1.32485	1.44712	1.48765	1.42329	1.38278	1.27184	1.09528	0.972756	0.887915	0.828032	0.845593	0.890488	0.918338	1.02328	1.08984	1.1289	1.19748	1.28157	1.29244	1.3449	1.37387	1.38491
	2.88916	2.92817	2.85307	2.74375	2.44544	2.06665	1.73668	1.52508	1.47365	1.54815	1.6812	1.87811	2.11398	2.29895	2.37043	2.35574	2.14532	1.83741	1.51369	1.2812	1.16052	1.16205	1.20736	1.31582	1.45283	1.53377	1.62424	1.73659	2.01629	2.2731	2.66424	3.17162	3.64213	3.73332	3.76646	3.52662	3.02256	2.55162	2.28591	2.12458	2.09971	2.26891	2.32681	2.31278	2.10475	1.89801	1.54179	1.34468	1.19812
	3.88077	3.66727	3.50935	3.13695	2.78729	2.41467	2.21805	2.08633	2.11381	2.21639	2.53314	2.88107	3.21473	3.64199	4.01943	4.09502	4.04062	3.99781	3.77045	3.36926	3.17874	3.03168	2.67786	2.41699	2.3148	2.14138	1.93724	1.98868	2.01192	1.97063	1.8589	1.79041	1.61973	1.36773	1.16643	1.0956	1.04432	0.967268	1.07556	1.16239	1.21175	1.19304	1.2603	1.15048	1.07935	0.943533	0.885954	0.765178	0.786692
	1.89435	1.78075	1.71324	1.49164	1.33809	1.26125	1.22835	1.2536	1.49632	1.79641	2.21561	2.73127	3.19787	3.4095	3.5118	3.45594	3.29641	3.17396	3.40189	3.77807	4.35729	5.17371	6.27688	7.34598	8.52343	9.67244	10.8411	11.8414	12.8083	13.7186	14.4693	14.7754	14.7241	14.461	13.8519	13.2987	13.005	13.2203	13.8083	15.0486	16.6668	18.5399	20.1242	21.3585	22.1617	22.6055	22.6902	22.7446	22.5951
[truncated: 951 more columns]

## Sheet: Fig. S6c
	Date	Animal	Number of pulses	Pulse length (ms)	Pulse Freq (Hz)	EC values	Geno	Speed at (cms-1)	Speed imm (cms-1)
	'220126'	'MJ2141'	10	10	10	1.5	wt	2.34687	4.1561
	'220126'	'MJ2141'	10	10	10	1.5	wt	13.3812	9.91487
	'220126'	'MJ2141'	10	10	10	1.5	wt	3.24663	4.68556
	'220126'	'MJ2141'	10	10	10	1.5	wt	13.7612	9.61102
	'220126'	'MJ2141'	10	10	10	2	wt	21.4847	19.8139
	'220126'	'MJ2141'	10	10	10	2	wt	5.62139	7.32678
	'220126'	'MJ2141'	10	10	10	2	wt	4.88724	3.61122
	'220126'	'MJ2141'	10	10	10	2	wt	1.09688	1.55079
	'220126'	'MJ2141'	10	10	10	2	wt	1.5003	1.15673
	'220126'	'MJ2141'	10	10	10	2.1	wt	5.08137	5.36931
	'220126'	'MJ2141'	10	10	10	2.1	wt	3.38178	2.79292
	'220126'	'MJ2141'	10	10	10	2.1	wt	6.693	6.35678
	'220126'	'MJ2141'	10	10	10	2.1	wt	7.26017	4.47913
	'220126'	'MJ2141'	10	10	10	2.1	wt	2.92028	3.20377
	'220126'	'MJ2141'	10	10	10	2.2	wt	10.8944	8.32031
	'220126'	'MJ2141'	10	10	10	2.2	wt	14.6031	14.2681
	'220126'	'MJ2141'	10	10	10	2.2	wt	6.8317	3.87182
	'220126'	'MJ2141'	10	10	10	2.2	wt	17.7608	14.3972
	'220126'	'MJ2141'	10	10	10	2.2	wt	1.90606	2.39176
	'220126'	'MJ2141'	10	10	10	2.25	wt	18.0178	18.287
	'220126'	'MJ2141'	10	10	10	2.25	wt	2.77644	2.89122
	'220126'	'MJ2141'	10	10	10	2.25	wt	12.9183	15.5385
	'220126'	'MJ2141'	10	10	10	2.25	wt	2.40123	1.85283
	'220126'	'MJ2141'	10	10	10	2.25	wt	0.79564	0.806192
	'220126'	'MJ2141'	10	10	10	2.5	wt	6.66857	6.43283
	'220126'	'MJ2141'	10	10	10	2.5	wt	24.8759	20.822
	'220126'	'MJ2141'	10	10	10	2.5	wt	12.5665	8.95677
	'220126'	'MJ2141'	10	10	10	2.5	wt	4.41994	2.94531
	'220126'	'MJ2141'	10	10	10	2.5	wt	1.80189	1.60964
	'220126'	'MJ2141'	10	10	10	2.75	wt	2.07523	4.12907
	'220126'	'MJ2141'	10	10	10	2.75	wt	3.4102	4.07202
	'220126'	'MJ2141'	10	10	10	2.75	wt	0.708931	0.727971
	'220126'	'MJ2141'	10	10	10	2.75	wt	12.5079	13.0686
	'220126'	'MJ2141'	10	10	10	2.75	wt	0.706665	0.657588
	'220126'	'MJ2141'	10	10	10	3	wt	11.5245	8.64635
	'220126'	'MJ2141'	10	10	10	3	wt	2.96376	2.75382
	'220126'	'MJ2141'	10	10	10	3	wt	1.73053	1.7956
	'220126'	'MJ2141'	10	10	10	3	wt	6.56336	6.22392
	'220126'	'MJ2141'	10	10	10	3	wt	3.61591	4.39796
	'220126'	'MJ2141'	10	10	10	3.25	wt	22.6865	19.9817
	'220126'	'MJ2141'	10	10	10	3.25	wt	8.55863	6.49391
	'220126'	'MJ2141'	10	10	10	3.25	wt	9.95214	8.56632
	'220126'	'MJ2141'	10	10	10	3.25	wt	25.6118	24.4317
	'220126'	'MJ2141'	10	10	10	3.25	wt	8.90729	8.78612
	'220126'	'MJ2141'	10	10	10	3.5	wt	2.22115	2.22989
	'220126'	'MJ2141'	10	10	10	3.5	wt	2.85124	5.20861
	'220126'	'MJ2141'	10	10	10	3.5	wt	2.76833	2.18466
	'220126'	'MJ2141'	10	10	10	3.5	wt	3.98742	3.67141
	'220126'	'MJ2141'	10	10	10	3.5	wt	7.33372	6.41595
	'220126'	'MJ2141'	10	10	10	3.75	wt	4.07805	4.42775
	'220126'	'MJ2141'	10	10	10	3.75	wt	2.72576	3.40863
	'220126'	'MJ2141'	10	10	10	3.75	wt	5.79055	5.05744
	'220126'	'MJ2141'	10	10	10	3.75	wt	5.31139	3.48854
	'220126'	'MJ2141'	10	10	10	3.75	wt	1.21619	1.01308
	'220126'	'MJ2142'	10	10	10	1.5	het	7.552	3.18789
	'220126'	'MJ2142'	10	10	10	1.5	het	8.70501	7.23151
	'220126'	'MJ2142'	10	10	10	1.5	het	34.3252	33.7757
	'220126'	'MJ2142'	10	10	10	1.5	het	14.1772	9.00849
	'220126'	'MJ2142'	10	10	10	1.5	het	16.2869	13.8185
	'220126'	'MJ2142'	10	10	10	2	het	4.72872	5.91502
	'220126'	'MJ2142'	10	10	10	2	het	4.01276	2.71739
	'220126'	'MJ2142'	10	10	10	2	het	8.06979	4.65829
	'220126'	'MJ2142'	10	10	10	2	het	7.96911	10.5419
	'220126'	'MJ2142'	10	10	10	2	het	17.6913	14.8381
	'220126'	'MJ2142'	10	10	10	2.1	het	3.98363	3.6102
	'220126'	'MJ2142'	10	10	10	2.1	het	11.5649	8.26744
	'220126'	'MJ2142'	10	10	10	2.1	het	4.9713	6.49782
	'220126'	'MJ2142'	10	10	10	2.1	het	2.45889	2.41917
	'220126'	'MJ2142'	10	10	10	2.1	het	10.4895	9.03454
	'220126'	'MJ2142'	10	10	10	2.25	het	12.0284	14.115
	'220126'	'MJ2142'	10	10	10	2.25	het	3.13862	2.97206
	'220126'	'MJ2142'	10	10	10	2.25	het	13.3227	11.3326
	'220126'	'MJ2142'	10	10	10	2.25	het	2.85379	2.47448
	'220126'	'MJ2142'	10	10	10	2.25	het	4.27469	8.9259
	'220126'	'MJ2142'	10	10	10	2.5	het	3.93492	5.0111
	'220126'	'MJ2142'	10	10	10	2.5	het	4.88642	6.30546
	'220126'	'MJ2142'	10	10	10	2.5	het	4.06786	5.31756
	'220126'	'MJ2142'	10	10	10	2.5	het	2.70901	4.00519
	'220126'	'MJ2142'	10	10	10	2.5	het	8.62933	14.3718
	'220126'	'MJ2142'	10	10	10	2.75	het	8.33529	9.33513
	'220126'	'MJ2142'	10	10	10	2.75	het	3.03594	3.14464
	'220126'	'MJ2142'	10	10	10	2.75	het	12.756	13.7489
	'220126'	'MJ2142'	10	10	10	2.75	het	2.60742	3.00052
	'220126'	'MJ2142'	10	10	10	2.75	het	11.4295	9.28538
	'220126'	'MJ2142'	10	10	10	3	het	1.83326	2.10878
	'220126'	'MJ2142'	10	10	10	3	het	3.16573	2.69193
	'220126'	'MJ2142'	10	10	10	3	het	2.14651	2.2359
	'220126'	'MJ2142'	10	10	10	3	het	2.06863	2.25056
	'220126'	'MJ2142'	10	10	10	3	het	1.90731	2.14581
	'220126'	'MJ2142'	10	10	10	3.25	het	8.71012	9.77976
	'220126'	'MJ2142'	10	10	10	3.25	het	3.88872	4.32692
	'220126'	'MJ2142'	10	10	10	3.25	het	3.51049	2.42513
	'220126'	'MJ2142'	10	10	10	3.25	het	2.96542	2.99347
	'220126'	'MJ2142'	10	10	10	3.25	het	7.92071	6.91827
	'220126'	'MJ2142'	10	10	10	3.5	het	5.19167	2.73243
	'220126'	'MJ2142'	10	10	10	3.5	het	3.01974	4.03384
	'220126'	'MJ2142'	10	10	10	3.5	het	13.875	12.5119
	'220126'	'MJ2142'	10	10	10	3.5	het	3.1316	4.76114
	'220126'	'MJ2142'	10	10	10	3.5	het	11.0731	6.9467
	'220126'	'MJ2142'	10	10	10	3.75	het	10.8757	9.09394
	'220126'	'MJ2142'	10	10	10	3.75	het	2.55332	2.69536
	'220126'	'MJ2142'	10	10	10	3.75	het	3.6707	3.89347
	'220126'	'MJ2142'	10	10	10	3.75	het	2.49607	2.12064
	'220126'	'MJ2142'	10	10	10	3.75	het	3.76319	4.47789

## Sheet: Fig. S6d
	Setd5+/+
		Decrease	No change	Increase
	0.01	0	1	0
	0.5	0.333333	0.666667	0
	5	0.166667	0.666667	0.166667
	10	0.333333	0.666667	0
	15	0	0.75	0.25
	20	0.125	0.875	0
					Setd5+/-
						Decrease	No change	Increase
					0.01	0.25	0.5	0.25
					0.5	0.222222	0.555556	0.222222
					5	0.25	0.5	25
					10	0	0.75	0.25
					15	0.4	0.4	0.2
					20	0.333333	0.555556	0.111111

## Sheet: Fig. S6e
	From ‘xy_analysisA’
	Date	Animal	Return2Shelter?	Num pulses	Pulse length (ms)	Pulse Freq (Hz)	EC val	Geno
	'220126'	'MJ2141'	0	10	10	10	1.5	wt
	'220126'	'MJ2141'	1	10	10	10	1.5	wt
	'220126'	'MJ2141'	0	10	10	10	1.5	wt
	'220126'	'MJ2141'	0	10	10	10	1.5	wt
	'220126'	'MJ2141'	0	10	10	10	2	wt
	'220126'	'MJ2141'	0	10	10	10	2	wt
	'220126'	'MJ2141'	0	10	10	10	2	wt
	'220126'	'MJ2141'	1	10	10	10	2	wt
	'220126'	'MJ2141'	0	10	10	10	2	wt
	'220126'	'MJ2141'	0	10	10	10	2.1	wt
	'220126'	'MJ2141'	0	10	10	10	2.1	wt
	'220126'	'MJ2141'	0	10	10	10	2.1	wt
	'220126'	'MJ2141'	1	10	10	10	2.1	wt
	'220126'	'MJ2141'	0	10	10	10	2.1	wt
	'220126'	'MJ2141'	1	10	10	10	2.2	wt
	'220126'	'MJ2141'	0	10	10	10	2.2	wt
	'220126'	'MJ2141'	1	10	10	10	2.2	wt
	'220126'	'MJ2141'	0	10	10	10	2.2	wt
	'220126'	'MJ2141'	0	10	10	10	2.2	wt
	'220126'	'MJ2141'	1	10	10	10	2.25	wt
	'220126'	'MJ2141'	0	10	10	10	2.25	wt
	'220126'	'MJ2141'	0	10	10	10	2.25	wt
	'220126'	'MJ2141'	0	10	10	10	2.25	wt
	'220126'	'MJ2141'	0	10	10	10	2.25	wt
	'220126'	'MJ2141'	1	10	10	10	2.5	wt
	'220126'	'MJ2141'	0	10	10	10	2.5	wt
	'220126'	'MJ2141'	0	10	10	10	2.5	wt
	'220126'	'MJ2141'	1	10	10	10	2.5	wt
	'220126'	'MJ2141'	0	10	10	10	2.5	wt
	'220126'	'MJ2141'	1	10	10	10	2.75	wt
	'220126'	'MJ2141'	0	10	10	10	2.75	wt
	'220126'	'MJ2141'	0	10	10	10	2.75	wt
	'220126'	'MJ2141'	0	10	10	10	2.75	wt
	'220126'	'MJ2141'	0	10	10	10	2.75	wt
	'220126'	'MJ2141'	0	10	10	10	3	wt
	'220126'	'MJ2141'	0	10	10	10	3	wt
	'220126'	'MJ2141'	1	10	10	10	3	wt
	'220126'	'MJ2141'	0	10	10	10	3	wt
	'220126'	'MJ2141'	0	10	10	10	3	wt
	'220126'	'MJ2141'	0	10	10	10	3.25	wt
	'220126'	'MJ2141'	0	10	10	10	3.25	wt
	'220126'	'MJ2141'	1	10	10	10	3.25	wt
	'220126'	'MJ2141'	0	10	10	10	3.25	wt
	'220126'	'MJ2141'	0	10	10	10	3.25	wt
	'220126'	'MJ2141'	0	10	10	10	3.5	wt
	'220126'	'MJ2141'	0	10	10	10	3.5	wt
	'220126'	'MJ2141'	1	10	10	10	3.5	wt
	'220126'	'MJ2141'	0	10	10	10	3.5	wt
	'220126'	'MJ2141'	0	10	10	10	3.5	wt
	'220126'	'MJ2141'	1	10	10	10	3.75	wt
	'220126'	'MJ2141'	0	10	10	10	3.75	wt
	'220126'	'MJ2141'	0	10	10	10	3.75	wt
	'220126'	'MJ2141'	0	10	10	10	3.75	wt
	'220126'	'MJ2141'	0	10	10	10	3.75	wt
	'220126'	'MJ2142'	0	10	10	10	1.5	het
	'220126'	'MJ2142'	1	10	10	10	1.5	het
	'220126'	'MJ2142'	1	10	10	10	1.5	het
	'220126'	'MJ2142'	0	10	10	10	1.5	het
	'220126'	'MJ2142'	1	10	10	10	1.5	het
	'220126'	'MJ2142'	0	10	10	10	2	het
	'220126'	'MJ2142'	1	10	10	10	2	het
	'220126'	'MJ2142'	0	10	10	10	2	het
	'220126'	'MJ2142'	0	10	10	10	2	het
	'220126'	'MJ2142'	1	10	10	10	2	het
	'220126'	'MJ2142'	1	10	10	10	2.1	het
	'220126'	'MJ2142'	0	10	10	10	2.1	het
	'220126'	'MJ2142'	0	10	10	10	2.1	het
	'220126'	'MJ2142'	0	10	10	10	2.1	het
	'220126'	'MJ2142'	0	10	10	10	2.1	het
	'220126'	'MJ2142'	0	10	10	10	2.25	het
	'220126'	'MJ2142'	0	10	10	10	2.25	het
	'220126'	'MJ2142'	1	10	10	10	2.25	het
	'220126'	'MJ2142'	0	10	10	10	2.25	het
	'220126'	'MJ2142'	0	10	10	10	2.25	het
	'220126'	'MJ2142'	0	10	10	10	2.5	het
	'220126'	'MJ2142'	0	10	10	10	2.5	het
	'220126'	'MJ2142'	0	10	10	10	2.5	het
	'220126'	'MJ2142'	0	10	10	10	2.5	het
	'220126'	'MJ2142'	0	10	10	10	2.5	het
	'220126'	'MJ2142'	1	10	10	10	2.75	het
	'220126'	'MJ2142'	0	10	10	10	2.75	het
	'220126'	'MJ2142'	0	10	10	10	2.75	het
	'220126'	'MJ2142'	1	10	10	10	2.75	het
	'220126'	'MJ2142'	0	10	10	10	2.75	het
	'220126'	'MJ2142'	0	10	10	10	3	het
	'220126'	'MJ2142'	0	10	10	10	3	het
	'220126'	'MJ2142'	0	10	10	10	3	het
	'220126'	'MJ2142'	1	10	10	10	3	het
	'220126'	'MJ2142'	0	10	10	10	3	het
	'220126'	'MJ2142'	0	10	10	10	3.25	het
	'220126'	'MJ2142'	0	10	10	10	3.25	het
	'220126'	'MJ2142'	0	10	10	10	3.25	het
	'220126'	'MJ2142'	0	10	10	10	3.25	het
	'220126'	'MJ2142'	0	10	10	10	3.25	het
	'220126'	'MJ2142'	0	10	10	10	3.5	het
	'220126'	'MJ2142'	0	10	10	10	3.5	het
	'220126'	'MJ2142'	0	10	10	10	3.5	het
	'220126'	'MJ2142'	1	10	10	10	3.5	het
	'220126'	'MJ2142'	0	10	10	10	3.5	het
	'220126'	'MJ2142'	0	10	10	10	3.75	het
	'220126'	'MJ2142'	0	10	10	10	3.75	het
	'220126'	'MJ2142'	0	10	10	10	3.75	het
	'220126'	'MJ2142'	0	10	10	10	3.75	het
	'220126'	'MJ2142'	0	10	10	10	3.75	het

## Sheet: Fig. S6f
	From ‘xy_analysisA’
	Date	Animal	Num pulses	Pulse length (ms)	Pulse Freq (Hz)	EC val	Geno	Max speed (cms-1)
	'220126'	'MJ2141'	10	10	10	1.5	wt	30.3712
	'220126'	'MJ2141'	10	10	10	1.5	wt	21.4834
	'220126'	'MJ2141'	10	10	10	1.5	wt	21.5643
	'220126'	'MJ2141'	10	10	10	1.5	wt	29.6865
	'220126'	'MJ2141'	10	10	10	2	wt	21.5749
	'220126'	'MJ2141'	10	10	10	2	wt	12.2221
	'220126'	'MJ2141'	10	10	10	2	wt	25.8187
	'220126'	'MJ2141'	10	10	10	2	wt	23.0492
	'220126'	'MJ2141'	10	10	10	2	wt	22.0539
	'220126'	'MJ2141'	10	10	10	2.1	wt	25.5855
	'220126'	'MJ2141'	10	10	10	2.1	wt	23.3327
	'220126'	'MJ2141'	10	10	10	2.1	wt	21.9415
	'220126'	'MJ2141'	10	10	10	2.1	wt	20.8571
	'220126'	'MJ2141'	10	10	10	2.1	wt	18.6118
	'220126'	'MJ2141'	10	10	10	2.2	wt	19.0839
	'220126'	'MJ2141'	10	10	10	2.2	wt	20.5605
	'220126'	'MJ2141'	10	10	10	2.2	wt	24.4441
	'220126'	'MJ2141'	10	10	10	2.2	wt	31.503
	'220126'	'MJ2141'	10	10	10	2.2	wt	18.5963
	'220126'	'MJ2141'	10	10	10	2.25	wt	24.5206
	'220126'	'MJ2141'	10	10	10	2.25	wt	14.0866
	'220126'	'MJ2141'	10	10	10	2.25	wt	29.2109
	'220126'	'MJ2141'	10	10	10	2.25	wt	20.9931
	'220126'	'MJ2141'	10	10	10	2.25	wt	21.8974
	'220126'	'MJ2141'	10	10	10	2.5	wt	19.3668
	'220126'	'MJ2141'	10	10	10	2.5	wt	24.2011
	'220126'	'MJ2141'	10	10	10	2.5	wt	22.5205
	'220126'	'MJ2141'	10	10	10	2.5	wt	16.6285
	'220126'	'MJ2141'	10	10	10	2.5	wt	15.5145
	'220126'	'MJ2141'	10	10	10	2.75	wt	18.4409
	'220126'	'MJ2141'	10	10	10	2.75	wt	18.6616
	'220126'	'MJ2141'	10	10	10	2.75	wt	20.5895
	'220126'	'MJ2141'	10	10	10	2.75	wt	19.8103
	'220126'	'MJ2141'	10	10	10	2.75	wt	9.78327
	'220126'	'MJ2141'	10	10	10	3	wt	18.9066
	'220126'	'MJ2141'	10	10	10	3	wt	28.8775
	'220126'	'MJ2141'	10	10	10	3	wt	24.1869
	'220126'	'MJ2141'	10	10	10	3	wt	19.913
	'220126'	'MJ2141'	10	10	10	3	wt	9.63899
	'220126'	'MJ2141'	10	10	10	3.25	wt	19.8659
	'220126'	'MJ2141'	10	10	10	3.25	wt	25.9244
	'220126'	'MJ2141'	10	10	10	3.25	wt	22.9128
	'220126'	'MJ2141'	10	10	10	3.25	wt	28.4118
	'220126'	'MJ2141'	10	10	10	3.25	wt	23.4525
	'220126'	'MJ2141'	10	10	10	3.5	wt	21.4826
	'220126'	'MJ2141'	10	10	10	3.5	wt	26.4481
	'220126'	'MJ2141'	10	10	10	3.5	wt	20.8661
	'220126'	'MJ2141'	10	10	10	3.5	wt	30.2312
	'220126'	'MJ2141'	10	10	10	3.5	wt	26.1951
	'220126'	'MJ2141'	10	10	10	3.75	wt	22.7739
	'220126'	'MJ2141'	10	10	10	3.75	wt	11.2382
	'220126'	'MJ2141'	10	10	10	3.75	wt	11.5085
	'220126'	'MJ2141'	10	10	10	3.75	wt	4.5736
	'220126'	'MJ2141'	10	10	10	3.75	wt	6.23247
	'220126'	'MJ2142'	10	10	10	1.5	het	30.8856
	'220126'	'MJ2142'	10	10	10	1.5	het	24.0227
	'220126'	'MJ2142'	10	10	10	1.5	het	36.0378
	'220126'	'MJ2142'	10	10	10	1.5	het	30.6295
	'220126'	'MJ2142'	10	10	10	1.5	het	29.5857
	'220126'	'MJ2142'	10	10	10	2	het	19.6567
	'220126'	'MJ2142'	10	10	10	2	het	16.4126
	'220126'	'MJ2142'	10	10	10	2	het	26.0155
	'220126'	'MJ2142'	10	10	10	2	het	25.96
	'220126'	'MJ2142'	10	10	10	2	het	21.8849
	'220126'	'MJ2142'	10	10	10	2.1	het	22.4162
	'220126'	'MJ2142'	10	10	10	2.1	het	16.918
	'220126'	'MJ2142'	10	10	10	2.1	het	22.3582
	'220126'	'MJ2142'	10	10	10	2.1	het	25.7699
	'220126'	'MJ2142'	10	10	10	2.1	het	16.3066
	'220126'	'MJ2142'	10	10	10	2.25	het	18.3578
	'220126'	'MJ2142'	10	10	10	2.25	het	25.182
	'220126'	'MJ2142'	10	10	10	2.25	het	20.5637
	'220126'	'MJ2142'	10	10	10	2.25	het	27.4978
	'220126'	'MJ2142'	10	10	10	2.25	het	29.9179
	'220126'	'MJ2142'	10	10	10	2.5	het	28.3545
	'220126'	'MJ2142'	10	10	10	2.5	het	22.8417
	'220126'	'MJ2142'	10	10	10	2.5	het	9.21546
	'220126'	'MJ2142'	10	10	10	2.5	het	21.6986
	'220126'	'MJ2142'	10	10	10	2.5	het	26.5848
	'220126'	'MJ2142'	10	10	10	2.75	het	17.3855
	'220126'	'MJ2142'	10	10	10	2.75	het	24.7708
	'220126'	'MJ2142'	10	10	10	2.75	het	35.7413
	'220126'	'MJ2142'	10	10	10	2.75	het	22.6083
	'220126'	'MJ2142'	10	10	10	2.75	het	23.1195
	'220126'	'MJ2142'	10	10	10	3	het	22.1145
	'220126'	'MJ2142'	10	10	10	3	het	15.1486
	'220126'	'MJ2142'	10	10	10	3	het	22.5801
	'220126'	'MJ2142'	10	10	10	3	het	26.6533
	'220126'	'MJ2142'	10	10	10	3	het	22.5114
	'220126'	'MJ2142'	10	10	10	3.25	het	17.1614
	'220126'	'MJ2142'	10	10	10	3.25	het	21.0587
	'220126'	'MJ2142'	10	10	10	3.25	het	26.1939
	'220126'	'MJ2142'	10	10	10	3.25	het	9.52478
	'220126'	'MJ2142'	10	10	10	3.25	het	22.5879
	'220126'	'MJ2142'	10	10	10	3.5	het	24.269
	'220126'	'MJ2142'	10	10	10	3.5	het	25.7983
	'220126'	'MJ2142'	10	10	10	3.5	het	25.4533
	'220126'	'MJ2142'	10	10	10	3.5	het	21.7254
	'220126'	'MJ2142'	10	10	10	3.5	het	23.705
	'220126'	'MJ2142'	10	10	10	3.75	het	29.7098
	'220126'	'MJ2142'	10	10	10	3.75	het	19.8129
	'220126'	'MJ2142'	10	10	10	3.75	het	33.001
	'220126'	'MJ2142'	10	10	10	3.75	het	22.137
	'220126'	'MJ2142'	10	10	10	3.75	het	24.1658

## Sheet: Fig. S6g
	From ‘xy_analysisA’
	Date	Animal	Num pulses	Pulse length (ms)	Pulse Freq (Hz)	EC val	Geno	Speed_im/speed_at
	'220126'	'MJ2141'	10	10	10	1.5	wt	3.97733
	'220126'	'MJ2141'	10	10	10	1.5	wt	0.582857
	'220126'	'MJ2141'	10	10	10	1.5	wt	0.846563
	'220126'	'MJ2141'	10	10	10	1.5	wt	0.464251
	'220126'	'MJ2141'	10	10	10	2	wt	0.395302
	'220126'	'MJ2141'	10	10	10	2	wt	0.489581
	'220126'	'MJ2141'	10	10	10	2	wt	1.23715
	'220126'	'MJ2141'	10	10	10	2	wt	2.75272
	'220126'	'MJ2141'	10	10	10	2	wt	1.1675
	'220126'	'MJ2141'	10	10	10	2.1	wt	0.764629
	'220126'	'MJ2141'	10	10	10	2.1	wt	2.58552
	'220126'	'MJ2141'	10	10	10	2.1	wt	0.497711
	'220126'	'MJ2141'	10	10	10	2.1	wt	0.539118
	'220126'	'MJ2141'	10	10	10	2.1	wt	1.07271
	'220126'	'MJ2141'	10	10	10	2.2	wt	0.253541
	'220126'	'MJ2141'	10	10	10	2.2	wt	0.0980708
	'220126'	'MJ2141'	10	10	10	2.2	wt	2.01232
	'220126'	'MJ2141'	10	10	10	2.2	wt	0.492352
	'220126'	'MJ2141'	10	10	10	2.2	wt	5.18612
	'220126'	'MJ2141'	10	10	10	2.25	wt	0.440968
	'220126'	'MJ2141'	10	10	10	2.25	wt	0.993059
	'220126'	'MJ2141'	10	10	10	2.25	wt	0.433142
	'220126'	'MJ2141'	10	10	10	2.25	wt	0.795285
	'220126'	'MJ2141'	10	10	10	2.25	wt	1.30801
	'220126'	'MJ2141'	10	10	10	2.5	wt	2.1888
	'220126'	'MJ2141'	10	10	10	2.5	wt	0.244987
	'220126'	'MJ2141'	10	10	10	2.5	wt	0.22391
	'220126'	'MJ2141'	10	10	10	2.5	wt	0.63831
	'220126'	'MJ2141'	10	10	10	2.5	wt	0.806364
	'220126'	'MJ2141'	10	10	10	2.75	wt	7.23852
	'220126'	'MJ2141'	10	10	10	2.75	wt	0.751162
	'220126'	'MJ2141'	10	10	10	2.75	wt	5.2843
	'220126'	'MJ2141'	10	10	10	2.75	wt	0.747853
	'220126'	'MJ2141'	10	10	10	2.75	wt	2.74423
	'220126'	'MJ2141'	10	10	10	3	wt	0.239565
	'220126'	'MJ2141'	10	10	10	3	wt	0.98844
	'220126'	'MJ2141'	10	10	10	3	wt	0.842715
	'220126'	'MJ2141'	10	10	10	3	wt	0.362476
	'220126'	'MJ2141'	10	10	10	3	wt	0.791797
	'220126'	'MJ2141'	10	10	10	3.25	wt	0.153687
	'220126'	'MJ2141'	10	10	10	3.25	wt	0.31152
	'220126'	'MJ2141'	10	10	10	3.25	wt	0.347878
	'220126'	'MJ2141'	10	10	10	3.25	wt	0.543321
	'220126'	'MJ2141'	10	10	10	3.25	wt	0.384735
	'220126'	'MJ2141'	10	10	10	3.5	wt	0.704898
	'220126'	'MJ2141'	10	10	10	3.5	wt	5.76034
	'220126'	'MJ2141'	10	10	10	3.5	wt	1.02377
	'220126'	'MJ2141'	10	10	10	3.5	wt	0.787555
	'220126'	'MJ2141'	10	10	10	3.5	wt	0.338953
	'220126'	'MJ2141'	10	10	10	3.75	wt	3.08457
	'220126'	'MJ2141'	10	10	10	3.75	wt	0.625823
	'220126'	'MJ2141'	10	10	10	3.75	wt	0.679084
	'220126'	'MJ2141'	10	10	10	3.75	wt	0.350639
	'220126'	'MJ2141'	10	10	10	3.75	wt	1.3946
	'220126'	'MJ2142'	10	10	10	1.5	het	0.762288
	'220126'	'MJ2142'	10	10	10	1.5	het	0.238838
	'220126'	'MJ2142'	10	10	10	1.5	het	0.12949
	'220126'	'MJ2142'	10	10	10	1.5	het	0.424824
	'220126'	'MJ2142'	10	10	10	1.5	het	0.3543
	'220126'	'MJ2142'	10	10	10	2	het	2.52289
	'220126'	'MJ2142'	10	10	10	2	het	1.00135
	'220126'	'MJ2142'	10	10	10	2	het	0.411753
	'220126'	'MJ2142'	10	10	10	2	het	1.53225
	'220126'	'MJ2142'	10	10	10	2	het	0.263036
	'220126'	'MJ2142'	10	10	10	2.1	het	1.79998
	'220126'	'MJ2142'	10	10	10	2.1	het	0.291229
	'220126'	'MJ2142'	10	10	10	2.1	het	0.790001
	'220126'	'MJ2142'	10	10	10	2.1	het	2.15759
	'220126'	'MJ2142'	10	10	10	2.1	het	0.499642
	'220126'	'MJ2142'	10	10	10	2.25	het	0.222391
	'220126'	'MJ2142'	10	10	10	2.25	het	1.19433
	'220126'	'MJ2142'	10	10	10	2.25	het	0.473661
	'220126'	'MJ2142'	10	10	10	2.25	het	6.41666
	'220126'	'MJ2142'	10	10	10	2.25	het	0.851509
	'220126'	'MJ2142'	10	10	10	2.5	het	1.37548
	'220126'	'MJ2142'	10	10	10	2.5	het	0.801143
	'220126'	'MJ2142'	10	10	10	2.5	het	0.72581
	'220126'	'MJ2142'	10	10	10	2.5	het	0.977266
	'220126'	'MJ2142'	10	10	10	2.5	het	1.08232
	'220126'	'MJ2142'	10	10	10	2.75	het	1.32511
	'220126'	'MJ2142'	10	10	10	2.75	het	0.264826
	'220126'	'MJ2142'	10	10	10	2.75	het	1.08542
	'220126'	'MJ2142'	10	10	10	2.75	het	0.909195
	'220126'	'MJ2142'	10	10	10	2.75	het	0.278301
	'220126'	'MJ2142'	10	10	10	3	het	5.56609
	'220126'	'MJ2142'	10	10	10	3	het	0.612754
	'220126'	'MJ2142'	10	10	10	3	het	4.85547
	'220126'	'MJ2142'	10	10	10	3	het	2.8794
	'220126'	'MJ2142'	10	10	10	3	het	1.36587
	'220126'	'MJ2142'	10	10	10	3.25	het	1.42531
	'220126'	'MJ2142'	10	10	10	3.25	het	1.58705
	'220126'	'MJ2142'	10	10	10	3.25	het	1.29741
	'220126'	'MJ2142'	10	10	10	3.25	het	0.37191
	'220126'	'MJ2142'	10	10	10	3.25	het	0.49402
	'220126'	'MJ2142'	10	10	10	3.5	het	0.758543
	'220126'	'MJ2142'	10	10	10	3.5	het	0.678447
	'220126'	'MJ2142'	10	10	10	3.5	het	0.453407
	'220126'	'MJ2142'	10	10	10	3.5	het	2.25629
	'220126'	'MJ2142'	10	10	10	3.5	het	0.40546
	'220126'	'MJ2142'	10	10	10	3.75	het	1.06341
	'220126'	'MJ2142'	10	10	10	3.75	het	1.5539
	'220126'	'MJ2142'	10	10	10	3.75	het	0.53086
	'220126'	'MJ2142'	10	10	10	3.75	het	3.4368
	'220126'	'MJ2142'	10	10	10	3.75	het	0.784414
