# Supplementary material for: Shared behavioural impairments in visual perception and place avoidance across different autism models are driven by periaqueductal grey hypoexcitability in Setd5 haploinsufficient mice
Source: PLoS Biol. 2024 Jun 10;22(6):e3002668. doi: 10.1371/journal.pbio.3002668 (PMC11216578; doi:10.1371/journal.pbio.3002668)
Supplement: S16 Data — (XLSX) [file pbio.3002668.s028.xlsx]

## Sheet: Fig. S7b-e
	Animal	Geno (1=WT)	Cell	sEPSC freq (Hz)	sEPSC amplitude (pA)	sEPSC rise time (ms)	sEPSC decay time (ms)
	1348	1	1	5.62	20.8666	0.766181	4.27202
	1348	1	2	7.26	13.6082	2.10493	8.68103
	1347	2	1	7.26	12.8319	1.71313	6.95884
	1347	2	2	1.84	10.7279	1.91741	10.8726
	1347	2	3	9.23	14.877	1.55199	7.21106
	1347	2	4	4.84	15.1069	1.97949	11.5833
	1415	2	1	1.99	10.0108	2.6227	10.6036
	1415	2	2	6.69	16.4978	0.921658	5.8023
	1415	2	3	2.98	8.6731	3.48409	12.1932
	1414	1	1	0.16	11.161	1.11286	4.42143
	1414	1	2	5.66	15.1446	1.14339	6.47105
	1414	1	3	12	12.1696	2.16378	10.1125
	1416	1	1	3.4	14.2773	1.24662	6.61712
	1416	1	2	3.13	12.1518	4.11596	13.0782
	1416	1	3	12.84	18.4832	0.985782	5.50751
	1417	2	1	7.63	12.0932	1.75893	7.67044
	1417	2	2	1.54	13.2005	1.11128	6.87447
	1992	2	1	4.33	17.1342	1.21313	13.2814
	1992	2	2	12.67	13.0735	1.29497	16.0181
	1992	2	3	7.15	12.2529	1.33172	13.0235
	1992	2	4	1.82	17.3876	1.15132	13.5632
	1992	2	5	3.15	9.69935	1.10984	9.66736
	1990	1	1	7.35	10.3263	1.49731	12.5591
	1990	1	2	1.59	16.1927	1.2947	14.5615
	1990	1	3	4.61	14.5661	1.03502	10.2149
	1990	1	4	10.6	22.1674	1.29542	10.8066
	1938	2	1	NaN	NaN	NaN	NaN
	1938	2	2	NaN	NaN	NaN	NaN
	1942	2	1	11.93	21.2059	0.890151	11.441
	1942	2	2	2.35	14.7233	1.48406	15.4345
	1942	2	3	6.22	17.1049	0.727975	7.71765
	1943	1	1	9.28	12.2807	1.04712	7.82815
	1943	1	2	12.64	18.5576	1.99252	24.2548
	1943	1	3	3.47	17.1013	0.844056	8.65212
	1936	1	1	24.02	15.8665	1.44697	6.6898
	1936	1	2	14.03	20.522	1.81488	11.2617
	1936	1	3	1.59	15.4316	1.18903	10.435
	1937	2	1	4.91	12.4227	1.3605	10.106
	1937	2	2	3.38	13.6183	1.84956	11.3797
	1937	2	3	5.15	13.9268	1.19419	11.0254
	2139	2	1	32.34	28.0999	1.49902	5.69898
	4666	2	1	6.44	11.2645	1.60397	10.5142

## Sheet: Fig. S7f
	Cohort	Mouse	Cell	Putative glutamatergic?	Total time (ms)	Recording time (ms)	Recording spikes	Frequency (Hz)	Genotype (1=WT)
	1	3	1	0	143.104	60.0001	121	121	1
	1	4	1	1	64.7168	60.0001	0	0	0
	1	4	2	1	122.931	60.0001	0	0	0
	1	4	3	1	122.573	60.0001	7	6.99999	0
	1	4	4	1	88.6784	60.0001	0	0	0
	1	4	5	1	54.7328	54.7328	0	0	0
	1	5	1	1	121.242	60.0001	0	0	0
	1	5	2	1	58.368	58.368	0	0	0
	1	5	3	0	69.9904	60.0001	103	103	0
	1	6	1	0	65.9968	60.0001	296	296	1
	1	6	2	0	103.987	60.0001	74	73.9999	1
	1	6	3	0	90.624	60.0001	128	128	1
	1	7	1	1	105.011	60.0001	7	6.99999	1
	1	7	2	1	95.9488	60.0001	0	0	1
	1	7	3	0	140.083	60.0001	62	61.9999	1
	1	7	4	1	180.89	60.0001	2	2	1
	1	8	1	1	124.006	60.0001	0	0	0
	1	8	2	1	92.3648	60.0001	0	0	0
	1	8	3	1	111.718	60.0001	16	16	0
	2	1	1	1	101.069	60.0001	0	0	0
	2	1	2	0	59.648	30.0001	173	345.999	0
	2	1	3	1	95.7952	60.0001	4	4	0
	2	1	4	1	81.7664	60.0001	1	0.999999	0
	2	1	5	0	79.616	60.0001	189	189	0
	2	2	1	1	87.1936	60.0001	0	0	1
	2	2	2	NaN	79.5648	60.0001	42	42	1
	2	2	3	1	64.6656	60.0001	1	0.999999	1
	2	2	4	1	61.184	60.0001	0	0	1
	2	3	1	0	75.1104	60.0001	66	65.9999	0
	2	3	2	0	34.2016	15	174	696	0
	2	4	1	1	51.3536	51.3536	0	0	0
	2	4	2	0	87.808	60.0001	94	93.9999	0
	2	4	3	1	71.6288	60.0001	3	3	0
	2	5	1	1	48.4864	48.4864	0	0	1
	2	5	2	1	51.8144	51.8144	0	0	1
	2	5	3	0	64.512	60.0001	153	153	1
	2	6	1	1	60.6208	60.0001	1	0.999999	1
	2	6	2	1	55.3984	55.3984	0	0	1
	2	6	3	1	71.7312	60.0001	0	0	1
	2	7	1	1	59.2896	59.2896	0	0	0
	2	7	2	1	49.2544	49.2544	0	0	0
	2	7	3	0	66.0992	60.0001	74	73.9999	0
	2	8	1	0	119.347	60.0001	121	121	0

## Sheet: Fig. S7h
Putative GABA (fast at baseline)
Current injection (pa)
0	10	20	30	40	50	60	70	80	90	100	110	120	130	140	150	160	170	180	190	Genotype (1=WT)	Group	Type (0=high base)
0	13	24	34	43	53	61	68	77	84	91	98	102	107	109	111	117	119	122	125	1	3	0
0	9	20	26	30	35	41	44	47	50	52	53	56	56	57	58	NaN	NaN	NaN	NaN	1	3	0
0	6	16	25	31	43	44	50	55	57	60	62	65	67	69	67	69	71	NaN	NaN	1	3	0
0	8	12	19	18	24	24	29	33	25	0	0	0	0	0	0	0	0	0	0	1	3	0
0	4	11	16	22	27	34	40	45	49	52	57	60	63	65	67	68	NaN	NaN	NaN	1	3	0
3	12	27	33	36	46	57	58	64	68	41	73	73	72	48	23	38	28	22	26	0	1	0
0	7	14	21	28	33	36	39	39	33	23	19	18	15	12	11	10	9	8	8	0	1	0
1	7	13	16	23	27	32	39	43	48	52	57	62	65	71	76	81	86	90	96	0	1	0
0	5	13	17	22	29	33	36	38	38	31	20	18	14	12	11	11	10	9	9	0	1	0
0	7	15	23	29	34	40	44	49	52	56	58	62	64	67	70	72	74	75	76	0	1	0
0	6	15	21	26	27	28	14	0	0	0	0	0	0	0	0	0	0	0	0	0	1	0
																							Putative Glu (silent at baseline)
																							Current injection (pa)
																							0	10	20	30	40	50	60	70	80	90	100	110	120	130	140	150	160	170	180	190	Genotype (1=WT)	Group	Type (0=high base)
																							0	0	3	9	15	21	28	35	43	49	55	62	66	71	75	78	82	85	87	89	1	4	1
																							0	15	20	31	41	50	58	66	71	78	82	86	89	93	95	98	98	100	98	91	1	4	1
																							0	0	0	0	2	7	11	28	33	36	48	49	47	51	59	59	60	53	53	51	1	4	1
																							0	2	8	14	21	28	36	44	51	57	63	68	75	79	82	90	92	93	97	100	1	4	1
																							0	0	5	9	16	21	28	33	38	40	43	57	59	63	67	68	70	73	75	74	1	4	1
																							0	4	15	25	39	47	54	61	70	77	83	88	94	100	105	110	112	116	119	121	1	4	1
																							0	0	2	12	18	24	29	34	38	42	49	52	57	64	66	68	68	69	66	38	1	4	1
																							0	7	15	24	32	38	43	48	51	54	55	57	56	42	27	22	16	15	14	11	1	4	1
																							0	3	16	27	37	47	54	60	64	70	73	77	81	82	84	85	86	86	NaN	NaN	1	4	1
																							0	5	11	19	26	32	37	45	50	56	62	64	70	75	78	80	83	85	87	90	1	4	1
																							0	1	3	7	9	18	20	24	32	39	40	53	55	60	59	58	NaN	NaN	NaN	0	1	4	1
																							0	1	9	16	22	29	35	41	49	48	49	56	56	60	65	68	70	73	73	77	1	4	1
																							0	0	2	5	10	15	20	26	32	37	44	50	57	64	71	76	82	88	93	101	1	4	1
																							0	1	6	11	16	21	27	31	37	43	47	49	53	57	62	62	65	67	70	73	0	2	1
																							0	9	8	5	4	4	3	3	3	2	2	2	2	2	2	2	2	2	2	2	0	2	1
																							0	0	4	8	15	21	26	29	34	38	43	47	50	54	57	60	61	67	71	73	0	2	1
																							0	3	7	17	21	26	34	43	45	47	55	56	60	63	65	68	68	66	63	55	0	2	1
																							0	7	13	18	25	31	37	42	48	52	58	63	67	71	75	78	83	88	89	93	0	2	1
																							0	1	4	9	18	21	30	35	28	31	22	22	16	16	13	12	12	12	12	11	0	2	1
																							0	4	12	18	25	31	36	40	42	44	42	33	33	22	18	14	15	12	12	9	0	2	1
																							0	5	11	16	20	21	26	30	31	32	0	0	0	0	0	0	0	0	0	0	0	2	1
																							0	0	0	0	0	0	0	0	2	5	9	14	21	28	38	43	47	52	55	58	0	2	1
																							1	4	7	12	18	15	19	18	18	20	21	23	28	26	27	29	34	33	28	0	0	2	1
																							0	0	0	0	0	0	1	5	9	14	20	25	31	34	40	45	48	52	58	61	0	2	1
																							0	0	0	0	0	0	0	0	1	7	7	8	6	5	5	0	0	0	0	0	0	2	1
																							0	0	0	0	0	0	0	1	1	2	6	8	8	7	12	15	22	20	27	11	0	2	1
																							0	0	7	10	15	20	25	29	33	37	39	43	44	46	47	50	49	0	0	0	0	2	1
																							0	6	15	21	19	10	8	0	0	0	0	0	0	0	0	0	0	0	0	0	0	2	1
																							0	7	15	21	26	32	36	39	41	42	46	49	50	54	56	58	57	57	59	59	0	2	1
																							0	12	18	24	25	29	25	0	0	0	0	0	0	0	0	0	0	0	0	0	0	2	1
																							0	0	0	2	8	11	22	34	42	48	54	57	58	58	40	0	0	0	0	0	0	2	1

## Sheet: Fig.S7j
	Animal	cell	Geno (1=WT)	Max amplitude (mV)	Action potential threshold (mV)	Rise time (ms)	Width at half peak (WHP) (ms)	Decay time (ms)	Min amp (mV)
	1	1	1	35.3851	-33.596	0.5625	0.5275	1.3675	-68.4967
	1	1	2	51.6205	-20.2738	0.713333	0.753333	1.89	-52.7089
	1	2	2	15.1333	-16.0014	0.873333	1.04	3.76444	-51.968
	1	3	2	36.0514	-39.4491	0.713333	0.793333	2.2	-65.0431
	2	1	1	27.71	-31.2805	0.8	0.88	2.40667	-64.9516
	2	1	1	5.93736	-30.5074	0.723333	0.917778	3.18111	-58.9345
	2	1	2	13.5925	-36.3831	1.136	1.216	3.2	-60.2844
	2	2	2	32.7454	-27.7557	0.62	0.64	1.81	-65.7349
	2	3	1	24.5361	-26.3367	0.93	1.02	2.63	-58.0597
	2	3	2	32.3334	-38.0478	0.825	0.83	2.18	-65.4831
	3	1	1	33.8364	-37.1857	0.75	0.84	2.305	-67.3599
	3	2	1	27.5777	-25.8959	0.7	0.673333	1.99111	-65.7586
	3	2	2	38.6396	-42.8031	0.36	0.308571	0.777143	-74.8901
	3	3	1	14.5721	-41.687	0.41	0.5	1.44	-66.6351
	3	3	2	22.3694	-32.1274	0.77	0.88	2.445	-58.4869
	4	1	2	34.6069	-34.375	0.66	0.692	1.816	-65.4541
	4	1	2	43.6605	-32.664	0.94	1.00667	2.78	-63.0188
	4	2	2	25.7416	-21.9116	1.94	2.02	5.07	-52.8412
	4	2	2	28.7964	-32.8369	1	1.08	3.02	-65.094
	4	3	2	30.8685	-41.3513	3.48	0.9	2.15	-59.2346
	4	3	2	40.5622	-34.1056	0.562857	0.54	1.51429	-72.3528
	4	4	2	35.5399	-30.2124	1.03714	1.18286	3.09429	-62.4956
	5	1	1	30.2124	-31.6467	0.68	0.72	2.09	-63.5986
	5	1	2	19.4092	-23.0662	1.38333	1.59	4.70667	-53.8025
	5	2	1	29.7485	-30.3467	0.884	0.868	2.324	-63.2202
	5	2	2	44.7954	-32.7672	0.731429	0.808571	2.50857	-67.3654
	5	3	1	33.9661	-40.6658	0.613846	0.586154	1.54154	-69.0026
	5	3	2	35.2122	-34.2051	1.24667	1.82667	6.02	-55.2979
	6	1	1	41.531	-30.131	0.844444	1.18	3.82	-65.5484
	6	1	1	36.5372	-40.4816	0.6	0.625	1.695	-71.7545
	6	2	1	30.1666	-29.9733	0.82	1.11333	4.00333	-60.3231
	6	2	1	32.6843	-29.2053	0.74	0.86	2.33	-60.1349
	6	3	1	38.1978	-35.0545	0.853333	1.22667	3.41333	-57.902
	6	3	1	30.2168	-30.9056	0.942857	1.05143	3.11714	-64.3136
	7	1	1	30.6091	-31.0364	0.74	0.893333	2.56	-62.6628
	7	2	1	39.8499	-32.0313	0.716	0.672	1.88	-67.8101
	7	3	1	40.9139	-26.5299	0.753333	0.806667	2.27333	-63.324
	7	3	2	37.5933	-32.5928	0.791429	0.848571	2.28	-63.5986
	8	1	2	34.3984	-32.252	1.225	1.83333	7.72333	-51.5645
	8	1	2	48.6189	-44.4816	0.457143	0.365714	0.84	-71.8645
	8	2	2	46.7987	-36.5295	0.69	0.79	2.46	-64.27

## Sheet: Fig. S7k
	Animal	Cell	Geno (1=WT)	0pA	10pA	20pA	30pA	40pA	50pA	60pA	70pA	80pA	90pA	100pA	110pA	120pA	130pA	140pA	150pA	160pA	170pA	180pA
	2	1	2	0	0	0	5	11	16	20	21	26	30	31	32	0	0	0	0	0	0	0
	2	2	2	0	0	0	0	0	0	0	0	0	0	2	5	9	14	21	28	38	43	47
	2	3	2	0	0	1	4	7	12	18	15	19	18	18	20	21	23	28	26	27	29	34
	3	1	1	0	0	0	4	11	16	22	27	34	40	45	49	52	57	60	63	65	67	68
	3	2	1	0	0	0	1	9	16	22	29	35	41	49	48	49	56	56	60	65	68	70
	3	3	1	0	0	0	0	2	5	10	15	20	26	32	37	44	50	57	64	71	76	82
	4	1	2	0	0	0	0	0	0	0	0	1	5	9	14	20	25	31	34	40	45	48
	4	2	2	0	0	0	0	0	0	0	0	0	0	0	7	7	6	5	5	4	0	0
	4	3	2	0	0	0	0	0	0	0	0	0	1	1	2	6	8	8	7	12	15	22
	4	4	2	0	0	0	0	7	10	15	20	25	29	33	37	39	43	44	46	47	50	49
	5	1	2	0	0	0	6	15	21	19	9	8	0	0	0	0	0	0	0	0	0	0
	5	2	2	0	0	0	7	15	21	26	32	36	39	41	42	46	49	50	54	56	58	57
	5	3	2	0	0	0	6	15	21	26	27	22	9	0	0	0	0	0	0	0	0	0
	6	1	1	0	0	0	9	20	26	30	35	41	44	47	50	52	53	56	56	57	58	NaN
	6	2	1	0	0	0	6	16	25	31	43	44	50	55	57	60	62	65	67	69	67	69
	6	3	1	0	0	0	3	10	14	20	24	0	0	0	0	0	0	0	0	0	0	0
	7	1	1	0	0	0	3	16	27	37	47	54	60	64	70	73	77	81	82	84	85	86
	7	2	1	0	0	0	0	5	11	19	26	32	37	45	50	56	62	64	70	75	78	80
	7	3	1	0	0	0	1	3	7	9	18	20	24	32	39	40	53	55	60	59	58	NaN
	8	1	2	0	0	0	12	18	24	25	29	23	0	0	0	0	0	0	0	0	NaN	NaN
	8	2	2	0	0	0	0	0	2	8	11	22	34	42	48	54	57	58	58	39	NaN	NaN

## Sheet: Fig. S7l
	Rheobase current (pA)
	PAG
	Setd5+/+	Setd5+/-
	20	10
	10	10
	40	0
	10	10
	20	0
	10	20
	10	10
	20	10
	10	10
	10	10
	10	10
	10	10
	10	10
	10	80
	10	0
	10	60
	10	80
	20	70
		20
		10
		10
		10
		10
		30
			Soma size (um2)
			PAG
			Setd5+/+	Setd5+/-
			200	300
			180	96
			128.25	135
			324	108
			130	300
			81	81
			120	150
			180	77
			150	117
			120	127.5
			126	127.5
			112	75
			81	120
			70	180
			121	126
			91	250
			96	72
			110.5	320
			150	160
				112
				84.5
				135
				150
				72
				65
				125
				150
				77
				97.5
				110.5
				216
				150

## Sheet: Fig. S7m
	Rheobase current (pA)
	SC
	Setd5+/+	Setd5+/-
	10	10
	10	10
	20	20
	10	10
	10	10
	60	10
	10	20
	10	10
	10	10
	10	10
	10	10
	10	30
	10	30
	10	10
	10	10
			Soma size (um2)
			SC
			Setd5+/+	Setd5+/-
			153	171
			180	84
			144	144
			72	160
			100	144
			120	102
			150	102
			200

## Sheet: Fig. S7n
	Setd5+/+ firing from current inj
	Curr Inj (pA)
	0	0	0	0	0	0	0	0	0	0	0	0	0	0	0	0
	10	15	14	0	6	12	0	10	22	12	4	9	8	22	18	11
	20	26	29	1	15	25	0	24	37	25	15	22	17	36	29	24
	30	34	43	2	27	38	0	36	50	35	27	35	27	51	43	35
	40	28	53	3	38	48	0	47	61	48	39	49	35	65	52	46
	50	18	59	8	46	59	0	59	71	58	48	61	43	77	61	58
	60	15	64	25	57	70	1	68	78	68	58	72	51	82	71	71
	70	12	70	25	64	94	2	78	86	80	66	80	64	85	79	82
	80	12	75	46	70	105	6	86	93	88	74	86	72	93	88	93
	90	5	79	46	74	113	8	96	98	97	79	91	80	96	96	102
	100	8	81	19	76	119	13	103	102	106	88	94	88	17	102	112
	110	8	85	14	68	124	20	111	107	113	92	96	93	25	110	122
	120	8	86	8	49	127	23	117	110	120	99	96	99	15	117	128
	130	8	87	6	41	131	28	124	113	126	99	87	102	14	120	135
	140	7	90	6	32	134	37	130	117	134	104	74	107	13	122	139
	150	8	91	6	26	137	47	135	119	139	104	39	106	14	135	146
	160	NaN	NaN	NaN	NaN	NaN	NaN	NaN	NaN	NaN	103	30	112	11	143	153
	170	NaN	NaN	NaN	NaN	NaN	NaN	NaN	NaN	NaN	80	30	116	10	146	157
	180	NaN	NaN	NaN	NaN	NaN	NaN	NaN	NaN	NaN	63	28	104	11	152	160
	190	NaN	NaN	NaN	NaN	NaN	NaN	NaN	NaN	NaN	42	26	37	9	156	166
	200	NaN	NaN	NaN	NaN	NaN	NaN	NaN	NaN	NaN	41	23	30	9	160	165
	210	NaN	NaN	NaN	NaN	NaN	NaN	NaN	NaN	NaN	49	25	26	8	167	167
	220	NaN	NaN	NaN	NaN	NaN	NaN	NaN	NaN	NaN	31	24	54	8	169	167
	230	NaN	NaN	NaN	NaN	NaN	NaN	NaN	NaN	NaN	NaN	NaN	NaN	NaN	NaN	NaN
	240	NaN	NaN	NaN	NaN	NaN	NaN	NaN	NaN	NaN	NaN	NaN	NaN	NaN	NaN	NaN
																	Setd5+/- firing from current inj
																	Curr Inj (pA)
																	0	0	0	0	0	0	0	0	0	0	0	0	0	0	0	0
																	10	10	18	0	10	10	1	0	10	10	3	9	0	0	11	30
																	20	19	31	3	19	22	8	5	21	14	7	22	0	0	24	46
																	30	28	44	8	30	31	16	12	29	17	13	32	8	3	40	60
																	40	35	56	11	39	40	23	18	32	15	18	42	17	8	53	73
																	50	43	65	15	49	50	32	25	25	11	27	52	26	16	62	84
																	60	51	73	18	58	57	41	30	17	12	33	62	34	27	70	93
																	70	56	78	21	66	64	49	34	12	8	44	71	42	34	76	100
																	80	63	84	25	72	72	56	40	12	10	50	77	52	45	51	89
																	90	68	88	27	77	80	60	45	10	7	60	82	60	50	28	69
																	100	76	91	31	81	88	66	52	9	6	69	88	67	56	23	68
																	110	80	94	32	84	92	70	54	9	7	74	71	74	65	16	39
																	120	84	87	31	87	97	73	57	7	6	88	41	82	67	15	23
																	130	88	60	27	89	101	74	62	8	5	88	33	88	71	14	33
																	140	93	47	24	89	102	78	63	7	5	99	32	93	81	13	30
																	150	96	37	21	62	105	78	67	7	5	101	27	99	83	11	33
																	160	NaN	NaN	NaN	NaN	NaN	NaN	NaN	NaN	NaN	111	24	104	92	11	24
																	170	NaN	NaN	NaN	NaN	NaN	NaN	NaN	NaN	NaN	116	22	108	92	9	23
																	180	NaN	NaN	NaN	NaN	NaN	NaN	NaN	NaN	NaN	114	20	109	98	9	19
																	190	NaN	NaN	NaN	NaN	NaN	NaN	NaN	NaN	NaN	123	20	114	101	9	16
																	200	NaN	NaN	NaN	NaN	NaN	NaN	NaN	NaN	NaN	118	18	114	99	9	15
																	210	NaN	NaN	NaN	NaN	NaN	NaN	NaN	NaN	NaN	128	21	118	99	8	14
																	220	NaN	NaN	NaN	NaN	NaN	NaN	NaN	NaN	NaN	121	16	117	98	8	13
																	230	NaN	NaN	NaN	NaN	NaN	NaN	NaN	NaN	NaN	NaN	NaN	NaN	NaN	NaN	NaN
																	240	NaN	NaN	NaN	NaN	NaN	NaN	NaN	NaN	NaN	NaN	NaN	NaN	NaN	NaN	NaN

## Sheet: Fig. S7o
	Setd5+/+	Setd5+/-
	-60.491	-59.86
	-62.147	-63.09
	-64.598	-57.63
	-63.2707	-57.81
	-61.4126	-59.41
	-63.602	-62.43
	-61.9	-60.47
	-59.1756	-61.8903
	-62.5	-61
	-62.8	-63.5
	-61.2	-65.6
	-60.5	-65.7
	-62.1	-61.3
	-65.1	-64.6
	-63.14	-66.4

## Sheet: Fig. S7p
Setd5+/+	Setd5+/-
76.31	65.11
75.21	53.38
46.89	64.9
103.93	92.27
79.01	97.4
44.59	82.24
65.7	66.9
18.208	118.7
29.175	35.6
33.15	41.48
40	80.45
31.8	50.187
28.64	44.27
112.06	37.6
31.71	65.6

[truncated: 2 more sheets: Fig. S7q, Fig. S7r]
