# Supplementary material for: Shared behavioural impairments in visual perception and place avoidance across different autism models are driven by periaqueductal grey hypoexcitability in Setd5 haploinsufficient mice
Source: PLoS Biol. 2024 Jun 10;22(6):e3002668. doi: 10.1371/journal.pbio.3002668 (PMC11216578; doi:10.1371/journal.pbio.3002668)
Supplement: S17 Data — (XLSX) [file pbio.3002668.s029.xlsx]

## Sheet: Fig. S8d
Western blot data
		Superior Colliculus	Cortex
Setd5+/+	Rep1	0.199825	0.087538
	Rep2	0.170046	0.211866
	Rep3	0.262466	0.20292
Setd5+/-	Rep1	0.205196	0.150093
	Rep2	0.29604	0.208831
	Rep3	0.325836	0.34761
