# Supplementary material for: Shared behavioural impairments in visual perception and place avoidance across different autism models are driven by periaqueductal grey hypoexcitability in Setd5 haploinsufficient mice
Source: PLoS Biol. 2024 Jun 10;22(6):e3002668. doi: 10.1371/journal.pbio.3002668 (PMC11216578; doi:10.1371/journal.pbio.3002668)
Supplement: S18 Data — (XLSX) [file pbio.3002668.s030.xlsx]

## Sheet: Fig. S9a
Mouse	Cell	Geno (WT=1)	Input resistance
1	1	1	2
1	2	1	0.73
1	3	1	0.78
1	4	1	0.91
1	5	1	0.885
1	6	1	1.015
2	1	2	1.065
2	2	2	2.639
2	3	2	0.945
2	4	2	0.91
2	5	2	0.555
2	6	2	1.26
3	1	2	2.36
3	2	2	0.78
3	3	2	1.285
4	1	1	1.45
4	2	1	1.18
4	3	1	1.45
5	1	1	0.395
5	2	1	0.97
5	3	1	0.545
6	1	2	1.19
6	2	2	0.855
6	3	2	0.52

## Sheet: Fig. S9b
Mouse	Cell	Geno (WT=1)	Cm
1	1	1	49.9
1	2	1	49.1
1	3	1	61.4
1	4	1	57.6
1	5	1	61.2
1	6	1	40.8
2	1	2	42.4
2	2	2	20
2	3	2	47.5
2	4	2	57.1
2	5	2	40.8
2	6	2	34.4
3	1	2	44.9
3	2	2	71.8
3	3	2	38.1
4	1	1	47.4
4	2	1	37.5
4	3	1	40.3
5	1	1	108.1
5	2	1	37.7
5	3	1	76.3
6	1	2	36.7
6	2	2	50.5
6	3	2	95.2

## Sheet: Fig. S9c
Mouse	Cell	Geno (WT=1)	Tau
1	1	1	99.8
1	2	1	35.6
1	3	1	47.9
1	4	1	52.4
1	5	1	54.2
1	6	1	41.4
2	1	2	45.2
2	2	2	52.9
2	3	2	44.9
2	4	2	52
2	5	2	28.2
2	6	2	43.4
3	1	2	105.9
3	2	2	56
3	3	2	48.9
4	1	1	68.8
4	2	1	44.3
4	3	1	58.4
5	1	1	42.7
5	2	1	36.6
5	3	1	41.6
6	1	2	43.7
6	2	2	43.2
6	3	2	49.5

## Sheet: Fig. S9d
Mouse	Cell	Geno (WT=1)	Resting memo pot
1	1	1	-65
1	2	1	-70.5
1	3	1	-63
1	4	1	-63
1	5	1	-64
1	6	1	-65
2	1	2	-62
2	2	2	-64.5
2	3	2	-63
2	4	2	-63.5
2	5	2	-66
2	6	2	-64
3	1	2	-60
3	2	2	-63
3	3	2	-66
4	1	1	-63
4	2	1	-65.5
4	3	1	-62
5	1	1	-60.5
5	2	1	-61
5	3	1	-59
6	1	2	-63.5
6	2	2	-62
6	3	2	-64

## Sheet: Fig. S9e
	Vmax (mV)
	Ptchd1Y/+	Ptchd1Y/-
	44.8608	34.0881
	42.2058	33.3252
	42.9688	32.6233
	42.3584	32.7454
	41.1987	32.5928
	40.2527	31.9214
	39.2151	32.0435
	38.9099	28.1677
	38.147	26.947
	38.2385	25.7874
	7.32422	25.177
	7.2937	24.4141
	7.56836	24.4141
	7.75147	24.0784
	7.78198	24.6887
	7.38525	23.7427
	7.35474	24.3225
	7.1106	24.3225
	7.14111	24.0479
	32.8064	24.4446
	32.3486	34.4238
	34.9121	34.3018
	32.6538	33.905
	29.541	33.5083
	42.8162	33.4473
	40.7715	33.1421
	38.5132	32.959
	34.8511	38.8489
	39.5508	36.4075
	35.1868	49.2554
	43.0908	48.1262
	42.6331	47.9126
	41.748	47.4548
	41.3818	51.2695
	41.0156	49.0417
	40.863	46.6614
	41.0461	54.9011
	40.4663	49.3774
	40.3748	46.1731
	40.1306	36.1938
	34.5764	35.3394
	33.905	35.3088
	33.4473	35.0342
	33.2336	34.668
	33.3252	34.8816
	33.2336	33.9355
	43.0298	57.5256
	43.0908	53.3142
	42.7856	49.5605
	42.45	46.4172
	42.45	45.3491
	44.4641	32.8369
	44.0063	35.614
	43.1213	33.905
	42.2363	31.9519
	24.7803	31.7688
	24.5361	30.0293
	24.3225	28.9001
		29.3274
		28.1372
		26.3062
		28.4119
		25.3296
		24.9939
		25.0549
		25.5737
		22.583
		21.7896
		21.4844
		21.4539
		21.1487
		21.2708

## Sheet: Fig. S9f
	AHP amp (mV)
	Ptchd1Y/+	Ptchd1Y/-
	44.8608	34.0881
	42.2058	33.3252
	42.9688	32.6233
	42.3584	32.7454
	41.1987	32.5928
	40.2527	31.9214
	39.2151	32.0435
	38.9099	28.1677
	38.147	26.947
	38.2385	25.7874
	7.32422	25.177
	7.2937	24.4141
	7.56836	24.4141
	7.75147	24.0784
	7.78198	24.6887
	7.38525	23.7427
	7.35474	24.3225
	7.1106	24.3225
	7.14111	24.0479
	32.8064	24.4446
	32.3486	34.4238
	34.9121	34.3018
	32.6538	33.905
	29.541	33.5083
	42.8162	33.4473
	40.7715	33.1421
	38.5132	32.959
	34.8511	38.8489
	39.5508	36.4075
	35.1868	49.2554
	43.0908	48.1262
	42.6331	47.9126
	41.748	47.4548
	41.3818	51.2695
	41.0156	49.0417
	40.863	46.6614
	41.0461	54.9011
	40.4663	49.3774
	40.3748	46.1731
	40.1306	36.1938
	34.5764	35.3394
	33.905	35.3088
	33.4473	35.0342
	33.2336	34.668
	33.3252	34.8816
	33.2336	33.9355
	43.0298	57.5256
	43.0908	53.3142
	42.7856	49.5605
	42.45	46.4172
	42.45	45.3491
	44.4641	32.8369
	44.0063	35.614
	43.1213	33.905
	42.2363	31.9519
	24.7803	31.7688
	24.5361	30.0293
	24.3225	28.9001
		29.3274
		28.1372
		26.3062
		28.4119
		25.3296
		24.9939
		25.0549
		25.5737
		22.583
		21.7896
		21.4844
		21.4539
		21.1487
		21.2708

## Sheet: Fig. S9g
	Half peak with (ms)
	Ptchd1Y/+	Ptchd1Y/-
	0.92	0.48
	0.96	0.48
	0.66	0.48
	0.7	0.48
	0.68	0.5
	0.7	0.48
	0.72	0.48
	0.72	1
	0.74	1.04
	0.74	1.06
	0.48	1.08
	0.46	1.08
	0.46	1.1
	0.48	1.08
	0.48	1.1
	0.48	1.12
	0.46	1.1
	0.46	1.1
	0.48	1.1
	0.46	1.12
	0.48	0.52
	0.64	0.54
	0.64	0.54
	0.68	0.54
	0.64	0.54
	0.66	0.54
	0.68	0.54
	0.88	1.32
	0.82	1.36
	0.88	0.54
	0.5	0.54
	0.5	0.54
	0.52	0.54
	0.52	0.78
	0.52	0.78
	0.52	0.8
	0.52	0.86
	0.52	0.92
	0.54	0.96
	0.54	0.62
	0.52	0.64
	0.54	0.62
	0.54	0.64
	0.54	0.64
	0.52	0.64
	0.54	0.66
	0.4	0.88
	0.4	0.92
	0.4	0.96
	0.4	0.98
	0.4	1.02
	0.6	1.02
	0.6	0.98
	0.62	1.02
	0.62	1.04
	0.52	1.04
	0.52	1.08
	0.52	1.1
		1.12
		1.1
		1.14
		1.14
		0.78
		0.76
		0.78
		0.76
		0.6
		0.6
		0.58
		0.58
		0.6
		0.6

## Sheet: Fig. S9h
	Rise time (ms)
	Ptchd1Y/+	Ptchd1Y/-
	0.88	0.52
	0.9	0.54
	0.94	0.52
	0.92	0.54
	0.88	0.54
	0.88	0.52
	0.86	0.54
	0.9	0.7
	0.96	0.74
	0.98	0.78
	0.46	0.76
	0.46	0.8
	0.46	0.8
	0.46	0.82
	0.46	0.82
	0.48	0.82
	0.44	0.82
	0.48	0.82
	0.46	0.84
	0.84	0.84
	0.84	0.52
	0.62	0.52
	0.64	0.52
	0.7	0.52
	0.64	0.54
	0.66	0.52
	0.68	0.54
	0.8	1.08
	0.72	1.14
	0.8	0.54
	0.62	0.56
	0.6	0.56
	0.64	0.56
	0.6	0.72
	0.6	0.78
	0.58	0.8
	0.62	0.8
	0.64	0.86
	0.6	0.9
	0.6	0.58
	0.58	0.6
	0.58	0.64
	0.6	0.62
	0.58	0.64
	0.58	0.6
	0.58	0.64
	0.44	0.74
	0.44	0.8
	0.42	0.82
	0.44	0.84
	0.44	0.92
	0.56	0.92
	0.56	0.98
	0.56	1
	0.6	1
	0.52	1.02
	0.52	1.06
	0.52	1.08
		1.12
		1.08
		1.16
		1.1
		0.62
		0.62
		0.66
		0.62
		0.54
		0.54
		0.54
		0.56
		0.56
		0.56

## Sheet: Fig. S9i
	Exp decay
	Ptchd1Y/+	Ptchd1Y/-
	0.0285944	0.0973157
	0.0259208	0.0963758
	0.0436539	0.0903214
	0.0433855	0.0940501
	0.0417665	0.0944931
	0.0408705	0.0916624
	0.0391552	0.0914419
	0.0385508	0.0222688
	0.039102	0.020191
	0.0385588	0.0194987
	0.0851074	0.0178765
	0.0832692	0.0179802
	0.0843687	0.0174983
	0.0839053	0.0186862
	0.0835288	0.0175402
	0.0839106	0.0169012
	0.0826619	0.017518
	0.0834534	0.0171703
	0.0832402	0.0179774
	0.0892148	0.0170827
	0.0893031	0.0765861
	0.0612213	0.0743382
	0.055926	0.0739943
	0.0516796	0.0736444
	0.0534847	0.0728702
	0.0506057	0.0717945
	0.0480192	0.0727997
	0.0313588	0.00592257
	0.0325453	0.00496365
	0.0310651	0.070489
	0.0674743	0.0678359
	0.0677187	0.0671272
	0.0651267	0.0655247
	0.0652016	0.037092
	0.0662282	0.0360711
	0.0617765	0.0338713
	0.0635213	0.0309701
	0.064298	0.0263678
	0.0627892	0.0231195
	0.0628245	0.0585241
	0.0671083	0.0571397
	0.0641992	0.0569298
	0.0642234	0.0547599
	0.0626064	0.0543408
	0.0634693	0.054788
	0.0615036	0.0541496
	0.126691	0.0290165
	0.127582	0.0259405
	0.12654	0.0234075
	0.128071	0.0213522
	0.123976	0.0209159
	0.0579035	0.0210384
	0.0565158	0.0237758
	0.0550969	0.0223312
	0.0534632	0.0216241
	0.0813792	0.0215624
	0.0804482	0.0208764
	0.0793464	0.0185945
		0.0192251
		0.0185544
		0.0170261
		0.0177612
		0.0348099
		0.0361633
		0.0354337
		0.036671
		0.064072
		0.0633112
		0.0608157
		0.0619057
		0.0603793
		0.0613303

## Sheet: Fig. S9j
Mouse	Cell	Geno (WT=1)	Input resistance
1	1	1	0.926
1	2	1	0.5755
1	3	1	1.1915
1	4	1	1.0085
2	1	1	0.699
2	2	1	0.6975
2	3	1	0.914
3	1	1	2.286
3	1	1	1.2545
3	1	1	0.5235
3	1	1	2.292
4	1	2	0.6925
4	2	2	1.0575
4	3	2	1.8465
4	4	2	1.1215
5	1	2	1.581
5	2	2	1.065
5	3	2	1.146
6	1	2	0.696
6	1	2	2.072
6	1	2	0.5995
6	1	2	0.6515

[truncated: 12 more sheets: Fig. S9k, Fig. S9l, Fig. S9m, Fig. S9n, Fig. S9o, Fig. S9p, Fig. S9q, Fig. S9r, Fig. S9s, Fig. S9t, Fig. S9u, Fig. S9v]
